# Supplementary material for: Novel Lanthanide (III) Complexes Derived from an Imidazole–Biphenyl–Carboxylate Ligand: Synthesis, Structure and Luminescence Properties
Source: Molecules. 2021 Nov 17;26(22):6942. doi: 10.3390/molecules26226942 (PMC8625298; doi:10.3390/molecules26226942)
Supplement: Supplementary file 1 [file molecules-26-06942-s001.zip]

Archive with 24 entries (23 files):
- CRystallografic data/
- CRystallografic data/CIFreport_Ln1.pdf
- CRystallografic data/MD_4164_BeDa.cif
- CRystallografic data/MD_4164_BeDa_cifreport.pdf
- CRystallografic data/MD_4164_BeDa_tables.html
- CRystallografic data/MD_4167_BeDa.cif
- CRystallografic data/MD_4167_BeDa_cifreport.pdf
- CRystallografic data/MD_4167_BeDa_tables.html
- CRystallografic data/MD_4168_BeDa.cif
- CRystallografic data/MD_4168_BeDa_cifreport.pdf
- CRystallografic data/MD_4168_BeDa_tables.html
- CRystallografic data/shI_4078_BeDa.cif
- CRystallografic data/shI_4078_BeDa_cifreport.pdf
- CRystallografic data/shI_4078_BeDa_tables.html
- CRystallografic data/shI_4082_BeDa.cif
- CRystallografic data/shI_4082_BeDa_cifreport.pdf
- CRystallografic data/shI_4082_BeDa_tables.html
- CRystallografic data/shI_4108_BeDa.cif
- CRystallografic data/shI_4108_BeDa_cifreport.pdf
- CRystallografic data/shI_4108_BeDa_tables.html
- CRystallografic data/shI_4151_BeDa.cif
- CRystallografic data/shI_4151_BeDa_cifreport.pdf
- CRystallografic data/shI_4151_BeDa_tables.html
- molecule-1430069 - Supplimentary material_updated 25.11.2021.pdf
