# Supplementary material for: Novel Lanthanide (III) Complexes Derived from an Imidazole–Biphenyl–Carboxylate Ligand: Synthesis, Structure and Luminescence Properties
Source: Molecules. 2021 Nov 17;26(22):6942. doi: 10.3390/molecules26226942 (PMC8625298; doi:10.3390/molecules26226942)
Supplement: Supplementary file 1 [file molecules-26-06942-s001.zip › CRystallografic data/MD_4164_BeDa.cif]

data_md_4164_beda
_audit_creation_date               2021-09-04
_audit_creation_method
;
Olex2 1.3
(compiled 2020.11.12 svn.r5f609507 for OlexSys, GUI svn.r6272)
;
_shelx_SHELXL_version_number       '2018/3'
_audit_contact_author_address      ?
_audit_contact_author_email        ?
_audit_contact_author_name         ''
_audit_contact_author_phone        ?
_publ_contact_author_id_orcid      ?
_publ_section_references
;
Dolomanov, O.V., Bourhis, L.J., Gildea, R.J, Howard, J.A.K. & Puschmann, H.
 (2009), J. Appl. Cryst. 42, 339-341.

Sheldrick, G.M. (2015). Acta Cryst. A71, 3-8.

Sheldrick, G.M. (2015). Acta Cryst. C71, 3-8.
;
_chemical_name_common              ?
_chemical_name_systematic          ?
_chemical_formula_moiety           'C32 H24 Ce N7 O13'
_chemical_formula_sum              'C32 H24 Ce N7 O13'
_chemical_formula_weight           854.70
_chemical_melting_point            ?
_chemical_oxdiff_formula           C20H20N4O6Ce1
_chemical_oxdiff_usercomment       M10F
loop_
  _atom_type_symbol
  _atom_type_description
  _atom_type_scat_dispersion_real
  _atom_type_scat_dispersion_imag
  _atom_type_scat_source
 'C' 'C' 0.0033 0.0016 'International Tables Vol C Tables 4.2.6.8 and 6.1.1.4'
 'H' 'H' 0.0000 0.0000 'International Tables Vol C Tables 4.2.6.8 and 6.1.1.4'
 'Ce' 'Ce' -0.2486 2.6331
 'International Tables Vol C Tables 4.2.6.8 and 6.1.1.4'
 'N' 'N' 0.0061 0.0033 'International Tables Vol C Tables 4.2.6.8 and 6.1.1.4'
 'O' 'O' 0.0106 0.0060 'International Tables Vol C Tables 4.2.6.8 and 6.1.1.4'

_shelx_space_group_comment
;
The symmetry employed for this shelxl refinement is uniquely defined
by the following loop, which should always be used as a source of
symmetry information in preference to the above space-group names.
They are only intended as comments.
;
_space_group_crystal_system        'monoclinic'
_space_group_IT_number             13
_space_group_name_H-M_alt          'P 1 2/n 1'
_space_group_name_Hall             '-P 2yac'
loop_
  _space_group_symop_operation_xyz
 'x, y, z'
 '-x+1/2, y, -z+1/2'
 '-x, -y, -z'
 'x-1/2, -y, z-1/2'

_cell_length_a                     11.6491(5)
_cell_length_b                     10.1346(4)
_cell_length_c                     14.0436(7)
_cell_angle_alpha                  90
_cell_angle_beta                   109.849(5)
_cell_angle_gamma                  90
_cell_volume                       1559.48(13)
_cell_formula_units_Z              2
_cell_measurement_reflns_used      3650
_cell_measurement_temperature      180.00(14)
_cell_measurement_theta_max        28.4080
_cell_measurement_theta_min        1.9670
_shelx_estimated_absorpt_T_max     0.927
_shelx_estimated_absorpt_T_min     0.748
_exptl_absorpt_coefficient_mu      1.544
_exptl_absorpt_correction_T_max    1.00000
_exptl_absorpt_correction_T_min    0.75934
_exptl_absorpt_correction_type     multi-scan
_exptl_absorpt_process_details
;
CrysAlisPro 1.171.38.46 (Rigaku Oxford Diffraction, 2015)
Empirical absorption correction using spherical harmonics,
 implemented in SCALE3 ABSPACK scaling algorithm.
;
_exptl_absorpt_special_details     ?
_exptl_crystal_colour              'clear light colourless'
_exptl_crystal_colour_lustre       clear
_exptl_crystal_colour_modifier     light
_exptl_crystal_colour_primary      colourless
_exptl_crystal_density_diffrn      1.820
_exptl_crystal_density_meas        ?
_exptl_crystal_density_method      ?
_exptl_crystal_description         prism
_exptl_crystal_F_000               854
_exptl_crystal_size_max            0.2
_exptl_crystal_size_mid            0.1
_exptl_crystal_size_min            0.05
_exptl_transmission_factor_max     ?
_exptl_transmission_factor_min     ?
_diffrn_reflns_av_R_equivalents    0.0356
_diffrn_reflns_av_unetI/netI       0.0525
_diffrn_reflns_Laue_measured_fraction_full  1.000
_diffrn_reflns_Laue_measured_fraction_max  0.852
_diffrn_reflns_limit_h_max         15
_diffrn_reflns_limit_h_min         -13
_diffrn_reflns_limit_k_max         11
_diffrn_reflns_limit_k_min         -13
_diffrn_reflns_limit_l_max         18
_diffrn_reflns_limit_l_min         -18
_diffrn_reflns_number              7773
_diffrn_reflns_point_group_measured_fraction_full  1.000
_diffrn_reflns_point_group_measured_fraction_max  0.852
_diffrn_reflns_theta_full          25.242
_diffrn_reflns_theta_max           29.356
_diffrn_reflns_theta_min           1.971
_diffrn_ambient_environment        N~2~
_diffrn_ambient_temperature        180.00(14)
_diffrn_detector                   'CCD plate'
_diffrn_detector_area_resol_mean   8.0797
_diffrn_detector_type              Eos
_diffrn_measured_fraction_theta_full  1.000
_diffrn_measured_fraction_theta_max  0.852
_diffrn_measurement_details
;
List of Runs (angles in degrees, time in seconds):

  # Type    Start    End  Width  t~exp~   \w     \q     \k     \f   Frames
--------------------------------------------------------------------------
  1  \w    -22.00  24.00   1.00   75.00    --  -15.44 -99.00   0.00   46
  2  \w    -37.00  31.00   1.00   75.00    --   17.79 -57.00-150.00   68
  3  \w     46.00  82.00   1.00   75.00    --   17.79  57.00 -60.00   36
  4  \w    -22.00  57.00   1.00   75.00    --   17.79 -99.00 150.00   79
;
_diffrn_measurement_device         'four-circle diffractometer'
_diffrn_measurement_device_type    'Xcalibur, Eos'
_diffrn_measurement_method         '\w scans'
_diffrn_orient_matrix_type        
 'CrysAlisPro convention (1999,Acta A55,543-557)'
_diffrn_orient_matrix_UB_11        -0.0450295000
_diffrn_orient_matrix_UB_12        0.0465169000
_diffrn_orient_matrix_UB_13        0.0010937000
_diffrn_orient_matrix_UB_21        0.0284012000
_diffrn_orient_matrix_UB_22        0.0064665000
_diffrn_orient_matrix_UB_23        0.0531577000
_diffrn_orient_matrix_UB_31        0.0367828000
_diffrn_orient_matrix_UB_32        0.0519011000
_diffrn_orient_matrix_UB_33        -0.0076220000
_diffrn_radiation_monochromator    graphite
_diffrn_radiation_probe            x-ray
_diffrn_radiation_type             'Mo K\a'
_diffrn_radiation_wavelength       0.71073
_diffrn_source                     'fine-focus sealed X-ray tube'
_diffrn_source_type                'Enhance (Mo) X-ray Source'
_reflns_Friedel_coverage           0.000
_reflns_Friedel_fraction_full      .
_reflns_Friedel_fraction_max       .
_reflns_number_gt                  3232
_reflns_number_total               3657
_reflns_odcompleteness_completeness  99.97
_reflns_odcompleteness_iscentric   1
_reflns_odcompleteness_theta       26.32
_reflns_special_details
;
 Reflections were merged by SHELXL according to the crystal
 class for the calculation of statistics and refinement.
 
 _reflns_Friedel_fraction is defined as the number of unique
 Friedel pairs measured divided by the number that would be
 possible theoretically, ignoring centric projections and
 systematic absences.
;
_reflns_threshold_expression       'I > 2\s(I)'
_computing_cell_refinement         'CrysAlisPro 1.171.38.46 (Rigaku OD, 2015)'
_computing_data_collection         'CrysAlisPro 1.171.38.46 (Rigaku OD, 2015)'
_computing_data_reduction          'CrysAlisPro 1.171.38.46 (Rigaku OD, 2015)'
_computing_molecular_graphics      'Olex2 1.3 (Dolomanov et al., 2009)'
_computing_publication_material    'Olex2 1.3 (Dolomanov et al., 2009)'
_computing_structure_refinement    'SHELXL 2018/3 (Sheldrick, 2015)'
_computing_structure_solution      'SHELXT  (Sheldrick, 2015)'
_refine_diff_density_max           0.626
_refine_diff_density_min           -0.504
_refine_diff_density_rms           0.100
_refine_ls_extinction_coef         .
_refine_ls_extinction_method       none
_refine_ls_goodness_of_fit_ref     1.049
_refine_ls_hydrogen_treatment      constr
_refine_ls_matrix_type             full
_refine_ls_number_parameters       241
_refine_ls_number_reflns           3657
_refine_ls_number_restraints       0
_refine_ls_R_factor_all            0.0419
_refine_ls_R_factor_gt             0.0341
_refine_ls_restrained_S_all        1.049
_refine_ls_shift/su_max            0.000
_refine_ls_shift/su_mean           0.000
_refine_ls_structure_factor_coef   Fsqd
_refine_ls_weighting_details      
 'w=1/[\s^2^(Fo^2^)+(0.0232P)^2^+0.2857P] where P=(Fo^2^+2Fc^2^)/3'
_refine_ls_weighting_scheme        calc
_refine_ls_wR_factor_gt            0.0638
_refine_ls_wR_factor_ref           0.0668
_refine_special_details            ?
_olex2_refinement_description
;
1. Fixed Uiso
 At 1.2 times of:
  All C(H) groups, All N(H) groups
2.a Aromatic/amide H refined with riding coordinates:
 N2(H2), C3(H3), C4(H4), C6(H6), C7(H7), C9(H9), C10(H10), C12(H12), C13(H13),
 C14(H14), C15(H15), C16(H16)
;
_atom_sites_solution_hydrogens     geom
_atom_sites_solution_primary       dual
_atom_sites_solution_secondary     ?
loop_
  _atom_site_label
  _atom_site_type_symbol
  _atom_site_fract_x
  _atom_site_fract_y
  _atom_site_fract_z
  _atom_site_U_iso_or_equiv
  _atom_site_adp_type
  _atom_site_occupancy
  _atom_site_site_symmetry_order
  _atom_site_calc_flag
  _atom_site_refinement_flags_posn
  _atom_site_refinement_flags_adp
  _atom_site_refinement_flags_occupancy
  _atom_site_disorder_assembly
  _atom_site_disorder_group
 Ce1 Ce 0.250000 0.24039(2) 0.750000 0.01628(7) Uani 1 2 d S T P . .
 O1 O 0.37918(18) 0.44997(18) 0.81485(15) 0.0221(4) Uani 1 1 d . . . . .
 O2 O 0.39682(18) 0.35222(18) 0.68024(15) 0.0229(4) Uani 1 1 d . . . . .
 O3 O 0.34134(18) 0.22953(18) 0.94537(15) 0.0235(4) Uani 1 1 d . . . . .
 O4 O 0.45994(18) 0.15555(19) 0.86666(15) 0.0259(5) Uani 1 1 d . . . . .
 O5 O 0.5179(2) 0.1442(2) 1.03121(16) 0.0329(5) Uani 1 1 d . . . . .
 O6 O 0.28184(18) 0.00787(18) 0.68571(14) 0.0239(5) Uani 1 1 d . . . . .
 O7 O 0.250000 -0.1785(3) 0.750000 0.0262(7) Uani 1 2 d S T P . .
 N1 N 0.7436(2) 1.2804(2) 0.54460(17) 0.0180(5) Uani 1 1 d . . . . .
 N2 N 0.8060(2) 1.4154(2) 0.45394(18) 0.0230(5) Uani 1 1 d . . . . .
 H2 H 0.827252 1.446879 0.405530 0.028 Uiso 1 1 calc R U . . .
 N3 N 0.4420(2) 0.1760(2) 0.95005(18) 0.0214(5) Uani 1 1 d . . . . .
 N4 N 0.250000 -0.0566(3) 0.750000 0.0200(7) Uani 1 2 d S T P . .
 C1 C 0.4164(2) 0.4501(3) 0.7394(2) 0.0186(6) Uani 1 1 d . . . . .
 C2 C 0.4776(2) 0.5691(3) 0.7176(2) 0.0170(6) Uani 1 1 d . . . . .
 C3 C 0.4903(2) 0.6829(3) 0.7758(2) 0.0187(6) Uani 1 1 d . . . . .
 H3 H 0.467515 0.681737 0.833160 0.022 Uiso 1 1 calc R U . . .
 C4 C 0.5364(2) 0.7977(3) 0.7496(2) 0.0194(6) Uani 1 1 d . . . . .
 H4 H 0.544290 0.872577 0.789574 0.023 Uiso 1 1 calc R U . . .
 C5 C 0.5714(2) 0.8027(3) 0.6639(2) 0.0172(6) Uani 1 1 d . . . . .
 C6 C 0.5621(3) 0.6876(3) 0.6069(2) 0.0209(6) Uani 1 1 d . . . . .
 H6 H 0.588003 0.687939 0.551158 0.025 Uiso 1 1 calc R U . . .
 C7 C 0.5147(3) 0.5731(3) 0.6325(2) 0.0208(6) Uani 1 1 d . . . . .
 H7 H 0.507378 0.497996 0.592897 0.025 Uiso 1 1 calc R U . . .
 C8 C 0.6164(2) 0.9280(3) 0.6339(2) 0.0187(6) Uani 1 1 d . . . . .
 C9 C 0.5770(3) 1.0505(3) 0.6570(2) 0.0218(6) Uani 1 1 d . . . . .
 H9 H 0.522403 1.053975 0.692197 0.026 Uiso 1 1 calc R U . . .
 C10 C 0.6186(3) 1.1669(3) 0.6279(2) 0.0225(6) Uani 1 1 d . . . . .
 H10 H 0.591237 1.248008 0.642657 0.027 Uiso 1 1 calc R U . . .
 C11 C 0.7013(3) 1.1609(3) 0.5767(2) 0.0183(6) Uani 1 1 d . . . . .
 C12 C 0.7427(3) 1.0411(3) 0.5536(2) 0.0217(6) Uani 1 1 d . . . . .
 H12 H 0.798975 1.038472 0.519929 0.026 Uiso 1 1 calc R U . . .
 C13 C 0.6994(3) 0.9256(3) 0.5812(2) 0.0218(6) Uani 1 1 d . . . . .
 H13 H 0.725737 0.844955 0.564645 0.026 Uiso 1 1 calc R U . . .
 C14 C 0.7701(3) 1.3991(3) 0.5966(2) 0.0257(7) Uani 1 1 d . . . . .
 H14 H 0.762757 1.417510 0.659161 0.031 Uiso 1 1 calc R U . . .
 C15 C 0.8085(3) 1.4827(3) 0.5388(2) 0.0279(7) Uani 1 1 d . . . . .
 H15 H 0.832341 1.569966 0.553987 0.033 Uiso 1 1 calc R U . . .
 C16 C 0.7657(3) 1.2939(3) 0.4578(2) 0.0216(6) Uani 1 1 d . . . . .
 H16 H 0.754679 1.229142 0.408558 0.026 Uiso 1 1 calc R U . . .

loop_
  _atom_site_aniso_label
  _atom_site_aniso_U_11
  _atom_site_aniso_U_22
  _atom_site_aniso_U_33
  _atom_site_aniso_U_23
  _atom_site_aniso_U_13
  _atom_site_aniso_U_12
 Ce1 0.02048(12) 0.01249(12) 0.01989(12) 0.000 0.01207(9) 0.000
 O1 0.0316(12) 0.0169(10) 0.0257(11) -0.0023(8) 0.0199(10) -0.0034(8)
 O2 0.0318(12) 0.0161(10) 0.0290(11) -0.0048(8) 0.0210(10) -0.0046(9)
 O3 0.0255(11) 0.0236(11) 0.0257(11) -0.0019(8) 0.0142(9) 0.0027(9)
 O4 0.0286(12) 0.0304(12) 0.0242(11) -0.0003(9) 0.0161(10) 0.0049(9)
 O5 0.0338(13) 0.0379(13) 0.0223(12) -0.0023(10) 0.0035(10) 0.0009(10)
 O6 0.0376(12) 0.0188(10) 0.0220(11) 0.0032(8) 0.0189(10) 0.0008(9)
 O7 0.0351(18) 0.0137(15) 0.0313(17) 0.000 0.0130(14) 0.000
 N1 0.0210(12) 0.0175(12) 0.0180(12) 0.0015(9) 0.0097(10) -0.0015(10)
 N2 0.0256(13) 0.0230(13) 0.0244(14) 0.0078(10) 0.0137(11) 0.0003(11)
 N3 0.0262(14) 0.0136(12) 0.0274(14) -0.0042(10) 0.0130(12) -0.0026(10)
 N4 0.0223(18) 0.0176(18) 0.0197(18) 0.000 0.0064(15) 0.000
 C1 0.0175(14) 0.0165(14) 0.0236(15) 0.0022(11) 0.0093(12) 0.0022(11)
 C2 0.0162(14) 0.0156(13) 0.0204(14) 0.0021(11) 0.0077(12) -0.0002(11)
 C3 0.0222(15) 0.0208(14) 0.0158(14) 0.0017(11) 0.0100(12) 0.0006(12)
 C4 0.0224(15) 0.0161(13) 0.0205(15) -0.0040(11) 0.0082(12) -0.0004(12)
 C5 0.0158(14) 0.0169(13) 0.0193(14) 0.0014(11) 0.0065(12) -0.0001(11)
 C6 0.0237(15) 0.0226(15) 0.0204(15) 0.0019(11) 0.0129(13) -0.0023(12)
 C7 0.0260(16) 0.0177(14) 0.0226(15) -0.0023(11) 0.0135(13) -0.0012(12)
 C8 0.0212(15) 0.0179(14) 0.0184(14) 0.0016(11) 0.0086(12) -0.0014(12)
 C9 0.0248(16) 0.0209(15) 0.0254(16) 0.0016(12) 0.0160(13) -0.0006(12)
 C10 0.0287(16) 0.0174(15) 0.0253(16) -0.0005(12) 0.0143(13) -0.0001(12)
 C11 0.0213(15) 0.0192(14) 0.0141(14) 0.0025(11) 0.0054(12) -0.0037(12)
 C12 0.0242(15) 0.0245(16) 0.0212(15) -0.0011(12) 0.0138(13) -0.0034(12)
 C13 0.0254(16) 0.0197(14) 0.0230(16) -0.0019(12) 0.0119(13) 0.0000(12)
 C14 0.0383(19) 0.0205(16) 0.0208(15) -0.0039(12) 0.0133(14) -0.0062(13)
 C15 0.0360(18) 0.0199(16) 0.0290(17) -0.0021(13) 0.0128(15) -0.0069(13)
 C16 0.0236(15) 0.0211(14) 0.0222(15) 0.0029(12) 0.0105(13) 0.0022(12)

_geom_special_details
;
 All esds (except the esd in the dihedral angle between two l.s. planes)
 are estimated using the full covariance matrix.  The cell esds are taken
 into account individually in the estimation of esds in distances, angles
 and torsion angles; correlations between esds in cell parameters are only
 used when they are defined by crystal symmetry.  An approximate (isotropic)
 treatment of cell esds is used for estimating esds involving l.s. planes.
;
loop_
  _geom_bond_atom_site_label_1
  _geom_bond_atom_site_label_2
  _geom_bond_distance
  _geom_bond_site_symmetry_2
  _geom_bond_publ_flag
 Ce1 O1 2.5836(19) . ?
 Ce1 O1 2.5836(18) 2_556 ?
 Ce1 O2 2.5115(18) 2_556 ?
 Ce1 O2 2.5114(18) . ?
 Ce1 O3 2.586(2) . ?
 Ce1 O3 2.586(2) 2_556 ?
 Ce1 O4 2.585(2) 2_556 ?
 Ce1 O4 2.585(2) . ?
 Ce1 O6 2.5948(19) . ?
 Ce1 O6 2.5948(19) 2_556 ?
 O1 C1 1.274(3) . ?
 O2 C1 1.264(3) . ?
 O3 N3 1.273(3) . ?
 O4 N3 1.275(3) . ?
 O5 N3 1.225(3) . ?
 O6 N4 1.268(2) 2_556 ?
 O6 N4 1.268(2) . ?
 O7 N4 1.235(4) 2_556 ?
 O7 N4 1.235(4) . ?
 N1 C11 1.437(3) . ?
 N1 C14 1.386(3) . ?
 N1 C16 1.335(3) . ?
 N2 H2 0.8600 . ?
 N2 C15 1.364(4) . ?
 N2 C16 1.326(3) . ?
 N4 N4 0.000(6) 2_556 ?
 C1 C2 1.484(4) . ?
 C2 C3 1.392(4) . ?
 C2 C7 1.402(4) . ?
 C3 H3 0.9300 . ?
 C3 C4 1.382(4) . ?
 C4 H4 0.9300 . ?
 C4 C5 1.396(4) . ?
 C5 C6 1.398(4) . ?
 C5 C8 1.488(4) . ?
 C6 H6 0.9300 . ?
 C6 C7 1.384(4) . ?
 C7 H7 0.9300 . ?
 C8 C9 1.399(4) . ?
 C8 C13 1.403(4) . ?
 C9 H9 0.9300 . ?
 C9 C10 1.388(4) . ?
 C10 H10 0.9300 . ?
 C10 C11 1.385(4) . ?
 C11 C12 1.385(4) . ?
 C12 H12 0.9300 . ?
 C12 C13 1.381(4) . ?
 C13 H13 0.9300 . ?
 C14 H14 0.9300 . ?
 C14 C15 1.351(4) . ?
 C15 H15 0.9300 . ?
 C16 H16 0.9300 . ?

loop_
  _geom_angle_atom_site_label_1
  _geom_angle_atom_site_label_2
  _geom_angle_atom_site_label_3
  _geom_angle
  _geom_angle_site_symmetry_1
  _geom_angle_site_symmetry_3
  _geom_angle_publ_flag
 O1 Ce1 O1 69.40(9) . 2_556 ?
 O1 Ce1 O3 71.36(6) 2_556 2_556 ?
 O1 Ce1 O3 112.92(6) 2_556 . ?
 O1 Ce1 O3 112.92(6) . 2_556 ?
 O1 Ce1 O3 71.36(6) . . ?
 O1 Ce1 O4 144.02(6) . 2_556 ?
 O1 Ce1 O4 144.02(6) 2_556 . ?
 O1 Ce1 O4 74.79(6) 2_556 2_556 ?
 O1 Ce1 O4 74.79(6) . . ?
 O1 Ce1 O6 137.25(6) 2_556 2_556 ?
 O1 Ce1 O6 137.25(6) . . ?
 O1 Ce1 O6 139.37(6) . 2_556 ?
 O1 Ce1 O6 139.37(6) 2_556 . ?
 O2 Ce1 O1 83.33(6) 2_556 . ?
 O2 Ce1 O1 83.33(6) . 2_556 ?
 O2 Ce1 O1 51.26(6) . . ?
 O2 Ce1 O1 51.26(6) 2_556 2_556 ?
 O2 Ce1 O2 126.35(8) . 2_556 ?
 O2 Ce1 O3 110.10(6) 2_556 2_556 ?
 O2 Ce1 O3 110.10(6) . . ?
 O2 Ce1 O3 72.23(6) . 2_556 ?
 O2 Ce1 O3 72.23(6) 2_556 . ?
 O2 Ce1 O4 76.96(6) 2_556 2_556 ?
 O2 Ce1 O4 121.73(6) 2_556 . ?
 O2 Ce1 O4 121.73(6) . 2_556 ?
 O2 Ce1 O4 76.96(6) . . ?
 O2 Ce1 O6 137.93(6) 2_556 . ?
 O2 Ce1 O6 137.93(6) . 2_556 ?
 O2 Ce1 O6 94.44(6) 2_556 2_556 ?
 O2 Ce1 O6 94.44(6) . . ?
 O3 Ce1 O3 175.12(8) . 2_556 ?
 O3 Ce1 O6 105.94(6) . . ?
 O3 Ce1 O6 69.40(6) 2_556 . ?
 O3 Ce1 O6 69.40(6) . 2_556 ?
 O3 Ce1 O6 105.94(6) 2_556 2_556 ?
 O4 Ce1 O3 49.74(6) 2_556 2_556 ?
 O4 Ce1 O3 128.17(6) 2_556 . ?
 O4 Ce1 O3 128.17(6) . 2_556 ?
 O4 Ce1 O3 49.74(6) . . ?
 O4 Ce1 O4 141.15(9) 2_556 . ?
 O4 Ce1 O6 72.68(6) . . ?
 O4 Ce1 O6 72.68(6) 2_556 2_556 ?
 O4 Ce1 O6 72.16(6) . 2_556 ?
 O4 Ce1 O6 72.16(6) 2_556 . ?
 O6 Ce1 O6 49.50(8) 2_556 . ?
 C1 O1 Ce1 91.72(15) . . ?
 C1 O2 Ce1 95.34(16) . . ?
 N3 O3 Ce1 96.48(15) . . ?
 N3 O4 Ce1 96.49(15) . . ?
 N4 O6 Ce1 96.29(16) 2_556 . ?
 N4 O6 Ce1 96.29(16) . . ?
 N4 O6 N4 0.0(2) 2_556 . ?
 N4 O7 N4 0.000(1) 2_556 . ?
 C14 N1 C11 127.2(2) . . ?
 C16 N1 C11 124.5(2) . . ?
 C16 N1 C14 108.4(2) . . ?
 C15 N2 H2 125.3 . . ?
 C16 N2 H2 125.3 . . ?
 C16 N2 C15 109.4(2) . . ?
 O3 N3 O4 117.2(2) . . ?
 O5 N3 O3 121.4(2) . . ?
 O5 N3 O4 121.4(2) . . ?
 O6 N4 O6 117.9(3) . 2_556 ?
 O7 N4 O6 121.04(15) . 2_556 ?
 O7 N4 O6 121.04(15) . . ?
 N4 N4 O6 0(10) 2_556 2_556 ?
 N4 N4 O6 0(10) 2_556 . ?
 N4 N4 O7 0(10) 2_556 . ?
 O1 C1 C2 119.7(2) . . ?
 O2 C1 O1 120.6(2) . . ?
 O2 C1 C2 119.7(2) . . ?
 C3 C2 C1 121.0(2) . . ?
 C3 C2 C7 118.3(2) . . ?
 C7 C2 C1 120.5(2) . . ?
 C2 C3 H3 119.5 . . ?
 C4 C3 C2 120.9(2) . . ?
 C4 C3 H3 119.5 . . ?
 C3 C4 H4 119.5 . . ?
 C3 C4 C5 120.9(3) . . ?
 C5 C4 H4 119.5 . . ?
 C4 C5 C6 118.3(3) . . ?
 C4 C5 C8 120.6(2) . . ?
 C6 C5 C8 121.1(2) . . ?
 C5 C6 H6 119.6 . . ?
 C7 C6 C5 120.7(3) . . ?
 C7 C6 H6 119.6 . . ?
 C2 C7 H7 119.6 . . ?
 C6 C7 C2 120.8(3) . . ?
 C6 C7 H7 119.6 . . ?
 C9 C8 C5 121.1(2) . . ?
 C9 C8 C13 118.4(2) . . ?
 C13 C8 C5 120.5(2) . . ?
 C8 C9 H9 119.6 . . ?
 C10 C9 C8 120.8(3) . . ?
 C10 C9 H9 119.6 . . ?
 C9 C10 H10 120.4 . . ?
 C11 C10 C9 119.3(3) . . ?
 C11 C10 H10 120.4 . . ?
 C10 C11 N1 120.0(2) . . ?
 C10 C11 C12 121.3(3) . . ?
 C12 C11 N1 118.8(2) . . ?
 C11 C12 H12 120.4 . . ?
 C13 C12 C11 119.2(3) . . ?
 C13 C12 H12 120.4 . . ?
 C8 C13 H13 119.5 . . ?
 C12 C13 C8 121.1(3) . . ?
 C12 C13 H13 119.5 . . ?
 N1 C14 H14 126.7 . . ?
 C15 C14 N1 106.7(3) . . ?
 C15 C14 H14 126.7 . . ?
 N2 C15 H15 126.3 . . ?
 C14 C15 N2 107.3(3) . . ?
 C14 C15 H15 126.3 . . ?
 N1 C16 H16 125.9 . . ?
 N2 C16 N1 108.2(3) . . ?
 N2 C16 H16 125.9 . . ?

loop_
  _geom_torsion_atom_site_label_1
  _geom_torsion_atom_site_label_2
  _geom_torsion_atom_site_label_3
  _geom_torsion_atom_site_label_4
  _geom_torsion
  _geom_torsion_site_symmetry_1
  _geom_torsion_site_symmetry_2
  _geom_torsion_site_symmetry_3
  _geom_torsion_site_symmetry_4
  _geom_torsion_publ_flag
 Ce1 O1 C1 O2 -10.5(3) . . . . ?
 Ce1 O1 C1 C2 166.2(2) . . . . ?
 Ce1 O2 C1 O1 10.9(3) . . . . ?
 Ce1 O2 C1 C2 -165.8(2) . . . . ?
 Ce1 O3 N3 O4 2.6(2) . . . . ?
 Ce1 O3 N3 O5 -176.5(2) . . . . ?
 Ce1 O4 N3 O3 -2.6(2) . . . . ?
 Ce1 O4 N3 O5 176.5(2) . . . . ?
 Ce1 O6 N4 O6 -0.002(1) . . . 2_556 ?
 Ce1 O6 N4 O7 180.000(1) . . . . ?
 Ce1 O6 N4 N4 0.0(3) . . . 2_556 ?
 O1 C1 C2 C3 -2.7(4) . . . . ?
 O1 C1 C2 C7 -177.4(3) . . . . ?
 O2 C1 C2 C3 174.0(3) . . . . ?
 O2 C1 C2 C7 -0.6(4) . . . . ?
 N1 C11 C12 C13 -177.9(3) . . . . ?
 N1 C14 C15 N2 -0.4(3) . . . . ?
 N4 O6 N4 O6 0(100) 2_556 . . 2_556 ?
 N4 O6 N4 O7 0(100) 2_556 . . . ?
 N4 O7 N4 O6 0(100) 2_556 . . 2_556 ?
 N4 O7 N4 O6 0(100) 2_556 . . . ?
 C1 C2 C3 C4 -173.7(3) . . . . ?
 C1 C2 C7 C6 174.4(3) . . . . ?
 C2 C3 C4 C5 0.1(4) . . . . ?
 C3 C2 C7 C6 -0.4(4) . . . . ?
 C3 C4 C5 C6 -1.9(4) . . . . ?
 C3 C4 C5 C8 177.6(2) . . . . ?
 C4 C5 C6 C7 2.6(4) . . . . ?
 C4 C5 C8 C9 -28.9(4) . . . . ?
 C4 C5 C8 C13 151.3(3) . . . . ?
 C5 C6 C7 C2 -1.5(4) . . . . ?
 C5 C8 C9 C10 -179.4(3) . . . . ?
 C5 C8 C13 C12 -179.5(3) . . . . ?
 C6 C5 C8 C9 150.6(3) . . . . ?
 C6 C5 C8 C13 -29.2(4) . . . . ?
 C7 C2 C3 C4 1.1(4) . . . . ?
 C8 C5 C6 C7 -176.9(3) . . . . ?
 C8 C9 C10 C11 -0.9(4) . . . . ?
 C9 C8 C13 C12 0.7(4) . . . . ?
 C9 C10 C11 N1 178.9(3) . . . . ?
 C9 C10 C11 C12 0.3(4) . . . . ?
 C10 C11 C12 C13 0.8(4) . . . . ?
 C11 N1 C14 C15 179.0(3) . . . . ?
 C11 N1 C16 N2 -178.5(2) . . . . ?
 C11 C12 C13 C8 -1.3(4) . . . . ?
 C13 C8 C9 C10 0.4(4) . . . . ?
 C14 N1 C11 C10 38.0(4) . . . . ?
 C14 N1 C11 C12 -143.3(3) . . . . ?
 C14 N1 C16 N2 0.7(3) . . . . ?
 C15 N2 C16 N1 -0.9(3) . . . . ?
 C16 N1 C11 C10 -142.9(3) . . . . ?
 C16 N1 C11 C12 35.7(4) . . . . ?
 C16 N1 C14 C15 -0.2(3) . . . . ?
 C16 N2 C15 C14 0.8(3) . . . . ?

_shelx_res_file
;
TITL md_4164_beda_a.res in P2/n
    md_4164_beda.res
    created by SHELXL-2018/3 at 14:55:56 on 04-Sep-2021
REM Old TITL MD_4164_BeDa in Pn #7
REM SHELXT solution in P2/n: R1 0.063, Rweak 0.012, Alpha 0.064
REM <I/s> 0.604 for 44 systematic absences, Orientation as input
REM Formula found by SHELXT: C36 N1 O13 Ce
CELL 0.71073 11.649143 10.134559 14.043639 90 109.8492 90
ZERR 2 0.000529 0.000374 0.000655 0 0.0053 0
LATT 1
SYMM 0.5-X,+Y,0.5-Z
SFAC C H Ce N O
UNIT 64 48 2 14 26
EQIV $1 0.5-X,+Y,1.5-Z

L.S. 15
PLAN  10
SIZE 0.05 0.1 0.2
CONF
FREE Ce1 C1
FREE Ce1 C1_$1
FREE Ce1 N4
FREE Ce1 N4_$1
FREE Ce1 N3
FREE Ce1 N3_$1
BOND
list 4
fmap 2
acta
MORE -1
BOND $H
REM <olex2.extras>
REM <HklSrc "%.\\MD_4164_BeDa.hkl">
REM </olex2.extras>

WGHT    0.023200    0.285700
FVAR       1.31956
CE1   3    0.250000    0.240388    0.750000    10.50000    0.02048    0.01249 =
         0.01989    0.00000    0.01207    0.00000
O1    5    0.379177    0.449973    0.814849    11.00000    0.03162    0.01687 =
         0.02566   -0.00227    0.01994   -0.00337
O2    5    0.396816    0.352216    0.680239    11.00000    0.03184    0.01611 =
         0.02900   -0.00482    0.02097   -0.00463
O3    5    0.341341    0.229532    0.945370    11.00000    0.02551    0.02358 =
         0.02570   -0.00193    0.01418    0.00270
O4    5    0.459944    0.155554    0.866660    11.00000    0.02863    0.03043 =
         0.02417   -0.00029    0.01613    0.00485
O5    5    0.517856    0.144167    1.031213    11.00000    0.03376    0.03790 =
         0.02228   -0.00232    0.00349    0.00088
O6    5    0.281839    0.007869    0.685710    11.00000    0.03756    0.01882 =
         0.02197    0.00322    0.01887    0.00077
O7    5    0.250000   -0.178462    0.750000    10.50000    0.03507    0.01374 =
         0.03127    0.00000    0.01301    0.00000
N1    4    0.743625    1.280422    0.544595    11.00000    0.02095    0.01752 =
         0.01796    0.00148    0.00967   -0.00152
N2    4    0.806011    1.415386    0.453944    11.00000    0.02564    0.02299 =
         0.02442    0.00779    0.01366    0.00029
AFIX  43
H2    2    0.827252    1.446879    0.405530    11.00000   -1.20000
AFIX   0
N3    4    0.441984    0.176044    0.950049    11.00000    0.02621    0.01364 =
         0.02744   -0.00419    0.01299   -0.00255
N4    4    0.250000   -0.056633    0.750000    10.50000    0.02225    0.01758 =
         0.01966    0.00000    0.00637    0.00000
C1    1    0.416439    0.450137    0.739379    11.00000    0.01747    0.01654 =
         0.02360    0.00224    0.00927    0.00223
C2    1    0.477560    0.569150    0.717581    11.00000    0.01620    0.01557 =
         0.02042    0.00213    0.00769   -0.00018
C3    1    0.490330    0.682938    0.775807    11.00000    0.02224    0.02081 =
         0.01580    0.00173    0.01001    0.00062
AFIX  43
H3    2    0.467515    0.681737    0.833160    11.00000   -1.20000
AFIX   0
C4    1    0.536440    0.797688    0.749585    11.00000    0.02244    0.01610 =
         0.02046   -0.00403    0.00821   -0.00044
AFIX  43
H4    2    0.544290    0.872577    0.789574    11.00000   -1.20000
AFIX   0
C5    1    0.571384    0.802700    0.663903    11.00000    0.01581    0.01694 =
         0.01932    0.00140    0.00650   -0.00010
C6    1    0.562068    0.687586    0.606908    11.00000    0.02375    0.02260 =
         0.02042    0.00192    0.01291   -0.00233
AFIX  43
H6    2    0.588003    0.687939    0.551158    11.00000   -1.20000
AFIX   0
C7    1    0.514685    0.573139    0.632536    11.00000    0.02601    0.01774 =
         0.02258   -0.00233    0.01354   -0.00119
AFIX  43
H7    2    0.507378    0.497996    0.592897    11.00000   -1.20000
AFIX   0
C8    1    0.616392    0.927980    0.633872    11.00000    0.02118    0.01793 =
         0.01840    0.00162    0.00861   -0.00137
C9    1    0.577040    1.050498    0.656971    11.00000    0.02484    0.02091 =
         0.02541    0.00163    0.01602   -0.00056
AFIX  43
H9    2    0.522403    1.053975    0.692197    11.00000   -1.20000
AFIX   0
C10   1    0.618605    1.166903    0.627919    11.00000    0.02874    0.01737 =
         0.02529   -0.00055    0.01428   -0.00010
AFIX  43
H10   2    0.591237    1.248008    0.642657    11.00000   -1.20000
AFIX   0
C11   1    0.701286    1.160914    0.576740    11.00000    0.02127    0.01925 =
         0.01410    0.00255    0.00545   -0.00370
C12   1    0.742707    1.041102    0.553623    11.00000    0.02420    0.02445 =
         0.02123   -0.00110    0.01383   -0.00340
AFIX  43
H12   2    0.798975    1.038472    0.519929    11.00000   -1.20000
AFIX   0
C13   1    0.699420    0.925614    0.581226    11.00000    0.02537    0.01969 =
         0.02304   -0.00193    0.01191    0.00002
AFIX  43
H13   2    0.725737    0.844955    0.564645    11.00000   -1.20000
AFIX   0
C14   1    0.770070    1.399050    0.596604    11.00000    0.03827    0.02047 =
         0.02078   -0.00394    0.01325   -0.00619
AFIX  43
H14   2    0.762757    1.417510    0.659161    11.00000   -1.20000
AFIX   0
C15   1    0.808539    1.482675    0.538775    11.00000    0.03600    0.01992 =
         0.02902   -0.00208    0.01282   -0.00687
AFIX  43
H15   2    0.832341    1.569966    0.553987    11.00000   -1.20000
AFIX   0
C16   1    0.765694    1.293870    0.457808    11.00000    0.02356    0.02111 =
         0.02222    0.00292    0.01048    0.00225
AFIX  43
H16   2    0.754679    1.229142    0.408558    11.00000   -1.20000
AFIX   0
HKLF 4


REM  md_4164_beda_a.res in P2/n
REM wR2 = 0.0668, GooF = S = 1.049, Restrained GooF = 1.049 for all data
REM R1 = 0.0341 for 3232 Fo > 4sig(Fo) and 0.0419 for all 3657 data
REM 241 parameters refined using 0 restraints

END

WGHT      0.0232      0.2853

REM Highest difference peak  0.626,  deepest hole -0.504,  1-sigma level  0.100
Q1    1   0.3385  0.2277  0.7759  11.00000  0.05    0.63
Q2    1   0.3152  0.2252  0.8137  11.00000  0.05    0.49
Q3    1   0.5703  0.7445  0.6454  11.00000  0.05    0.49
Q4    1   0.1778  0.2360  0.7881  11.00000  0.05    0.48
Q5    1   0.2303  0.3233  0.7821  11.00000  0.05    0.43
Q6    1   0.5801  0.9917  0.6163  11.00000  0.05    0.41
Q7    1   0.6778  1.3664  0.6140  11.00000  0.05    0.41
Q8    1   0.7042  1.1035  0.5438  11.00000  0.05    0.38
Q9    1   0.6016  0.8606  0.6529  11.00000  0.05    0.37
Q10   1   0.4368  0.6263  0.7528  11.00000  0.05    0.37
;
_shelx_res_checksum                86382
_shelx_hkl_file
;
 -13  -6   8 101.639 85.4616   1
 -13  -6   9 1335.99 176.822   1
 -13  -7   7 14.4367 64.9322   1
 -13  -7   8 594.176 140.732   1
 -13  -7   9 387.014 124.790   1
 -12  -4  10 6662.12 349.401   1
 -12  -5   9 4417.29 297.285   1
 -12  -5  10 42.5379 57.7173   1
 -12  -6   8 3268.93 266.281   1
 -12  -6   9 348.248 109.225   1
 -12  -6  10 3725.09 280.111   1
 -12  -7   7 1335.98 185.962   1
 -12  -7   8 183.575 87.0271   1
 -12  -7   9 1369.47 175.958   1
 -12  -7  10 203.885 87.4702   1
 -12  -8   6 1472.73 206.352   1
 -12  -8   7 2223.52 248.392   1
 -12  -8   8 1272.25 188.583   1
 -12  -8   9 1517.69 195.988   1
 -12  -8  10 1130.30 170.109   1
 -11  -3  10 3746.62 232.102   1
 -11  -4  10 2338.22 193.774   1
 -11  -5   9 1666.71 173.285   1
 -11  -5  10 1717.73 177.470   1
 -11  -6   8 34.3919 64.6395   1
 -11  -6   9 3907.41 282.392   1
 -11  -6  10 408.381 101.480   1
 -11  -7   6 1612.65 194.165   1
 -11  -7   7 404.555 110.747   1
 -11  -7   8 1029.21 151.926   1
 -11  -7   9 177.868 82.9125   1
 -11  -7  10 2792.19 246.003   1
 -11  -8   4 1215.29 177.209   1
 -11  -8   5 1265.24 185.704   1
 -11  -8   6 1049.83 166.916   1
 -11  -8   7 1147.24 173.976   1
 -11  -8   8 567.625 127.669   1
 -11  -8   9 1353.84 183.010   1
 -11  -8  10 1484.33 189.155   1
 -11  -9   8 2240.80 245.471   1
 -11  -9   9 1035.32 168.093   1
 -10  -2  10 9192.93 359.388   1
 -10  -3  10 452.809 85.2138   1
 -10  -3  11 3148.04 198.068   1
 -10  -4   9 269.840 72.9990   1
 -10  -4  10 5121.60 283.902   1
 -10  -4  11 24.1285 44.5608   1
 -10  -5   8 1081.64 135.762   1
 -10  -5   9 1399.92 156.527   1
 -10  -5  10 979.594 127.214   1
 -10  -5  11 3115.19 224.089   1
 -10  -6   7 83.4010 60.8429   1
 -10  -6   8 1072.69 146.026   1
 -10  -6   9 86.8430 71.0041   1
 -10  -6  10 1033.54 146.483   1
 -10  -6  11 659.849 115.262   1
 -10  -7   6 1121.44 161.840   1
 -10  -7   7 3600.88 277.000   1
 -10  -7   8 2027.09 202.044   1
 -10  -7   9 1791.09 192.690   1
 -10  -7  10 817.170 142.096   1
 -10  -7  11 3611.76 273.059   1
 -10  -8   4 1046.15 165.911   1
 -10  -8   5 820.438 140.994   1
 -10  -8   6 2756.45 250.139   1
 -10  -8   7 1725.92 202.566   1
 -10  -8   8 1918.30 209.789   1
 -10  -8   9 107.831 77.3702   1
 -10  -8  10 1182.55 166.390   1
 -10  -8  11 297.451 103.325   1
 -10  -9   2 287.625 112.452   1
 -10  -9   3 1521.23 200.297   1
 -10  -9   4 458.000 117.847   1
 -10  -9   5 1030.42 166.396   1
 -10  -9   6 546.670 120.803   1
 -10  -9   7 2262.71 234.352   1
 -10  -9   8 868.347 150.990   1
 -10  -9   9 3407.16 294.756   1
 -10  -9  10 169.219 100.344   1
 -10  -9  11 2621.00 253.839   1
  -9  -1  10 3912.32 186.341   1
  -9  -2  10 52.1482 43.3353   1
  -9  -2  11 4716.54 217.118   1
  -9  -3   9 331.949 70.0287   1
  -9  -3  10 2676.10 176.514   1
  -9  -3  11 1038.42 108.592   1
  -9  -4   8 268.205 68.5214   1
  -9  -4   9 4232.74 249.895   1
  -9  -4  10 639.840 99.6036   1
  -9  -4  11 3946.76 234.695   1
  -9  -5   7 35.6712 58.6280   1
  -9  -5   8 3123.56 226.396   1
  -9  -5   9 360.794 85.6221   1
  -9  -5  10 4383.72 267.974   1
  -9  -5  11 55.1983 53.1596   1
  -9  -6   6 267.067 83.9771   1
  -9  -6   7 3328.81 247.109   1
  -9  -6   8 1829.01 186.380   1
  -9  -6   9 469.845 97.7773   1
  -9  -6  10 3754.99 257.186   1
  -9  -6  11 1498.21 163.096   1
  -9  -7   5 648.311 116.700   1
  -9  -7   6 4234.52 293.007   1
  -9  -7   7 154.491 67.6270   1
  -9  -7   8 4198.51 287.380   1
  -9  -7   9 1225.53 161.890   1
  -9  -7  10 5440.20 332.486   1
  -9  -7  11 1164.74 153.760   1
  -9  -8   3 861.366 142.803   1
  -9  -8   4 1471.88 187.475   1
  -9  -8   5 1619.62 191.429   1
  -9  -8   6 852.683 145.088   1
  -9  -8   7 1721.63 197.159   1
  -9  -8   8 329.840 113.550   1
  -9  -8   9 5645.07 362.543   1
  -9  -8  10 1951.48 209.682   1
  -9  -8  11 3490.96 274.475   1
  -9  -9   1 405.750 120.835   1
  -9  -9   2 1496.56 193.080   1
  -9  -9   3 543.932 143.465   1
  -9  -9   4 1169.17 168.453   1
  -9  -9   5 548.848 127.926   1
  -9  -9   6 2496.31 246.114   1
  -9  -9   7 149.463 81.4550   1
  -9  -9   8 2087.25 226.091   1
  -9  -9   9 647.949 146.066   1
  -9  -9  10 1157.57 171.385   1
  -9  -9  11 409.078 109.625   1
  -9 -10   3 772.725 162.805   1
  -9 -10   4 611.716 142.861   1
  -9 -10   5 2837.05 275.911   1
  -9 -10   6 878.164 150.000   1
  -9 -10   7 1524.48 202.088   1
  -9 -10   8 310.542 100.173   1
  -9 -10   9 1071.39 168.086   1
  -8   0  10 3956.14 151.128   1
  -8   1  10 495.604 38.2733   1
  -8  -1  10 695.494 69.5727   1
  -8  -1  11 3431.47 142.791   1
  -8  -2   9 54.7352 42.3864   1
  -8  -2  10 7007.91 273.020   1
  -8  -2  11 123.652 44.3725   1
  -8  -3   8 4155.81 224.326   1
  -8  -3   9 20452.2 609.152   1
  -8   3   9 19463.6 501.734   1
  -8  -3  10 2653.28 172.074   1
  -8  -3  11 3296.77 183.314   1
  -8   4   6 4989.07 213.921   4
  -8   4   8 1840.05 117.197   1
  -8  -4   8 1901.30 167.731   1
  -8  -4   9 501.065 90.7643   1
  -8  -4  10 7355.09 324.613   1
  -8  -4  11 130.624 59.0983   1
  -8  -4  12 2263.82 161.780   1
  -8  -5   3 5606.89 229.900   2
  -8  -5   7 144.826 70.1010   1
  -8  -5   8 2325.67 186.150   1
  -8  -5   9 1344.92 151.129   1
  -8  -5  10 34.1561 52.9423   1
  -8  -5  11 2879.82 204.373   1
  -8  -5  12 1159.14 127.611   1
  -8  -6   5 1459.04 156.863   1
  -8  -6   6 6255.37 333.587   1
  -8  -6   7 210.025 80.8089   1
  -8  -6   8 3157.33 229.200   1
  -8  -6   9 1680.84 170.171   1
  -8  -6  10 4010.30 265.184   1
  -8  -6  11 1564.24 162.139   1
  -8  -6  12 1373.66 151.897   1
  -8  -7   4 858.153 133.351   1
  -8  -7   5 10363.6 471.221   1
  -8  -7   6 198.441 76.4344   1
  -8  -7   7 2848.15 231.029   1
  -8  -7   8 1156.60 151.797   1
  -8  -7   9 5256.47 320.459   1
  -8  -7  10 735.552 124.390   1
  -8  -7  11 4189.41 279.905   1
  -8  -7  12 740.616 126.814   1
  -8  -8   2 322.590 100.102   1
  -8  -8   3 1509.51 180.304   1
  -8  -8   4 1746.87 188.020   1
  -8  -8   5 224.948 83.8238   1
  -8  -8   6 1687.72 186.445   1
  -8  -8   7 443.229 107.976   1
  -8  -8   8 2149.66 214.292   1
  -8  -8   9 974.543 152.119   1
  -8  -8  10 3399.24 267.991   1
  -8  -8  11 852.070 137.245   1
  -8  -8  12 5192.75 335.063   1
  -8  -9  -1 1413.92 193.943   1
  -8  -9   0 488.706 124.854   1
  -8  -9   1 2806.02 264.009   1
  -8  -9   2 422.023 114.898   1
  -8  -9   3 2575.46 248.191   1
  -8  -9   4 590.952 130.579   1
  -8  -9   5 1915.66 207.421   1
  -8  -9   6 117.967 79.8495   1
  -8  -9   7 2838.88 254.958   1
  -8  -9   8 364.547 103.990   1
  -8  -9   9 2180.78 231.071   1
  -8  -9  10 637.679 131.601   1
  -8  -9  11 1744.09 208.595   1
  -8  -9  12 672.405 135.780   1
  -8 -10  -1 594.147 143.450   1
  -8 -10   0 2582.32 266.057   1
  -8 -10   1 839.447 154.694   1
  -8 -10   2 2182.93 242.897   1
  -8 -10   3 299.494 96.7623   1
  -8 -10   4 2331.69 239.455   1
  -8 -10   5 1181.91 176.376   1
  -8 -10   6 1035.93 162.776   1
  -8 -10   7 134.517 94.2155   1
  -8 -10   8 2017.32 225.426   1
  -8 -10   9 1540.04 193.888   1
  -8 -10  10 753.513 144.454   1
  -8 -10  11 694.800 146.538   1
  -8 -10  12 774.811 144.071   1
  -7   0   9 4378.38 157.395   1
  -7   0  10 7.19437 11.0730   1
  -7  -1   9 97.0408 34.6537   1
  -7  -1  10 2369.89 112.716   1
  -7   2   4 72.4428 41.0169   4
  -7   2   5 11652.8 387.351   4
  -7   2   6 1188.84 103.187   4
  -7  -2   8 262.640 54.1768   1
  -7  -2   9 3770.01 181.029   1
  -7   2   9 3630.62 109.745   1
  -7  -2  10-13.2289 27.8522   1
  -7  -2  11 3300.66 151.887   1
  -7  -3   4 10646.1 364.576   2
  -7   3   4 11309.0 358.702   4
  -7   3   5 3171.68 159.116   4
  -7   3   6 7127.55 263.811   4
  -7   3   7 938.504 87.5360   4
  -7   3   8 9380.29 273.529   1
  -7   3   8 9284.47 330.477   4
  -7  -3   8 8903.84 342.719   1
  -7   3   9 343.177 32.9906   1
  -7  -3   9 443.918 73.5070   1
  -7  -3  10 3789.45 201.848   1
  -7  -3  11 1907.21 131.512   1
  -7  -4   3 2221.17 129.902   2
  -7  -4   4 3196.94 170.719   2
  -7   4   5 5373.24 208.373   4
  -7   4   6 451.242 62.2274   1
  -7   4   6 448.269 54.2729   4
  -7  -4   7 7793.82 332.223   1
  -7   4   7 7743.47 263.238   4
  -7   4   7 7448.45 265.322   1
  -7  -4   8 5768.89 278.416   1
  -7   4   8 6227.57 221.583   1
  -7   4   9 12237.3 337.715   1
  -7  -4   9 11372.1 429.905   1
  -7  -4  10-12.7181 39.7851   1
  -7  -4  11 1996.66 154.460   1
  -7  -4  12 117.924 46.9173   1
  -7  -5  -2 12844.9 410.353   3
  -7  -5   2 3514.29 158.273   2
  -7  -5   3 2585.98 145.573   2
  -7  -5   6 2287.86 178.197   1
  -7  -5   7 2374.65 182.556   1
  -7   5   7 2267.06 140.672   1
  -7  -5   8 16444.6 560.751   1
  -7   5   8 15473.3 465.166   1
  -7  -5   9 3819.35 233.584   1
  -7  -5  10 1302.00 134.405   1
  -7  -5  11 1514.29 146.295   1
  -7  -5  12 987.990 117.806   1
  -7  -6   2 111.469 36.2370   2
  -7  -6   3 7427.83 281.751   2
  -7  -6   4 50.8144 55.8719   1
  -7  -6   5 3464.67 237.390   1
  -7  -6   6 75.8645 74.1664   1
  -7  -6   7 7004.10 350.650   1
  -7  -6   8 746.943 113.301   1
  -7  -6   9 7535.73 363.777   1
  -7  -6  10 44.0926 56.0437   1
  -7  -6  11 2112.42 182.218   1
  -7  -6  12-17.7792 46.2648   1
  -7  -7   3 447.764 103.069   1
  -7  -7   4 5174.60 307.675   1
  -7  -7   5 3550.35 252.725   1
  -7  -7   6 4332.60 277.716   1
  -7  -7   7 849.589 132.468   1
  -7  -7   8 7004.84 373.253   1
  -7  -7   9 2085.02 196.012   1
  -7  -7  10 3424.44 251.601   1
  -7  -7  11 34.8387 59.9958   1
  -7  -7  12 1010.47 137.268   1
  -7  -8   1 2083.99 206.983   1
  -7  -8   2 1205.64 168.326   1
  -7  -8   3 3660.02 269.141   1
  -7  -8   4 163.476 68.5965   1
  -7  -8   5 1352.77 169.502   1
  -7  -8   6 518.296 106.851   1
  -7  -8   7 1731.57 193.611   1
  -7  -8   8 862.736 142.827   1
  -7  -8   9 3152.09 253.731   1
  -7  -8  10 697.427 119.210   1
  -7  -8  11 492.557 108.384   1
  -7  -8  12 93.3970 79.5056   1
  -7  -9  -2 3038.15 278.062   1
  -7  -9  -1 2777.08 257.128   1
  -7  -9   0 4001.45 304.201   1
  -7  -9   1 1013.59 155.901   1
  -7  -9   2 1512.06 186.893   1
  -7  -9   3 134.659 75.7010   1
  -7  -9   4 2643.21 238.678   1
  -7  -9   5-28.7687 51.8429   1
  -7  -9   6 2585.52 241.057   1
  -7  -9   7 150.306 76.6519   1
  -7  -9   8 1115.63 159.602   1
  -7  -9   9 1194.70 162.626   1
  -7  -9  10 4239.89 311.385   1
  -7  -9  11 282.169 107.726   1
  -7  -9  12 3284.88 273.596   1
  -7 -10  -4 1168.11 185.596   1
  -7 -10  -3 1337.69 192.936   1
  -7 -10  -2 1727.68 214.195   1
  -7 -10  -1 2771.66 268.742   1
  -7 -10   0 2395.88 250.098   1
  -7 -10   1 1126.43 171.258   1
  -7 -10   2 822.669 155.147   1
  -7 -10   3 4490.52 338.203   1
  -7 -10   4 2592.73 252.462   1
  -7 -10   5 1890.98 214.716   1
  -7 -10   6 841.379 141.354   1
  -7 -10   7 1104.80 170.215   1
  -7 -10   8 1194.26 171.633   1
  -7 -10   9 792.351 148.111   1
  -7 -10  10 1147.13 173.121   1
  -7 -10  11 1217.48 173.390   1
  -7 -10  12 136.393 74.7421   1
  -7 -11   1 198.260 106.394   1
  -7 -11   2 1225.44 190.272   1
  -7 -11   3 1017.61 167.054   1
  -7 -11   4 1867.74 237.570   1
  -7 -11   5 909.315 160.148   1
  -7 -11   6 1877.15 223.269   1
  -7 -11   7 1685.74 213.976   1
  -6   0   2 33241.0 868.174   4
  -6   0   3 56.2199 46.0721   4
  -6   0   4 87.5135 45.3870   4
  -6   0   5 17.8587 37.7516   4
  -6   0   8 3336.29 125.238   1
  -6   0   9 2.67017 9.45589   1
  -6   1   1 10021.2 342.757   4
  -6   1   2 853.444 84.4084   4
  -6   1   3 15596.8 464.761   4
  -6   1   4 750.533 82.9960   4
  -6   1   5 12276.0 398.245   4
  -6   1   6 528.601 76.4720   4
  -6   1   7 5280.42 245.709   4
  -6  -1   8 463.210 54.1328   1
  -6  -1   9 6634.49 215.604   1
  -6   2   2 13792.8 416.015   4
  -6   2   3 233.858 46.0648   4
  -6   2   4 14406.2 424.853   4
  -6  -2   4 14387.7 434.534   2
  -6   2   5 410.693 58.9772   4
  -6   2   6 14099.0 429.151   4
  -6  -2   7 108.035 40.0546   1
  -6   2   7 118.628 41.9500   4
  -6   2   8 5572.13 153.887   1
  -6   2   8 5754.95 252.890   4
  -6  -2   8 5681.39 225.080   1
  -6  -2   9 116.735 37.9535   1
  -6  -2  10 4780.80 189.880   1
  -6  -3  -2 2214.54 135.803   3
  -6   3   3 12592.3 370.626   4
  -6  -3   3 12198.4 375.105   2
  -6  -3   4 195.957 46.5824   2
  -6   3   4 158.098 37.1178   4
  -6   3   5 6889.97 238.358   4
  -6   3   6 511.753 57.5531   4
  -6   3   7 14972.4 439.369   4
  -6   3   7 15252.8 397.176   1
  -6  -3   7 14440.6 469.783   1
  -6   3   8 1654.50 115.296   4
  -6   3   8 1518.92 74.1859   1
  -6  -3   8 1419.74 115.689   1
  -6  -3   9 4379.30 211.497   1
  -6   3   9 4697.90 220.574   4
  -6  -3  10 89.0453 38.4418   1
  -6  -4  -4 5823.90 237.814   3
  -6  -4  -3 1176.03 94.4104   3
  -6  -4  -2 9799.04 324.695   3
  -6  -4   1 239.870 32.4710   2
  -6  -4   2 1775.92 103.010   2
  -6  -4   3 8.98322 27.8844   2
  -6  -4   4 9429.08 327.327   2
  -6   4   5 98.6776 39.9736   1
  -6   4   5 114.123 29.0111   4
  -6   4   6 1765.28 111.913   1
  -6   4   6 1783.52 96.2928   4
  -6  -4   6 1990.66 150.034   1
  -6   4   7 7063.77 242.635   1
  -6   4   7 7062.19 233.090   4
  -6  -4   7 6261.46 288.579   1
  -6  -4   8 9681.53 383.176   1
  -6   4   8 11004.8 314.773   1
  -6   4   8 10758.2 330.190   4
  -6  -4   9 2979.71 188.073   1
  -6  -4  10 8670.02 339.555   1
  -6  -4  11 84.1386 40.4420   1
  -6  -5  -3 5750.62 217.871   3
  -6  -5  -2 2378.84 129.203   3
  -6  -5   0 444.414 38.5270   2
  -6  -5   1 4201.57 161.983   2
  -6  -5   2 1846.38 108.793   2
  -6  -5   3 4691.81 202.678   2
  -6  -5   5 4326.25 242.001   1
  -6  -5   6 291.759 75.3152   1
  -6   5   6 254.659 50.6595   1
  -6   5   7 6117.68 242.913   1
  -6  -5   7 6066.41 298.211   1
  -6   5   7 6074.28 184.166   4
  -6   5   8 59.2972 32.9198   1
  -6  -5   8 47.9873 50.9892   1
  -6  -5   9 9973.12 403.925   1
  -6  -5  10 177.010 61.2180   1
  -6  -5  11 8256.63 350.960   1
  -6  -6   0 2535.80 109.396   2
  -6  -6   1 663.739 62.5284   2
  -6  -6   2 2574.12 140.019   2
  -6  -6   3 17.6457 47.0195   1
  -6  -6   4 6376.18 320.035   1
  -6  -6   5 481.731 88.4224   1
  -6  -6   6 5611.01 298.998   1
  -6  -6   7 175.520 71.6367   1
  -6   6   8 5500.75 243.187   1
  -6  -6   8 6058.98 311.706   1
  -6  -6   9 86.1859 68.5301   1
  -6  -6  10 2552.05 196.354   1
  -6  -6  11 333.018 85.8644   1
  -6  -7   2 2173.48 190.914   1
  -6  -7   3 6125.50 330.345   1
  -6  -7   4 4156.37 272.399   1
  -6  -7   5 6282.42 337.940   1
  -6  -7   6 258.317 84.3067   1
  -6  -7   7 4497.16 279.964   1
  -6  -7   8 4334.30 280.973   1
  -6  -7   9 5042.15 298.906   1
  -6  -7  10 121.947 72.4994   1
  -6  -7  11 1334.45 153.701   1
  -6  -8   0 1283.34 160.774   1
  -6  -8   1 467.118 103.492   1
  -6  -8   2 2605.09 227.095   1
  -6  -8   3 4429.38 295.231   1
  -6  -8   4 5168.20 316.266   1
  -6  -8   5 665.329 118.423   1
  -6  -8   6 1607.13 175.467   1
  -6  -8   7 1674.19 180.711   1
  -6  -8   8 2748.10 229.543   1
  -6  -8   9 409.066 98.6179   1
  -6  -8  10 1122.76 160.275   1
  -6  -8  11 574.615 108.222   1
  -6  -9  -4 228.316 91.5778   1
  -6  -9  -3 1724.01 203.987   1
  -6  -9  -2 2420.62 235.088   1
  -6  -9  -1 2031.36 221.122   1
  -6  -9   0 79.1412 83.6534   1
  -6  -9   1 3855.55 288.967   1
  -6  -9   2 828.485 141.872   1
  -6  -9   3 4103.29 296.660   1
  -6  -9   4 499.607 116.511   1
  -6  -9   5 805.204 139.256   1
  -6  -9   6-126.598 70.1528   1
  -6  -9   7 1586.59 186.966   1
  -6  -9   8 1005.68 146.502   1
  -6  -9   9 2147.52 215.291   1
  -6  -9  10 279.507 78.9549   1
  -6  -9  11 1407.07 174.783   1
  -6 -10  -6 1410.94 202.684   1
  -6 -10  -5 514.842 130.577   1
  -6 -10  -4 2945.71 274.875   1
  -6 -10  -3 2121.19 235.256   1
  -6 -10  -2 3249.97 288.375   1
  -6 -10  -1 3514.24 290.310   1
  -6 -10   0 2119.13 225.858   1
  -6 -10   1 1078.64 162.265   1
  -6 -10   2 5123.11 348.122   1
  -6 -10   3 2124.35 229.506   1
  -6 -10   4 3076.99 266.368   1
  -6 -10   5 992.517 151.964   1
  -6 -10   6 1787.72 201.033   1
  -6 -10   7 1498.12 187.243   1
  -6 -10   8 1994.14 224.014   1
  -6 -10   9 2161.00 227.171   1
  -6 -10  10 1834.65 212.565   1
  -6 -10  11 395.847 106.873   1
  -6 -11  -3 823.806 163.601   1
  -6 -11  -2 353.542 120.157   1
  -6 -11  -1 1850.64 229.571   1
  -6 -11   0 80.0621 85.9356   1
  -6 -11   1 3907.06 320.078   1
  -6 -11   2 1225.49 179.925   1
  -6 -11   3 2335.39 245.534   1
  -6 -11   4 627.866 158.351   1
  -6 -11   5 1276.76 181.412   1
  -6 -11   6 701.548 143.065   1
  -6 -11   7 941.894 159.802   1
  -6 -11   8 1087.88 167.602   1
  -6 -11   9 1972.33 224.295   1
  -5   0   0 28.0944 33.1493   4
  -5   0   1 32520.6 825.689   4
  -5   0   2 2.64390 35.7704   4
  -5   0   3 25326.0 675.585   4
  -5   0   4-19.7932 36.0217   4
  -5   0   5 17494.3 524.305   4
  -5   0   6 90.3510 50.7220   4
  -5   0   7 5944.12 176.766   1
  -5   0   8 19.9872 11.1209   1
  -5  -1  -2 16592.9 487.803   3
  -5  -1   0 6678.31 261.996   4
  -5  -1   1 218.837 54.9247   4
  -5   1   1 257.347 49.8422   4
  -5  -1   2 22743.0 641.005   4
  -5   1   2 23773.0 614.371   4
  -5   1   3 376.201 54.0707   4
  -5  -1   3 419.934 66.7213   4
  -5  -1   4 8285.78 311.218   4
  -5   1   4 8012.92 279.852   4
  -5  -1   4 7835.92 280.948   2
  -5  -1   5 991.735 91.5351   2
  -5   1   5 1112.14 93.3947   4
  -5  -1   5 1042.10 107.907   4
  -5   1   6 1819.32 126.677   4
  -5  -1   7 2936.89 129.732   1
  -5   1   7 3562.41 185.360   4
  -5  -1   8 23234.7 572.641   1
  -5  -2  -3 706.110 77.7977   3
  -5  -2  -2 1333.17 98.0520   3
  -5  -2   1 11897.3 397.119   4
  -5  -2   2 103.715 54.0128   4
  -5   2   2 70.4925 33.4763   4
  -5  -2   3 22633.9 604.156   2
  -5  -2   3 23362.4 666.349   4
  -5   2   3 24153.9 600.946   4
  -5  -2   4 746.668 75.5729   2
  -5   2   4 702.108 62.1379   4
  -5  -2   5 11937.3 382.471   2
  -5   2   5 11360.7 349.658   4
  -5   2   6 154.833 38.2961   4
  -5  -2   6 111.080 43.1197   1
  -5   2   7 11543.1 365.229   4
  -5   2   7 10382.1 261.403   1
  -5  -2   7 10469.5 333.604   1
  -5   2   8 16.2836 31.7940   4
  -5  -2   8-7.88437 28.2897   1
  -5  -2   9 7131.05 242.492   1
  -5  -3  -4 6025.83 235.862   3
  -5  -3  -3 84.1680 34.6714   3
  -5  -3  -2 20734.7 555.018   3
  -5  -3   1 1102.54 65.0614   2
  -5  -3   2 15951.3 430.500   2
  -5   3   3 4905.23 174.339   4
  -5  -3   3 4519.72 186.713   2
  -5  -3   4 5446.98 219.692   2
  -5   3   4 5628.40 188.656   4
  -5  -3   5 1194.76 104.988   2
  -5   3   5 1343.06 80.9220   4
  -5   3   5 1305.92 80.6315   1
  -5  -3   6 10760.6 366.165   1
  -5   3   6 11213.1 308.155   1
  -5   3   6 10854.1 325.235   4
  -5   3   7 34.5504 29.1042   4
  -5  -3   7 10.0406 33.4256   1
  -5   3   7 64.1581 22.4983   1
  -5  -3   8 5245.99 225.433   1
  -5   3   8 5181.62 222.468   4
  -5  -3   9 2103.75 134.074   1
  -5   3   9 2331.19 146.397   4
  -5  -4  -4 199.863 44.7316   3
  -5  -4  -3 15327.2 430.447   3
  -5  -4  -2 96.9235 33.5299   3
  -5  -4   0 6268.21 183.263   2
  -5  -4   1 3065.67 125.171   2
  -5  -4   2 135.900 31.4885   2
  -5   4   3 8085.73 287.508   1
  -5  -4   3 8246.29 279.218   2
  -5  -4   4 921.302 87.9103   2
  -5   4   4 966.245 83.2008   1
  -5  -4   5 1605.06 129.558   1
  -5   4   5 1800.37 80.9650   4
  -5   4   5 1692.08 107.115   1
  -5  -4   6 120.258 47.2562   1
  -5   4   6 54.5059 27.1350   1
  -5   4   6 79.6367 21.4144   4
  -5   4   7 10874.6 326.780   1
  -5  -4   7 10522.8 394.412   1
  -5   4   7 11501.0 318.934   4
  -5   4   8 3370.15 151.185   4
  -5  -4   8 2993.11 180.977   1
  -5  -4   9 2338.51 161.827   1
  -5   4   9 2566.90 141.416   4
  -5  -4  10 19849.6 591.603   1
  -5  -5  -3 1194.79 76.8114   3
  -5  -5  -2 8031.67 249.726   3
  -5  -5  -1 502.075 33.8575   2
  -5  -5   0 255.731 33.5136   2
  -5  -5   1 296.479 39.9637   2
  -5  -5   2 9211.33 297.156   2
  -5  -5   3 236.235 44.9657   2
  -5  -5   4 4984.17 257.429   1
  -5  -5   5 20.6334 46.3100   1
  -5   5   5 40.0110 37.5108   1
  -5  -5   6 9155.91 374.738   1
  -5   5   6 9799.93 330.382   1
  -5   5   7 379.311 29.5558   4
  -5   5   7 499.012 63.8463   1
  -5  -5   7 403.737 76.4974   1
  -5  -5   8 11729.7 441.904   1
  -5   5   8 12183.4 320.927   4
  -5  -5   9 13.3192 51.8796   1
  -5  -5  10 3871.25 223.850   1
  -5  -6  -2 240.354 33.3322   3
  -5  -6  -2 103.748 14.9290   2
  -5  -6  -1 3108.23 117.999   2
  -5  -6   0 550.948 53.8027   2
  -5  -6   1 1771.27 106.256   2
  -5  -6   2 2204.14 130.128   2
  -5  -6   2 2438.84 182.876   1
  -5  -6   3 8803.13 379.044   1
  -5  -6   4 2632.86 190.403   1
  -5  -6   5 2786.70 199.592   1
  -5  -6   6 716.037 122.997   1
  -5  -6   7 11052.4 442.750   1
  -5  -6   8 9.36114 49.2317   1
  -5  -6   9 939.952 125.510   1
  -5  -6  10 141.494 68.7399   1
  -5  -7  -1-2.00227 21.1594   2
  -5  -7  -1 33.3174 12.8212   3
  -5  -7   0 2167.03 185.554   1
  -5  -7   0 1816.60 109.163   2
  -5  -7   1 324.294 53.3692   2
  -5  -7   1 538.932 103.709   1
  -5  -7   2 10567.6 445.811   1
  -5  -7   3 5482.73 308.264   1
  -5  -7   4 9072.85 403.302   1
  -5  -7   5 2782.35 209.598   1
  -5  -7   6 4335.00 271.454   1
  -5  -7   7 1241.59 143.924   1
  -5  -7   8 5285.13 308.995   1
  -5  -7   9 31.5266 64.6478   1
  -5  -7  10 1739.19 176.171   1
  -5  -8  -2 544.539 111.017   1
  -5  -8  -1 2637.33 221.495   1
  -5  -8   0 1801.22 180.530   1
  -5  -8   1 4285.84 281.653   1
  -5  -8   2 921.344 143.306   1
  -5  -8   3 1730.52 175.694   1
  -5  -8   4 909.892 132.600   1
  -5  -8   5 678.549 124.600   1
  -5  -8   6 7367.60 383.995   1
  -5  -8   7 3355.75 249.145   1
  -5  -8   8 420.624 100.829   1
  -5  -8   9 1359.59 157.957   1
  -5  -8  10 326.256 84.3435   1
  -5  -9 -10 461.544 120.905   1
  -5  -9  -9 145.316 80.5092   1
  -5  -9  -8 3356.43 287.133   1
  -5  -9  -7 182.345 120.078   1
  -5  -9  -6 1547.23 191.015   1
  -5  -9  -5 790.229 141.253   1
  -5  -9  -4 1963.53 209.482   1
  -5  -9  -3 2939.00 251.770   1
  -5  -9  -2 2857.67 244.754   1
  -5  -9  -1 907.041 142.630   1
  -5  -9   0 1665.71 181.295   1
  -5  -9   1 61.9297 63.7972   1
  -5  -9   2 4743.87 311.371   1
  -5  -9   3 355.791 108.566   1
  -5  -9   4 3686.06 279.515   1
  -5  -9   5 445.600 101.417   1
  -5  -9   6 3894.27 283.933   1
  -5  -9   7 2421.16 221.915   1
  -5  -9   8 1791.79 193.008   1
  -5  -9   9 248.000 84.1397   1
  -5  -9  10 1688.71 185.083   1
  -5 -10  -8 924.045 164.346   1
  -5 -10  -7 4170.58 329.743   1
  -5 -10  -6 1218.64 179.645   1
  -5 -10  -5 1157.29 180.908   1
  -5 -10  -4 471.809 121.414   1
  -5 -10  -3 1512.95 191.457   1
  -5 -10  -2 2027.34 220.627   1
  -5 -10  -1 3769.67 289.758   1
  -5 -10   0 819.465 139.166   1
  -5 -10   1 2901.08 253.191   1
  -5 -10   2 1197.16 170.591   1
  -5 -10   3 3756.41 291.309   1
  -5 -10   4 1350.71 179.027   1
  -5 -10   5 3406.99 283.339   1
  -5 -10   6 550.761 119.856   1
  -5 -10   7 3218.59 267.483   1
  -5 -10   8 1960.64 215.313   1
  -5 -10   9 3051.05 266.449   1
  -5 -10  10 490.312 121.109   1
  -5 -10  12 1738.85 200.325   3
  -5 -11  -5 111.056 87.9404   1
  -5 -11  -4 95.1356 70.3534   1
  -5 -11  -3 2259.63 241.918   1
  -5 -11  -2 309.406 103.634   1
  -5 -11  -1 70.8159 92.2302   1
  -5 -11   0 1636.03 210.182   1
  -5 -11   1 1447.82 194.596   1
  -5 -11   2 951.628 156.012   1
  -5 -11   3 2181.91 238.699   1
  -5 -11   4 2232.91 235.212   1
  -5 -11   5 691.928 147.143   1
  -5 -11   6 1471.36 192.999   1
  -5 -11   7 1912.45 217.806   1
  -5 -11   8 1602.20 204.669   1
  -5 -11   9 376.338 114.491   1
  -5 -11  11 396.712 101.669   3
  -4   0  -3 6.77319 31.6482   3
  -4   0  -2 16583.3 474.640   3
  -4   0   0 58148.7 1351.64   4
  -4   0   1-8.28564 31.3013   4
  -4   0   2 128.636 43.7709   4
  -4   0   3 69.9928 38.1821   4
  -4   0   4 21335.0 582.144   4
  -4   0   5 23.2078 36.9966   4
  -4   0   5-1.27884 32.0815   2
  -4   0   6 65874.7 1539.47   1
  -4   0   6 70387.6 1664.69   2
  -4   0   6 71811.2 1665.88   4
  -4   0   7 59.3666 44.4959   4
  -4  -1  -4 8756.61 305.318   3
  -4  -1  -3 3110.02 152.327   3
  -4   1  -2 3182.36 163.153   3
  -4  -1  -2 3106.36 146.283   3
  -4  -1  -1 718.771 74.2618   4
  -4   1  -1 887.039 82.3650   3
  -4  -1   0 2677.42 138.663   4
  -4  -1   1 1758.06 111.053   4
  -4   1   1 1840.17 101.299   4
  -4  -1   2 13.9195 38.7752   4
  -4   1   2 22.5275 27.4428   4
  -4  -1   3 7179.78 243.996   2
  -4   1   3 7414.33 241.563   4
  -4  -1   3 7779.18 277.390   4
  -4  -1   4 24.0443 41.7837   4
  -4  -1   4 4.25409 28.5495   2
  -4   1   4 52.7218 33.8023   4
  -4  -1   5 5876.65 238.056   2
  -4  -1   5 6092.21 256.023   4
  -4   1   5 6092.40 230.085   4
  -4  -1   6 1088.12 70.5621   1
  -4   1   6 1131.75 94.6241   4
  -4  -1   6 1079.80 96.6809   2
  -4  -1   6 1279.07 115.763   4
  -4   1   7 15033.8 454.066   4
  -4  -1   7 14481.2 377.396   1
  -4  -2  -4 12927.3 388.279   3
  -4  -2  -3 4888.13 193.183   3
  -4  -2  -2 10991.8 328.351   3
  -4   2  -2 11204.9 373.465   3
  -4   2  -1 3865.13 185.640   3
  -4  -2  -1 4090.27 186.167   4
  -4  -2   0 14755.9 442.653   4
  -4  -2   1 3711.45 177.733   4
  -4  -2   1 3351.70 121.946   2
  -4  -2   2 17057.1 433.488   2
  -4   2   2 15928.4 426.296   4
  -4  -2   2 16404.5 485.098   4
  -4  -2   3 333.551 50.3553   2
  -4  -2   3 310.159 64.3508   4
  -4   2   3 300.287 39.3032   4
  -4  -2   4 23861.7 676.758   4
  -4  -2   4 23425.4 624.208   2
  -4   2   4 24236.6 591.995   4
  -4  -2   5 841.755 73.5693   1
  -4   2   5 977.095 74.4537   4
  -4  -2   5 892.007 85.7330   2
  -4   2   5 804.118 48.8565   1
  -4  -2   5 922.977 102.905   4
  -4   2   6 17390.2 408.895   1
  -4  -2   6 17040.3 478.536   1
  -4   2   6 18133.7 490.411   4
  -4  -2   7 7.60955 28.1202   1
  -4   2   7 52.6573 32.9030   4
  -4  -2   8 7874.25 254.642   1
  -4  -3  -4 24.1874 26.8227   3
  -4  -3  -3 13702.2 384.022   3
  -4  -3  -2 613.021 57.1285   3
  -4  -3  -1 4714.73 210.019   4
  -4   3  -1 4619.85 213.250   3
  -4   3   0 2.78028 33.8824   3
  -4  -3   0 19.7958 38.1332   4
  -4  -3   0 10.0010 13.4453   2
  -4  -3   1 38077.5 895.826   2
  -4  -3   1 40934.9 991.851   4
  -4  -3   2 106.819 34.9273   2
  -4  -3   2 278.290 70.4814   4
  -4   3   3 25348.9 606.932   4
  -4  -3   3 26454.9 659.675   2
  -4  -3   3 26365.0 728.391   4
  -4   3   4 1215.52 76.8799   1
  -4  -3   4 1178.73 96.8439   1
  -4   3   4 1213.36 63.1643   4
  -4  -3   4 1179.80 90.9986   2
  -4   3   5 7243.43 224.446   1
  -4  -3   5 7221.98 273.939   2
  -4   3   5 7570.87 220.567   4
  -4  -3   5 6598.56 266.026   1
  -4  -3   6 64.6827 43.6789   1
  -4   3   6 8.62420 18.7701   1
  -4   3   6 58.5084 27.4038   4
  -4  -3   7 8001.93 298.094   1
  -4   3   7 8941.65 283.581   4
  -4  -3   8 9107.23 323.968   1
  -4   3   8 10185.1 323.677   4
  -4  -4  -3 269.032 37.0235   3
  -4  -4  -2 12449.0 336.752   3
  -4  -4  -1 10.8923 9.68598   2
  -4  -4   0 8898.66 245.109   2
  -4   4   1 1389.32 104.835   3
  -4  -4   1 1230.16 75.9256   2
  -4  -4   1 1226.62 109.620   4
  -4  -4   2 11386.2 337.554   2
  -4   4   2 11845.2 366.666   1
  -4  -4   3 1892.48 134.896   1
  -4   4   3 1635.07 107.679   1
  -4  -4   3 1466.13 100.053   2
  -4  -4   4 4787.52 207.635   2
  -4  -4   4 4871.28 231.355   1
  -4   4   4 4832.11 194.329   1
  -4   4   5 151.232 36.4427   1
  -4   4   5 214.910 22.2082   4
  -4  -4   5 154.209 50.7836   1
  -4   4   6 2554.96 98.6505   4
  -4  -4   6 2074.01 147.744   1
  -4   4   6 2510.01 125.732   1
  -4  -4   7 748.173 90.7501   1
  -4   4   7 775.436 61.3916   4
  -4  -4   8 4063.93 211.978   1
  -4   4   8 4302.25 174.549   4
  -4  -4   9 389.828 63.3386   1
  -4  -5  -2 3931.88 122.579   2
  -4  -5  -2 4326.02 137.814   3
  -4  -5  -1 8386.15 236.394   2
  -4  -5   0 1294.46 77.6238   2
  -4  -5   1 3899.99 160.721   2
  -4  -5   2 2861.57 142.891   2
  -4  -5   2 2804.79 180.392   1
  -4   5   2 2787.33 156.297   3
  -4  -5   3 4041.99 219.818   1
  -4  -5   3 3929.91 182.221   2
  -4   5   4 589.351 72.5532   1
  -4  -5   4 477.281 80.6147   1
  -4  -5   5 6120.78 285.470   1
  -4   5   5 6345.13 247.275   1
  -4  -5   6 1362.51 131.731   1
  -4   5   6 1406.64 105.931   1
  -4   5   7 2058.36 75.7623   4
  -4  -5   7 2243.84 166.168   1
  -4   5   8 2257.20 104.060   4
  -4  -5   8 2221.59 165.565   1
  -4  -5   9 7849.58 333.619   1
  -4  -6  -4 4460.19 124.957   2
  -4  -6  -4 4316.98 125.573   2
  -4  -6  -3 467.758 37.2080   2
  -4  -6  -2 1497.89 77.9527   2
  -4  -6  -1 1976.51 101.205   2
  -4  -6   0 4107.23 167.578   2
  -4  -6   1 2036.17 170.715   1
  -4  -6   1 2120.09 121.783   2
  -4  -6   2 15167.0 517.969   1
  -4  -6   2 14175.8 435.095   2
  -4  -6   3 809.605 113.555   1
  -4  -6   4 1089.99 122.655   1
  -4  -6   5 1426.30 141.889   1
  -4  -6   6 12896.1 479.634   1
  -4  -6   7 106.711 53.9116   1
  -4  -6   8 3434.41 220.163   1
  -4  -6   9 15.5718 53.9268   1
  -4  -7  -4 1007.48 63.2174   2
  -4  -7  -2 1362.48 87.1603   2
  -4  -7  -1 9506.29 412.527   1
  -4  -7  -1 9681.64 308.516   2
  -4  -7   0 848.504 79.4330   2
  -4  -7   0 872.066 119.113   1
  -4  -7   1 12550.0 404.770   2
  -4  -7   1 13706.0 509.266   1
  -4  -7   2 4178.08 256.095   1
  -4  -7   3 8885.44 397.608   1
  -4  -7   4 2296.27 192.848   1
  -4  -7   5 7242.97 353.402   1
  -4  -7   6 2016.04 177.601   1
  -4  -7   7 5502.29 306.981   1
  -4  -7   8 2627.43 202.485   1
  -4  -7   9 1971.59 175.856   1
  -4  -8  -4 804.777 128.497   1
  -4  -8  -3 362.502 90.5443   1
  -4  -8  -2 1782.14 176.825   1
  -4  -8  -1 98.5613 69.3288   1
  -4  -8   0 3164.68 229.870   1
  -4  -8   0 2410.90 83.2990   3
  -4  -8   1 940.489 128.887   1
  -4  -8   2 4731.12 288.220   1
  -4  -8   3 3278.83 237.870   1
  -4  -8   4 2065.33 190.519   1
  -4  -8   5 1185.76 148.129   1
  -4  -8   6 356.020 84.2531   1
  -4  -8   7 1577.92 167.345   1
  -4  -8   8 1418.52 162.960   1
  -4  -8   9 1701.69 181.107   1
  -4  -9 -10 17.5930 65.3307   1
  -4  -9  -9 2645.10 244.428   1
  -4  -9  -8 2284.34 226.513   1
  -4  -9  -7 1300.31 171.038   1
  -4  -9  -6 55.5673 60.4072   1
  -4  -9  -5 3530.70 271.880   1
  -4  -9  -4 246.997 94.1489   1
  -4  -9  -3 6515.38 372.234   1
  -4  -9  -2 1381.24 177.060   1
  -4  -9  -1 3264.78 254.168   1
  -4  -9   0 109.896 80.7603   1
  -4  -9   1 5621.68 332.415   1
  -4  -9   2 3610.54 263.796   1
  -4  -9   2 3651.07 160.245   3
  -4  -9   3 2132.30 201.458   1
  -4  -9   3 1861.70 124.002   3
  -4  -9   4 263.508 93.6893   1
  -4  -9   5 5022.86 317.373   1
  -4  -9   6 735.607 119.318   1
  -4  -9   7 8469.84 431.701   1
  -4  -9   8 1290.80 165.969   1
  -4  -9   9 2042.73 208.311   1
  -4  -9  13 785.227 144.009   3
  -4 -10  -9 331.149 110.453   1
  -4 -10  -8 952.433 156.091   1
  -4 -10  -7 766.777 142.981   1
  -4 -10  -6 1280.52 174.392   1
  -4 -10  -5 1200.96 173.719   1
  -4 -10  -4 1638.06 192.483   1
  -4 -10  -3 2295.63 222.486   1
  -4 -10  -2 360.248 105.866   1
  -4 -10  -1 101.554 67.4026   1
  -4 -10   0 433.911 103.018   1
  -4 -10   1 1606.66 187.293   1
  -4 -10   2 2066.20 218.165   1
  -4 -10   3 888.890 149.503   1
  -4 -10   4 3054.21 260.729   1
  -4 -10   5 352.819 72.6550   3
  -4 -10   5 457.021 119.631   1
  -4 -10   6 4180.31 307.169   1
  -4 -10   6 3742.87 229.928   3
  -4 -10   7 1447.43 151.975   3
  -4 -10   7 1681.70 195.525   1
  -4 -10   8 5024.89 342.314   1
  -4 -10   8 5125.95 300.369   3
  -4 -10   9 223.852 71.9173   3
  -4 -10   9 230.875 85.1914   1
  -4 -10  10 912.078 141.597   3
  -4 -10  11 1608.25 187.539   3
  -4 -10  12 533.288 125.676   3
  -4 -11  -8 1350.96 190.226   1
  -4 -11  -7 1149.95 177.066   1
  -4 -11  -6 388.515 117.856   1
  -4 -11  -5 1338.22 189.878   1
  -4 -11  -4 929.724 162.435   1
  -4 -11  -3 2025.99 228.269   1
  -4 -11  -2 1910.34 217.173   1
  -4 -11  -1 621.060 139.485   1
  -4 -11   0 3089.57 275.658   1
  -4 -11   1 688.349 141.905   1
  -4 -11   2 1747.68 209.737   1
  -4 -11   3 995.585 158.905   1
  -4 -11   4 578.872 135.410   1
  -4 -11   5 2067.52 224.020   1
  -4 -11   6 2237.82 232.985   1
  -4 -11   7 2606.31 253.858   1
  -4 -11   8 739.021 145.384   1
  -4 -11   9 1612.31 179.436   3
  -4 -11  10 257.644 97.2157   3
  -4 -11  11 1350.81 177.632   3
  -4 -12  -3 1776.27 227.647   1
  -4 -12  -2 2203.19 244.670   1
  -4 -12  -1 1903.79 224.355   1
  -4 -12   0 1545.59 202.854   1
  -4 -12   1 2131.88 239.341   1
  -4 -12   2 3431.33 303.427   1
  -4 -12   3 992.901 175.210   1
  -4 -12   4 1460.89 198.325   1
  -3   0  -4 7.37380 34.5394   3
  -3   0  -3 35582.8 872.919   3
  -3   0  -2 27.3374 30.8513   3
  -3   0  -1 16089.1 428.922   3
  -3   0   0-27.0670 29.7481   4
  -3   0   1 20886.5 524.433   4
  -3   0   2 56.4922 34.3589   4
  -3   0   3 25949.7 653.003   4
  -3   0   4-10.9146 29.3409   2
  -3   0   4 19.6086 35.8160   4
  -3   0   5 1585.64 106.868   2
  -3   0   5 1462.09 55.3828   1
  -3   0   6 46.8237 40.3742   2
  -3   1  -4 11150.2 372.819   3
  -3  -1  -4 12121.8 357.239   3
  -3  -1  -3 13759.5 385.996   3
  -3   1  -3 13573.2 409.487   3
  -3   1  -2 23782.8 614.194   3
  -3  -1  -2 23293.8 589.243   3
  -3   1  -1 75099.0 1594.71   3
  -3  -1  -1 69343.8 1584.86   4
  -3  -1   0 7411.56 241.928   4
  -3  -1   1-11.6829 34.8850   4
  -3   1   1 2.35062 26.9529   4
  -3   1   2 13342.4 335.519   4
  -3  -1   2 12030.8 334.278   2
  -3  -1   2 12624.4 368.955   4
  -3  -1   3 9061.68 301.262   4
  -3   1   3 9279.87 266.989   4
  -3  -1   3 8933.98 272.586   2
  -3  -1   4 9928.64 329.990   4
  -3   1   4 10190.4 302.983   4
  -3  -1   4 10147.7 311.693   2
  -3   1   5 2455.00 125.552   4
  -3  -1   5 2546.90 103.703   1
  -3  -1   5 2453.42 137.973   2
  -3  -1   5 2633.88 149.314   4
  -3  -1   6 18973.9 520.876   2
  -3  -1   6 16948.0 431.198   1
  -3  -2  -3 17315.9 452.856   3
  -3   2  -3 17349.7 503.897   3
  -3   2  -2 446.521 65.0548   3
  -3  -2  -2 397.838 43.8470   3
  -3  -2  -1 26627.6 688.553   4
  -3   2  -1 27261.7 688.362   3
  -3  -2   0 3914.34 113.561   2
  -3  -2   0 3955.93 168.369   4
  -3  -2   1 12430.7 320.711   2
  -3  -2   1 13161.8 377.963   4
  -3  -2   2 74.6413 44.5085   4
  -3  -2   2 64.9708 27.8140   2
  -3   2   2 38.7543 20.7321   4
  -3  -2   3 14239.3 441.240   4
  -3   2   3 14724.4 360.236   4
  -3  -2   3 14067.5 394.754   2
  -3  -2   4 2620.54 132.027   2
  -3  -2   4 2361.21 149.690   4
  -3   2   4 2496.68 91.9047   1
  -3  -2   4 2370.34 120.679   1
  -3   2   4 2420.90 106.080   4
  -3  -2   5 13894.5 397.842   1
  -3   2   5 14779.6 389.504   4
  -3   2   5 14289.9 344.919   1
  -3  -2   5 14237.3 453.550   4
  -3  -2   5 14814.2 431.540   2
  -3  -2   6 417.959 53.6086   1
  -3  -2   6 492.530 68.7414   2
  -3  -2   7 20104.7 521.122   1
  -3  -3  -6 5153.55 167.305   2
  -3  -3  -5 1184.88 57.5535   2
  -3  -3  -4 7056.37 176.675   2
  -3  -3  -3 481.567 46.5408   3
  -3  -3  -2 16867.1 477.137   4
  -3  -3  -2 16495.8 415.147   3
  -3   3  -2 17046.8 491.474   3
  -3  -3  -1 582.670 30.7415   2
  -3   3  -1 708.060 73.3878   3
  -3  -3  -1 751.680 73.3545   4
  -3  -3   0 17227.7 486.032   4
  -3  -3   0 17164.1 414.473   2
  -3   3   0 17687.0 481.915   3
  -3  -3   1 406.975 44.5628   2
  -3  -3   1 397.722 65.5748   4
  -3  -3   2 24120.2 601.247   2
  -3  -3   2 24284.5 659.421   4
  -3   3   2 24439.4 610.013   1
  -3  -3   3 10118.0 325.433   1
  -3  -3   3 9832.23 305.961   2
  -3   3   3 9711.75 240.345   4
  -3  -3   3 10909.4 362.702   4
  -3   3   3 10182.2 291.506   1
  -3   3   4 7449.85 231.511   1
  -3  -3   4 7759.15 265.754   2
  -3  -3   4 7475.96 268.420   1
  -3   3   4 7286.26 196.563   4
  -3  -3   4 7585.66 299.075   4
  -3   3   5 4338.49 153.129   1
  -3  -3   5 4276.93 189.803   1
  -3   3   5 4318.42 146.657   4
  -3  -3   5 4091.81 191.645   2
  -3  -3   5 4143.57 215.316   4
  -3  -3   6 15746.5 460.231   1
  -3  -3   7 4014.41 181.466   1
  -3  -4  -9 2935.38 142.340   2
  -3  -4  -8 1292.67 82.9715   2
  -3  -4  -7 4304.98 156.157   2
  -3  -4  -6 9.19718 16.8842   2
  -3  -4  -5 3041.65 104.140   2
  -3  -4  -4 482.412 30.8551   2
  -3  -4  -3 10386.8 254.720   2
  -3  -4  -2 619.019 39.7314   3
  -3  -4  -2 519.536 62.4983   4
  -3  -4  -1 7299.64 267.483   4
  -3   4  -1 7078.24 268.638   3
  -3   4   0 509.486 70.7896   1
  -3  -4   0 432.568 61.5185   4
  -3  -4   0 542.100 46.4992   2
  -3   4   0 619.498 71.2659   3
  -3   4   1 46981.9 1126.58   3
  -3  -4   1 45990.5 1156.81   4
  -3  -4   1 47788.2 1092.79   2
  -3   4   1 47623.7 1138.43   1
  -3  -4   2 6864.58 231.366   2
  -3  -4   2 7020.30 275.765   1
  -3   4   2 6332.10 240.276   1
  -3  -4   2 6576.00 270.317   4
  -3  -4   3 6751.52 273.659   1
  -3   4   3 7228.14 252.737   1
  -3  -4   3 7182.43 296.610   4
  -3  -4   3 7116.33 253.995   2
  -3   4   4 483.998 58.7798   1
  -3  -4   4 445.886 74.7397   1
  -3  -4   4 492.987 62.9256   2
  -3   4   5 3032.99 140.080   1
  -3  -4   5 3514.53 182.599   1
  -3   4   5 2667.67 84.7030   4
  -3  -4   6 2087.27 142.918   1
  -3   4   6 2082.04 90.2377   4
  -3  -4   7 6876.41 279.242   1
  -3  -4   8 164.671 52.7531   1
  -3  -5  -8 2570.07 120.090   2
  -3  -5  -7 25.4501 20.9915   2
  -3  -5  -6 5094.92 166.657   2
  -3  -5  -5 609.358 45.5593   2
  -3  -5  -4 3180.82 115.256   2
  -3  -5  -2 4073.40 192.231   4
  -3  -5  -1 995.107 91.5359   4
  -3  -5   0 7810.46 291.719   4
  -3   5   0 7080.30 272.596   3
  -3  -5   1 4760.58 225.937   4
  -3  -5   1 5537.68 249.529   1
  -3   5   1 5065.92 209.741   3
  -3  -5   1 5126.67 195.525   2
  -3  -5   2 25039.1 714.634   1
  -3   5   2 25326.1 656.299   3
  -3  -5   2 24871.5 708.612   4
  -3  -5   2 24711.8 654.550   2
  -3   5   2 25178.7 685.645   1
  -3   5   3 4819.17 215.127   1
  -3  -5   3 4726.86 207.465   2
  -3  -5   3 5275.05 242.531   1
  -3  -5   4 2265.91 160.364   1
  -3   5   4 2111.08 132.941   1
  -3  -5   5 579.823 86.9712   1
  -3   5   5 748.338 77.7125   1
  -3  -5   6 2719.93 174.133   1
  -3   5   7 401.230 38.2102   4
  -3  -5   7 303.556 67.5107   1
  -3  -5   8 3593.27 206.673   1
  -3  -6  -7 1045.28 70.8922   2
  -3  -6  -6 1223.61 76.3955   2
  -3  -6  -5 2934.66 124.783   2
  -3  -6  -1 594.382 90.9473   1
  -3  -6   0 1736.34 152.134   1
  -3  -6   1 17721.3 501.289   2
  -3  -6   1 17820.4 577.792   1
  -3   6   1 17366.0 511.908   3
  -3  -6   2 767.062 79.2990   2
  -3   6   2 834.321 78.7259   3
  -3  -6   2 750.370 105.267   1
  -3   6   3 7126.18 259.536   3
  -3  -6   3 7644.09 329.039   1
  -3  -6   4-26.9955 56.6819   1
  -3  -6   5 9383.55 385.437   1
  -3  -6   6 31.2520 47.3611   1
  -3  -6   7 4858.12 263.550   1
  -3   6   8 900.279 46.4286   4
  -3  -6   8 796.808 107.196   1
  -3   6   9 6281.02 200.017   4
  -3  -7  -6 7183.83 243.054   2
  -3  -7  -5 785.096 69.0272   2
  -3  -7  -3 3493.61 232.786   1
  -3  -7  -2 3876.31 240.399   1
  -3  -7  -1 2150.43 178.977   1
  -3  -7   0 12909.9 327.114   3
  -3  -7   0 14543.4 511.587   1
  -3  -7   1 3769.80 234.888   1
  -3  -7   2 11189.7 442.517   1
  -3   7   2 10465.3 357.635   3
  -3   7   3 672.379 70.4561   3
  -3  -7   3 623.024 107.038   1
  -3  -7   4 6420.82 320.413   1
  -3   7   4 6347.99 240.962   3
  -3  -7   5 1670.72 159.188   1
  -3  -7   6 5283.74 290.538   1
  -3  -7   7 2367.82 193.030   1
  -3  -7   8 3469.56 234.101   1
  -3  -8 -10 643.314 118.546   1
  -3  -8  -9 372.641 103.124   1
  -3  -8  -8 371.698 89.4945   1
  -3  -8  -7 955.029 137.174   1
  -3  -8  -6 2244.46 201.510   1
  -3  -8  -5 7446.99 378.861   1
  -3  -8  -4 2693.94 212.915   1
  -3  -8  -3 7990.71 383.688   1
  -3  -8  -2 2085.29 186.836   1
  -3  -8  -1 2575.62 204.996   1
  -3  -8   0 1808.63 169.339   1
  -3  -8   0 1473.60 61.3803   3
  -3  -8   1 2974.43 126.667   3
  -3  -8   1 3308.37 232.590   1
  -3  -8   2 888.226 122.521   1
  -3  -8   2 747.136 70.7023   3
  -3  -8   3 3359.52 172.079   3
  -3  -8   3 3653.34 250.981   1
  -3  -8   4 337.912 93.1222   1
  -3  -8   5 3155.37 232.104   1
  -3  -8   6 5365.70 312.590   1
  -3  -8   7 2645.73 217.326   1
  -3  -8   8 433.265 100.480   1
  -3  -8  12 946.966 150.491   3
  -3  -8  13 2238.34 228.230   3
  -3  -8  14 135.359 115.474   3
  -3  -9 -10 1301.27 171.670   1
  -3  -9  -9 228.214 87.0015   1
  -3  -9  -8 4738.27 314.908   1
  -3  -9  -7 271.857 94.1954   1
  -3  -9  -6 1171.99 162.571   1
  -3  -9  -5 3173.00 248.076   1
  -3  -9  -4 4265.72 286.302   1
  -3  -9  -3 145.109 76.3160   1
  -3  -9  -2 2126.34 198.586   1
  -3  -9  -1 132.017 77.2065   1
  -3  -9   0 6102.51 344.144   1
  -3  -9   1 2296.13 207.404   1
  -3  -9   2 3707.88 264.687   1
  -3  -9   2 3493.57 162.100   3
  -3  -9   3 18.3775 71.5036   1
  -3  -9   3 42.2070 39.1553   3
  -3  -9   4 1309.01 164.521   1
  -3  -9   4 1416.02 121.195   3
  -3  -9   5 1325.55 123.517   3
  -3  -9   5 1152.22 148.076   1
  -3  -9   6 5714.53 339.164   1
  -3  -9   6 5566.49 283.325   3
  -3  -9   7 474.052 104.431   1
  -3  -9   7 359.588 79.4634   3
  -3  -9   8 1769.81 191.684   1
  -3  -9   8 1699.38 166.899   3
  -3  -9   9 220.664 78.6386   3
  -3  -9  10 4654.94 307.307   3
  -3  -9  11 703.969 127.893   3
  -3  -9  12 967.277 151.163   3
  -3  -9  13 209.676 90.4977   3
  -3 -10  -9 1044.83 158.060   1
  -3 -10  -8 613.695 130.193   1
  -3 -10  -7 2221.46 225.220   1
  -3 -10  -6 595.933 129.500   1
  -3 -10  -5 557.090 122.905   1
  -3 -10  -4 2323.69 223.626   1
  -3 -10  -3 1093.09 153.257   1
  -3 -10  -2 1715.12 192.888   1
  -3 -10  -1 1427.92 178.141   1
  -3 -10   0 3072.33 254.831   1
  -3 -10   1-28.3910 67.7703   1
  -3 -10   2 977.352 152.408   1
  -3 -10   3 3021.42 250.943   1
  -3 -10   4 2083.82 148.272   3
  -3 -10   4 2153.85 215.486   1
  -3 -10   5 2618.45 237.797   1
  -3 -10   5 3069.18 194.832   3
  -3 -10   6 1540.38 148.374   3
  -3 -10   6 1819.43 201.168   1
  -3 -10   7 5303.60 345.341   1
  -3 -10   7 4765.48 279.355   3
  -3 -10   8 416.535 93.1736   3
  -3 -10   9 2187.52 203.198   3
  -3 -10  10 1437.30 173.734   3
  -3 -10  11 440.317 104.446   3
  -3 -10  12 358.993 113.546   3
  -3 -11  -8 1172.49 178.264   1
  -3 -11  -7 443.105 118.206   1
  -3 -11  -6 1700.11 208.027   1
  -3 -11  -5 1879.01 216.344   1
  -3 -11  -4 1884.98 213.200   1
  -3 -11  -3 1294.24 175.446   1
  -3 -11  -2 1673.71 198.371   1
  -3 -11  -1 621.096 123.450   1
  -3 -11   0 2615.20 244.469   1
  -3 -11   1 3355.39 275.009   1
  -3 -11   2 439.177 113.353   1
  -3 -11   3 1175.25 168.533   1
  -3 -11   4 2337.28 239.316   1
  -3 -11   5 615.771 131.381   1
  -3 -11   6 2395.51 241.880   1
  -3 -11   7 929.465 153.210   1
  -3 -11   8 1271.79 151.737   3
  -3 -11   9 364.405 89.8869   3
  -3 -11  10 594.214 120.870   3
  -3 -11  11 1087.09 166.200   3
  -3 -12  -6 29.4859 79.8365   1
  -3 -12  -5 751.064 153.347   1
  -3 -12  -4 1693.69 214.532   1
  -3 -12  -3 2605.08 257.396   1
  -3 -12  -2 619.791 146.076   1
  -3 -12  -1 2311.01 246.174   1
  -3 -12   0 2014.36 232.313   1
  -3 -12   1 865.986 150.901   1
  -3 -12   2 3530.49 301.682   1
  -3 -12   3 946.516 173.789   1
  -3 -12   4 1744.22 212.834   1
  -3 -12   5 1606.06 211.964   1
  -2   0  -3 30.6741 31.0699   3
  -2   0  -2 33611.5 793.797   3
  -2   0  -1 19.6248 27.0403   3
  -2   0   0 20264.8 488.467   4
  -2   0   1 17.3191 24.9213   4
  -2   0   2 28617.5 686.889   4
  -2   0   2 29410.8 680.878   2
  -2   0   3 50.3478 32.8277   4
  -2   0   3 88.3219 34.2489   2
  -2   0   4 10276.6 308.242   2
  -2   0   5 36.9891 42.6960   2
  -2   0   6 25238.9 670.940   2
  -2   0   7 30.0691 36.9769   2
  -2   0  18 2021.41 235.307   3
  -2  -1  -3 18019.3 456.055   3
  -2   1  -3 17457.7 480.875   3
  -2   1  -2 1682.72 95.7471   3
  -2  -1  -2 1657.90 80.7109   3
  -2  -1  -1 26896.8 643.318   4
  -2   1  -1 26580.8 646.959   3
  -2  -1   0 2713.04 111.868   4
  -2  -1   1 41924.0 930.415   2
  -2  -1   1 41494.1 966.556   4
  -2   1   1 44194.1 931.668   4
  -2   1   2 40413.2 877.519   4
  -2  -1   2 38749.5 892.899   2
  -2  -1   2 39253.7 923.122   4
  -2   1   3 8706.55 237.557   4
  -2  -1   3 8395.28 255.180   2
  -2  -1   3 8459.49 269.568   4
  -2  -1   3 8213.07 232.173   1
  -2  -1   4 2.27076 31.7216   2
  -2  -1   4 2.52850 20.7602   1
  -2  -1   5 19629.1 529.600   2
  -2   1   5 19107.6 525.052   2
  -2   1   6 566.283 71.7915   2
  -2  -1   6 601.714 74.4500   2
  -2   1   7 13104.4 420.864   2
  -2   1  18 79.0945 73.2730   3
  -2  -2 -10 3325.24 181.913   2
  -2  -2  -9 296.591 57.0379   2
  -2  -2  -8 7464.94 266.388   2
  -2  -2  -7 2747.30 133.553   2
  -2  -2  -6 5836.20 201.866   2
  -2  -2  -5 3911.25 141.446   2
  -2  -2  -4 24602.6 574.721   2
  -2  -2  -3 6.01704 11.3549   2
  -2   2  -3 21.7731 33.3801   3
  -2   2  -2 5815.67 209.898   3
  -2  -2  -2 5516.70 163.776   3
  -2  -2  -1 15362.9 409.594   4
  -2   2  -1 15761.5 421.579   3
  -2  -2   0 3547.43 105.093   2
  -2  -2   0 3580.06 141.631   4
  -2   2   0 3575.20 138.472   3
  -2  -2   1 240.400 46.5224   4
  -2  -2   1 235.201 28.8324   2
  -2   2   2 20318.6 488.175   1
  -2  -2   2 19495.7 513.536   1
  -2  -2   2 20733.5 502.628   2
  -2  -2   2 20500.9 541.532   4
  -2  -2   3 1016.02 74.2142   2
  -2  -2   3 916.794 82.0192   4
  -2  -2   3 993.710 72.6943   1
  -2   2   3 1031.20 56.9352   1
  -2   2   3 1087.86 52.2285   4
  -2  -2   4 3035.48 141.364   2
  -2  -2   4 2795.51 125.381   1
  -2  -2   5 1668.69 109.528   2
  -2  -2   5 1451.56 88.3220   1
  -2  -2   6 21930.4 611.976   2
  -2   2  18 1166.70 171.948   3
  -2  -3 -12 962.348 103.161   2
  -2  -3 -11 3739.18 199.602   2
  -2  -3 -10 87.7551 37.4395   2
  -2  -3  -9 6219.91 244.501   2
  -2  -3  -8 1402.40 98.0103   2
  -2  -3  -7 4862.87 186.109   2
  -2  -3  -6 766.189 60.5693   2
  -2  -3  -5 19864.5 490.634   2
  -2  -3  -4 452.941 37.9595   2
  -2   3  -3 24690.8 634.319   3
  -2  -3  -3 22516.7 530.103   2
  -2   3  -2 585.926 68.6315   3
  -2  -3  -2 540.452 56.6196   4
  -2  -3  -2 549.632 32.6946   3
  -2  -3  -1 6375.27 216.874   4
  -2   3  -1 6432.32 225.402   3
  -2   3   0 5729.04 206.708   1
  -2   3   0 5707.80 200.896   3
  -2  -3   0 5760.09 206.800   4
  -2  -3   1 36098.3 892.219   4
  -2  -3   1 36993.6 849.260   2
  -2   3   1 36274.3 872.296   1
  -2  -3   2 18314.9 477.385   2
  -2   3   2 18395.9 479.080   1
  -2  -3   2 18011.8 518.195   4
  -2  -3   2 18974.2 508.966   1
  -2   3   3 7915.85 237.243   1
  -2  -3   3 7158.88 257.927   1
  -2  -3   3 7390.23 273.905   4
  -2  -3   3 7309.39 247.988   2
  -2   3   4 2355.98 107.208   1
  -2  -3   4 2146.70 124.174   2
  -2  -3   4 2186.63 125.212   1
  -2  -3   5 10208.2 329.787   1
  -2  -3   5 10656.2 349.117   2
  -2  -3   6 3921.25 177.648   1
  -2  -4 -11 603.662 78.0123   2
  -2  -4 -10 8659.19 314.296   2
  -2  -4  -9 46.3552 33.4228   2
  -2  -4  -8 2685.16 137.673   2
  -2  -4  -7 80.7681 31.3969   2
  -2  -4  -6 1579.67 91.3550   2
  -2  -4  -5 404.817 42.8499   2
  -2  -4  -4 8505.53 245.452   2
  -2   4  -2 5050.85 226.731   1
  -2  -4  -2 5310.85 201.607   4
  -2   4  -2 5535.87 223.075   3
  -2  -4  -1 219.385 47.2929   4
  -2   4  -1 225.640 54.0481   1
  -2   4  -1 230.419 48.9177   3
  -2  -4   0 37374.6 941.381   1
  -2   4   0 37417.4 903.128   3
  -2  -4   0 37221.9 914.796   4
  -2   4   0 37361.0 927.123   1
  -2   4   1 11576.0 327.656   3
  -2  -4   1 10914.9 365.313   1
  -2  -4   1 11220.2 357.099   4
  -2   4   1 10924.5 352.624   1
  -2  -4   2 6327.97 222.420   2
  -2   4   2 6220.19 233.014   1
  -2  -4   2 6307.52 251.964   1
  -2  -4   2 6053.46 246.789   4
  -2  -4   3 5746.04 219.337   2
  -2  -4   3 5030.58 228.334   1
  -2   4   3 5832.30 215.876   1
  -2  -4   3 5234.29 232.635   4
  -2   4   4 24316.4 615.374   1
  -2  -4   4 23230.3 636.089   2
  -2  -4   4 23259.9 646.698   1
  -2  -4   4 22387.5 655.830   4
  -2  -4   5 255.435 58.2301   1
  -2  -4   6 4453.95 208.404   1
  -2  -4  16 2851.59 269.333   3
  -2  -5 -10 53.8306 30.9595   2
  -2  -5  -9 8164.52 289.877   2
  -2  -5  -8 1267.10 93.8235   2
  -2  -5  -7 2700.98 136.422   2
  -2  -5  -6 267.694 44.2009   2
  -2  -5  -5 768.808 66.3023   2
  -2  -5  -3 3043.24 151.461   4
  -2  -5  -2 1911.00 112.826   4
  -2   5  -2 1678.83 119.711   3
  -2  -5  -1 13143.9 436.284   1
  -2   5  -1 13028.0 404.169   3
  -2  -5  -1 13506.1 397.428   4
  -2  -5   0 1206.59 115.082   1
  -2  -5   0 1198.52 98.8362   4
  -2   5   0 1312.95 92.0778   3
  -2  -5   1 11919.9 403.455   1
  -2   5   1 11890.2 392.375   1
  -2   5   1 11819.2 348.919   3
  -2  -5   1 11365.1 380.489   4
  -2  -5   2 3138.29 179.472   4
  -2  -5   2 3458.47 190.721   1
  -2   5   2 3126.21 139.460   3
  -2   5   2 3350.30 172.184   1
  -2  -5   3 12787.6 400.900   2
  -2   5   3 13448.2 411.468   1
  -2  -5   3 12428.0 426.529   1
  -2  -5   3 11553.0 415.757   4
  -2  -5   4 45.8752 38.5368   1
  -2  -5   5 15147.3 492.511   1
  -2  -5   6 3431.48 194.318   1
  -2   5   6 3183.77 107.844   4
  -2   5   7 6604.59 205.294   4
  -2  -5  15 4440.83 334.815   3
  -2  -6  -9 185.371 46.2670   2
  -2  -6  -8 5504.37 222.699   2
  -2  -6  -7 523.292 62.4152   2
  -2  -6  -6 4114.53 178.507   2
  -2  -6  -3 5159.80 257.761   1
  -2  -6  -3 5007.51 208.680   4
  -2  -6  -2 897.875 80.4117   4
  -2  -6  -2 1003.00 108.397   1
  -2  -6  -1 503.205 66.5912   4
  -2   6  -1 464.115 66.3537   3
  -2  -6  -1 402.564 74.0948   1
  -2  -6   0 15405.2 384.768   3
  -2  -6   0 16437.3 528.552   1
  -2   6   0 15762.4 460.756   3
  -2  -6   0 16425.7 480.845   4
  -2  -6   1 1027.23 97.8065   4
  -2   6   1 1033.17 82.9941   3
  -2  -6   1 911.669 105.466   1
  -2   6   2 3355.94 150.132   3
  -2  -6   2 2596.23 185.482   1
  -2  -6   2 3176.45 186.479   4
  -2  -6   3 159.865 58.8205   1
  -2   6   3 82.2270 30.1021   3
  -2  -6   4 8814.21 359.094   1
  -2  -6   5 76.5732 50.9504   1
  -2  -6   6 13618.8 486.291   1
  -2   6   7 1410.68 66.3563   4
  -2  -6   7 1444.26 140.110   1
  -2   6   8 2869.66 120.969   4
  -2   6   9 663.388 64.4918   4
  -2   6  10 3253.86 159.021   4
  -2  -6  14 2534.85 246.689   3
  -2  -6  15 1292.11 194.191   3
  -2  -7  -8 2160.43 136.666   2
  -2  -7  -7 3792.95 185.826   2
  -2  -7  -7 4137.29 251.628   1
  -2  -7  -6 1987.55 127.184   2
  -2  -7  -6 1887.64 163.801   1
  -2  -7  -5 3948.51 241.516   1
  -2  -7  -4 1161.44 132.792   1
  -2  -7  -3 6886.76 262.378   4
  -2  -7  -3 7565.22 337.691   1
  -2  -7  -2 1544.17 112.968   4
  -2  -7  -2 1615.12 155.196   1
  -2  -7  -1 7776.75 292.918   4
  -2  -7  -1 8137.77 354.845   1
  -2  -7   0 1409.80 115.827   4
  -2  -7   0 1402.95 68.5960   3
  -2  -7   0 1362.41 140.110   1
  -2  -7   1 5617.57 283.957   1
  -2   7   1 5210.02 213.813   3
  -2  -7   1 5156.52 183.405   3
  -2  -7   2 791.723 111.133   1
  -2   7   2 773.955 71.2007   3
  -2  -7   2 808.988 73.4648   3
  -2   7   3 4163.17 168.892   3
  -2  -7   3 4153.48 249.960   1
  -2  -7   3 4035.52 185.786   3
  -2   7   4 729.363 62.5405   3
  -2  -7   4 727.748 105.843   1
  -2  -7   5 5055.55 282.446   1
  -2   7   5 5635.77 193.974   3
  -2  -7   6 1135.15 129.370   1
  -2  -7   7 6432.68 327.083   1
  -2  -7  11 3074.84 245.808   3
  -2  -7  12 735.734 134.252   3
  -2  -7  13 2948.18 260.582   3
  -2  -7  14 129.571 85.4927   3
  -2  -8 -10 1135.32 144.373   1
  -2  -8  -9 2589.12 213.140   1
  -2  -8  -8 1660.98 169.663   1
  -2  -8  -7 342.703 89.3970   1
  -2  -8  -7 344.482 64.9681   2
  -2  -8  -6 2027.67 185.966   1
  -2  -8  -5 841.661 122.441   1
  -2  -8  -4 4606.24 273.455   1
  -2  -8  -3 5046.83 286.146   1
  -2  -8  -2 21002.8 691.792   1
  -2  -8  -1 2214.74 187.799   1
  -2  -8   0 11208.3 464.328   1
  -2  -8   1 610.001 58.9473   3
  -2  -8   1 663.033 111.128   1
  -2  -8   2 2412.35 131.000   3
  -2  -8   2 2471.89 196.415   1
  -2  -8   3 641.012 110.440   1
  -2  -8   3 711.949 80.0292   3
  -2  -8   4 1781.83 177.374   1
  -2  -8   4 1766.59 134.587   3
  -2  -8   5 1118.42 139.013   1
  -2  -8   5 1059.74 111.205   3
  -2  -8   6 3009.08 224.872   1
  -2  -8   6 3083.06 199.093   3
  -2  -8   7 2170.70 179.594   3
  -2  -8   7 1956.35 185.331   1
  -2  -8   8 4989.32 285.166   3
  -2  -8   9 2069.00 189.459   3
  -2  -8  10 3176.48 244.475   3
  -2  -8  11 745.597 131.832   3
  -2  -8  12 1964.04 208.487   3
  -2  -8  13 35.6663 67.7108   3
  -2  -9  -9 1522.85 172.045   1
  -2  -9  -8 442.739 103.650   1
  -2  -9  -7 500.805 103.070   1
  -2  -9  -6 177.503 83.5289   1
  -2  -9  -5 10246.7 459.122   1
  -2  -9  -4 254.330 76.8267   1
  -2  -9  -3 826.449 126.448   1
  -2  -9  -2 2676.66 216.408   1
  -2  -9  -1 535.917 107.105   1
  -2  -9   0 91.9068 72.3825   1
  -2  -9   1 3281.24 245.664   1
  -2  -9   1 3193.68 138.422   3
  -2  -9   2 182.940 73.1663   1
  -2  -9   2 322.959 53.7091   3
  -2  -9   3 1853.07 132.349   3
  -2  -9   3 1905.33 187.648   1
  -2  -9   4 19.0993 59.3134   1
  -2  -9   4 64.8779 48.1857   3
  -2  -9   5 5282.09 320.449   1
  -2  -9   5 5297.60 264.229   3
  -2  -9   6 55.5155 69.3122   1
  -2  -9   6 73.1327 52.9689   3
  -2  -9   7 129.457 57.7754   3
  -2  -9   8 671.492 114.657   3
  -2  -9   9 1907.55 187.252   3
  -2  -9  10 267.425 97.5382   3
  -2  -9  11 2204.93 215.776   3
  -2  -9  12 226.361 93.8106   3
  -2  -9  13 1508.22 203.025   3
  -2 -10  -9 768.368 130.626   1
  -2 -10  -8 2534.27 227.705   1
  -2 -10  -7 1678.65 188.552   1
  -2 -10  -6 4207.30 294.645   1
  -2 -10  -5 1115.85 153.059   1
  -2 -10  -4 3066.92 250.084   1
  -2 -10  -3 1770.03 192.448   1
  -2 -10  -2 2480.53 224.273   1
  -2 -10  -1 4239.24 292.444   1
  -2 -10   0 945.808 137.546   1
  -2 -10   1 4423.21 301.782   1
  -2 -10   2 4797.79 315.490   1
  -2 -10   3 1552.00 121.659   3
  -2 -10   3 1857.73 201.102   1
  -2 -10   4 3198.81 258.097   1
  -2 -10   4 2941.37 182.772   3
  -2 -10   5 1837.26 154.615   3
  -2 -10   5 1631.58 191.655   1
  -2 -10   6 3627.86 232.253   3
  -2 -10   6 3501.17 282.258   1
  -2 -10   7 1712.95 169.085   3
  -2 -10   8 2008.55 194.348   3
  -2 -10   9 581.128 113.527   3
  -2 -10  10 1874.07 203.358   3
  -2 -10  11 761.024 141.188   3
  -2 -10  12 2594.28 253.478   3
  -2 -11  -8 715.072 140.860   1
  -2 -11  -7 1263.24 171.442   1
  -2 -11  -6 938.009 150.492   1
  -2 -11  -5 1071.16 169.336   1
  -2 -11  -4 1439.17 191.867   1
  -2 -11  -3 2030.46 211.790   1
  -2 -11  -2 569.682 129.577   1
  -2 -11  -1 378.287 107.141   1
  -2 -11   0 931.170 145.378   1
  -2 -11   1 1446.70 184.946   1
  -2 -11   2 711.886 135.264   1
  -2 -11   3 2268.59 226.306   1
  -2 -11   4 1489.00 189.625   1
  -2 -11   5 1472.83 189.402   1
  -2 -11   6 1877.90 211.644   1
  -2 -11   7 1721.82 172.843   3
  -2 -11   8 576.957 116.160   3
  -2 -11   9 824.976 144.070   3
  -2 -11  10 1242.05 168.409   3
  -2 -11  11 704.827 139.819   3
  -2 -12  -7 888.267 154.212   1
  -2 -12  -6 1631.96 202.490   1
  -2 -12  -5 1281.16 184.594   1
  -2 -12  -4 2997.63 270.407   1
  -2 -12  -3 590.386 131.470   1
  -2 -12  -2 2197.47 231.883   1
  -2 -12  -1 1199.62 179.836   1
  -2 -12   0 1640.73 200.148   1
  -2 -12   1 953.215 154.465   1
  -2 -12   2 3620.58 296.211   1
  -2 -12   3 1059.12 169.169   1
  -2 -12   4 300.427 110.718   1
  -2 -12   5 3091.34 279.019   1
  -1   0  -9 9486.86 351.626   2
  -1   0  -8-37.0400 38.2164   2
  -1   0  -7 495.089 67.7193   2
  -1   0  -6-3.13970 32.5881   2
  -1   0  -5 10251.1 308.470   2
  -1   0  -4 16.3858 28.8993   2
  -1   0  -3 179035. 3865.83   2
  -1   0  -2 58.7524 25.5276   3
  -1   0  -1 27983.0 635.561   3
  -1   0   0-1.83079 7.80499   4
  -1   0   1 43084.2 246.718   2
  -1   0   1 831.105 46.9921   4
  -1   0   2 5.76423 19.5352   2
  -1   0   3 19026.3 472.513   2
  -1   0   4 51.4011 33.0527   2
  -1   0   5 33904.7 831.593   2
  -1   0   6 48.8866 38.2771   2
  -1   0   7 6866.36 266.783   2
  -1   0  16-5.29426 67.6742   3
  -1   0  17 1818.17 210.046   3
  -1  -1 -12 3631.65 221.538   2
  -1  -1 -11 856.397 102.523   2
  -1  -1 -10 3688.49 202.098   2
  -1  -1  -9 302.456 64.2464   2
  -1  -1  -8 6163.98 248.003   2
  -1  -1  -7 226.998 44.0848   2
  -1  -1  -6 11619.2 344.856   2
  -1  -1  -5 73.1167 29.6387   2
  -1  -1  -4 13164.5 345.015   2
  -1  -1  -3 6198.45 174.709   2
  -1  -1  -2 16801.1 387.671   2
  -1   1  -2 17342.3 432.536   3
  -1  -1  -1 1046.34 55.0611   4
  -1  -1  -1 1102.28 42.9852   3
  -1   1  -1 1110.62 61.7493   3
  -1  -1   0 9571.42 244.647   4
  -1   1   1 357.037 25.7287   1
  -1  -1   1 393.567 40.3575   4
  -1  -1   1 394.376 30.8345   2
  -1  -1   2 66416.4 1423.92   2
  -1  -1   2 62538.9 1408.59   1
  -1  -1   3 625.871 44.4576   1
  -1  -1   3 789.920 59.5437   2
  -1  -1   4 3948.14 160.025   2
  -1   1   4 4254.20 159.167   2
  -1   1   5 60.7300 36.7991   2
  -1  -1   5 64.3839 40.9615   2
  -1   1   6 1346.71 98.8672   2
  -1  -1   6 1258.41 97.7738   2
  -1   1   7 898.463 87.0102   2
  -1  -1  16 2626.03 251.848   3
  -1   1  16 2801.15 245.910   3
  -1  -1  17 46.7578 75.4434   3
  -1   1  17 77.4688 83.2184   3
  -1   1  18 541.327 125.927   3
  -1  -2 -13 658.408 99.9780   2
  -1  -2 -12 848.982 108.444   2
  -1  -2 -11 1262.94 120.106   2
  -1  -2 -10 692.696 92.7820   2
  -1  -2  -9 7033.39 276.694   2
  -1  -2  -8 117.057 42.6896   2
  -1  -2  -7 5821.22 220.761   2
  -1  -2  -6 394.674 50.4793   2
  -1  -2  -5 19028.6 486.846   2
  -1  -2  -4 227.487 35.9862   2
  -1  -2  -3 1750.25 76.2188   2
  -1   2  -2 6303.21 208.605   3
  -1  -2  -1 4233.38 138.278   4
  -1   2  -1 4060.96 154.085   1
  -1   2  -1 4308.33 147.775   3
  -1   2   0 1421.60 76.5594   1
  -1  -2   0 1467.52 75.7835   4
  -1   2   0 1543.08 71.1420   3
  -1   2   1 19108.6 459.139   1
  -1  -2   1 17637.5 472.549   1
  -1  -2   1 19208.5 474.539   4
  -1  -2   2 3799.99 140.371   2
  -1   2   2 3924.73 131.594   1
  -1  -2   2 3754.16 142.323   1
  -1  -2   3 2385.53 113.510   2
  -1  -2   3 2172.77 103.395   1
  -1  -2   4 143.618 36.0213   2
  -1  -2   4 169.456 36.2817   1
  -1  -2   5 27755.7 717.292   2
  -1  -2   6 702.035 79.0506   2
  -1  -2  15 1077.09 161.073   3
  -1   2  16-10.0868 60.5592   3
  -1  -2  16 71.4114 70.3396   3
  -1   2  17 775.848 138.040   3
  -1  -2  17 1189.30 183.179   3
  -1   2  18-16.0250 70.1319   3
  -1  -3 -14 1613.00 155.513   2
  -1  -3 -13 850.626 112.147   2
  -1  -3 -12 3435.75 208.835   2
  -1  -3 -11 196.666 57.4281   2
  -1  -3 -10 8926.58 336.048   2
  -1  -3  -9 3216.13 172.502   2
  -1  -3  -8 9685.28 325.348   2
  -1  -3  -7 2801.59 142.518   2
  -1  -3  -6 7802.40 256.933   2
  -1  -3  -5 1289.25 80.7098   2
  -1  -3  -4 23039.9 565.890   2
  -1   3  -4 22790.3 617.495   1
  -1   3  -3 211.525 53.3658   1
  -1  -3  -2 8797.01 255.024   4
  -1   3  -2 9319.27 291.189   1
  -1   3  -1 7688.44 255.994   1
  -1  -3  -1 7651.23 226.743   4
  -1   3  -1 7739.54 238.948   3
  -1   3   0 19173.1 508.123   1
  -1  -3   0 19146.6 514.525   1
  -1   3   0 19906.4 482.588   3
  -1  -3   0 19307.8 494.425   4
  -1  -3   1 9208.82 296.066   4
  -1   3   1 10043.6 260.561   3
  -1   3   1 9618.78 294.505   1
  -1  -3   1 9977.97 306.069   1
  -1  -3   2 5237.44 197.389   4
  -1   3   2 5596.32 191.650   1
  -1  -3   2 5110.58 199.807   1
  -1   3   3 69.4297 14.6105   4
  -1  -3   3-2.40505 27.7732   2
  -1  -3   3 51.7540 34.3514   1
  -1  -3   4 7533.68 264.065   2
  -1  -3   4 7046.85 253.843   1
  -1  -3   5 4109.00 189.010   2
  -1  -3  15 94.3955 84.1159   3
  -1   3  16 2886.62 233.319   3
  -1  -3  16 2538.25 257.610   3
  -1  -4 -13 3078.41 203.408   2
  -1  -4 -12 50.6111 44.5830   2
  -1  -4 -11 4880.80 240.065   2
  -1  -4 -10 3200.83 181.001   2
  -1  -4  -9 1707.75 122.302   2
  -1  -4  -8 359.137 59.9606   2
  -1  -4  -7 7980.03 278.132   2
  -1  -4  -6 1023.97 81.3392   2
  -1  -4  -5 6116.77 216.637   2
  -1   4  -3 6588.23 265.169   1
  -1   4  -2 950.627 90.7489   1
  -1  -4  -2 908.690 64.5524   4
  -1  -4  -1 23933.1 602.422   4
  -1  -4  -1 23963.9 648.572   1
  -1   4  -1 24446.7 616.975   3
  -1   4  -1 25258.5 654.092   1
  -1  -4   0 843.721 86.3669   1
  -1  -4   0 1098.83 78.0537   4
  -1  -4   0 1060.01 50.3418   3
  -1   4   0 890.568 67.0053   3
  -1   4   0 962.465 87.2417   1
  -1  -4   1 16619.0 479.344   1
  -1   4   1 16046.3 412.814   3
  -1  -4   1 16714.0 461.655   4
  -1   4   1 16530.2 467.037   1
  -1  -4   2 8461.94 294.309   4
  -1   4   2 8606.90 289.225   1
  -1   4   2 8398.84 231.618   3
  -1  -4   2 8285.84 302.956   1
  -1  -4   3 12766.8 382.181   1
  -1   4   3 11223.1 275.223   4
  -1  -4   4 22727.1 628.978   1
  -1  -4   4 22724.5 625.241   2
  -1   4   4 22825.6 528.629   4
  -1   4   5 6939.53 201.964   4
  -1  -4   5 6054.37 254.611   1
  -1  -4  14 795.280 147.192   3
  -1  -4  15 865.627 153.645   3
  -1  -4  16 431.256 128.141   3
  -1  -5 -12 5104.60 256.926   2
  -1  -5 -11 547.562 81.8969   2
  -1  -5 -10 1581.27 126.438   2
  -1  -5  -9 670.300 79.3249   2
  -1  -5  -8 5252.70 230.387   2
  -1  -5  -7 101.727 38.8586   2
  -1  -5  -6 3854.21 178.070   2
  -1  -5  -3 2541.63 160.434   1
  -1  -5  -2 8655.33 267.354   4
  -1  -5  -2 8887.34 326.668   1
  -1  -5  -1 1987.75 142.314   1
  -1  -5  -1 2037.34 108.299   4
  -1  -5   0 10803.0 330.624   4
  -1  -5   0 10888.1 375.531   1
  -1  -5   0 10344.2 274.127   3
  -1   5   0 10450.4 310.142   3
  -1   5   1 6028.35 252.732   1
  -1  -5   1 5975.06 236.732   4
  -1   5   1 6089.98 196.831   3
  -1  -5   1 5685.22 194.515   3
  -1  -5   1 6290.21 267.104   1
  -1   5   2 24775.2 593.180   3
  -1  -5   2 24650.6 699.095   1
  -1   5   2 25480.8 687.163   1
  -1  -5   2 24056.3 673.826   4
  -1  -5   3 424.059 66.0097   4
  -1  -5   3 372.635 72.0676   1
  -1   5   3 377.608 37.9022   3
  -1   5   4 8562.95 227.265   4
  -1  -5   4 8966.06 334.214   1
  -1  -5   5 342.713 62.0477   1
  -1   5   5 398.892 37.3464   4
  -1   5   6 19741.2 496.168   4
  -1   5   7 12.5464 22.7767   4
  -1   5   8 6879.06 248.354   4
  -1  -5  12 3155.84 249.150   3
  -1  -5  13-27.5887 88.7377   3
  -1  -5  14 889.223 156.702   3
  -1  -5  15 564.124 127.976   3
  -1  -6 -11 7983.45 328.834   2
  -1  -6 -10 616.455 88.0532   2
  -1  -6  -9 7051.60 289.889   2
  -1  -6  -8 29.7586 33.8836   2
  -1  -6  -7 3613.87 183.564   2
  -1  -6  -6 34.3602 38.1394   2
  -1  -6  -6 33.9710 42.1467   1
  -1  -6  -5 12036.8 430.161   1
  -1  -6  -4 4870.18 247.834   1
  -1  -6  -3 4834.72 181.958   4
  -1  -6  -3 4740.70 241.688   1
  -1  -6  -2 137.843 56.0008   1
  -1  -6  -2 126.285 36.8706   4
  -1  -6  -1 7577.65 311.525   1
  -1  -6  -1 7262.54 251.772   4
  -1  -6   0 2546.21 102.091   3
  -1  -6   0 2617.85 169.820   1
  -1  -6   0 2383.81 138.755   4
  -1  -6   1 2521.34 145.166   4
  -1  -6   1 2436.10 165.925   1
  -1  -6   1 2159.88 108.355   3
  -1  -6   2 497.446 73.1668   4
  -1  -6   2 389.570 79.2247   1
  -1   6   2 545.434 48.4706   3
  -1  -6   2 500.846 59.4097   3
  -1   6   3 4744.90 157.174   3
  -1  -6   3 5072.04 251.182   1
  -1  -6   3 4906.95 208.475   3
  -1  -6   4 193.057 75.3071   1
  -1  -6   4 147.885 64.2849   3
  -1   6   4 72.2311 19.5360   3
  -1   6   5 10007.3 275.426   4
  -1  -6   5 11088.5 407.009   1
  -1  -6   5 11271.8 383.142   3
  -1   6   6 1296.09 72.8030   4
  -1   6   7 6325.53 211.544   4
  -1   6   8 53.8526 30.1689   4
  -1   6   9 3578.09 171.863   4
  -1  -6   9 3648.01 241.217   3
  -1  -6  10 2231.85 200.122   3
  -1   6  10 2287.61 142.323   4
  -1  -6  11 557.143 118.479   3
  -1   6  11 436.543 70.9960   4
  -1  -6  12 208.045 87.4427   3
  -1  -6  13 921.956 157.542   3
  -1  -6  14 639.497 131.886   3
  -1  -7 -10 4226.54 250.091   1
  -1  -7  -9 60.7296 45.1242   2
  -1  -7  -9-8.82796 47.5029   1
  -1  -7  -8 2795.03 170.285   2
  -1  -7  -8 2504.48 189.612   1
  -1  -7  -7 769.969 105.934   1
  -1  -7  -7 851.422 96.3847   2
  -1  -7  -6 6259.34 303.817   1
  -1  -7  -5 2604.89 186.394   1
  -1  -7  -4 6285.84 298.397   1
  -1  -7  -3 2289.57 120.737   4
  -1  -7  -3 2328.49 172.243   1
  -1  -7  -2 5502.59 209.916   4
  -1  -7  -2 5190.32 269.162   1
  -1  -7  -1 1742.08 110.963   4
  -1  -7  -1 1783.17 151.214   1
  -1  -7   0 7477.31 281.634   4
  -1  -7   0 7676.42 340.034   1
  -1  -7   1 80.2567 42.3590   4
  -1  -7   1 85.6767 29.6469   3
  -1  -7   1 71.3335 60.0224   1
  -1  -7   2 2931.93 199.904   1
  -1  -7   2 2903.56 148.376   3
  -1  -7   3 242.883 78.9403   1
  -1  -7   3 236.423 52.8664   3
  -1  -7   4 10661.5 416.515   1
  -1   7   4 9570.70 254.674   3
  -1  -7   4 9286.98 346.510   3
  -1  -7   5 580.470 99.8248   1
  -1   7   5 606.654 38.8776   3
  -1  -7   5 567.366 80.3570   3
  -1   7   6 5957.64 186.223   4
  -1  -7   6 6574.88 296.441   3
  -1   7   7 3808.98 145.015   4
  -1  -7   7 3681.18 229.627   3
  -1  -7   8 5874.69 312.832   3
  -1  -7   9 1837.67 178.390   3
  -1  -7  10 6807.76 362.591   3
  -1  -7  11 1325.17 165.361   3
  -1  -7  12 3103.49 263.345   3
  -1  -7  13 504.536 111.349   3
  -1  -7  14 1420.55 193.232   3
  -1  -8 -10 2374.60 196.078   1
  -1  -8  -9 575.941 97.6358   1
  -1  -8  -8 441.049 80.9222   2
  -1  -8  -8 506.725 99.8309   1
  -1  -8  -7 4477.48 264.194   1
  -1  -8  -7 4376.20 228.195   2
  -1  -8  -6 2028.28 175.971   1
  -1  -8  -5 2572.17 198.521   1
  -1  -8  -4 2732.59 206.118   1
  -1  -8  -3 1853.05 171.969   1
  -1  -8  -3 1120.81 92.7347   4
  -1  -8  -2 190.874 67.3355   1
  -1  -8  -2 126.710 43.1805   4
  -1  -8  -1 3229.16 166.916   4
  -1  -8  -1 3322.20 227.697   1
  -1  -8   0 12547.5 413.195   4
  -1  -8   0 13146.1 499.241   1
  -1  -8   1 9526.01 410.595   1
  -1  -8   1 9268.11 295.251   3
  -1  -8   2 599.497 111.448   1
  -1  -8   2 423.220 58.5051   3
  -1  -8   3 3665.23 189.810   3
  -1  -8   3 3584.63 238.547   1
  -1  -8   4 496.950 77.1626   3
  -1  -8   4 200.206 62.5356   1
  -1  -8   5 392.992 86.9952   1
  -1  -8   5 423.932 74.9645   3
  -1  -8   6 3555.76 220.512   3
  -1  -8   7 1621.75 154.309   3
  -1  -8   8 2.57489 55.3356   3
  -1  -8   9 2291.60 206.278   3
  -1  -8  10 1343.46 172.672   3
  -1  -8  11 3578.40 274.473   3
  -1  -8  12 394.024 121.445   3
  -1  -8  13 1555.54 198.623   3
  -1  -9  -9 344.512 89.7700   1
  -1  -9  -8 1177.93 147.056   1
  -1  -9  -7 271.114 83.6743   1
  -1  -9  -6 2060.57 192.102   1
  -1  -9  -5 1404.52 157.071   1
  -1  -9  -4 5426.02 311.550   1
  -1  -9  -3 9.53500 62.9084   1
  -1  -9  -2 9329.48 425.364   1
  -1  -9  -1 5009.24 294.828   1
  -1  -9   0 4916.17 295.831   1
  -1  -9   1 4040.93 264.719   1
  -1  -9   2 1990.25 126.730   3
  -1  -9   2 2071.68 188.896   1
  -1  -9   3 140.223 69.7480   1
  -1  -9   3 168.279 52.8832   3
  -1  -9   4 3995.70 271.031   1
  -1  -9   4 3779.13 210.363   3
  -1  -9   5 986.121 141.042   1
  -1  -9   5 1333.22 130.365   3
  -1  -9   6 2365.39 185.279   3
  -1  -9   7 86.7346 70.3139   3
  -1  -9   8 2375.74 205.434   3
  -1  -9   9 143.586 75.8416   3
  -1  -9  10 1730.68 189.470   3
  -1  -9  11 374.144 106.158   3
  -1  -9  12 1442.75 190.938   3
  -1 -10  -9 1644.14 181.811   1
  -1 -10  -8 398.356 109.384   1
  -1 -10  -7 3775.47 270.980   1
  -1 -10  -6 2591.26 221.649   1
  -1 -10  -5 2618.18 224.331   1
  -1 -10  -4 1440.38 168.456   1
  -1 -10  -3 4979.62 310.319   1
  -1 -10  -2 1358.84 164.677   1
  -1 -10  -1 2955.51 236.153   1
  -1 -10   0 2839.58 231.825   1
  -1 -10   1 4949.42 319.084   1
  -1 -10   2 1556.04 177.925   1
  -1 -10   3 3477.33 265.937   1
  -1 -10   3 3265.01 188.932   3
  -1 -10   4 2278.65 164.631   3
  -1 -10   4 2262.60 215.262   1
  -1 -10   5 1602.01 147.617   3
  -1 -10   6 555.385 100.205   3
  -1 -10   7 2426.50 200.754   3
  -1 -10   8 1156.09 147.307   3
  -1 -10   9 1690.32 182.717   3
  -1 -10  10 1107.24 159.057   3
  -1 -10  11 941.511 152.422   3
  -1 -11  -8 744.110 135.647   1
  -1 -11  -7 714.509 129.115   1
  -1 -11  -6 1864.87 202.384   1
  -1 -11  -5 1118.52 157.740   1
  -1 -11  -4 1421.89 176.358   1
  -1 -11  -3 567.080 128.356   1
  -1 -11  -2 489.788 112.470   1
  -1 -11  -1 407.430 112.449   1
  -1 -11   0 3020.04 259.209   1
  -1 -11   1 772.073 137.183   1
  -1 -11   2 1091.54 156.847   1
  -1 -11   3 504.661 127.117   1
  -1 -11   4 2105.75 218.824   1
  -1 -11   5 2477.68 188.140   3
  -1 -11   6 1420.51 152.267   3
  -1 -11   7 1356.83 159.515   3
  -1 -11   8 1401.46 163.012   3
  -1 -11   9 1964.78 205.737   3
  -1 -11  10 2487.71 240.168   3
  -1 -12  -7 113.299 79.6252   1
  -1 -12  -6 2565.58 247.144   1
  -1 -12  -5 1434.26 192.281   1
  -1 -12  -4 1799.30 204.779   1
  -1 -12  -3 2478.50 242.187   1
  -1 -12  -2 544.364 127.440   1
  -1 -12  -1 1265.89 181.170   1
  -1 -12   0 382.506 114.239   1
  -1 -12   1 1408.85 187.842   1
  -1 -12   2 566.889 130.006   1
  -1 -12   3 1309.70 184.399   1
   0   0 -13 113.891 61.8483   2
   0   0 -12 1118.91 125.442   2
   0   0 -11 26.1060 46.5304   2
   0   0 -10 24108.0 707.809   2
   0   0  -9-8.13954 35.7754   2
   0   0  -8 1980.45 136.040   2
   0   0  -7 54.1945 41.5048   2
   0   0  -6 18807.1 517.210   2
   0   0  -5 27.1965 39.1863   2
   0   0  -4 15311.6 404.438   2
   0   0  -3 18.7071 27.5134   2
   0   0  -2 17331.4 409.232   2
   0   0   2 17344.9 410.163   2
   0   0   3 25.5203 25.7704   2
   0   0   4 15668.3 413.253   2
   0   0   5 57.3335 35.5985   2
   0   0   6 20720.8 561.623   2
   0   0   7-13.5211 30.4177   2
   0   0  13-29.6814 61.8769   3
   0   0  14 7039.34 381.806   3
   0   0  15 98.7600 89.6079   3
   0   0  16 2753.44 251.255   3
   0   0  17 140.508 89.6873   3
   0  -1 -14 153.042 74.6084   2
   0  -1 -13 957.724 122.693   2
   0  -1 -12 380.612 77.4109   2
   0  -1 -11 5566.70 273.239   2
   0   1 -10 932.632 112.384   2
   0  -1 -10 941.070 103.288   2
   0  -1  -9 2304.95 152.304   2
   0   1  -9 2473.20 164.991   2
   0  -1  -8 229.434 54.4045   2
   0   1  -8 411.036 69.8309   2
   0  -1  -7 2461.25 138.208   2
   0   1  -7 2459.62 149.659   2
   0   1  -6 0.23299 37.3083   2
   0  -1  -6 6.68881 33.3209   2
   0  -1  -5 5633.01 202.253   2
   0   1  -5 6041.85 219.561   2
   0  -1  -4 1213.37 75.8696   2
   0   1  -4 1334.37 86.9848   2
   0  -1  -3 798.545 54.5803   2
   0   1  -3 790.763 61.1818   2
   0  -1  -2 438.469 34.9574   2
   0   1  -1 14826.3 354.214   1
   0  -1   0 148.786 20.9031   1
   0   1   0 968.067 41.1571   1
   0  -1   1 15849.5 374.904   1
   0  -1   2 497.134 42.4927   2
   0  -1   3 892.477 62.7228   2
   0   1   3 787.270 54.3780   2
   0  -1   4 1283.87 84.6964   2
   0   1   4 1311.60 78.6260   2
   0   1   5 6226.34 214.069   2
   0  -1   5 6071.00 223.757   2
   0   1   6 13.8351 29.5702   2
   0  -1   6 62.5772 40.2470   2
   0  -1   7 2607.88 151.695   2
   0   1   7 2702.16 146.972   2
   0   1   8 256.312 55.2641   2
   0   1  13 892.161 126.400   3
   0  -1  13 1076.12 140.750   3
   0  -1  14 190.290 87.5018   3
   0   1  14 85.4000 67.6615   3
   0  -1  15 3362.02 268.531   3
   0   1  15 2900.81 243.238   3
   0   1  16 248.894 102.571   3
   0  -1  16 445.668 122.391   3
   0   1  17 1951.12 217.121   3
   0  -1  17 2016.42 228.802   3
   0  -2 -16 1325.23 158.818   2
   0  -2 -15 89.6058 64.8181   2
   0  -2 -14 2658.77 203.915   2
   0  -2 -13 2203.49 177.478   2
   0  -2 -12 2808.32 192.680   2
   0  -2 -11 6.87513 36.5175   2
   0  -2 -10 9854.61 368.536   2
   0  -2  -9 655.131 82.0073   2
   0  -2  -8 9667.37 335.567   2
   0  -2  -7 408.880 57.7374   2
   0  -2  -6 20157.2 540.509   2
   0  -2  -5 52.0436 29.4100   2
   0   2  -5 101.772 33.7522   1
   0   2  -4 17118.8 458.445   1
   0  -2  -4 17389.0 447.918   2
   0   2  -3 6420.65 210.364   1
   0   2  -2 3073.47 126.368   1
   0   2  -1 9.95401 27.0106   1
   0  -2  -1-5.17434 14.2799   4
   0  -2  -1 16.2349 27.3479   1
   0  -2   0 18146.5 427.073   4
   0   2   0 18220.9 448.149   1
   0  -2   0 17999.8 449.969   1
   0  -2   0 17786.2 411.307   3
   0  -2   1 2.86233 30.6893   1
   0  -2   1 19.4693 22.6012   3
   0   2   1-1.01279 18.3169   4
   0   2   2 3277.23 103.676   4
   0  -2   2 3147.79 127.063   1
   0  -2   3 6422.57 215.272   2
   0  -2   4 17739.0 485.892   2
   0  -2   5 125.848 38.5273   2
   0  -2   6 20946.6 594.225   2
   0   2   6 21502.0 566.304   2
   0   2   7 460.970 61.7207   2
   0   2   8 10371.0 355.933   2
   0  -2  12 2336.07 205.632   3
   0  -2  13 2144.08 203.291   3
   0   2  13 2676.75 204.454   3
   0  -2  14 3067.02 256.741   3
   0   2  14 2717.40 223.915   3
   0  -2  15 170.762 101.097   3
   0   2  15-20.9926 61.9628   3
   0   2  16 1515.58 185.192   3
   0  -2  16 1412.99 194.416   3
   0   2  17 90.0250 84.7267   3
   0  -3 -15 1323.82 150.959   2
   0  -3 -14 34.4616 72.2869   2
   0  -3 -13 236.866 68.5536   2
   0  -3 -12 50.4164 50.4869   2
   0  -3 -11 3044.58 190.015   2
   0  -3 -10 2754.47 173.117   2
   0  -3  -9 10109.8 361.081   2
   0  -3  -8 2813.48 159.546   2
   0  -3  -7 7378.51 272.865   2
   0  -3  -6 2440.67 130.722   2
   0   3  -6 2297.33 139.437   1
   0   3  -5 24421.3 662.382   1
   0  -3  -5 25820.9 644.310   2
   0   3  -4 1061.85 89.7814   1
   0   3  -3 1860.78 115.284   1
   0  -3  -2 141.217 39.1584   1
   0  -3  -2 237.383 27.1795   4
   0   3  -2 195.588 44.3953   1
   0  -3  -1 7811.23 250.922   1
   0  -3  -1 7769.50 209.789   4
   0   3  -1 8322.98 261.812   1
   0  -3   0 9690.35 252.882   3
   0   3   0 10290.2 304.180   1
   0  -3   0 10041.9 273.658   4
   0  -3   0 9870.39 305.159   1
   0   3   1 7452.59 208.168   4
   0  -3   1 7626.38 253.654   1
   0   3   1 7378.83 184.210   3
   0  -3   1 7624.80 221.108   3
   0  -3   2 185.709 42.5067   3
   0   3   2 205.105 27.0354   4
   0  -3   2 227.893 51.1038   1
   0   3   3 2096.70 87.3311   4
   0  -3   4 1217.51 95.5487   2
   0  -3   5 25300.7 682.745   2
   0  -3  11 2767.30 216.372   3
   0  -3  12 17.3271 61.7763   3
   0  -3  13 180.067 83.6663   3
   0   3  13 188.217 69.6017   3
   0   3  14 57.2541 72.4745   3
   0  -3  14 12.5054 70.4486   3
   0  -3  15 1677.24 202.181   3
   0   3  15 1168.22 150.665   3
   0  -3  16 186.283 113.027   3
   0  -4 -14 3342.12 229.428   2
   0  -4 -13 58.9953 43.4026   2
   0  -4 -12 3085.52 202.072   2
   0  -4 -11 10.3385 38.5688   2
   0  -4 -10 6955.80 298.282   2
   0  -4  -9 45.5258 39.8682   2
   0  -4  -8 2097.04 137.098   2
   0  -4  -7 4347.55 198.885   2
   0  -4  -6 7013.27 261.753   2
   0  -4  -4 22289.5 592.911   1
   0   4  -4 21675.7 615.254   1
   0  -4  -3 1440.09 101.458   1
   0   4  -3 1236.38 103.901   1
   0  -4  -2 12693.9 321.029   4
   0  -4  -2 12249.3 383.960   1
   0   4  -2 13352.1 405.921   1
   0   4  -1 3597.28 169.829   1
   0  -4  -1 3390.85 123.966   4
   0  -4  -1 3317.87 165.236   1
   0  -4   0 11629.8 373.317   1
   0   4   0 12193.2 375.501   1
   0  -4   0 11909.3 307.498   3
   0  -4   0 11839.4 333.952   4
   0  -4   1 3260.89 128.821   3
   0   4   1 2978.12 153.758   1
   0  -4   1 3206.26 164.076   1
   0   4   2 12870.6 331.165   4
   0  -4   2 11863.9 392.292   1
   0  -4   2 12531.2 360.507   3
   0  -4   3 1338.57 98.0392   3
   0   4   3 1259.82 68.7503   4
   0  -4   3 1347.38 103.566   1
   0   4   4 21818.0 537.215   4
   0  -4   4 21668.7 603.099   3
   0   4   5 861.825 70.2374   4
   0   4   6 7789.31 261.284   4
   0  -4   9-24.4121 56.3605   3
   0  -4  10 7360.30 360.779   3
   0  -4  11-160.545 86.4415   3
   0  -4  12 2668.99 236.666   3
   0   4  12 3246.24 201.919   3
   0   4  13 173.711 64.8237   3
   0  -4  13 47.5633 78.1757   3
   0   4  14 3148.09 218.419   3
   0  -4  14 3131.67 268.850   3
   0  -4  15 185.481 92.3046   3
   0  -5 -13 4679.60 265.873   2
   0  -5 -12 1068.92 122.518   2
   0  -5 -11 3885.43 225.124   2
   0  -5 -10 1226.06 120.188   2
   0  -5  -9 5376.46 251.071   2
   0  -5  -8 116.909 40.4310   2
   0  -5  -7 928.969 92.9501   2
   0  -5  -6 564.284 73.4735   2
   0  -5  -6 685.684 81.3911   1
   0  -5  -5 20115.3 578.458   1
   0  -5  -4 375.697 67.4299   1
   0  -5  -3 16488.1 492.569   1
   0  -5  -2 5391.60 171.458   4
   0  -5  -2 5623.19 239.484   1
   0  -5  -1 9008.29 328.583   1
   0  -5  -1 9442.85 272.068   4
   0  -5   0 9390.01 295.477   4
   0  -5   0 9240.61 265.410   3
   0   5   0 9763.02 343.335   1
   0  -5   0 9873.28 347.537   1
   0  -5   1 9323.06 338.820   1
   0  -5   1 9538.58 301.544   4
   0  -5   1 8850.84 277.868   3
   0   5   2 4871.89 175.090   4
   0  -5   2 5505.69 205.593   3
   0  -5   2 5521.52 247.728   1
   0   5   3 15623.3 412.957   4
   0  -5   3 15940.6 497.048   1
   0  -5   3 16149.2 465.407   3
   0   5   4 447.274 46.1615   4
   0  -5   4 354.412 62.0717   3
   0   5   5 19800.5 508.585   4
   0  -5   5 19293.4 586.068   3
   0  -5   6 527.244 82.4224   3
   0   5   6 588.087 64.1321   4
   0   5   7 1002.22 86.2575   4
   0  -5   7 1183.86 131.027   3
   0  -5   8 195.789 77.5840   3
   0   5   8 158.873 45.3635   4
   0   5   9 4944.51 232.067   4
   0  -5   9 5053.79 288.145   3
   0  -5  10 967.381 129.663   3
   0   5  10 1038.09 111.101   4
   0  -5  11 3596.42 265.644   3
   0   5  11 3466.09 191.776   3
   0  -5  12 1049.36 153.244   3
   0  -5  13 4416.84 316.565   3
   0  -5  14 213.112 106.453   3
   0  -5  15 2635.09 263.060   3
   0  -6 -12 2127.17 170.677   2
   0  -6 -11 73.6278 51.9503   2
   0  -6 -11-22.2195 36.4443   1
   0  -6 -10 3688.90 217.314   2
   0  -6 -10 4330.40 225.563   1
   0  -6  -9 135.218 53.4787   2
   0  -6  -9 60.5393 43.8261   1
   0  -6  -8 4796.60 240.123   1
   0  -6  -8 5016.45 243.762   2
   0  -6  -7 35.1337 38.5398   2
   0  -6  -7 62.8736 48.4740   1
   0  -6  -6 9307.04 355.479   1
   0  -6  -5 1064.99 104.681   1
   0  -6  -4 5975.10 267.587   1
   0  -6  -3 272.788 61.8217   1
   0  -6  -2 5205.95 176.319   4
   0  -6  -2 5350.24 247.318   1
   0  -6  -1 669.279 61.0534   4
   0  -6  -1 611.882 87.1881   1
   0  -6   0 2930.49 181.677   1
   0  -6   0 2936.90 146.701   4
   0  -6   1 625.237 76.3416   4
   0  -6   1 663.512 94.7918   1
   0  -6   1 714.365 67.2109   3
   0  -6   2 4786.10 216.876   4
   0  -6   2 5111.34 250.254   1
   0  -6   2 5157.56 207.068   3
   0   6   3 312.473 42.9125   4
   0  -6   3 253.552 52.6357   3
   0  -6   3 274.865 66.6033   1
   0   6   4 6188.90 211.325   4
   0  -6   4 6330.48 265.388   3
   0   6   5 1142.91 80.1621   4
   0  -6   5 1073.47 109.607   3
   0   6   6 8628.11 276.000   4
   0  -6   6 8653.86 357.163   3
   0   6   6 8480.45 217.176   3
   0   6   7 28.2146 30.3382   4
   0  -6   7-84.2158 57.2331   3
   0   6   7 9.84448 13.8120   3
   0   6   8 4574.06 206.218   4
   0   6   8 4846.01 171.743   3
   0  -6   8 4452.76 264.195   3
   0  -6   9 104.180 65.7941   3
   0   6   9 98.8118 38.3307   4
   0   6   9 94.9990 30.8588   3
   0   6  10 3708.92 200.973   4
   0  -6  10 3369.38 246.965   3
   0   6  11 48.3172 47.3016   4
   0  -6  11-21.6444 62.6589   3
   0  -6  12 2224.41 221.287   3
   0  -6  13 104.775 96.4152   3
   0  -6  14 946.186 172.841   3
   0  -7 -11 2028.30 166.076   2
   0  -7 -10 972.178 112.344   1
   0  -7 -10 1072.12 121.336   2
   0  -7  -9 3494.40 213.664   2
   0  -7  -9 3316.62 207.877   1
   0  -7  -8 999.611 115.514   1
   0  -7  -8 839.333 101.498   2
   0  -7  -7 10409.4 402.786   1
   0  -7  -6 1383.03 130.200   1
   0  -7  -5 6815.68 309.139   1
   0  -7  -4 758.888 100.486   1
   0  -7  -3 10126.4 397.248   1
   0  -7  -2 3094.80 130.760   4
   0  -7  -2 3022.03 197.361   1
   0  -7  -1 5088.02 261.816   1
   0  -7  -1 4821.66 187.852   4
   0  -7   0 138.531 57.7714   1
   0  -7   0 169.517 44.7916   4
   0  -7   1 4979.08 258.748   1
   0  -7   1 4815.40 219.812   4
   0  -7   1 4605.00 188.600   3
   0  -7   2 2922.64 171.191   4
   0  -7   2 2692.16 191.087   1
   0  -7   2 2911.79 153.954   3
   0  -7   3 10555.5 416.047   1
   0  -7   3 9890.33 354.035   3
   0  -7   4 721.523 103.394   1
   0   7   4 732.818 64.2532   4
   0  -7   4 640.936 86.6582   3
   0   7   5 6541.29 226.185   4
   0  -7   5 6151.16 287.406   3
   0  -7   6 1199.87 127.341   3
   0   7   6 1240.62 86.5852   4
   0   7   7 9734.12 313.940   4
   0  -7   7 9632.55 409.747   3
   0   7   8 872.136 79.1888   4
   0  -7   8 897.679 123.592   3
   0  -7   9 3067.84 232.249   3
   0  -7  10 1111.17 150.055   3
   0  -7  11 1772.80 197.812   3
   0  -7  12 2868.92 253.702   3
   0  -7  13 3369.28 287.552   3
   0  -8 -10 637.515 97.9951   1
   0  -8 -10 601.768 99.5317   2
   0  -8  -9 882.541 114.944   1
   0  -8  -9 819.744 108.530   2
   0  -8  -8 852.456 112.533   1
   0  -8  -8 1002.95 113.373   2
   0  -8  -7-19.2133 46.9952   1
   0  -8  -6 1156.00 130.483   1
   0  -8  -5 3017.05 207.370   1
   0  -8  -4 4177.06 245.765   1
   0  -8  -3 4205.60 246.685   1
   0  -8  -2 1619.57 94.9646   4
   0  -8  -2 1544.58 154.592   1
   0  -8  -1 1228.18 95.3285   4
   0  -8  -1 1161.14 135.485   1
   0  -8   0 239.625 77.0499   1
   0  -8   0 279.639 60.4461   4
   0  -8   1 642.990 81.1332   4
   0  -8   1 603.723 102.821   1
   0  -8   2 1234.50 103.038   3
   0  -8   2 1451.51 149.381   1
   0  -8   3 3856.63 202.057   3
   0  -8   3 4292.31 258.522   1
   0  -8   4 3969.30 217.208   3
   0   8   5 2862.80 131.028   4
   0  -8   5 3026.27 198.094   3
   0  -8   6 1202.64 129.550   3
   0  -8   7-15.9840 54.0875   3
   0  -8   8 977.738 134.187   3
   0  -8   9 1010.09 139.469   3
   0  -8  10 521.527 111.346   3
   0  -8  11 178.251 84.7644   3
   0  -8  12 1146.95 166.581   3
   0  -8  13 431.938 129.885   3
   0  -9  -9 3095.22 225.418   1
   0  -9  -9 3074.87 216.103   2
   0  -9  -8 336.286 89.4690   1
   0  -9  -8 325.859 84.8463   2
   0  -9  -7 2183.33 184.003   1
   0  -9  -6 463.164 99.9476   1
   0  -9  -5 3881.57 252.260   1
   0  -9  -4 2991.37 223.834   1
   0  -9  -3 3127.91 223.599   1
   0  -9  -2 7803.05 376.038   1
   0  -9  -1 17174.7 617.747   1
   0  -9   0 387.932 95.3995   1
   0  -9   1 16231.1 603.369   1
   0  -9   2 7106.41 284.908   3
   0  -9   2 7570.08 382.061   1
   0  -9   3 2694.09 218.502   1
   0  -9   3 2557.61 165.800   3
   0  -9   4 2682.11 182.012   3
   0  -9   5 3733.43 231.248   3
   0  -9   6 256.066 75.0146   3
   0  -9   7 1768.52 172.236   3
   0  -9   8 207.779 74.6631   3
   0  -9   9 3241.54 255.789   3
   0  -9  10-11.6133 69.3298   3
   0  -9  11 2323.46 237.002   3
   0  -9  12 889.226 156.045   3
   0 -10  -8 1960.29 192.382   1
   0 -10  -7 1706.63 177.489   1
   0 -10  -6 1396.11 158.186   1
   0 -10  -5 784.826 121.041   1
   0 -10  -4 2019.23 192.528   1
   0 -10  -3 2249.11 200.122   1
   0 -10  -2 3823.34 264.001   1
   0 -10  -1 542.192 112.309   1
   0 -10   0 5274.72 320.662   1
   0 -10   1 649.985 124.495   1
   0 -10   2 4362.72 291.451   1
   0 -10   3 2425.87 167.158   3
   0 -10   3 2204.46 213.278   1
   0 -10   4 2110.72 168.420   3
   0 -10   5 637.001 101.738   3
   0 -10   6 1211.07 139.999   3
   0 -10   7 1574.08 167.591   3
   0 -10   8 1829.28 190.181   3
   0 -10   9 349.139 102.015   3
   0 -10  10 2029.74 215.868   3
   0 -10  11 1852.66 217.241   3
   0 -11  -8 1673.16 183.298   1
   0 -11  -7 1630.64 180.947   1
   0 -11  -6 2136.47 214.737   1
   0 -11  -5 1189.23 170.017   1
   0 -11  -4 998.096 146.637   1
   0 -11  -3 2957.23 242.714   1
   0 -11  -2 315.108 96.2116   1
   0 -11  -1 2878.17 245.720   1
   0 -11   0 1313.96 170.921   1
   0 -11   1 2833.10 252.734   1
   0 -11   2 122.167 72.8828   1
   0 -11   4 1082.75 120.772   3
   0 -11   5 1174.77 134.968   3
   0 -11   6 1658.96 171.188   3
   0 -11   7 1185.58 153.729   3
   0 -11   8 1167.18 158.603   3
   0 -11   9 858.483 144.581   3
   0 -11  10 715.343 145.939   3
   0 -12  -7 1439.81 179.477   1
   0 -12  -6 1449.20 181.006   1
   0 -12  -5 785.346 141.988   1
   0 -12  -4 248.261 89.4482   1
   0 -12  -3 1061.73 160.900   1
   0 -12  -2 996.967 156.060   1
   0 -12  -1 800.352 140.579   1
   0 -12   0 2523.43 240.943   1
   0 -12   1 684.287 135.938   1
   0 -12   9 1004.04 155.956   3
   0 -13  -5 1641.44 204.518   1
   0 -13  -4 455.470 122.645   1
   0 -13  -3 285.098 96.0342   1
   0 -13  -2 964.113 160.368   1
   1   0 -15 6808.50 368.774   2
   1   0 -14 93.7000 70.2944   2
   1   0 -13 2433.29 197.113   2
   1   0 -12 14.0799 50.7284   2
   1   0 -11 8807.48 370.159   2
   1   0 -10 25.8920 46.0817   2
   1   0  -9 3623.17 200.253   2
   1   0  -8-2.44623 46.5415   2
   1   0  -7 6827.22 262.986   2
   1   0  -6 4.23623 35.7720   2
   1   0  -5 32117.9 792.569   2
   1   0  -4 35.9808 34.1559   2
   1   0  -3 18143.3 453.112   2
   1   0  -2-0.34721 21.4804   2
   1   0  -1 43365.9 938.096   2
   1   0  -1 41791.0 941.473   4
   1   0   0 15.7238 12.4821   4
   1   0   1 27137.1 617.336   3
   1   0   2 38.1086 18.9897   2
   1   0   2 18.3693 27.1621   3
   1   0   3 183280. 3924.23   2
   1   0   3 179661. 3943.15   3
   1   0   4-36.0867 34.6641   3
   1   0   4-7.69239 23.9680   2
   1   0   5 10669.1 313.148   2
   1   0   5 9823.90 323.416   3
   1   0   6 38.6177 32.5139   2
   1   0   7 407.230 72.3303   3
   1   0   7 456.168 60.4342   2
   1   0   8-42.3087 44.4404   3
   1   0   9 9650.11 380.154   3
   1   0  10-55.1843 55.1527   3
   1   0  11 1994.30 173.282   3
   1   0  12-64.1590 65.3413   3
   1   0  13 6035.13 339.845   3
   1   0  14 128.255 84.1907   3
   1   0  15 4569.44 320.474   3
   1   0  16 98.0564 74.8704   3
   1   0  17 1837.46 216.417   3
   1  -1 -16 2926.73 241.224   2
   1  -1 -15 16.2302 54.6516   2
   1  -1 -14 969.547 130.115   2
   1   1 -13 175.641 71.3572   2
   1  -1 -13 376.426 95.4324   2
   1  -1 -12 7064.69 333.622   2
   1   1 -12 6858.52 338.997   2
   1   1 -11 68.2346 48.4099   2
   1   1 -11 79.5805 35.1874   1
   1  -1 -11 111.992 52.4835   2
   1   1 -10 3838.07 220.935   2
   1   1 -10 3541.44 167.206   1
   1  -1 -10 3376.98 201.844   2
   1  -1  -9 1502.74 125.658   2
   1   1  -9 1522.37 129.375   2
   1  -1  -8 5758.85 246.150   2
   1   1  -8 5705.73 254.270   2
   1   1  -7 608.879 75.3146   2
   1  -1  -7 610.585 72.9955   2
   1   1  -6 1082.35 94.6513   2
   1   1  -6 1175.88 72.5053   1
   1  -1  -6 1132.10 92.2249   2
   1   1  -5 13.2572 43.4989   2
   1   1  -5 2.72950 21.0166   1
   1  -1  -5 8.86909 33.6025   2
   1   1  -4 3765.34 131.480   1
   1  -1  -4 4148.01 155.303   2
   1   1  -4 3931.73 159.382   2
   1  -1  -3 704.550 54.9888   2
   1   1  -3 643.898 58.4659   2
   1   1  -3 625.289 44.4611   1
   1   1  -2 65645.5 1396.01   2
   1   1  -2 60798.9 1378.67   1
   1   1  -1 374.383 30.9079   2
   1   1  -1 407.846 40.3043   4
   1   1   0 9956.39 253.781   4
   1   1   1 1015.62 56.0331   4
   1  -1   1 961.895 59.5334   3
   1   1   2 17137.5 403.759   3
   1   1   2 16375.4 386.977   2
   1  -1   2 17935.3 434.943   3
   1  -1   3 6221.10 199.898   2
   1   1   3 6094.40 177.009   2
   1  -1   3 6670.25 218.163   3
   1   1   3 6244.85 191.618   3
   1  -1   4 13163.1 370.525   2
   1   1   4 13882.9 350.383   2
   1  -1   4 12247.1 385.410   3
   1   1   4 13044.0 361.676   3
   1  -1   5-14.9020 45.2447   3
   1  -1   5 54.1755 34.6455   2
   1   1   5 165.552 35.5326   2
   1  -1   6 11552.7 366.321   2
   1   1   6 11723.7 350.207   2
   1  -1   6 11480.9 380.861   3
   1  -1   7 345.208 70.0835   3
   1   1   7 184.455 42.4482   2
   1   1   8 6483.12 255.728   2
   1  -1   8 6302.74 282.496   3
   1   1   8 5806.95 262.380   3
   1  -1   9 169.756 65.2544   3
   1   1   9 211.165 67.2735   3
   1  -1  10 3718.18 232.249   3
   1   1  10 3512.29 215.256   3
   1  -1  11 775.189 113.248   3
   1   1  11 881.244 115.401   3
   1  -1  12 3274.48 239.471   3
   1   1  12 3329.55 227.745   3
   1   1  13 633.342 121.061   3
   1  -1  13 364.949 90.3040   3
   1   1  14 2758.19 227.935   3
   1  -1  14 2974.43 248.949   3
   1  -1  15 130.743 94.8619   3
   1   1  15 67.2852 70.1965   3
   1   1  16 1737.74 202.813   3
   1  -1  16 2077.34 220.602   3
   1   1  17 113.212 92.6264   3
   1  -2 -17 643.374 120.005   2
   1  -2 -16 138.045 68.4497   2
   1  -2 -15 1130.94 148.642   2
   1  -2 -14 81.3609 53.8946   2
   1  -2 -13 2933.11 212.818   2
   1  -2 -12 46.7907 50.0537   2
   1  -2 -11 13085.4 472.039   2
   1   2 -10 15.9337 33.5951   1
   1   2 -10-7.23825 50.0252   2
   1  -2 -10 22.3036 49.8730   2
   1   2  -9 11956.4 381.293   1
   1  -2  -9 11825.6 410.483   2
   1   2  -9 11855.1 433.279   2
   1   2  -8 93.9859 46.3984   2
   1  -2  -8 78.4521 43.3331   2
   1   2  -8 109.154 34.2926   1
   1   2  -7 12090.8 362.131   1
   1  -2  -7 12218.2 389.310   2
   1   2  -7 11926.9 404.728   2
   1  -2  -6 693.972 73.4729   2
   1   2  -6 677.520 66.6282   1
   1   2  -6 834.600 89.1775   2
   1   2  -5 26080.7 654.905   1
   1  -2  -5 27061.0 676.020   2
   1   2  -5 26211.1 690.446   2
   1  -2  -4 140.316 40.9511   2
   1   2  -4 224.388 51.4761   2
   1   2  -4 173.258 38.5562   1
   1   2  -3 2103.71 106.531   1
   1  -2  -3 2326.29 89.0298   1
   1   2  -2 3725.35 141.600   1
   1  -2  -2 3855.23 128.153   1
   1  -2  -1 19394.1 463.222   1
   1   2  -1 18499.7 475.134   4
   1   2   0 1522.51 80.3566   4
   1   2   1 3919.30 134.414   4
   1  -2   1 4061.49 145.518   3
   1   2   2 5638.21 182.642   4
   1   2   2 5812.68 150.641   3
   1  -2   2 6037.20 201.157   3
   1   2   3 1898.71 97.7661   4
   1   2   3 1861.73 77.9943   3
   1  -2   3 1935.02 110.739   3
   1   2   4 231.024 36.1420   3
   1  -2   4 125.075 37.4511   2
   1  -2   4 152.490 49.4727   3
   1   2   5 20157.0 517.579   2
   1  -2   5 20745.0 562.425   2
   1  -2   5 21135.4 578.984   3
   1   2   5 19940.0 524.010   3
   1  -2   6 396.991 79.1311   3
   1   2   6 436.800 51.5923   2
   1   2   6 504.450 60.7098   3
   1  -2   6 416.744 64.8433   2
   1   2   7 5837.50 224.121   2
   1  -2   7 5768.69 264.098   3
   1   2   7 5585.78 227.869   3
   1  -2   8 0.46737 51.3658   3
   1   2   8 87.4198 46.2068   3
   1   2   8 39.9952 30.1421   2
   1  -2   9 7271.77 334.341   3
   1   2   9 7160.81 296.913   3
   1  -2  10 509.108 99.2483   3
   1   2  10 597.663 86.0789   3
   1  -2  11 1431.70 156.493   3
   1   2  11 1100.31 124.598   3
   1   2  12 729.467 112.503   3
   1  -2  12 966.013 135.621   3
   1   2  13 609.814 105.701   3
   1  -2  13 603.007 123.850   3
   1   2  14-63.7481 63.4447   3
   1  -2  14-38.2983 75.2577   3
   1   2  15 1705.46 183.621   3
   1  -2  15 1530.78 194.519   3
   1   2  16 138.597 79.9661   3
   1  -2  16 380.937 117.655   3
   1  -3 -17-55.1516 60.3214   2
   1  -3 -16 2880.09 237.331   2
   1  -3 -15 164.387 69.1210   2
   1  -3 -14 4309.74 270.453   2
   1  -3 -13 859.640 115.271   2
   1  -3 -12 3499.95 221.881   2
   1  -3 -11 40.2449 42.6116   2
   1  -3 -10 4944.97 247.713   2
   1  -3  -9-6.51941 46.9691   2
   1  -3  -8 3391.42 182.283   2
   1   3  -8 3449.78 176.728   1
   1  -3  -7 818.197 87.1929   2
   1   3  -7 934.660 85.8155   1
   1  -3  -6 24100.3 638.450   2
   1   3  -6 23132.4 635.565   1
   1  -3  -5 3549.90 165.399   2
   1  -3  -5 3684.12 144.972   1
   1   3  -5 3603.95 167.007   1
   1  -3  -4 7532.59 233.329   1
   1   3  -4 7477.80 259.992   1
   1   3  -3 52.6391 34.1855   1
   1  -3  -3 82.5356 32.7721   1
   1  -3  -2 5471.17 189.221   1
   1   3  -2 5239.79 200.794   1
   1  -3  -1 9627.45 286.469   1
   1   3  -1 9477.87 304.410   1
   1   3   0 19564.3 499.892   4
   1  -3   0 19446.8 506.292   1
   1  -3   1 7707.84 236.168   3
   1   3   1 7300.42 227.072   4
   1   3   2 8434.83 254.010   4
   1  -3   2 9290.73 283.822   3
   1   3   3 183.973 36.3467   4
   1   3   3 198.498 20.8889   3
   1  -3   3 282.455 55.1803   3
   1   3   4 23233.8 606.688   4
   1   3   4 24048.6 563.370   3
   1  -3   4 24267.5 647.477   3
   1  -3   5 1327.58 114.823   3
   1   3   5 1239.29 76.5076   3
   1  -3   6 7410.32 308.958   3
   1   3   6 7809.05 252.949   3
   1  -3   7 2612.24 179.826   3
   1   3   7 2838.39 143.002   3
   1  -3   8 9627.92 388.820   3
   1   3   8 9247.31 325.029   3
   1  -3   9 3024.71 210.889   3
   1   3   9 3292.70 180.027   3
   1  -3  10 8250.39 393.551   3
   1   3  10 9082.67 347.700   3
   1   3  11 201.581 61.6042   3
   1  -3  11 173.383 66.9043   3
   1   3  12 3303.47 213.944   3
   1  -3  12 3632.12 260.215   3
   1   3  13 908.624 121.262   3
   1  -3  13 706.786 131.690   3
   1   3  14 1534.59 159.780   3
   1  -3  14 1615.43 200.135   3
   1   3  15 38.2982 62.1970   3
   1  -3  15 207.729 94.0521   3
   1  -4 -16 458.389 101.748   2
   1  -4 -15 1113.53 147.274   2
   1  -4 -14 432.753 100.753   2
   1  -4 -13 3535.83 233.796   2
   1  -4 -12 446.775 86.1205   2
   1  -4 -11 2642.33 183.581   2
   1  -4 -10 1579.88 144.066   2
   1  -4  -9 1187.76 114.550   2
   1  -4  -8 298.053 63.0511   2
   1  -4  -7 15597.3 441.304   1
   1  -4  -7 15436.8 480.893   2
   1  -4  -6 1351.40 91.7819   1
   1  -4  -6 1257.31 103.921   2
   1  -4  -5 6894.70 242.238   1
   1   4  -5 7076.06 278.568   1
   1   4  -4 23124.9 639.713   1
   1  -4  -4 23570.5 609.501   1
   1   4  -3 13203.1 405.040   1
   1  -4  -3 12484.4 377.368   1
   1   4  -2 8898.47 305.832   1
   1  -4  -2 8378.31 283.960   1
   1  -4  -1 15382.9 383.591   4
   1  -4  -1 16671.0 453.768   1
   1   4  -1 15659.3 468.746   1
   1   4   0 1019.55 80.0063   4
   1  -4   0 902.146 84.0098   1
   1   4   1 23333.5 607.673   4
   1  -4   1 24266.0 608.811   3
   1  -4   1 24693.0 642.106   1
   1   4   2 853.978 67.8596   4
   1  -4   2 923.929 82.3013   3
   1   4   3 6522.95 219.950   4
   1  -4   3 6640.67 251.461   3
   1   4   4 31.5056 29.4082   4
   1   4   4 24.1237 13.3276   3
   1  -4   4 12.4319 43.2922   3
   1   4   5 6557.70 237.251   4
   1   4   5 6421.27 192.718   3
   1  -4   5 6611.07 275.646   3
   1   4   6 1025.63 90.1695   4
   1   4   6 1047.18 69.8468   3
   1  -4   6 980.009 106.994   3
   1   4   7 7519.28 291.203   4
   1   4   7 8020.24 260.043   3
   1  -4   7 7565.12 333.413   3
   1   4   8 416.012 59.8745   3
   1  -4   8 374.339 91.2214   3
   1   4   9 2116.04 134.338   3
   1  -4   9 1729.63 162.258   3
   1   4  10 2968.89 172.751   3
   1  -4  10 2901.04 220.368   3
   1   4  11 4454.33 230.909   3
   1  -4  11 4171.48 280.441   3
   1   4  12 145.186 58.5508   3
   1  -4  12 19.3734 65.7983   3
   1   4  13 2662.97 196.525   3
   1  -4  13 2656.87 246.043   3
   1  -4  14 858.796 156.331   3
   1  -4  15 1580.90 203.841   3
   1  -5 -15 652.253 115.387   2
   1  -5 -14 754.380 115.756   2
   1  -5 -13 99.1376 57.9851   2
   1  -5 -12 3557.02 229.873   2
   1  -5 -11 220.060 53.7330   1
   1  -5 -11 259.719 69.1526   2
   1  -5 -10 2668.21 152.252   1
   1  -5 -10 2587.16 182.424   2
   1  -5  -9 254.696 65.3699   2
   1  -5  -9 191.505 42.5417   1
   1  -5  -8 6877.69 296.219   2
   1  -5  -8 7264.55 272.343   1
   1  -5  -7-12.4670 45.1517   2
   1  -5  -7 17.9324 30.9396   1
   1  -5  -6 19551.5 553.268   1
   1  -5  -5 447.631 65.9377   1
   1  -5  -4 9182.47 319.787   1
   1  -5  -3 495.679 71.7422   1
   1  -5  -2 23963.5 648.808   1
   1  -5  -2 23461.4 537.618   4
   1  -5  -1 6122.84 189.979   4
   1  -5  -1 6108.37 248.120   1
   1  -5   0 10203.6 300.420   4
   1  -5   0 10862.3 364.242   1
   1   5   1 2016.23 115.899   4
   1  -5   1 1797.95 128.917   1
   1  -5   1 1913.60 110.591   3
   1   5   2 7911.86 266.915   4
   1  -5   2 8056.65 280.770   3
   1  -5   3 2560.03 148.522   3
   1   5   3 2386.28 121.802   4
   1   5   4 3127.77 146.203   4
   1  -5   4 3387.10 184.776   3
   1   5   5 7363.87 253.671   4
   1   5   5 6512.24 170.280   3
   1  -5   5 7502.92 301.819   3
   1   5   6 3924.76 181.861   4
   1   5   6 3951.50 134.545   3
   1  -5   6 4225.71 227.258   3
   1   5   7 135.490 44.1561   4
   1   5   7 182.469 33.9470   3
   1  -5   7 201.422 72.9684   3
   1   5   8 5119.03 240.799   4
   1   5   8 5604.19 205.483   3
   1  -5   8 5030.00 279.941   3
   1   5   9 935.222 101.693   4
   1   5   9 828.676 76.8383   3
   1  -5   9 832.983 123.506   3
   1   5  10 1479.54 137.348   4
   1   5  10 1575.73 118.203   3
   1  -5  10 1676.29 174.470   3
   1   5  11 519.134 90.3403   4
   1   5  11 396.725 63.0814   3
   1  -5  11 447.296 102.443   3
   1   5  12 5175.05 288.433   4
   1  -5  12 5399.10 344.156   3
   1   5  13 168.576 70.8724   4
   1  -5  13 297.673 94.9030   3
   1   5  14 1235.92 153.062   4
   1  -5  14 1183.47 172.973   3
   1  -6 -14 863.794 126.855   2
   1  -6 -13 974.793 126.052   2
   1  -6 -12 183.905 62.4959   2
   1  -6 -11 584.360 99.1901   2
   1  -6 -10 2009.98 163.447   2
   1  -6 -10 2252.17 149.863   1
   1  -6  -9 3612.13 192.234   1
   1  -6  -9 3408.84 211.260   2
   1  -6  -8 48.3155 32.0825   1
   1  -6  -8 91.7937 53.7431   2
   1  -6  -7 7119.91 287.756   1
   1  -6  -6 1183.74 110.454   1
   1  -6  -5 11138.7 387.104   1
   1  -6  -4 36.0706 44.2758   1
   1  -6  -3 4804.62 227.336   1
   1  -6  -2 529.026 38.1532   4
   1  -6  -2 476.692 70.8599   1
   1  -6  -1 2428.13 109.793   4
   1  -6  -1 2080.68 148.473   1
   1  -6   0 2598.35 128.577   4
   1  -6   0 2274.58 159.509   1
   1  -6   1 7415.58 309.557   1
   1  -6   1 7242.34 257.337   3
   1   6   2 65.2938 35.5162   4
   1  -6   2 145.837 44.6210   3
   1   6   3 4367.86 186.936   4
   1  -6   3 4154.25 206.108   3
   1   6   4 4974.72 200.791   4
   1  -6   4 4838.45 237.740   3
   1  -6   5 11475.4 417.906   3
   1   6   5 11183.6 355.866   4
   1   6   6 38.8795 32.0498   4
   1  -6   6 62.7311 56.6614   3
   1   6   7 3456.49 178.849   4
   1   6   7 3282.89 110.314   3
   1  -6   7 3277.15 219.300   3
   1  -6   8 219.166 77.5952   3
   1   6   8 66.3807 42.6362   4
   1   6   8 41.4380 21.2555   3
   1   6   9 6960.74 299.010   4
   1  -6   9 7156.72 365.111   3
   1   6  10 609.416 92.5286   4
   1  -6  10 418.230 107.394   3
   1   6  11 7492.87 338.956   4
   1  -6  11 7429.02 401.852   3
   1   6  12 4.02527 46.5922   4
   1  -6  12 61.4100 74.9622   3
   1  -6  13 1776.69 212.710   3
   1  -6  14 55.6539 76.7818   3
   1  -7 -12 3710.24 247.435   2
   1  -7 -11 1401.57 146.910   2
   1  -7 -10 7422.41 344.772   2
   1  -7 -10 6951.99 305.558   1
   1  -7  -9 1919.75 163.283   2
   1  -7  -9 1936.14 148.728   1
   1  -7  -8 6719.42 296.206   1
   1  -7  -8 6356.73 305.101   2
   1  -7  -7 4013.00 221.740   1
   1  -7  -6 7190.27 312.045   1
   1  -7  -5 642.045 91.3506   1
   1  -7  -4 10478.2 392.918   1
   1  -7  -3 239.178 61.1817   1
   1  -7  -2 3128.89 113.791   4
   1  -7  -2 2936.02 189.630   1
   1  -7  -1 56.7395 27.3400   4
   1  -7  -1 28.1428 45.9735   1
   1  -7   0 7179.13 257.146   4
   1  -7   0 7236.82 320.323   1
   1  -7   1 1663.77 115.021   4
   1  -7   1 1482.84 138.555   1
   1   7   2 5168.02 216.603   4
   1  -7   2 5057.72 228.718   3
   1  -7   2 5716.50 279.851   1
   1   7   3 2121.55 130.435   4
   1  -7   3 2257.36 154.644   3
   1   7   4 5632.32 231.224   4
   1  -7   4 5655.51 267.401   3
   1   7   5 2579.27 144.989   4
   1  -7   5 2783.01 188.268   3
   1   7   6 6092.56 244.304   4
   1  -7   6 6178.40 309.920   3
   1   7   7 694.310 80.8506   4
   1  -7   7 537.300 99.5451   3
   1   7   8 2605.02 161.289   4
   1  -7   8 2587.40 207.852   3
   1  -7   9 58.9391 69.4315   3
   1   7   9 115.755 56.7502   4
   1  -7  10 4198.44 293.850   3
   1  -7  11 245.621 91.4220   3
   1  -7  12 834.911 151.878   3
   1  -7  13 177.602 103.350   3
   1  -8 -11 3987.88 259.268   2
   1  -8 -10 1486.38 155.072   2
   1  -8  -9 2173.99 179.608   2
   1  -8  -9 2211.70 170.932   1
   1  -8  -8 63.5341 48.3177   1
   1  -8  -7 1363.78 133.961   1
   1  -8  -6 3683.11 229.355   1
   1  -8  -5 557.284 93.9006   1
   1  -8  -4 270.945 68.7020   1
   1  -8  -3 3938.94 232.445   1
   1  -8  -2 404.549 39.7672   4
   1  -8  -2 384.377 91.0767   1
   1  -8  -1 10324.9 307.468   4
   1  -8  -1 9494.49 403.323   1
   1  -8   0 12691.8 486.158   1
   1  -8   0 13240.3 404.021   4
   1  -8   1 3070.86 170.945   4
   1  -8   1 3197.36 218.519   1
   1  -8   2 95.0142 44.9916   3
   1  -8   3 1026.04 106.792   3
   1   8   4 2408.44 143.686   4
   1  -8   4 2433.76 175.279   3
   1   8   5 2277.51 143.333   4
   1  -8   5 2407.41 180.032   3
   1   8   6 1594.50 117.697   4
   1  -8   6 1345.89 147.969   3
   1  -8   7 4567.30 276.754   3
   1  -8   8 497.448 111.049   3
   1  -8   9 629.074 115.297   3
   1  -8  10 2238.30 218.606   3
   1  -8  11 1236.11 173.130   3
   1  -8  12 338.925 112.474   3
   1  -9 -10 2135.76 190.916   2
   1  -9  -9 191.058 76.8154   2
   1  -9  -9 40.3728 51.2138   1
   1  -9  -8 2741.55 203.345   1
   1  -9  -7 102.913 66.6875   1
   1  -9  -6 2575.19 201.510   1
   1  -9  -5 1404.55 146.935   1
   1  -9  -4 4269.35 260.109   1
   1  -9  -3 225.019 81.9329   1
   1  -9  -2 2441.01 203.843   1
   1  -9  -1 4142.37 259.880   1
   1  -9   0 5456.77 305.481   1
   1  -9   1 5172.80 305.748   1
   1  -9   3 133.309 62.4163   3
   1  -9   4 5070.01 266.366   3
   1  -9   5 1451.27 147.938   3
   1  -9   6 1766.83 168.205   3
   1  -9   7 163.561 83.2776   3
   1  -9   8 1190.15 163.377   3
   1  -9   9 397.569 106.686   3
   1  -9  10 1561.33 192.105   3
   1  -9  11 878.818 159.358   3
   1 -10  -9 1447.79 166.613   2
   1 -10  -8 1383.21 153.046   1
   1 -10  -7 2526.34 205.935   1
   1 -10  -6 536.902 104.271   1
   1 -10  -5 1870.19 178.137   1
   1 -10  -4 2413.01 204.014   1
   1 -10  -3 3607.44 254.069   1
   1 -10  -2 1448.52 163.539   1
   1 -10  -1 4770.65 302.247   1
   1 -10   0 2358.20 211.270   1
   1 -10   1 3515.75 258.863   1
   1 -10   4 1380.77 138.787   3
   1 -10   5 2012.31 176.547   3
   1 -10   6 2140.76 193.305   3
   1 -10   7 3619.94 260.375   3
   1 -10   8 347.815 90.9370   3
   1 -10   9 1848.50 205.216   3
   1 -10  10 780.021 146.046   3
   1 -11  -8 1144.17 151.523   1
   1 -11  -7 1378.87 163.600   1
   1 -11  -6 1426.83 166.990   1
   1 -11  -5 2507.41 224.923   1
   1 -11  -4 2110.56 199.748   1
   1 -11  -3 580.822 115.736   1
   1 -11  -2 738.348 124.903   1
   1 -11  -1 689.984 124.643   1
   1 -11   0 3190.10 263.330   1
   1 -11   5 924.557 126.448   3
   1 -11   6 1667.69 173.171   3
   1 -11   7 817.897 132.663   3
   1 -11   8 594.825 127.439   3
   1 -11   9 723.059 138.583   3
   1 -12  -7 363.255 100.390   1
   1 -12  -6 710.526 131.741   1
   1 -12  -5 1886.93 203.738   1
   1 -12  -4 772.259 137.555   1
   1 -12  -3 1443.78 183.544   1
   1 -12  -2 713.776 137.237   1
   1 -12  -1 1682.73 200.322   1
   1 -12   8 785.905 141.018   3
   1 -13  -6 672.411 133.342   1
   1 -13  -5 2803.85 257.625   1
   1 -13  -4 494.566 116.782   1
   1 -13  -3 2785.83 258.389   1
   2   0 -17-81.0613 74.0357   2
   2   0 -16 2682.46 235.798   2
   2   0 -15 44.2899 68.6962   2
   2   0 -14 3268.01 241.775   2
   2   0 -13 51.3248 66.7719   2
   2   0 -12 10517.7 432.733   2
   2   0 -11-8.51413 48.4078   2
   2   0 -11-13.5292 20.0689   1
   2   0 -10 8934.85 365.855   2
   2   0 -10 9070.54 265.787   1
   2   0  -9 30.7147 18.8467   1
   2   0  -9-30.0439 47.4255   2
   2   0  -8 1965.96 84.0137   1
   2   0  -8 2138.44 142.683   2
   2   0  -7 35.7696 17.6768   1
   2   0  -7 48.1923 44.4571   2
   2   0  -6 23822.8 620.528   2
   2   0  -6 22499.2 519.341   1
   2   0  -5 6.66077 10.6536   1
   2   0  -5 42.0162 45.3023   2
   2   0  -4 9727.41 296.394   2
   2   0  -3-14.4785 32.0400   2
   2   0  -2 28740.3 685.785   4
   2   0  -2 29082.2 677.990   2
   2   0  -1 14.7232 25.2459   4
   2   0   0 20680.8 496.556   4
   2   0   1 67.0014 37.6308   4
   2   0   2 32772.1 778.262   3
   2   0   3 13.0565 18.6824   2
   2   0   3 11.3671 37.2683   3
   2   0   4 41989.6 967.041   2
   2   0   4 40911.0 1005.89   3
   2   0   5 2.59640 24.3666   2
   2   0   5 2.30511 39.2404   3
   2   0   6 27590.9 701.430   2
   2   0   6 26893.9 736.251   3
   2   0   7-19.3041 29.2604   2
   2   0   7 66.2701 53.3204   3
   2   0   8 1747.83 143.064   3
   2   0   9 40.0377 51.6642   3
   2   0  10 4651.38 264.409   3
   2   0  11-29.9249 56.9190   3
   2   0  12 1917.73 186.522   3
   2   0  13 55.2099 78.8645   3
   2   0  14 5157.44 332.440   3
   2   0  15 51.7192 66.7825   3
   2   0  16 1789.18 214.636   3
   2  -1 -18-22.0746 77.7840   2
   2  -1 -17 1086.68 157.209   2
   2  -1 -16 397.418 106.229   2
   2  -1 -15 594.778 108.454   2
   2   1 -15 707.331 123.274   2
   2   1 -14 57.7255 60.9291   2
   2  -1 -14-21.8350 63.3357   2
   2   1 -13 4293.75 272.902   2
   2  -1 -13 4478.03 273.076   2
   2   1 -12 2267.78 186.579   2
   2  -1 -12 2169.19 180.406   2
   2   1 -11 7984.07 358.585   2
   2  -1 -11 7883.48 349.921   2
   2   1 -11 8133.91 272.579   1
   2   1 -10 4.93741 21.7617   1
   2   1 -10-5.16021 51.0645   2
   2  -1 -10-3.07819 43.3926   2
   2   1  -9 5114.06 187.033   1
   2   1  -9 5042.85 250.793   2
   2  -1  -9 5352.18 249.867   2
   2  -1  -8 172.990 57.5358   2
   2   1  -8 296.108 66.4490   2
   2   1  -8 230.701 36.7878   1
   2   1  -7 12860.8 343.860   1
   2   1  -7 12663.6 415.226   2
   2  -1  -7 12644.8 408.561   2
   2  -1  -6 534.398 68.3748   2
   2   1  -6 482.603 45.9627   1
   2   1  -6 601.302 79.8143   2
   2   1  -5 18818.6 511.484   2
   2  -1  -5 18927.2 508.605   2
   2   1  -5 18323.3 452.665   1
   2  -1  -4 38.2293 41.5497   2
   2   1  -4-0.99458 20.1048   1
   2   1  -4 27.6620 36.9327   2
   2   1  -3 8210.16 250.406   2
   2  -1  -3 8376.35 253.344   2
   2   1  -2 36961.6 887.932   4
   2  -1  -2 37401.4 846.150   4
   2   1  -2 37698.1 858.992   2
   2   1  -1 43474.1 951.263   2
   2   1  -1 42643.4 989.902   4
   2  -1  -1 42996.4 951.138   4
   2   1   0 2374.51 105.575   4
   2  -1   0 2674.63 97.0531   4
   2   1   1 24710.9 619.161   4
   2  -1   1 26259.7 620.769   3
   2   1   2 1756.74 98.6162   4
   2   1   2 1773.40 86.3401   3
   2  -1   2 1513.83 97.5186   3
   2   1   3 17993.7 460.893   3
   2  -1   3 18434.0 490.948   3
   2   1   3 17437.6 421.185   2
   2   1   4 1631.71 112.868   3
   2   1   4 1655.45 82.7046   2
   2  -1   4 1464.73 94.8824   2
   2  -1   4 1518.89 118.945   3
   2  -1   5 24264.9 625.385   2
   2   1   5 24012.3 594.285   2
   2   1   5 23961.6 630.581   3
   2  -1   5 23063.0 653.671   3
   2  -1   6 2768.41 148.766   2
   2  -1   6 2748.83 172.565   3
   2   1   6 3120.89 141.578   2
   2   1   6 3161.27 162.703   3
   2   1   7 5612.23 219.397   2
   2   1   7 5574.46 243.372   3
   2  -1   7 5325.78 257.480   3
   2   1   8 91.9245 36.8329   2
   2   1   8 197.469 62.4328   3
   2  -1   8 113.414 63.4397   3
   2   1   9 5669.99 272.369   3
   2  -1   9 5407.72 283.688   3
   2   1  10 478.247 91.3669   3
   2  -1  10 486.976 94.3418   3
   2   1  11 985.598 123.740   3
   2  -1  11 1120.32 137.174   3
   2   1  12 65.7657 59.3909   3
   2  -1  12-36.2027 71.2329   3
   2   1  13 3147.01 237.995   3
   2  -1  13 3027.45 253.920   3
   2   1  14 403.271 105.880   3
   2  -1  14 363.044 104.727   3
   2   1  15 2540.10 232.842   3
   2  -1  15 2076.12 224.918   3
   2   1  16 316.729 109.003   3
   2  -1  16 145.738 87.4511   3
   2   1  17 446.067 126.668   3
   2  -2 -18 966.827 161.942   2
   2  -2 -17 256.943 88.5764   2
   2  -2 -16 2582.74 230.169   2
   2  -2 -15 395.797 100.037   2
   2  -2 -14 995.086 136.130   2
   2   2 -13 353.822 95.3862   2
   2  -2 -13 165.089 68.3900   2
   2  -2 -12 4574.52 265.078   2
   2   2 -12 4472.21 271.486   2
   2   2 -11 937.466 122.420   2
   2  -2 -11 775.940 104.837   2
   2   2 -11 737.972 79.0669   1
   2  -2 -10 10985.8 405.012   2
   2   2 -10 10211.6 412.783   2
   2   2 -10 10324.4 340.521   1
   2   2  -9 45.5829 35.5349   1
   2   2  -9 145.054 67.5769   2
   2  -2  -9 10.3385 40.6459   2
   2   2  -8 9269.54 357.381   2
   2  -2  -8 9597.52 349.894   2
   2   2  -8 9337.73 303.392   1
   2  -2  -7 3149.84 170.474   2
   2  -2  -7 3095.02 101.364   1
   2   2  -7 3019.55 174.928   2
   2   2  -7 3176.81 142.566   1
   2  -2  -6 20416.4 473.786   1
   2  -2  -6 20799.5 573.000   2
   2   2  -6 20456.2 581.269   2
   2   2  -6 20504.2 533.724   1
   2   2  -5 1444.38 89.4418   1
   2   2  -5 1519.22 109.045   2
   2  -2  -5 1586.42 109.253   2
   2  -2  -5 1517.66 60.9736   1
   2   2  -4 3320.27 149.721   2
   2  -2  -4 3108.91 99.9918   1
   2   2  -4 2936.64 129.380   1
   2   2  -3 998.282 75.6996   2
   2   2  -2 20297.0 540.065   4
   2   2  -2 20656.6 508.151   2
   2  -2  -1 243.833 25.0931   4
   2   2  -1 218.359 51.1386   4
   2   2   0 3384.94 141.986   4
   2   2   1 14126.1 389.771   4
   2  -2   1 15013.0 398.269   3
   2   2   2 5264.48 196.783   4
   2  -2   2 5748.01 210.179   3
   2   2   3 19.8924 25.4899   3
   2   2   3-5.69319 39.2946   4
   2  -2   3 32.1923 49.7084   3
   2   2   4 24735.2 619.208   3
   2  -2   4 25379.5 675.986   3
   2  -2   5 3984.62 182.114   2
   2   2   5 4026.23 145.344   2
   2   2   5 3628.73 163.330   3
   2  -2   5 3711.38 198.688   3
   2   2   6 6048.23 207.063   2
   2   2   6 5788.94 229.566   3
   2  -2   6 5350.55 253.941   3
   2   2   7 2836.47 139.565   2
   2   2   7 2570.59 154.025   3
   2  -2   7 2631.25 179.872   3
   2   2   8 7380.47 271.378   2
   2   2   8 7288.21 294.084   3
   2  -2   8 7354.89 329.175   3
   2   2   9 159.467 41.1376   2
   2   2   9 148.383 56.4520   3
   2  -2   9 212.143 75.2680   3
   2   2  10 3427.59 209.805   3
   2  -2  10 3252.98 236.866   3
   2   2  11-37.7682 53.0745   3
   2  -2  11 58.0562 58.5726   3
   2   2  12 1054.85 134.420   3
   2  -2  12 1501.31 176.212   3
   2   2  13 304.489 81.5231   3
   2  -2  13 459.260 110.730   3
   2   2  14 1077.25 146.486   3
   2  -2  14 1022.47 155.556   3
   2   2  15 204.726 89.7371   3
   2  -2  15 428.296 119.584   3
   2   2  16 481.102 126.085   3
   2  -3 -18 121.128 81.7486   2
   2  -3 -17 2140.27 220.643   2
   2  -3 -16 64.9805 61.3845   2
   2  -3 -15 2813.96 229.195   2
   2  -3 -14 550.777 105.087   2
   2  -3 -13 4826.15 282.409   2
   2  -3 -12 614.431 102.593   2
   2  -3 -11 15426.6 536.613   2
   2  -3 -10 1385.39 77.4128   1
   2  -3 -10 1560.66 137.450   2
   2  -3  -9 7459.31 223.169   1
   2   3  -9 6854.96 320.407   2
   2  -3  -9 7327.25 312.728   2
   2   3  -9 7734.58 288.596   1
   2   3  -8 54.5641 47.8967   2
   2  -3  -8 78.8045 43.8166   2
   2   3  -8 31.2630 30.9458   1
   2  -3  -8 82.0218 23.8641   1
   2   3  -7 12504.3 424.837   2
   2  -3  -7 12296.0 408.461   2
   2  -3  -7 12462.4 325.427   1
   2   3  -7 11579.1 380.142   1
   2   3  -6 3677.29 198.859   2
   2  -3  -6 4000.83 195.350   2
   2   3  -6 3755.16 177.127   1
   2  -3  -6 4220.68 143.413   1
   2   3  -5 10089.0 329.442   1
   2  -3  -5 10771.4 291.156   1
   2  -3  -4 2272.79 100.003   1
   2   3  -4 1989.48 120.312   1
   2  -3  -3 7181.14 221.913   1
   2   3  -1 36636.4 902.951   4
   2   3   0 5130.94 202.506   4
   2   3   1 6440.41 222.416   4
   2  -3   1 6263.26 222.826   3
   2   3   2 447.273 60.1105   4
   2  -3   2 642.517 75.4879   3
   2   3   3 23257.4 617.434   4
   2  -3   3 24760.9 652.922   3
   2   3   4 294.282 56.0832   4
   2   3   4 437.955 42.4617   3
   2  -3   4 468.177 70.2605   3
   2   3   5 19927.3 570.300   4
   2   3   5 20565.1 524.108   3
   2  -3   5 20016.7 599.145   3
   2   3   6 771.697 90.9509   4
   2   3   6 831.339 73.9326   3
   2  -3   6 671.177 95.8369   3
   2   3   7 4747.93 204.594   3
   2  -3   7 4265.16 242.156   3
   2   3   8 1165.90 100.533   3
   2  -3   8 1323.69 138.486   3
   2  -3   9 6307.96 323.457   3
   2   3   9 6126.88 267.871   3
   2   3  10 172.151 59.2226   3
   2  -3  10 78.7686 84.5765   3
   2   3  11 3607.07 217.074   3
   2  -3  11 3277.12 249.646   3
   2   3  12 897.690 114.150   3
   2  -3  12 836.976 137.611   3
   2   3  13 3034.24 219.379   3
   2  -3  13 2984.20 265.131   3
   2   3  14 243.026 78.9555   3
   2  -3  14 25.8817 80.8487   3
   2  -3  15 2417.39 248.973   3
   2  -4 -17 696.770 134.446   2
   2  -4 -16 3060.16 249.904   2
   2  -4 -15 919.479 132.404   2
   2  -4 -14 4324.99 277.504   2
   2  -4 -13 264.928 80.2793   2
   2  -4 -12 496.582 91.1731   2
   2  -4 -11 436.357 49.4645   1
   2  -4 -11 453.194 85.7132   2
   2  -4 -10 4698.44 175.999   1
   2  -4 -10 4504.73 246.726   2
   2  -4  -9 178.999 35.9312   1
   2  -4  -9 185.703 59.8092   2
   2  -4  -8 3584.73 206.169   2
   2  -4  -8 3582.12 148.659   1
   2  -4  -7 1717.42 132.126   2
   2  -4  -7 1676.12 97.1664   1
   2  -4  -6 4860.33 182.012   1
   2   4  -6 4469.74 216.383   1
   2   4  -5 177.754 51.0276   1
   2  -4  -5 112.146 36.0997   1
   2  -4  -4 23237.9 591.678   1
   2   4  -4 22604.5 639.435   1
   2  -4  -3 5728.93 211.049   1
   2  -4  -2 6097.42 224.438   1
   2   4  -1 11124.2 358.522   4
   2   4   0 36423.0 905.167   4
   2   4   1 257.425 52.1568   4
   2  -4   1 282.338 53.7507   3
   2   4   2 5029.56 200.698   4
   2  -4   2 5182.51 215.331   3
   2   4   3 23.1967 35.3256   4
   2  -4   3-83.3274 54.6124   3
   2   4   4 8770.09 305.189   4
   2  -4   4 9350.57 340.715   3
   2   4   5 347.731 57.7777   4
   2   4   5 392.084 39.9266   3
   2  -4   5 347.413 74.6575   3
   2   4   6 1666.83 96.3642   3
   2  -4   6 1438.59 135.621   3
   2   4   6 1552.94 127.290   4
   2   4   7 136.993 58.3994   4
   2   4   7 121.423 31.6164   3
   2  -4   7 32.5484 50.8931   3
   2   4   8 2578.40 175.815   4
   2   4   8 2755.25 149.071   3
   2  -4   8 2507.47 194.913   3
   2   4   9-10.7348 51.0547   4
   2   4   9 29.1292 39.0631   3
   2  -4   9-62.3412 64.6005   3
   2   4  10 8508.41 333.538   3
   2  -4  10 8404.16 410.791   3
   2   4  10 8793.98 377.850   4
   2   4  11 645.148 110.424   4
   2   4  11 516.357 82.5099   3
   2  -4  11 810.146 129.642   3
   2   4  12 457.536 95.7347   4
   2   4  12 390.325 79.9281   3
   2  -4  12 475.217 112.224   3
   2   4  13 1680.46 177.598   4
   2  -4  13 1651.91 202.886   3
   2   4  14 2154.13 210.755   4
   2  -4  14 2405.87 251.063   3
   2   4  15 133.344 80.5169   4
   2   4  16 755.453 136.235   4
   2  -5 -16 326.639 95.5389   2
   2  -5 -15 4796.69 308.025   2
   2  -5 -14 194.118 77.4007   2
   2  -5 -13 383.147 92.7796   2
   2  -5 -12 1673.89 167.095   2
   2  -5 -11 454.338 87.9019   2
   2  -5 -10 211.789 43.2160   1
   2  -5 -10 275.390 71.8002   2
   2  -5  -9 3042.49 198.678   2
   2  -5  -9 3021.34 151.143   1
   2  -5  -8 118.117 37.5390   1
   2  -5  -8 233.362 61.3712   2
   2  -5  -7 6660.85 247.120   1
   2  -5  -6 3233.23 159.832   1
   2  -5  -5 16443.5 474.242   1
   2  -5  -4 106.582 44.0450   1
   2  -5  -3 12573.9 395.461   1
   2  -5  -2 2967.64 159.285   1
   2  -5  -1 11546.0 377.596   1
   2   5   0 1311.61 107.044   4
   2   5   1 12425.9 392.184   4
   2  -5   2 1708.04 121.426   3
   2   5   2 1703.29 115.050   4
   2   5   3 3255.04 161.017   4
   2  -5   3 3108.75 174.915   3
   2   5   4 1130.55 97.8567   4
   2  -5   4 1183.72 115.927   3
   2  -5   5 692.155 96.7753   3
   2   5   5 906.541 95.3006   4
   2   5   6 254.230 61.8299   4
   2  -5   6 155.509 59.9810   3
   2   5   7 2404.89 163.004   4
   2   5   7 2578.59 119.589   3
   2  -5   7 2354.20 187.796   3
   2   5   8 1457.55 133.019   4
   2   5   8 1267.22 91.5625   3
   2  -5   8 1349.76 154.371   3
   2   5   9 8005.44 345.099   4
   2   5   9 7900.02 286.194   3
   2  -5   9 7750.24 389.707   3
   2   5  10 138.861 70.3879   4
   2   5  10 88.9775 42.3934   3
   2  -5  10 92.5770 90.5462   3
   2   5  11 4467.71 267.363   4
   2  -5  11 4248.59 298.009   3
   2   5  12 282.738 80.6875   4
   2  -5  12 229.640 96.2667   3
   2   5  13 658.845 118.837   4
   2  -5  13 658.126 135.411   3
   2  -5  14 422.825 128.595   3
   2   5  14 307.618 88.2132   4
   2  -6 -15 1316.54 165.455   2
   2  -6 -14 2014.64 194.814   2
   2  -6 -13 681.882 113.096   2
   2  -6 -12 2034.39 185.044   2
   2  -6 -11 3363.90 229.943   2
   2  -6 -10 3059.13 211.901   2
   2  -6 -10 3016.28 162.077   1
   2  -6  -9 763.118 104.995   2
   2  -6  -9 789.828 81.2810   1
   2  -6  -8 3143.10 202.088   2
   2  -6  -8 3120.36 168.139   1
   2  -6  -7 1758.55 123.652   1
   2  -6  -6 14922.3 463.314   1
   2  -6  -5 52.5630 42.4055   1
   2  -6  -4 8136.75 308.142   1
   2  -6  -3 124.536 44.2243   1
   2  -6  -2 2658.04 82.2466   4
   2  -6  -2 3548.17 185.377   1
   2  -6  -1 980.357 63.7736   4
   2  -6  -1 859.701 99.5710   1
   2   6   0 15273.6 469.855   4
   2   6   1 438.076 67.8404   4
   2   6   2 1107.10 97.7454   4
   2  -6   2 1003.42 98.1839   3
   2   6   3 4691.53 213.210   4
   2  -6   3 4823.86 233.037   3
   2   6   4 3702.65 187.226   4
   2  -6   4 3729.57 211.515   3
   2   6   5 1471.99 113.488   4
   2  -6   5 1192.23 127.788   3
   2   6   6 3929.56 204.030   4
   2  -6   6 3956.93 238.842   3
   2   6   7 573.737 82.9379   4
   2  -6   7 588.262 108.406   3
   2   6   8 5388.48 261.250   4
   2  -6   8 5680.29 318.028   3
   2   6   9 314.853 73.6147   4
   2  -6   9 100.430 82.9388   3
   2   6  10 5523.01 286.568   4
   2  -6  10 5313.86 332.237   3
   2   6  11 99.3655 67.0038   4
   2  -6  11 140.122 87.0192   3
   2   6  12 1714.13 171.738   4
   2  -6  12 1427.13 189.930   3
   2  -6  13 432.516 130.818   3
   2  -7 -14 273.412 93.9904   2
   2  -7 -13 2625.60 221.288   2
   2  -7 -12 660.036 114.235   2
   2  -7 -11 3342.88 240.304   2
   2  -7 -10 577.248 77.6541   1
   2  -7 -10 424.798 90.0072   2
   2  -7  -9 6910.57 336.717   2
   2  -7  -9 6756.82 286.675   1
   2  -7  -8 4732.60 233.629   1
   2  -7  -7 6742.09 288.362   1
   2  -7  -6 1530.31 127.509   1
   2  -7  -5 5624.99 263.217   1
   2  -7  -4 755.891 96.2048   1
   2  -7  -3 4299.74 226.191   1
   2  -7  -2 676.926 36.7337   4
   2  -7  -2 623.656 89.7293   1
   2  -7  -1 5493.24 187.694   4
   2  -7  -1 5030.50 258.360   1
   2  -7   0 1440.40 95.1315   4
   2   7   1 7578.63 295.075   4
   2   7   2 1509.11 122.746   4
   2  -7   2 1580.33 126.255   3
   2   7   3 6894.26 279.849   4
   2  -7   3 6749.97 295.691   3
   2   7   4 813.031 93.2919   4
   2  -7   4 977.463 116.818   3
   2   7   5 3628.82 192.947   4
   2  -7   5 3169.30 212.639   3
   2   7   6 2041.83 144.168   4
   2  -7   6 2029.18 183.768   3
   2   7   7 4011.15 212.503   4
   2  -7   7 3838.72 254.531   3
   2   7   8 1969.12 150.447   4
   2  -7   8 1806.97 184.739   3
   2   7   9 3404.11 211.974   4
   2  -7   9 3373.33 258.535   3
   2   7  10 212.764 62.9388   4
   2  -7  10 242.728 96.5411   3
   2  -7  11 1822.90 202.748   3
   2  -7  12 112.420 81.7862   3
   2  -8 -13 87.4676 79.3779   2
   2  -8 -12 2157.70 200.232   2
   2  -8 -11 909.536 132.058   2
   2  -8 -10 3082.50 230.418   2
   2  -8  -9 2611.69 176.083   1
   2  -8  -9 2187.92 189.202   2
   2  -8  -8 5145.75 259.889   1
   2  -8  -7 2345.77 172.886   1
   2  -8  -6 2881.64 190.144   1
   2  -8  -5 1315.07 131.406   1
   2  -8  -4 1708.19 155.934   1
   2  -8  -3 682.547 99.6959   1
   2  -8  -2 2249.07 79.5113   4
   2  -8  -2 2266.47 173.779   1
   2  -8  -1 571.188 52.2831   4
   2  -8  -1 522.656 92.3687   1
   2  -8   0 10637.7 340.010   4
   2  -8   1 2118.86 134.874   4
   2   8   2 19096.1 576.564   4
   2   8   3 4643.39 228.139   4
   2  -8   3 4761.85 244.674   3
   2   8   4 4130.34 215.795   4
   2  -8   4 3898.32 234.045   3
   2  -8   5 381.239 80.2154   3
   2   8   5 657.548 86.9042   4
   2   8   6 1891.89 141.377   4
   2  -8   6 1470.16 153.790   3
   2   8   7 293.764 62.9345   4
   2  -8   7 198.591 81.7191   3
   2  -8   8 1385.43 164.563   3
   2  -8   9 2307.09 222.553   3
   2  -8  10 994.953 152.908   3
   2  -8  11 704.375 144.723   3
   2  -8  12 749.910 145.744   3
   2  -9 -11 2425.62 214.879   2
   2  -9 -10 57.0370 60.7045   2
   2  -9  -9 2473.49 184.519   1
   2  -9  -9 2194.48 199.271   2
   2  -9  -8 606.582 97.1883   1
   2  -9  -7 434.458 85.9455   1
   2  -9  -6 81.2081 59.8989   1
   2  -9  -5 5565.24 294.788   1
   2  -9  -4 208.458 77.6699   1
   2  -9  -3 2203.89 182.321   1
   2  -9  -2 392.796 89.6314   1
   2  -9  -1 3476.36 235.825   1
   2   9   3 586.431 80.8957   4
   2   9   4 335.514 61.8997   4
   2  -9   4 263.211 75.7998   3
   2  -9   5 8620.35 392.269   3
   2  -9   6 120.424 71.7513   3
   2  -9   7 239.849 82.1832   3
   2  -9   8 426.772 100.906   3
   2  -9   9 1591.23 190.573   3
   2  -9  10 273.620 90.3556   3
   2  -9  11 1109.12 179.768   3
   2 -10 -10 1713.45 184.460   2
   2 -10  -8 2246.56 189.563   1
   2 -10  -7 1830.21 172.133   1
   2 -10  -6 3794.13 252.406   1
   2 -10  -5 1831.42 175.937   1
   2 -10  -4 3179.69 230.491   1
   2 -10  -3 1436.56 160.869   1
   2 -10  -2 5002.21 306.990   1
   2 -10   5 1229.19 144.971   3
   2 -10   6 3632.65 257.652   3
   2 -10   7 1255.59 163.938   3
   2 -10   8 2028.66 209.595   3
   2 -10   9 1029.30 163.407   3
   2 -10  10 1165.00 175.191   3
   2 -11  -7 1572.58 174.966   1
   2 -11  -6 1973.71 188.089   1
   2 -11  -5 1536.31 170.153   1
   2 -11  -4 1114.26 152.551   1
   2 -11  -3 2288.72 217.547   1
   2 -11   7 1052.91 155.244   3
   2 -11   8 351.768 104.164   3
   2 -11   9 904.570 155.116   3
   2 -12  -6 867.118 142.848   1
   2 -12  -5 3143.15 261.232   1
   3   0 -18 93.6404 75.6053   2
   3   0 -17 2847.38 258.070   2
   3   0 -16-18.7796 67.6100   2
   3   0 -15 3910.16 282.277   2
   3   0 -14 44.6397 71.2924   2
   3   0 -13 3779.68 254.382   2
   3   0 -12 59.5248 61.1116   2
   3   0 -11 6983.53 336.279   2
   3   0 -11 7554.39 210.659   1
   3   0 -10 5.14072 56.7437   2
   3   0 -10 10.7767 12.1031   1
   3   0  -9 12150.8 300.196   1
   3   0  -9 13297.4 447.385   2
   3   0  -8 17.5739 46.1470   2
   3   0  -7 33979.6 884.759   2
   3   0  -6 69.1154 58.1487   2
   3   0  -5 1675.79 112.348   2
   3   0  -4-19.1530 40.5841   2
   3   0  -3 24661.7 631.224   4
   3   0  -3 24814.9 620.005   2
   3   0  -2 0.12908 28.6445   2
   3   0  -2 19.0553 40.0598   4
   3   0  -1 20078.4 508.250   4
   3   0   0 15.4380 35.0693   4
   3   0   1 15065.5 413.632   4
   3   0   2-7.31349 38.6154   4
   3   0   3 35607.6 876.326   3
   3   0   4 20.7560 25.1516   2
   3   0   4 29.4309 40.0522   3
   3   0   5 892.293 73.2323   2
   3   0   5 710.291 87.9716   3
   3   0   6-7.02510 25.0217   2
   3   0   6 77.4472 49.8045   3
   3   0   7 11020.0 358.982   2
   3   0   7 11294.7 408.808   3
   3   0   8 111.222 66.0327   3
   3   0   9 11554.1 449.727   3
   3   0  10 162.277 75.4696   3
   3   0  11 2901.04 222.622   3
   3   0  12-20.6921 59.3287   3
   3   0  13 4339.47 300.158   3
   3   0  14-24.9124 80.6136   3
   3   0  15 1323.53 183.897   3
   3   0  16 58.3967 82.1716   3
   3  -1 -18 1776.98 208.599   2
   3   1 -17 317.219 93.8749   2
   3  -1 -17 673.126 132.570   2
   3  -1 -16 1944.11 199.997   2
   3   1 -16 1693.71 196.476   2
   3   1 -15 363.522 99.4162   2
   3  -1 -15 605.767 115.504   2
   3   1 -14 1347.92 162.077   2
   3  -1 -14 1440.41 161.165   2
   3  -1 -13 3006.09 224.988   2
   3   1 -13 3344.37 238.270   2
   3   1 -12 4907.33 286.474   2
   3  -1 -12 5161.49 284.720   2
   3   1 -11 4.33127 18.9574   1
   3   1 -11 59.5869 66.8315   2
   3  -1 -11 53.9090 60.1214   2
   3   1 -10 1652.98 88.8947   1
   3  -1 -10 1738.93 147.824   2
   3   1 -10 1554.61 141.371   2
   3   1  -9 101.175 60.0331   2
   3   1  -9 78.8775 25.7705   1
   3  -1  -9 119.229 61.5820   2
   3   1  -8 15819.5 405.175   1
   3  -1  -8 16071.3 503.978   2
   3   1  -8 15613.6 505.550   2
   3  -1  -7 328.540 69.3934   2
   3   1  -7 237.583 61.6103   2
   3   1  -6 17977.6 524.605   2
   3  -1  -6 18157.2 522.516   2
   3   1  -5 2618.22 142.182   2
   3  -1  -5 2603.88 143.082   2
   3  -1  -4 10140.9 316.966   2
   3   1  -4 10019.0 311.583   2
   3   1  -3 8988.64 270.910   2
   3   1  -3 8518.90 295.038   4
   3  -1  -3 8756.28 263.157   4
   3  -1  -2 13212.6 345.132   4
   3   1  -2 12578.3 380.768   4
   3   1  -2 12778.6 342.807   2
   3   1  -1 41.6451 25.9809   2
   3   1  -1 38.5953 41.9185   4
   3  -1  -1-26.1488 31.6867   4
   3   1   0 7162.49 239.292   4
   3   1   0 7280.44 187.336   2
   3  -1   0 6955.49 224.052   4
   3   1   1 75399.1 1708.65   4
   3  -1   2 23983.2 615.887   3
   3   1   2 23158.0 623.450   4
   3   1   3 13986.4 412.802   4
   3   1   3 13534.1 331.376   2
   3   1   3 12996.9 382.535   3
   3  -1   3 13621.4 410.030   3
   3   1   4 11560.4 301.322   2
   3   1   4 10882.9 351.232   3
   3  -1   4 11221.6 376.897   3
   3   1   5 1481.73 83.7507   2
   3  -1   5 1397.65 98.3187   2
   3   1   5 1316.62 108.125   3
   3  -1   5 1335.48 119.482   3
   3  -1   6 1315.71 99.3081   2
   3   1   6 1420.62 90.1006   2
   3   1   6 1059.15 100.445   3
   3  -1   6 1129.79 116.135   3
   3   1   7 229.369 60.4414   3
   3  -1   7 131.228 54.5938   3
   3   1   7 152.119 34.8138   2
   3   1   8 8057.67 290.949   2
   3   1   8 8002.22 333.856   3
   3  -1   8 7576.00 345.144   3
   3   1   9 111.540 56.5530   3
   3  -1   9 67.5199 65.4166   3
   3   1  10 812.873 115.143   3
   3  -1  10 905.698 128.825   3
   3   1  11 532.462 99.7750   3
   3  -1  11 459.683 108.774   3
   3   1  12 2727.50 217.058   3
   3  -1  12 2538.71 222.638   3
   3   1  13 41.8534 65.1246   3
   3  -1  13-30.4838 80.0304   3
   3   1  14 180.649 81.8317   3
   3  -1  14 337.333 104.376   3
   3   1  15 92.3421 80.6742   3
   3  -1  15-6.02113 72.1546   3
   3   1  16 898.250 163.866   3
   3  -2 -18-81.6252 65.1918   2
   3  -2 -17 1865.72 207.368   2
   3   2 -16 49.6737 71.4862   2
   3  -2 -16 17.8128 57.7102   2
   3  -2 -15 2441.05 217.423   2
   3   2 -15 2211.97 219.385   2
   3   2 -14 977.381 140.804   2
   3  -2 -14 837.627 124.680   2
   3   2 -13 6035.99 335.017   2
   3  -2 -13 6406.29 335.281   2
   3   2 -12 66.1869 59.5515   2
   3  -2 -12-6.62223 49.6246   2
   3  -2 -11 2875.68 202.203   2
   3   2 -11 3405.31 225.845   2
   3   2 -11 3111.36 153.994   1
   3   2 -10 201.389 86.5016   2
   3  -2 -10 7.54580 47.8130   2
   3   2 -10 32.9837 29.8131   1
   3   2  -9 5099.77 258.385   2
   3  -2  -9 4999.36 252.328   2
   3   2  -9 5100.68 197.217   1
   3   2  -8 2042.29 151.670   2
   3  -2  -8 1995.08 148.127   2
   3   2  -8 2055.14 111.011   1
   3  -2  -7 20619.9 603.129   2
   3   2  -7 20781.1 612.306   2
   3   2  -7 20826.3 538.953   1
   3  -2  -6 417.797 64.5615   2
   3   2  -6 521.216 73.6435   2
   3   2  -5 14149.7 424.251   2
   3  -2  -5 13880.3 424.440   2
   3   2  -4 2535.91 134.487   2
   3   2  -3 14396.5 395.809   2
   3   2  -3 14435.5 434.584   4
   3  -2  -3 14235.0 365.197   4
   3  -2  -2 53.9817 26.2689   4
   3   2  -2 5.86624 54.8428   4
   3   2  -2 37.8801 26.0995   2
   3   2  -1 12202.3 376.165   4
   3   2  -1 12727.8 317.899   2
   3  -2  -1 12116.1 322.824   4
   3   2   0 4128.77 118.389   2
   3   2   0 4324.02 177.590   4
   3  -2   0 4208.36 152.212   4
   3   2   1 26678.6 680.210   4
   3   2   2 415.427 64.0996   4
   3  -2   2 363.222 65.2381   3
   3   2   3 17636.2 501.102   4
   3  -2   3 17141.6 508.350   3
   3   2   4 386.728 30.7227   2
   3   2   4 348.085 65.0968   4
   3   2   4 308.706 50.8331   3
   3  -2   4 441.469 76.2975   3
   3   2   5 17930.8 445.375   2
   3   2   5 17931.8 505.046   3
   3  -2   5 17604.3 550.338   3
   3   2   5 18389.9 547.282   4
   3   2   6 1222.90 76.8580   2
   3   2   6 985.197 93.5557   3
   3  -2   6 1074.28 119.245   3
   3   2   7 11220.4 333.170   2
   3   2   7 10583.8 378.467   3
   3  -2   7 10598.5 417.896   3
   3   2   8 60.4034 31.3434   2
   3   2   8 25.8135 41.7594   3
   3  -2   8 28.9124 64.0573   3
   3   2   9 6007.85 288.823   3
   3  -2   9 6590.56 334.589   3
   3   2  10 511.225 91.0567   3
   3  -2  10 685.958 121.450   3
   3   2  11 4981.16 280.955   3
   3  -2  11 4785.28 306.932   3
   3   2  12 0.76306 48.3540   3
   3  -2  12 147.161 81.7997   3
   3   2  13 2554.43 216.647   3
   3  -2  13 2515.22 235.057   3
   3   2  14 520.315 111.059   3
   3  -2  14 560.371 129.386   3
   3   2  15 1505.30 181.204   3
   3  -2  15 1793.71 215.346   3
   3  -3 -18 2043.23 221.707   2
   3  -3 -17 253.074 101.582   2
   3  -3 -16 5117.65 331.692   2
   3  -3 -15 277.647 90.1463   2
   3  -3 -14 1781.30 181.783   2
   3   3 -13 407.012 91.9987   2
   3  -3 -13 345.503 84.7481   2
   3  -3 -12 8792.79 393.774   2
   3   3 -12 8571.11 407.378   2
   3   3 -11 249.749 76.7284   2
   3  -3 -11 285.555 78.7712   2
   3  -3 -10 7207.18 327.268   2
   3   3 -10 7043.99 335.106   2
   3   3 -10 7116.30 278.931   1
   3  -3  -9 85.6772 52.2688   2
   3   3  -9 91.3870 39.8111   1
   3   3  -9 62.3639 57.6487   2
   3  -3  -8 10502.4 386.521   2
   3   3  -8 10378.3 397.525   2
   3   3  -8 10383.1 342.471   1
   3   3  -7 4348.43 191.411   1
   3  -3  -7 4477.34 225.061   2
   3   3  -7 4465.40 225.824   2
   3   3  -6 16145.0 498.648   2
   3  -3  -6 16097.6 494.577   2
   3   3  -5 3934.30 190.342   2
   3   3  -4 6988.01 256.458   2
   3   3  -3 9619.57 341.867   4
   3   3  -3 9548.55 301.967   2
   3  -3  -3 9880.37 245.786   4
   3  -3  -2 24723.2 563.390   4
   3   3  -2 23797.2 666.871   4
   3   3  -1 293.382 74.3978   4
   3  -3  -1 333.759 41.2355   4
   3   3   0 17272.7 490.453   4
   3   3   1 627.518 69.4395   4
   3   3   2 16053.2 469.862   4
   3  -3   2 16457.1 478.455   3
   3   3   3 414.488 64.1996   4
   3  -3   3 447.270 72.6045   3
   3   3   4 8420.14 309.711   4
   3  -3   4 8331.05 323.236   3
   3   3   5 1270.80 115.272   4
   3   3   5 1271.35 87.8158   3
   3  -3   5 1052.40 116.326   3
   3   3   6 4661.55 204.042   3
   3  -3   6 4701.77 253.648   3
   3   3   6 5210.79 251.731   4
   3   3   7 5.02499 43.8849   4
   3   3   7-29.0264 32.2716   3
   3  -3   7 90.4382 52.0962   3
   3   3   8 6679.64 309.243   4
   3   3   8 6363.96 270.831   3
   3  -3   8 6022.79 317.999   3
   3   3   9 396.163 88.0002   4
   3   3   9 284.289 66.7524   3
   3  -3   9 251.800 86.1700   3
   3   3  10 1625.97 142.691   3
   3  -3  10 1769.28 187.855   3
   3   3  11 747.710 103.059   3
   3  -3  11 529.172 125.832   3
   3   3  12 799.154 119.081   3
   3  -3  12 1118.27 161.647   3
   3   3  13 204.499 73.5885   3
   3  -3  13 113.833 83.2907   3
   3  -3  14 2407.09 245.830   3
   3   3  15 29.2888 85.9328   4
   3  -4 -18 117.045 76.9323   2
   3  -4 -17 1723.44 198.903   2
   3  -4 -16 646.378 124.439   2
   3  -4 -15 1972.83 203.174   2
   3  -4 -14 191.443 72.9795   2
   3  -4 -13 5431.01 311.968   2
   3  -4 -12 3679.46 243.492   2
   3  -4 -11 7583.85 355.557   2
   3  -4 -10 470.169 40.9597   1
   3  -4 -10 419.406 87.2733   2
   3  -4  -9 1350.81 132.518   2
   3  -4  -9 1620.70 82.4256   1
   3  -4  -8 137.427 61.9889   2
   3  -4  -8 92.9441 26.2877   1
   3  -4  -7 7190.92 224.112   1
   3  -4  -7 7045.33 301.805   2
   3  -4  -6 1948.89 100.652   1
   3   4  -2 6280.66 270.078   4
   3  -4  -2 6312.15 164.892   4
   3   4  -1 47153.1 1169.42   4
   3   4   0 320.997 64.5944   4
   3   4   1 6813.54 265.673   4
   3   4   2 535.844 70.1388   4
   3  -4   2 520.403 72.3496   3
   3   4   3 11188.9 377.443   4
   3  -4   3 11876.0 400.397   3
   3   4   4 574.071 79.1117   4
   3  -4   4 654.563 91.3848   3
   3   4   5 3444.68 196.593   4
   3  -4   5 3054.15 201.851   3
   3   4   6 41.3334 45.7185   4
   3  -4   6 9.97755 53.8948   3
   3   4   7 4147.05 230.637   4
   3   4   7 4189.43 188.496   3
   3  -4   7 4107.70 252.784   3
   3   4   8 1364.12 109.409   3
   3   4   8 1451.79 140.835   4
   3  -4   8 1427.86 153.314   3
   3   4   9 3101.90 214.096   4
   3   4   9 2677.15 166.071   3
   3  -4   9 2745.18 221.719   3
   3   4  10 588.665 105.365   4
   3   4  10 444.004 77.0890   3
   3  -4  10 582.143 115.458   3
   3   4  11 1540.70 169.490   4
   3   4  11 1543.18 139.443   3
   3  -4  11 1511.78 180.115   3
   3   4  12 291.645 93.8394   4
   3  -4  12 137.339 83.7305   3
   3   4  13 2980.13 247.278   4
   3  -4  13 3149.89 280.224   3
   3   4  14 165.833 87.2049   4
   3  -4  14 123.997 95.8892   3
   3   4  15 867.207 153.701   4
   3  -5 -17 475.619 120.845   2
   3  -5 -16 929.991 147.392   2
   3  -5 -15 620.027 122.637   2
   3  -5 -14 690.985 123.932   2
   3  -5 -13 1325.92 157.838   2
   3  -5 -12 6942.52 354.663   2
   3  -5 -11 3032.67 216.512   2
   3  -5 -10 456.670 93.2604   2
   3  -5 -10 486.996 52.0844   1
   3  -5  -9 1306.23 86.5158   1
   3  -5  -9 1382.95 139.161   2
   3  -5  -8 3973.54 165.909   1
   3  -5  -8 3772.80 222.388   2
   3  -5  -7 459.858 57.6576   1
   3  -5  -6 2651.13 137.065   1
   3  -5  -5 841.619 77.7754   1
   3   5  -2 24052.3 671.959   4
   3  -5  -2 22933.3 517.519   4
   3   5  -1 4993.42 238.256   4
   3   5   0 6985.36 291.544   4
   3   5   1 1226.16 111.179   4
   3   5   2 3957.33 196.688   4
   3  -5   2 4136.64 206.322   3
   3   5   3 3243.19 177.004   4
   3  -5   3 3300.22 187.893   3
   3   5   4 3176.26 178.762   4
   3  -5   4 3137.79 198.238   3
   3   5   5 583.407 86.1726   4
   3  -5   5 608.134 94.5502   3
   3   5   6 5881.59 270.137   4
   3  -5   6 5408.90 290.094   3
   3   5   7 96.0432 68.4521   4
   3  -5   7 14.7397 59.8368   3
   3   5   8 3106.60 207.607   4
   3  -5   8 2590.02 211.934   3
   3   5   9 233.179 71.2247   4
   3  -5   9 414.655 97.5286   3
   3   5  10 2797.14 212.720   4
   3  -5  10 2876.78 241.093   3
   3   5  11 122.630 63.7808   4
   3  -5  11 72.8871 78.9315   3
   3   5  12 3146.62 245.963   4
   3  -5  12 3038.66 270.520   3
   3   5  13 141.719 80.6842   4
   3  -5  13-16.2530 87.2639   3
   3   5  14 1017.27 153.808   4
   3  -6 -16 219.299 89.0792   2
   3  -6 -15 999.586 153.656   2
   3  -6 -14 321.690 84.1647   2
   3  -6 -13 577.702 112.862   2
   3  -6 -12 210.182 70.3985   2
   3  -6 -11 7437.15 367.747   2
   3  -6 -10 636.715 108.537   2
   3  -6 -10 654.414 69.1386   1
   3  -6  -9 6501.30 247.034   1
   3  -6  -9 6083.38 312.367   2
   3  -6  -8 1084.13 92.2079   1
   3  -6  -7 4665.06 207.728   1
   3  -6  -6 13.9279 41.8871   1
   3  -6  -5 9178.62 329.374   1
   3  -6  -4 1.91932 34.7087   1
   3   6  -1 17590.0 553.620   4
   3   6   0 1501.69 130.441   4
   3   6   1 310.070 68.6206   4
   3   6   2 178.422 57.3903   4
   3   6   3 1480.81 127.461   4
   3  -6   3 1663.68 135.596   3
   3   6   4 1547.13 131.256   4
   3  -6   4 1663.53 149.592   3
   3   6   5 3105.46 186.287   4
   3  -6   5 2965.68 207.434   3
   3   6   6 1095.73 113.441   4
   3  -6   6 1305.54 142.881   3
   3   6   7 1215.07 124.924   4
   3  -6   7 1141.69 144.776   3
   3   6   8 120.068 51.6240   4
   3  -6   8 155.882 74.5504   3
   3   6   9 4894.38 272.749   4
   3  -6   9 4216.34 296.576   3
   3   6  10 163.880 70.8710   4
   3  -6  10 135.689 81.3937   3
   3   6  11 1088.15 146.142   4
   3  -6  11 1019.92 155.796   3
   3   6  12 87.7047 65.2254   4
   3  -6  12 72.2292 103.677   3
   3  -7 -15 250.128 96.0901   2
   3  -7 -14 2945.21 246.817   2
   3  -7 -13 332.746 98.3428   2
   3  -7 -12 3572.29 258.802   2
   3  -7 -11 1731.84 173.361   2
   3  -7 -10 4677.23 287.537   2
   3  -7  -9 1736.54 125.684   1
   3  -7  -9 1776.76 168.382   2
   3  -7  -8 3971.07 203.382   1
   3  -7  -7 2487.53 158.536   1
   3  -7  -6 5194.53 241.693   1
   3  -7  -5 1848.34 140.695   1
   3  -7  -4 6189.92 277.724   1
   3  -7  -1 3850.25 146.603   4
   3   7   0 14432.2 486.877   4
   3   7   1 1764.78 143.204   4
   3   7   2 3789.42 213.901   4
   3   7   3 3607.26 204.669   4
   3  -7   3 3285.04 204.184   3
   3   7   4 10500.9 392.017   4
   3  -7   4 10763.8 423.829   3
   3   7   5 752.700 102.290   4
   3  -7   5 647.475 103.618   3
   3   7   6 7191.73 313.874   4
   3  -7   6 6832.46 350.684   3
   3   7   7 1732.40 149.009   4
   3  -7   7 1783.54 179.846   3
   3   7   8 1870.37 163.171   4
   3  -7   8 2247.07 205.499   3
   3   7   9 2969.06 210.104   4
   3  -7   9 2550.93 238.091   3
   3   7  10 4036.38 258.033   4
   3  -7  10 4138.45 305.378   3
   3  -7  11 875.778 156.427   3
   3  -7  12 1421.96 195.360   3
   3  -8 -14 116.096 85.8081   2
   3  -8 -13 1843.19 199.612   2
   3  -8 -12 662.123 121.218   2
   3  -8 -11 2763.72 233.523   2
   3  -8 -10 2145.27 195.080   2
   3  -8  -9 658.202 88.3318   1
   3  -8  -8 406.718 75.9904   1
   3  -8  -7 3118.94 193.027   1
   3  -8  -6 6021.62 282.778   1
   3  -8  -5 3113.15 198.002   1
   3  -8  -1 2786.90 125.210   4
   3  -8   0 1561.08 102.855   4
   3   8   1 2715.78 185.996   4
   3   8   2 1946.69 154.762   4
   3   8   3 7419.62 323.936   4
   3   8   4 2702.02 183.469   4
   3  -8   4 2056.47 175.061   3
   3  -8   5 6810.06 342.982   3
   3   8   5 6771.65 309.582   4
   3   8   6 1666.92 146.628   4
   3  -8   6 2137.28 191.992   3
   3   8   7 888.576 111.443   4
   3  -8   7 1011.83 145.612   3
   3  -8   8 362.344 103.012   3
   3  -8   9 433.741 117.990   3
   3  -8  10 720.417 136.938   3
   3  -8  11 1089.42 175.417   3
   3  -9 -13 241.388 82.6054   2
   3  -9 -12 1978.38 207.727   2
   3  -9 -11 965.285 143.905   2
   3  -9 -10 4490.79 302.959   2
   3  -9  -8 2248.00 173.600   1
   3  -9  -7 517.029 88.4969   1
   3  -9  -6 5790.33 300.856   1
   3  -9  -5 1630.84 154.827   1
   3   9   2 2035.52 157.981   4
   3   9   3 74.1038 41.5490   4
   3   9   4 3404.80 215.467   4
   3  -9   5 2950.99 224.228   3
   3  -9   6 1022.22 145.875   3
   3  -9   7 427.286 104.814   3
   3  -9   8 3998.26 297.809   3
   3  -9   9 385.982 115.286   3
   3  -9  10 1014.95 172.436   3
   3 -10 -11 663.168 128.650   2
   3 -10 -10 1387.89 174.735   2
   3 -10  -8 788.040 113.848   1
   3 -10  -7 5498.27 301.150   1
   3 -10   7 2276.02 217.098   3
   3 -10   8 528.020 119.111   3
   3 -10   9 1130.38 172.877   3
   3 -11 -10 711.945 137.898   2
   4   0 -18 2727.21 264.770   2
   4   0 -17 19.2378 76.3189   2
   4   0 -16 567.298 123.496   2
   4   0 -15 80.3872 84.7585   2
   4   0 -14 4785.84 302.710   2
   4   0 -13 46.7183 62.5204   2
   4   0 -12 5393.50 299.420   2
   4   0 -11 47.9682 55.2588   2
   4   0 -10 7621.35 339.189   2
   4   0  -9 6.54378 48.2562   2
   4   0  -8 27838.3 777.749   2
   4   0  -7 70.0637 51.6301   2
   4   0  -6 70726.7 1666.26   2
   4   0  -5 9.38074 43.0270   2
   4   0  -4 20888.8 570.652   4
   4   0  -4 20192.5 555.075   2
   4   0  -3 40.3657 37.5608   2
   4   0  -3-13.6359 46.5583   4
   4   0  -2 132.980 46.1778   4
   4   0  -1 8.03856 41.5534   4
   4   0   0 60661.0 1405.62   4
   4   0   1 3.77403 45.7522   4
   4   0   2 14924.1 453.597   4
   4   0   3 24.1587 45.7686   4
   4   0   4 39341.9 998.410   3
   4   0   5 22.5173 24.7587   2
   4   0   5 31.1498 44.0650   3
   4   0   6 8856.71 295.252   2
   4   0   6 8839.03 348.976   3
   4   0   7-18.5888 24.8799   2
   4   0   7-4.97444 51.3883   3
   4   0   8 2141.28 181.539   3
   4   0   9-13.0252 51.8660   3
   4   0  10 8552.54 398.511   3
   4   0  11 6.92549 59.0511   3
   4   0  12 382.949 93.1014   3
   4   0  13 25.6492 67.6507   3
   4   0  14 1873.42 210.619   3
   4   0  15 100.876 95.3524   3
   4   1 -18 211.166 99.3811   2
   4  -1 -18 110.408 83.5752   2
   4  -1 -17 2088.77 221.489   2
   4   1 -17 2379.31 238.823   2
   4  -1 -16 84.3215 79.1273   2
   4   1 -16 359.240 111.887   2
   4  -1 -15 2863.57 240.363   2
   4   1 -15 2776.51 241.644   2
   4   1 -14 1729.61 181.166   2
   4  -1 -14 1470.46 165.610   2
   4   1 -13 3766.89 261.261   2
   4  -1 -13 3961.80 264.571   2
   4   1 -12 584.343 108.813   2
   4  -1 -12 485.415 88.0798   2
   4   1 -11 2955.02 212.106   2
   4  -1 -11 3239.53 218.002   2
   4   1 -10 82.0903 56.1316   2
   4  -1 -10 119.362 58.8550   2
   4   1  -9 3579.40 217.506   2
   4  -1  -9 4388.38 231.770   2
   4  -1  -8 180.157 68.4587   2
   4   1  -8 8.98760 46.2906   2
   4   1  -7 15061.8 480.664   2
   4  -1  -7 14916.7 477.665   2
   4  -1  -6 1173.67 104.534   2
   4   1  -6 1006.06 100.812   2
   4   1  -5 5928.08 235.681   2
   4  -1  -5 6189.57 244.732   2
   4  -1  -4 1.31126 39.2388   2
   4   1  -4-25.1559 47.1533   4
   4  -1  -4 58.2284 42.0424   4
   4   1  -4-6.88804 37.9585   2
   4   1  -3 7446.61 246.267   2
   4   1  -3 7008.65 280.845   4
   4  -1  -3 7896.90 258.287   4
   4   1  -2-12.2877 31.0023   2
   4   1  -2 42.8115 45.0776   4
   4  -1  -2 38.1728 35.0291   4
   4   1  -1 1786.73 117.150   4
   4  -1  -1 1820.94 105.169   4
   4   1  -1 1728.54 84.1037   2
   4  -1   0 2743.60 133.887   4
   4   1   0 2524.66 139.963   4
   4   1   1 613.711 82.4965   4
   4  -1   1 584.427 70.8390   4
   4   1   2 3037.67 168.602   4
   4   1   3 2916.06 104.068   2
   4   1   3 3232.16 175.226   4
   4   1   4 9208.83 256.999   2
   4   1   4 10175.6 355.288   4
   4  -1   4 8418.39 338.165   3
   4  -1   5 2470.98 136.673   2
   4   1   5 2504.00 112.541   2
   4   1   5 2607.32 171.775   4
   4   1   5 2563.49 154.757   3
   4  -1   5 2561.54 169.807   3
   4  -1   6 176.504 42.5422   2
   4   1   6 156.416 48.8838   3
   4   1   6 222.063 35.6354   2
   4  -1   6 232.595 67.0370   3
   4   1   7 5617.15 215.956   2
   4   1   7 5462.54 264.899   3
   4  -1   7 5250.31 282.795   3
   4   1   8 2268.27 133.410   2
   4   1   8 2163.99 170.587   3
   4  -1   8 1763.75 168.880   3
   4   1   9 2682.09 198.390   3
   4  -1   9 2789.75 211.527   3
   4   1  10 123.719 62.7485   3
   4  -1  10 272.832 90.6612   3
   4   1  11 3974.49 262.946   3
   4  -1  11 3833.60 273.676   3
   4   1  12 559.563 105.341   3
   4  -1  12 423.378 106.909   3
   4   1  13 877.322 136.591   3
   4  -1  13 1008.20 152.920   3
   4   1  14 295.595 91.6124   3
   4  -1  14 327.754 110.125   3
   4   1  15 395.217 115.954   3
   4  -1  15 196.670 94.2009   3
   4  -2 -18 2027.70 231.188   2
   4   2 -17 152.072 93.2784   2
   4  -2 -17 123.179 85.4400   2
   4   2 -16 1866.69 209.501   2
   4  -2 -16 1339.97 172.344   2
   4   2 -15 181.379 78.4843   2
   4  -2 -15 92.9686 69.5515   2
   4   2 -14 3084.90 246.907   2
   4  -2 -14 2988.87 236.946   2
   4   2 -13 347.924 94.0554   2
   4  -2 -13 257.389 83.4943   2
   4   2 -12 3632.55 247.087   2
   4  -2 -12 3624.92 241.788   2
   4   2 -11 3.58728 57.4164   2
   4  -2 -11 27.5700 54.5763   2
   4   2 -10 6061.57 301.572   2
   4  -2 -10 5878.67 293.716   2
   4  -2  -9 667.602 99.7362   2
   4   2  -9 482.912 90.1809   2
   4   2  -8 7950.27 328.119   2
   4  -2  -8 7882.82 325.780   2
   4  -2  -7 29.4778 47.0307   2
   4   2  -7-5.55921 45.2046   2
   4   2  -6 18026.2 533.743   2
   4  -2  -6 17874.3 541.842   2
   4   2  -5 856.534 86.1645   2
   4   2  -4 22332.6 644.939   4
   4  -2  -4 22586.9 573.211   4
   4   2  -4 22658.8 600.291   2
   4  -2  -3 290.451 45.6575   4
   4   2  -3 363.408 78.9898   4
   4   2  -3 331.241 50.1730   2
   4   2  -2 16991.4 500.448   4
   4  -2  -2 16820.0 435.046   4
   4   2  -2 16467.9 436.676   2
   4  -2  -1 3383.59 142.674   4
   4   2  -1 3595.35 127.044   2
   4   2  -1 3308.61 174.817   4
   4   2   0 14279.4 344.881   2
   4   2   0 14488.1 432.592   4
   4  -2   0 14638.5 404.980   4
   4   2   1 3801.77 184.886   4
   4   2   2 10894.0 367.846   4
   4   2   3 4417.18 215.796   4
   4   2   4 13160.9 420.639   4
   4   2   4 11301.0 280.694   2
   4  -2   4 12469.5 418.635   3
   4   2   5 1434.27 127.008   4
   4   2   5 1227.80 63.0981   2
   4  -2   5 1225.91 124.395   3
   4   2   6 3954.16 229.315   4
   4   2   6 4274.62 152.118   2
   4   2   6 4041.36 206.551   3
   4  -2   6 4042.46 233.966   3
   4   2   7 489.658 50.1041   2
   4   2   7 341.636 88.2094   4
   4   2   7 474.393 74.4168   3
   4  -2   7 348.696 77.9371   3
   4   2   8 8965.54 389.862   4
   4   2   8 8504.04 351.192   3
   4  -2   8 9065.37 398.715   3
   4   2   9 53.3002 47.7176   3
   4  -2   9 141.433 84.2007   3
   4   2  10 5731.95 301.143   3
   4  -2  10 5466.54 329.978   3
   4   2  11 87.5972 57.5382   3
   4  -2  11 46.7861 68.2663   3
   4   2  12 2142.20 196.747   3
   4  -2  12 2297.29 223.550   3
   4   2  13 109.395 68.6917   3
   4  -2  13 218.361 109.925   3
   4   2  14 2348.35 225.047   3
   4  -2  14 2501.84 253.919   3
   4  -3 -18 651.285 140.739   2
   4  -3 -17 1921.87 210.980   2
   4  -3 -16 53.5408 64.7310   2
   4   3 -15 3308.39 269.752   2
   4  -3 -15 3222.55 254.953   2
   4   3 -14 435.975 107.039   2
   4  -3 -14 713.058 124.932   2
   4   3 -13 4832.72 305.252   2
   4  -3 -13 5473.87 314.796   2
   4   3 -12 404.099 86.8613   2
   4  -3 -12 500.617 96.1915   2
   4  -3 -11 4814.07 271.933   2
   4   3 -11 4133.57 264.648   2
   4  -3 -10-39.2431 58.2294   2
   4   3 -10-45.8909 52.6789   2
   4   3  -9 4350.79 244.577   2
   4  -3  -9 4021.83 232.594   2
   4   3  -8 9527.16 378.703   2
   4  -3  -8 10192.4 386.347   2
   4   3  -7 8902.70 349.893   2
   4  -3  -7 8867.69 346.232   2
   4   3  -6 65.9925 47.0553   2
   4   3  -5 7308.97 278.979   2
   4   3  -4 1137.51 93.4490   2
   4   3  -3 24842.6 726.828   4
   4  -3  -3 26507.2 625.561   4
   4   3  -3 25684.6 660.893   2
   4   3  -2 409.458 92.3739   4
   4  -3  -2 74.5224 42.2839   4
   4   3  -2 160.644 42.2752   2
   4  -3  -1 36997.2 875.885   4
   4   3  -1 37078.4 956.921   4
   4   3   0-15.7396 41.9006   4
   4  -3   0 14.1044 29.1467   4
   4   3   1 4239.57 200.387   4
   4   3   2 530.069 81.6284   4
   4   3   3 13012.7 432.255   4
   4  -3   3 13239.2 441.363   3
   4   3   4-14.3789 45.7986   4
   4  -3   4 38.2267 58.3326   3
   4   3   5 6525.22 293.401   4
   4  -3   5 6681.71 304.604   3
   4   3   6 510.121 90.8432   4
   4  -3   6 185.812 67.0838   3
   4   3   7 1520.01 148.052   4
   4  -3   7 1608.96 162.839   3
   4   3   8 97.3783 71.3475   4
   4   3   8 66.9223 45.5722   3
   4  -3   8 77.7507 60.1258   3
   4   3   9 5415.81 302.319   4
   4   3   9 4824.82 255.603   3
   4  -3   9 5060.58 306.615   3
   4   3  10 556.530 115.375   4
   4   3  10 462.427 85.3936   3
   4  -3  10 335.957 96.6762   3
   4   3  11 2363.97 213.264   4
   4   3  11 1873.71 168.191   3
   4  -3  11 2330.10 222.516   3
   4   3  12 356.703 103.213   4
   4   3  12 411.521 84.5765   3
   4  -3  12 411.205 122.588   3
   4   3  13 1471.15 184.215   4
   4  -3  13 1728.13 210.005   3
   4   3  14 62.3048 83.6804   4
   4  -3  14 128.361 100.463   3
   4  -4 -18 1154.05 178.417   2
   4  -4 -17 267.811 92.1885   2
   4  -4 -16 3112.67 260.969   2
   4  -4 -15 29.0114 61.8981   2
   4  -4 -14 3793.18 272.609   2
   4  -4 -13 4602.05 292.649   2
   4   4 -12 5575.12 322.231   2
   4  -4 -12 5784.35 321.801   2
   4  -4 -11-10.3209 59.4501   2
   4   4 -11 35.7075 66.4159   2
   4   4 -10 9451.15 416.981   2
   4  -4 -10 9821.89 412.514   2
   4  -4  -9 390.291 79.5511   2
   4   4  -9 485.055 92.8010   2
   4   4  -8 4288.40 240.114   2
   4  -4  -8 4511.71 242.677   2
   4   4  -7 939.689 109.478   2
   4   4  -6 2394.24 159.427   2
   4   4  -5 204.171 55.0586   2
   4   4  -3 1541.96 137.962   4
   4  -4  -3 1632.51 73.3273   4
   4  -4  -2 11260.4 300.224   4
   4   4  -2 11769.2 414.440   4
   4   4  -1 1331.96 127.017   4
   4  -4  -1 1203.10 74.3411   4
   4   4   0 8994.08 338.260   4
   4   4   1-90.4298 53.0947   4
   4   4   2 11835.0 400.245   4
   4   4   3 295.446 62.9935   4
   4   4   4 10028.9 373.948   4
   4  -4   4 9962.83 386.809   3
   4   4   5 37.1212 46.0786   4
   4  -4   5 59.9586 60.2947   3
   4   4   6 5729.32 281.443   4
   4  -4   6 4725.44 276.139   3
   4   4   7 497.857 90.0538   4
   4  -4   7 512.536 95.7526   3
   4   4   8 2335.34 189.085   4
   4  -4   8 2459.95 209.709   3
   4   4   9 161.464 87.9408   4
   4  -4   9 94.3653 79.2877   3
   4   4  10 1387.63 161.750   4
   4  -4  10 1399.27 174.285   3
   4   4  11 907.605 135.662   4
   4  -4  11 655.094 140.339   3
   4   4  12 1235.64 163.281   4
   4  -4  12 1062.83 165.544   3
   4   4  13 74.3771 84.8811   4
   4  -4  13-40.3130 81.4328   3
   4   4  14 1844.19 211.443   4
   4  -5 -17 2078.90 229.492   2
   4  -5 -16 1023.34 161.172   2
   4  -5 -15 1792.24 197.665   2
   4  -5 -14 109.310 73.2720   2
   4  -5 -13 2497.32 220.363   2
   4  -5 -12 1778.04 178.235   2
   4  -5 -11 7263.40 361.882   2
   4  -5 -10 751.763 115.485   2
   4  -5  -9 8577.79 380.506   2
   4  -5  -8 2254.70 179.259   2
   4   5  -3 3828.76 220.364   4
   4  -5  -2 2841.76 103.951   4
   4   5  -2 2974.57 190.826   4
   4   5  -1 3833.44 215.905   4
   4  -5  -1 3970.06 147.548   4
   4   5   0 1218.83 119.867   4
   4   5   1 8046.89 326.996   4
   4   5   2 4432.36 224.351   4
   4   5   3 4989.57 243.734   4
   4   5   4 873.289 107.919   4
   4  -5   4 1016.66 119.788   3
   4   5   5 7751.57 333.259   4
   4  -5   5 7592.03 349.295   3
   4   5   6 325.739 83.0862   4
   4  -5   6 243.320 85.3379   3
   4   5   7 3084.66 210.615   4
   4  -5   7 2763.66 222.779   3
   4   5   8 719.711 112.589   4
   4  -5   8 542.969 112.382   3
   4   5   9 3106.14 231.747   4
   4  -5   9 3046.07 247.710   3
   4   5  10 147.634 72.5344   4
   4  -5  10 87.0896 67.7216   3
   4   5  11 179.239 75.3527   4
   4  -5  11 453.092 122.998   3
   4   5  12 400.798 108.204   4
   4  -5  12 583.563 140.159   3
   4   5  13 1525.27 186.104   4
   4   5  14 201.244 94.5582   4
   4  -6 -17 108.460 90.5094   2
   4  -6 -16 2483.47 243.806   2
   4  -6 -15 155.281 86.5691   2
   4  -6 -14 1047.33 156.308   2
   4  -6 -13 4.20208 60.5204   2
   4  -6 -12 3305.00 251.146   2
   4  -6 -11 40.1188 55.0566   2
   4  -6 -10 4405.98 272.633   2
   4  -6  -9-4.40195 60.1191   2
   4   6  -2 12860.4 479.343   4
   4  -6  -2 13740.7 335.737   4
   4   6  -1 1915.40 160.997   4
   4   6   0 3572.44 215.950   4
   4   6   1 1944.57 152.702   4
   4   6   2 1591.64 136.954   4
   4   6   3 451.103 82.4308   4
   4   6   4 5823.88 274.711   4
   4  -6   4 4754.98 268.720   3
   4   6   5 181.042 65.7788   4
   4  -6   5 254.221 78.7617   3
   4   6   6 1199.29 128.517   4
   4  -6   6 1144.00 138.188   3
   4   6   7 150.995 66.7807   4
   4  -6   7 365.806 99.0089   3
   4   6   8 3760.56 245.395   4
   4  -6   8 3978.00 283.062   3
   4   6   9 674.116 118.822   4
   4  -6   9 731.086 128.489   3
   4   6  10 634.339 117.233   4
   4  -6  10 658.231 133.654   3
   4   6  11 63.0225 76.8457   4
   4  -6  11 66.0316 69.9746   3
   4   6  12 901.498 146.792   4
   4  -6  12 1116.56 180.082   3
   4   6  13 137.258 91.2603   4
   4  -7 -16 277.467 98.2094   2
   4  -7 -15 1208.51 175.506   2
   4  -7 -14 31.3105 62.7116   2
   4  -7 -13 2515.09 231.330   2
   4  -7 -12 1790.65 190.073   2
   4  -7 -11 4678.29 299.757   2
   4  -7 -10 83.7871 65.4474   2
   4  -7  -9 2483.07 204.952   2
   4  -7  -2 3984.64 117.494   4
   4  -7  -2 3785.07 122.947   4
   4   7  -1 12152.8 460.329   4
   4   7   0 1033.21 122.588   4
   4   7   1 9391.53 387.249   4
   4   7   2 1157.05 128.680   4
   4   7   3 9352.13 382.903   4
   4   7   4 1090.52 122.777   4
   4   7   5 2576.87 188.700   4
   4  -7   5 2566.90 206.756   3
   4   7   6 2762.36 199.478   4
   4  -7   6 2930.26 226.417   3
   4   7   7 5314.69 287.365   4
   4  -7   7 5039.19 317.148   3
   4   7   8 886.496 118.636   4
   4  -7   8 613.465 122.335   3
   4   7   9 4429.60 276.003   4
   4  -7   9 3686.47 290.796   3
   4   7  10 204.821 75.2149   4
   4  -7  10 198.470 103.966   3
   4  -7  11 540.074 137.337   3
   4  -8 -15 204.262 94.8127   2
   4  -8 -14 2271.55 228.772   2
   4  -8 -13 64.6815 83.9791   2
   4  -8 -12 2716.66 244.872   2
   4  -8 -11 724.353 130.871   2
   4  -8 -10 1040.43 146.099   2
   4   8   0 2773.69 201.806   4
   4   8   1 1.30068 59.0461   4
   4   8   2 1752.23 156.508   4
   4   8   3 352.109 78.3703   4
   4   8   4 838.018 116.982   4
   4   8   5 164.505 69.7999   4
   4   8   6 1666.86 154.896   4
   4  -8   6 1659.42 176.563   3
   4   8   7 1577.01 157.019   4
   4  -8   7 1426.77 175.409   3
   4   8   8 2296.86 196.861   4
   4  -8   8 2186.44 217.992   3
   4  -8   9 2482.19 241.450   3
   4  -8  10 935.681 166.252   3
   4  -9 -14-7.57749 69.2757   2
   4  -9 -13 661.357 133.011   2
   4  -9 -12 822.338 142.654   2
   4  -9 -11 2348.62 221.477   2
   4  -9 -10 901.975 143.765   2
   4   9   1 2559.81 199.671   4
   4   9   2 1630.77 157.722   4
   4   9   3 5924.44 309.430   4
   4   9   4 223.595 76.3867   4
   4   9   5 3583.46 243.147   4
   4  -9   7 849.085 141.277   3
   4  -9   8 2787.68 250.474   3
   4  -9   9 2129.79 227.058   3
   4 -10 -13 935.840 161.432   2
   4 -10 -12 515.787 121.443   2
   4 -10 -11 1574.33 189.472   2
   4 -10 -10 1474.93 186.998   2
   4  10   2 512.250 90.3940   4
   4 -11 -11 1139.24 172.600   2
   4 -11 -10 343.337 110.809   2
   5   0 -18 273.467 105.259   2
   5   0 -17 4877.89 345.760   2
   5   0 -16 170.666 92.3293   2
   5   0 -15 6385.27 374.991   2
   5   0 -14-65.8888 67.9621   2
   5   0 -13 1893.46 182.693   2
   5   0 -12 33.2546 58.8326   2
   5   0 -11 12960.7 496.695   2
   5   0 -10-10.8785 49.7457   2
   5   0  -9 16272.3 546.173   2
   5   0  -8 5.77356 50.3868   2
   5   0  -7 6144.51 274.261   2
   5   0  -6-0.83506 44.8174   2
   5   0  -5 15686.7 486.452   4
   5   0  -5 15303.6 470.078   2
   5   0  -4 14.8607 52.5288   4
   5   0  -4-23.3913 41.2463   2
   5   0  -3 25740.4 651.222   2
   5   0  -3 23729.2 672.054   4
   5   0  -2-40.6900 49.3351   4
   5   0  -1 30920.3 796.648   4
   5   0   0 31.3652 44.0275   4
   5   0   1 2105.08 137.004   4
   5   0   2-7.49346 48.6322   4
   5   0   3 19302.0 581.660   4
   5   0   4 16.3245 48.4905   4
   5   0   5 5231.80 200.683   2
   5   0   5 5244.16 268.291   4
   5   0   6 29.4167 29.9948   2
   5   0   6 101.715 55.6516   3
   5   0   7 10610.2 357.450   2
   5   0   7 11640.2 439.682   3
   5   0   8 47.0208 69.8508   3
   5   0   9 6178.92 331.723   3
   5   0  10 56.1563 65.0947   3
   5   0  11 98.7927 65.3232   3
   5   0  12-22.1543 61.2594   3
   5   0  13 1232.48 173.587   3
   5   0  14 17.8110 78.6049   3
   5  -1 -18 2914.68 274.921   2
   5   1 -17 296.057 105.145   2
   5  -1 -17 253.600 99.1640   2
   5   1 -16 2498.36 242.835   2
   5  -1 -16 2959.70 253.396   2
   5   1 -15 75.7036 74.3973   2
   5  -1 -15 58.6107 59.8783   2
   5  -1 -14 2654.16 223.495   2
   5   1 -14 2280.41 212.095   2
   5   1 -13 236.829 77.5404   2
   5  -1 -13 237.516 78.9739   2
   5   1 -12 5478.85 311.600   2
   5  -1 -12 5702.10 315.945   2
   5   1 -11-21.8382 62.8531   2
   5  -1 -11 33.4330 52.5336   2
   5   1 -10 3133.25 211.839   2
   5  -1 -10 3506.46 223.501   2
   5  -1  -9 859.659 111.417   2
   5   1  -9 807.082 104.721   2
   5  -1  -8 22972.1 685.468   2
   5   1  -8 23099.5 683.188   2
   5   1  -7 3032.63 181.595   2
   5  -1  -7 3082.96 183.565   2
   5   1  -6 1948.16 135.608   2
   5  -1  -6 1863.94 135.983   2
   5  -1  -5 949.455 95.7229   4
   5  -1  -5 922.552 98.2074   2
   5   1  -5 949.773 103.864   4
   5   1  -5 834.805 85.5445   2
   5   1  -4 7650.28 316.208   4
   5  -1  -4 7863.87 290.574   4
   5   1  -4 8310.57 284.076   2
   5   1  -3 474.892 60.7603   2
   5   1  -3 560.021 85.4210   4
   5  -1  -3 515.319 70.8819   4
   5  -1  -2 22545.5 606.653   4
   5   1  -2 23082.6 582.415   2
   5   1  -2 22830.3 635.131   4
   5   1  -1 197.743 34.4716   2
   5   1  -1 229.119 57.8565   4
   5  -1  -1 326.926 61.2695   4
   5   1   0 5655.10 242.670   4
   5  -1   0 6023.90 236.423   4
   5   1   1 3487.10 185.753   4
   5  -1   1 3307.56 176.090   4
   5   1   2 16124.0 504.012   4
   5  -1   2 16549.0 505.421   4
   5   1   3 1965.93 154.347   4
   5  -1   3 2018.02 160.946   4
   5   1   4 480.095 85.2263   4
   5   1   4 376.280 38.5888   2
   5   1   5 158.989 61.1385   4
   5   1   5 240.417 36.2996   2
   5   1   6 8765.52 275.811   2
   5   1   6 9258.85 385.735   4
   5  -1   6 8231.59 363.804   3
   5   1   7 2414.96 127.814   2
   5   1   7 2243.10 167.448   3
   5  -1   7 2226.54 180.062   3
   5   1   7 2481.19 194.586   4
   5   1   8 6332.33 330.880   4
   5   1   8 5902.86 301.556   3
   5  -1   8 5723.48 314.388   3
   5   1   9 9.78705 52.3911   3
   5  -1   9 97.8960 76.3034   3
   5   1  10 2390.96 202.700   3
   5  -1  10 2106.46 206.442   3
   5   1  11 231.431 83.3466   3
   5  -1  11 444.853 110.479   3
   5   1  12 2534.72 226.149   3
   5  -1  12 2648.38 240.123   3
   5   1  13 156.790 88.5973   3
   5  -1  13 2.22631 83.6752   3
   5   1  14 1130.04 169.643   3
   5  -1  14 1276.61 186.622   3
   5   1  15 549.612 130.094   3
   5  -2 -18 31.0840 79.8713   2
   5  -2 -17 2971.13 270.447   2
   5   2 -17 3171.21 280.736   2
   5   2 -16 93.1735 93.7209   2
   5  -2 -16 121.531 88.0177   2
   5   2 -15 1795.62 194.905   2
   5  -2 -15 1509.91 182.746   2
   5   2 -14-46.5532 72.6414   2
   5  -2 -14-17.6267 62.0641   2
   5   2 -13 2258.81 204.601   2
   5  -2 -13 2002.38 192.701   2
   5   2 -12 29.4812 60.2980   2
   5  -2 -12 56.8714 58.4401   2
   5  -2 -11 1927.22 171.585   2
   5   2 -11 2187.08 184.710   2
   5  -2 -10 95.3642 61.1336   2
   5   2 -10 172.917 57.2068   2
   5   2  -9 7269.31 326.351   2
   5  -2  -9 6662.63 315.488   2
   5  -2  -8 3.82775 47.5322   2
   5   2  -8 23.3416 45.8668   2
   5   2  -7 10527.9 390.108   2
   5  -2  -7 10830.3 393.358   2
   5  -2  -6 121.639 50.8333   2
   5   2  -6 76.6675 49.6962   2
   5   2  -5 11115.5 408.799   4
   5  -2  -5 11042.3 345.664   4
   5   2  -5 10486.0 358.840   2
   5   2  -4 683.878 95.9750   4
   5  -2  -4 794.608 75.2613   4
   5   2  -4 779.940 78.8683   2
   5  -2  -3 23922.3 613.456   4
   5   2  -3 23327.4 607.949   2
   5   2  -3 22977.5 686.480   4
   5   2  -2 115.564 80.5436   4
   5  -2  -2 33.2538 33.3983   4
   5   2  -2 77.1531 26.5999   2
   5   2  -1 11755.4 393.552   4
   5  -2  -1 11220.0 348.829   4
   5   2  -1 11418.0 310.546   2
   5  -2   0 1800.97 119.613   4
   5   2   0 2098.34 84.0641   2
   5   2   0 1896.07 139.044   4
   5   2   1 4068.67 205.704   4
   5  -2   1 4180.84 191.580   4
   5   2   1 3628.85 107.463   2
   5  -2   2 1110.07 104.559   4
   5   2   2 1066.89 112.392   4
   5   2   3 829.010 109.832   4
   5   2   4 25.7409 7.74623   2
   5   2   4 17.6295 45.6182   4
   5   2   5 1279.83 136.738   4
   5   2   5 1584.67 68.3569   2
   5  -2   5 1304.05 135.322   3
   5   2   6 69.4423 20.4772   2
   5   2   6-9.15518 59.7694   4
   5  -2   6 23.4078 54.9413   3
   5   2   7 2618.57 203.257   4
   5  -2   7 2724.74 203.046   3
   5   2   8 15.1257 65.1313   4
   5  -2   8 127.503 72.3996   3
   5   2   9 2774.20 228.872   4
   5   2   9 2242.76 182.605   3
   5  -2   9 2576.56 215.406   3
   5   2  10 27.0456 62.9670   4
   5   2  10 64.6466 57.7723   3
   5  -2  10 1.04804 62.5430   3
   5   2  11 2410.82 230.471   4
   5   2  11 2446.53 206.535   3
   5  -2  11 2588.12 233.490   3
   5   2  12-2.82354 72.7472   4
   5   2  12 122.751 74.3019   3
   5  -2  12 114.342 82.9324   3
   5   2  13 949.667 160.002   4
   5   2  13 978.275 146.094   3
   5  -2  13 1051.06 172.208   3
   5  -3 -18 2076.28 236.460   2
   5   3 -17 54.4241 77.4748   2
   5  -3 -17 88.1773 75.6513   2
   5  -3 -16 2024.22 217.302   2
   5   3 -16 2118.37 225.725   2
   5   3 -15 241.974 97.9998   2
   5  -3 -15 242.545 99.1347   2
   5   3 -14 1286.33 164.691   2
   5  -3 -14 1459.47 169.870   2
   5   3 -13 558.939 111.160   2
   5  -3 -13 534.018 103.345   2
   5   3 -12 6444.46 352.401   2
   5  -3 -12 6882.84 356.130   2
   5   3 -11 419.375 98.1763   2
   5  -3 -11 345.984 82.6498   2
   5   3 -10 2954.63 210.604   2
   5  -3 -10 2789.19 206.448   2
   5   3  -9 2087.33 171.207   2
   5  -3  -9 2398.13 178.091   2
   5   3  -8 5244.69 269.153   2
   5  -3  -8 5554.52 276.627   2
   5  -3  -7 37.6404 49.0239   2
   5   3  -7 43.3777 57.6341   2
   5   3  -6 10394.3 372.120   2
   5   3  -5 1188.88 103.859   2
   5   3  -4 5438.82 267.614   4
   5   3  -4 5119.16 215.595   2
   5  -3  -4 5255.54 199.711   4
   5   3  -3 4840.39 249.251   4
   5  -3  -3 4924.01 184.088   4
   5   3  -3 4919.61 195.705   2
   5   3  -2 16826.9 450.178   2
   5  -3  -2 16918.2 454.098   4
   5   3  -2 17155.8 542.914   4
   5   3  -1 1168.45 68.2581   2
   5   3  -1 1150.68 115.349   4
   5  -3  -1 1216.21 87.9856   4
   5  -3   0 13142.3 395.988   4
   5   3   0 13117.3 437.649   4
   5   3   1 665.968 88.6625   4
   5  -3   1 494.359 70.1422   4
   5   3   2 19476.6 594.547   4
   5   3   3 34.0397 45.2248   4
   5   3   4 6343.79 295.515   4
   5   3   5 495.414 93.5918   4
   5  -3   5 484.468 103.601   3
   5   3   6 3408.09 225.561   4
   5  -3   6 2972.69 213.032   3
   5   3   7 1389.91 150.750   4
   5  -3   7 1356.86 150.585   3
   5   3   8 6886.93 351.872   4
   5  -3   8 6531.31 353.660   3
   5   3   9 926.424 134.359   4
   5  -3   9 912.555 143.797   3
   5   3  10 1977.91 197.064   4
   5  -3  10 1775.70 199.831   3
   5   3  11 139.497 86.3329   4
   5  -3  11 117.147 79.8284   3
   5   3  12 3776.55 294.373   4
   5  -3  12 3089.02 278.368   3
   5   3  13 117.204 93.1906   4
   5  -3  13 169.438 84.8129   3
   5  -4 -17 1569.67 198.456   2
   5  -4 -16 483.221 127.834   2
   5  -4 -15 1685.13 189.506   2
   5   4 -14 47.7993 68.4988   2
   5  -4 -14-71.4586 73.1589   2
   5   4 -13 9838.59 474.725   2
   5  -4 -13 10847.0 484.699   2
   5  -4 -12 639.970 117.379   2
   5   4 -12 724.935 120.354   2
   5   4 -11 5282.21 304.337   2
   5  -4 -11 5409.60 308.620   2
   5   4 -10 19920.6 680.976   2
   5  -4 -10 21020.2 688.729   2
   5   4  -9 2817.67 204.984   2
   5  -4  -9 2954.41 207.444   2
   5   4  -8 3447.79 209.702   2
   5  -4  -8 2595.93 191.169   2
   5   4  -7 10974.5 408.780   2
   5   4  -6 153.187 53.4885   2
   5   4  -5 1541.19 119.777   2
   5   4  -4 855.563 115.020   4
   5  -4  -4 836.987 62.4044   4
   5   4  -4 844.798 82.6640   2
   5   4  -3 7663.86 271.088   2
   5  -4  -3 8167.73 245.272   4
   5   4  -3 7405.58 338.708   4
   5   4  -2 139.851 67.5796   4
   5  -4  -2 141.993 33.0392   4
   5  -4  -1 3039.71 140.729   4
   5   4  -1 2978.89 191.179   4
   5   4   0 6189.20 281.925   4
   5  -4   0 6658.42 244.623   4
   5   4   1 7095.24 304.465   4
   5   4   2 104.855 47.2785   4
   5   4   3 14766.7 498.825   4
   5   4   4-15.7776 50.7055   4
   5   4   5 5713.60 285.652   4
   5  -4   5 4936.34 280.743   3
   5   4   6 858.216 120.570   4
   5  -4   6 918.765 131.632   3
   5   4   7 4336.56 267.191   4
   5  -4   7 3758.74 263.030   3
   5   4   8 129.669 70.9034   4
   5  -4   8-71.0428 71.8451   3
   5   4   9 959.535 140.405   4
   5  -4   9 916.128 142.336   3
   5   4  10 77.6599 65.7516   4
   5  -4  10 235.956 91.6298   3
   5   4  11 1023.50 150.373   4
   5  -4  11 867.682 151.070   3
   5   4  12-29.4042 81.6505   4
   5  -4  12 21.8155 78.5809   3
   5   4  13 847.189 163.541   4
   5  -5 -17 238.661 106.067   2
   5  -5 -16 778.395 143.105   2
   5  -5 -15 812.101 150.823   2
   5  -5 -14 6729.62 388.228   2
   5  -5 -13 417.299 98.5338   2
   5  -5 -12 11507.0 499.991   2
   5  -5 -11 96.8761 68.9149   2
   5  -5 -10 4007.48 258.381   2
   5  -5  -9 166.762 74.0128   2
   5   5  -4 4739.13 261.726   4
   5  -5  -4 4410.53 137.958   4
   5   5  -3 327.700 85.6295   4
   5  -5  -3 316.313 36.1351   4
   5   5  -2 9875.23 397.162   4
   5  -5  -2 9497.10 278.822   4
   5   5  -1 470.188 89.8247   4
   5  -5  -1 250.163 43.8019   4
   5   5   0 257.281 73.3737   4
   5  -5   0 138.138 40.0041   4
   5   5   1 535.611 86.1377   4
   5   5   2 8157.02 345.264   4
   5   5   3 1263.37 130.149   4
   5   5   4 12615.7 464.059   4
   5   5   5 1092.15 126.584   4
   5   5   6 2386.81 187.266   4
   5  -5   6 2262.24 195.036   3
   5   5   7 391.278 97.2309   4
   5  -5   7 430.213 102.232   3
   5   5   8 2644.71 219.362   4
   5  -5   8 2549.83 228.666   3
   5   5   9 254.153 81.6331   4
   5  -5   9 231.534 93.5647   3
   5   5  10 394.270 103.826   4
   5  -5  10 499.121 112.613   3
   5   5  11 160.861 80.1153   4
   5  -5  11 248.157 105.003   3
   5   5  12 1410.42 190.986   4
   5  -5  12 1707.16 213.565   3
   5   5  13 78.7409 91.3348   4
   5  -6 -17 1368.51 191.647   2
   5  -6 -16 280.780 106.607   2
   5  -6 -15 436.669 116.278   2
   5  -6 -14 856.162 144.508   2
   5  -6 -13 4649.14 311.963   2
   5  -6 -12 115.017 73.1212   2
   5  -6 -11 2303.22 212.486   2
   5  -6 -10 123.652 70.2985   2
   5  -6  -9 1006.41 129.330   2
   5   6  -3 8490.97 372.641   4
   5  -6  -3 7592.55 209.879   4
   5   6  -2 2247.27 182.748   4
   5  -6  -2 2471.45 106.847   4
   5   6  -1 1589.83 150.388   4
   5  -6  -1 1787.14 101.585   4
   5   6   0 434.828 93.3643   4
   5   6   1 3169.49 209.624   4
   5   6   2 142.285 60.8177   4
   5   6   3 11065.7 434.223   4
   5   6   4 2014.63 172.436   4
   5   6   5 3153.27 218.733   4
   5   6   6 16.4204 55.0703   4
   5  -6   6 14.9025 61.7624   3
   5   6   7 3770.49 254.584   4
   5  -6   7 3964.89 279.786   3
   5   6   8 145.874 85.5492   4
   5  -6   8-19.4308 65.8262   3
   5   6   9 2171.76 205.398   4
   5  -6   9 1972.79 215.362   3
   5   6  10 522.315 116.413   4
   5  -6  10 367.296 104.563   3
   5   6  11 1822.54 195.435   4
   5  -6  11 1853.16 217.376   3
   5   6  12 222.210 99.4629   4
   5   6  13 1219.05 175.420   4
   5  -7 -16 1408.90 192.203   2
   5  -7 -15 60.3556 90.9352   2
   5  -7 -14 1915.82 210.919   2
   5  -7 -13 540.400 126.728   2
   5  -7 -12 2440.53 230.036   2
   5  -7 -11-14.4628 58.1657   2
   5  -7 -10 1960.85 190.856   2
   5   7  -2 10188.9 419.487   4
   5  -7  -2 9034.03 254.680   4
   5   7  -1 246.227 74.4117   4
   5  -7  -1 185.263 34.2339   4
   5   7   0 1722.90 164.430   4
   5   7   1-9.03979 57.5697   4
   5   7   2 4501.09 264.186   4
   5   7   3 306.716 82.8532   4
   5   7   4 4620.54 268.148   4
   5   7   5 84.0618 65.8347   4
   5   7   6 956.873 129.326   4
   5   7   7 1382.03 155.312   4
   5  -7   7 1587.09 181.417   3
   5   7   8 743.879 127.183   4
   5  -7   8 704.287 142.956   3
   5   7   9 391.312 99.4912   4
   5  -7   9 524.632 121.737   3
   5   7  10 1930.49 198.330   4
   5  -7  10 1889.28 216.773   3
   5   7  11 358.375 104.777   4
   5  -8 -15 1103.64 172.677   2
   5  -8 -14 1427.72 191.791   2
   5  -8 -13 2971.67 264.048   2
   5  -8 -12 1072.88 161.082   2
   5  -8 -11 1589.45 184.006   2
   5  -8 -10 703.727 126.165   2
   5   8  -1 4687.78 274.609   4
   5  -8  -1 4464.69 169.681   4
   5   8   0 1811.01 172.658   4
   5   8   1 2938.53 218.829   4
   5   8   2 487.953 99.9068   4
   5   8   3 3806.29 253.417   4
   5   8   4 4899.04 288.035   4
   5   8   5 710.045 112.600   4
   5   8   6-0.90709 58.2459   4
   5   8   7 928.546 132.266   4
   5   8   8 454.815 101.724   4
   5  -8   9 1160.96 175.618   3
   5  -9 -14 755.056 146.085   2
   5  -9 -13 2288.19 240.636   2
   5  -9 -12 1484.37 194.194   2
   5  -9 -11 384.297 113.258   2
   5  -9 -10 1717.26 195.413   2
   5   9   0 1667.37 168.973   4
   5   9   1 817.413 125.996   4
   5   9   2 2260.42 193.648   4
   5   9   3 3113.06 231.645   4
   5   9   4 2100.69 191.117   4
   5   9   5 772.282 123.868   4
   5 -10 -13 1952.31 233.975   2
   5 -10 -12 1698.68 208.949   2
   5 -10 -11 1552.31 200.711   2
   5  10   1 3496.33 247.923   4
   5  10   2 1934.28 186.376   4
   5 -11 -11 521.116 127.636   2
   6   0 -17 107.254 103.402   2
   6   0 -16 4489.81 322.981   2
   6   0 -15-21.2989 76.0983   2
   6   0 -14 10913.9 499.246   2
   6   0 -13 11.6150 66.0556   2
   6   0 -12 15068.4 574.629   2
   6   0 -11 50.3393 66.3449   2
   6   0 -10 11079.4 442.197   2
   6   0  -9-58.4404 50.7981   2
   6   0  -8 3608.06 219.431   2
   6   0  -7 72.0779 54.2530   2
   6   0  -6 7630.29 321.543   4
   6   0  -6 7831.86 310.088   2
   6   0  -5-31.7862 43.7583   2
   6   0  -5-14.2429 55.5720   4
   6   0  -4 71.9551 53.4764   2
   6   0  -4 88.9938 57.6838   4
   6   0  -3 63.8004 40.8645   2
   6   0  -3 17.9941 46.2657   4
   6   0  -2 31430.2 829.233   4
   6   0  -1 57.6069 49.9366   4
   6   0   0 24425.8 682.823   4
   6   0   1 95.2532 51.5648   4
   6   0   2 8066.00 331.647   4
   6   0   3-73.0097 63.8707   4
   6   0   4 13442.3 489.323   4
   6   0   5 14.8043 26.7280   2
   6   0   5 57.4456 57.3784   4
   6   0   6 2683.48 143.387   2
   6   0   6 2764.81 208.613   4
   6   0   7 48.9389 63.1171   4
   6   0   8 4363.81 290.171   4
   6   0   9-34.2908 67.9387   4
   6   0  10 3806.39 287.481   4
   6   0  11-43.3483 72.0023   4
   6   0  12 1892.66 220.948   4
   6   1 -17 1633.06 201.809   2
   6  -1 -17 2015.43 220.163   2
   6   1 -16 42.7488 84.0396   2
   6  -1 -16-33.6496 64.3468   2
   6   1 -15 1206.78 167.444   2
   6  -1 -15 1407.35 178.353   2
   6   1 -14 118.673 71.3306   2
   6  -1 -14 165.569 83.6432   2
   6  -1 -13 5377.06 318.127   2
   6   1 -13 4767.52 306.212   2
   6   1 -12 0.67573 58.5550   2
   6  -1 -12 5.03410 61.8146   2
   6   1 -11 3993.88 252.966   2
   6  -1 -11 3617.02 245.148   2
   6   1 -10 593.759 99.3310   2
   6  -1 -10 637.239 105.555   2
   6   1  -9 6954.95 323.884   2
   6  -1  -9 7371.39 332.305   2
   6  -1  -8 348.502 76.5723   2
   6   1  -8 543.899 84.3219   2
   6   1  -7 5239.79 252.896   2
   6  -1  -7 5314.06 257.761   2
   6  -1  -6 554.686 80.7886   4
   6   1  -6 531.255 87.8886   4
   6  -1  -6 440.614 78.3995   2
   6   1  -6 465.552 74.8210   2
   6  -1  -5 12336.0 414.041   4
   6   1  -5 11568.2 433.261   4
   6   1  -5 11790.5 395.181   2
   6  -1  -5 12330.0 411.015   2
   6   1  -4 739.985 78.3112   2
   6   1  -4 813.188 105.402   4
   6  -1  -4 814.790 92.8493   4
   6  -1  -3 14907.9 457.800   4
   6   1  -3 14342.7 433.621   2
   6   1  -3 15397.4 492.551   4
   6   1  -2 711.295 68.2226   2
   6   1  -2 999.967 107.067   4
   6  -1  -2 814.939 95.7515   4
   6   1  -1 9599.48 355.943   4
   6  -1  -1 9638.12 335.523   4
   6   1  -1 9413.54 289.027   2
   6   1   0 1547.72 130.639   4
   6  -1   0 1596.46 125.913   4
   6   1   1 14083.3 468.761   4
   6  -1   1 13787.1 458.270   4
   6   1   2 19.0224 44.8720   4
   6  -1   2 85.5575 63.0011   4
   6   1   3 5856.49 286.588   4
   6  -1   3 6289.92 291.109   4
   6   1   4 261.760 73.6786   4
   6   1   4 338.835 38.2015   2
   6  -1   4 264.852 75.9829   4
   6   1   5 6070.24 206.051   2
   6  -1   5 6335.79 319.013   4
   6   1   5 6513.39 320.009   4
   6   1   6 302.798 84.5765   4
   6   1   7 2750.59 225.359   4
   6   1   8 66.3217 80.6964   4
   6   1   9 3231.59 259.349   4
   6   1  10 479.325 108.952   4
   6  -1  10 592.274 120.184   3
   6   1  11 1686.42 196.689   4
   6  -1  11 952.186 155.305   3
   6   1  12 69.8913 80.7310   4
   6  -1  12 114.591 89.2007   3
   6  -1  13 773.952 155.235   3
   6   2 -17 41.8621 73.0293   2
   6  -2 -17 49.5032 72.3653   2
   6  -2 -16 2583.35 241.805   2
   6   2 -16 2069.94 220.398   2
   6   2 -15-31.1821 68.8074   2
   6  -2 -15 45.5845 66.5620   2
   6   2 -14 3763.26 278.862   2
   6  -2 -14 3908.14 282.013   2
   6   2 -13-75.5854 80.0731   2
   6  -2 -13 79.5696 73.8568   2
   6   2 -12 728.213 120.183   2
   6  -2 -12 821.291 127.178   2
   6  -2 -11 304.263 79.0795   2
   6   2 -11 505.707 97.3994   2
   6   2 -10 5069.53 280.700   2
   6  -2 -10 5110.08 283.010   2
   6  -2  -9 124.729 60.2709   2
   6   2  -9 8.89035 49.4665   2
   6   2  -8 6190.84 286.955   2
   6  -2  -8 5616.59 281.012   2
   6  -2  -7 181.936 60.1731   2
   6   2  -7 237.938 63.5133   2
   6   2  -6 13378.7 446.211   2
   6  -2  -6 13730.6 464.621   2
   6   2  -5 481.694 93.5197   4
   6  -2  -5 324.936 60.3373   4
   6   2  -5 354.484 60.7849   2
   6   2  -4 13964.4 489.328   4
   6  -2  -4 13732.6 435.969   4
   6   2  -4 13792.7 421.263   2
   6   2  -3 162.882 80.2739   4
   6  -2  -3 209.883 53.1628   4
   6   2  -3 152.859 40.6830   2
   6   2  -2 14153.2 467.483   4
   6  -2  -2 13418.0 412.969   4
   6   2  -2 13289.8 386.232   2
   6   2  -1 111.593 65.2925   4
   6  -2  -1 126.318 57.6816   4
   6   2  -1 29.2349 23.2925   2
   6   2   0 8601.96 347.420   4
   6  -2   0 8804.26 324.952   4
   6   2   0 9180.89 253.072   2
   6   2   1 4695.34 240.984   4
   6  -2   1 5123.52 232.495   4
   6   2   1 4769.27 143.913   2
   6   2   2 344.833 24.0806   2
   6   2   2 389.945 80.3567   4
   6  -2   2 459.373 84.7758   4
   6   2   3 479.839 86.2771   4
   6  -2   3 751.125 102.623   4
   6   2   4 2162.95 173.957   4
   6  -2   4 2027.76 165.249   4
   6   2   5 793.257 42.9297   2
   6   2   5 657.755 107.887   4
   6   2   6 1441.07 158.119   4
   6   2   7-20.1968 62.9014   4
   6   2   8 3076.47 242.341   4
   6   2   9 28.6340 65.4168   4
   6  -2   9 96.9822 87.0886   3
   6   2  10 1938.98 208.867   4
   6  -2  10 1579.38 183.210   3
   6   2  11 25.1977 79.0206   4
   6  -2  11 174.752 94.0745   3
   6   2  12 1656.11 208.430   4
   6  -2  12 1196.79 181.469   3
   6  -2  13 30.0939 75.2674   3
   6  -3 -17 2555.38 249.670   2
   6   3 -17 2893.17 275.481   2
   6   3 -16 187.015 93.1756   2
   6  -3 -16 20.7489 69.6979   2
   6   3 -15 2822.67 252.444   2
   6  -3 -15 2726.81 244.340   2
   6   3 -14 4.09697 75.2337   2
   6  -3 -14-55.1646 79.7970   2
   6  -3 -13 2927.17 236.332   2
   6   3 -13 3221.39 249.581   2
   6  -3 -12 1328.87 160.114   2
   6   3 -12 1439.63 160.878   2
   6   3 -11 1822.08 176.030   2
   6  -3 -11 1460.42 160.909   2
   6  -3 -10 9.40164 64.0705   2
   6   3 -10-10.9544 56.9254   2
   6  -3  -9 4214.47 254.611   2
   6   3  -9 4957.04 272.679   2
   6   3  -8 1468.27 138.679   2
   6  -3  -8 1470.49 143.632   2
   6   3  -7 14746.6 492.950   2
   6  -3  -7 14280.1 507.964   2
   6   3  -6 628.804 84.2814   2
   6   3  -5 6308.29 313.911   4
   6  -3  -5 6924.61 255.180   4
   6   3  -5 6381.24 266.484   2
   6   3  -4 139.774 69.2846   4
   6  -3  -4 146.532 42.1415   4
   6   3  -4 102.991 41.4043   2
   6  -3  -3 12687.1 382.240   4
   6   3  -3 12229.9 377.553   2
   6   3  -3 12973.7 469.049   4
   6   3  -2 5671.24 280.780   4
   6   3  -2 5387.33 198.248   2
   6  -3  -2 5336.33 215.418   4
   6   3  -1 3248.11 128.627   2
   6   3  -1 3384.80 206.298   4
   6  -3  -1 3315.56 166.080   4
   6   3   0 885.049 50.0033   2
   6   3   0 952.721 115.437   4
   6  -3   0 988.744 93.2543   4
   6   3   1 429.072 78.3219   4
   6  -3   1 822.005 95.7265   4
   6   3   2 1958.20 158.288   4
   6  -3   2 2550.17 165.698   4
   6   3   3 12473.0 468.133   4
   6   3   4 925.994 123.420   4
   6   3   5 4284.29 259.675   4
   6   3   6 481.019 102.864   4
   6   3   7 3294.02 243.503   4
   6   3   8 1064.51 149.761   4
   6  -3   8 891.327 132.488   3
   6   3   9 3150.64 257.673   4
   6  -3   9 2848.27 246.509   3
   6   3  10 151.900 88.8973   4
   6  -3  10-34.5914 77.3473   3
   6   3  11 1970.13 212.578   4
   6  -3  11 1694.52 204.787   3
   6   3  12 204.073 98.9601   4
   6  -3  12-2.73648 74.7519   3
   6  -4 -17 322.122 115.632   2
   6   4 -16 1660.91 207.342   2
   6  -4 -16 1773.14 205.445   2
   6   4 -15 460.032 118.234   2
   6  -4 -15 509.168 121.102   2
   6   4 -14 4313.92 310.875   2
   6  -4 -14 4697.54 317.275   2
   6  -4 -13 1314.93 167.075   2
   6   4 -13 1269.27 168.384   2
   6  -4 -12 3863.10 267.708   2
   6   4 -12 3847.63 272.501   2
   6  -4 -11 100.382 61.9174   2
   6   4 -11-0.23032 59.5319   2
   6   4 -10 8830.57 407.038   2
   6  -4 -10 9295.91 417.126   2
   6   4  -9 3022.97 210.764   2
   6  -4  -9 2884.33 213.120   2
   6   4  -8 10058.7 407.140   2
   6  -4  -8 10477.1 423.510   2
   6   4  -7 6581.46 302.490   2
   6   4  -6 1653.00 133.798   2
   6   4  -5 107.390 71.3347   4
   6  -4  -5 136.415 37.9135   4
   6   4  -5 193.539 56.0488   2
   6   4  -4 9716.31 405.653   4
   6   4  -4 8990.70 326.658   2
   6  -4  -4 9854.51 307.831   4
   6   4  -3 3.88435 57.3884   4
   6  -4  -3 13.9426 30.3430   4
   6   4  -3 23.5942 28.3815   2
   6   4  -2 1665.43 158.015   4
   6   4  -2 2025.99 107.839   2
   6  -4  -2 1745.35 111.957   4
   6   4  -1 186.724 65.9408   4
   6  -4  -1 238.082 50.2614   4
   6  -4   0 9037.66 320.342   4
   6   4   0 9182.13 375.930   4
   6   4   1 832.748 110.853   4
   6  -4   1 600.728 85.3970   4
   6   4   2 10082.0 406.378   4
   6  -4   2 10438.4 384.809   4
   6   4   3 1139.42 127.692   4
   6   4   4 5773.46 304.073   4
   6   4   5 1251.68 148.680   4
   6   4   6 4893.77 291.926   4
   6   4   7 82.6763 71.2403   4
   6   4   8 1879.11 191.420   4
   6   4   9 287.957 104.198   4
   6  -4   9 86.1400 68.2804   3
   6   4  10 1681.36 195.318   4
   6  -4  10 2120.46 218.207   3
   6   4  11-48.9131 70.3421   4
   6  -4  11-115.789 93.4682   3
   6   4  12 637.267 140.756   4
   6  -5 -17 1226.02 184.790   2
   6  -5 -16-39.9156 72.9459   2
   6  -5 -15 2821.85 258.040   2
   6  -5 -14 247.641 95.8669   2
   6  -5 -13 3599.95 273.967   2
   6   5 -12 3824.29 274.485   2
   6  -5 -12 4168.84 287.045   2
   6   5 -11 8751.09 427.957   2
   6  -5 -11 9141.96 431.837   2
   6  -5 -10 81.6507 61.0361   2
   6   5 -10 166.148 81.1157   2
   6   5  -9 10366.3 436.209   2
   6  -5  -9 10428.2 447.148   2
   6   5  -8 89.1884 51.2861   2
   6   5  -7 6025.92 290.557   2
   6   5  -4 75.7509 61.9687   4
   6  -5  -4 141.967 34.6517   4
   6  -5  -3 4754.77 180.647   4
   6   5  -3 4703.60 276.440   4
   6   5  -2 1806.71 169.746   4
   6  -5  -2 1932.80 112.199   4
   6   5  -1 4748.68 265.246   4
   6  -5  -1 4157.81 187.356   4
   6   5   0 435.403 86.7865   4
   6  -5   0 523.247 70.8777   4
   6   5   1 12013.2 460.549   4
   6  -5   1 11833.3 403.875   4
   6   5   2 2477.83 190.041   4
   6   5   3 5439.97 291.585   4
   6   5   4 822.658 116.986   4
   6   5   5 2785.57 210.263   4
   6   5   6 326.879 88.7993   4
   6   5   7 4694.12 296.694   4
   6   5   8 759.839 128.199   4
   6   5   9 894.744 144.928   4
   6  -5   9 752.323 145.277   3
   6   5  10 159.786 92.7040   4
   6  -5  10 118.426 92.0225   3
   6   5  11 811.554 150.674   4
   6  -5  11 890.025 163.857   3
   6   5  12 201.365 99.4208   4
   6  -6 -16 834.152 156.704   2
   6  -6 -15 514.758 123.415   2
   6  -6 -14 1386.57 182.752   2
   6  -6 -13 231.211 98.2771   2
   6  -6 -12 2849.49 240.610   2
   6  -6 -11 520.701 107.454   2
   6  -6 -10 3039.18 235.795   2
   6  -6  -9-28.5487 68.0334   2
   6  -6  -4 5736.83 178.200   4
   6   6  -4 6179.58 330.517   4
   6   6  -3 82.8947 69.9232   4
   6  -6  -3 126.826 30.9882   4
   6   6  -2 2695.01 209.021   4
   6  -6  -2 2671.03 129.589   4
   6   6  -1 628.963 107.332   4
   6  -6  -1 557.163 65.4562   4
   6   6   0 2207.93 186.110   4
   6  -6   0 2244.90 140.632   4
   6   6   1 95.2034 62.1665   4
   6  -6   1 7.31772 40.0305   4
   6   6   2 6083.22 317.311   4
   6   6   3-26.8308 59.1682   4
   6   6   4 4399.16 272.018   4
   6   6   5 11.3669 63.3793   4
   6   6   6 3142.55 236.499   4
   6   6   7 284.984 89.4627   4
   6   6   8 3267.08 256.718   4
   6   6   9 93.8622 82.2203   4
   6   6  10 1431.49 183.035   4
   6   6  11 43.3051 84.0452   4
   6   6  12 1476.03 197.801   4
   6  -7 -15 2066.27 228.899   2
   6  -7 -14 266.699 102.464   2
   6  -7 -13 3120.21 272.313   2
   6  -7 -12 101.558 82.5628   2
   6  -7 -11 1592.32 183.328   2
   6  -7 -10 88.8878 67.1382   2
   6   7  -3 5500.43 319.313   4
   6  -7  -3 5187.54 166.403   4
   6  -7  -2 2169.01 109.341   4
   6   7  -2 2084.84 193.355   4
   6   7  -1 2592.84 213.585   4
   6  -7  -1 2495.60 133.533   4
   6  -7   0 1055.13 91.3401   4
   6   7   0 998.751 132.260   4
   6   7   1 3385.96 240.648   4
   6  -7   1 3667.88 193.874   4
   6   7   2 2486.15 205.445   4
   6   7   3 1435.39 157.628   4
   6   7   4 325.442 81.2473   4
   6   7   5 1059.05 146.117   4
   6   7   6-29.2414 61.9345   4
   6   7   7 3316.98 251.366   4
   6   7   8 301.468 97.1785   4
   6   7   9 599.155 124.650   4
   6   7  10 1227.48 173.694   4
   6   7  11 904.715 156.350   4
   6  -8 -14 591.896 133.635   2
   6  -8 -13 524.516 122.314   2
   6  -8 -12 1515.91 189.718   2
   6  -8 -11 825.433 147.221   2
   6  -8 -10 1281.31 166.287   2
   6   8  -2 2723.86 219.534   4
   6   8  -1 393.670 100.558   4
   6  -8  -1 512.766 60.6345   4
   6   8   0 1213.85 153.062   4
   6  -8   0 1075.11 94.7898   4
   6   8   1 485.843 103.990   4
   6  -8   1 720.724 88.6819   4
   6   8   2 5402.56 319.305   4
   6   8   3 2587.58 217.637   4
   6   8   4 549.907 114.462   4
   6   8   5 245.997 90.5170   4
   6   8   6 2278.54 211.925   4
   6   8   7 1874.90 196.512   4
   6   8   8 927.984 144.275   4
   6  -9 -13 3719.93 309.043   2
   6  -9 -12 1570.18 198.416   2
   6  -9 -11 1627.97 197.309   2
   6   9  -1 4144.77 284.334   4
   6   9   0-15.9927 66.0334   4
   6   9   1 1502.83 172.711   4
   6   9   2 2066.94 202.440   4
   6   9   3 1555.71 174.579   4
   6   9   4 428.599 103.617   4
   6   9   5 1453.56 172.279   4
   6   9   6 1353.29 171.040   4
   6 -10 -12 1802.14 218.534   2
   6 -10 -11 342.057 112.607   2
   6  10   0 1888.48 194.398   4
   6  10   1 2735.31 229.640   4
   6  10   2 2586.73 231.237   4
   6  10   3 1672.77 186.757   4
   7   0 -17 3747.96 309.043   2
   7   0 -16-1.59187 66.3629   2
   7   0 -15 2815.04 250.352   2
   7   0 -14 105.672 70.2785   2
   7   0 -13 11743.7 515.998   2
   7   0 -12 14.5746 65.1232   2
   7   0 -11 15879.8 584.425   2
   7   0 -10 40.0243 49.2141   2
   7   0  -9 4465.02 256.638   2
   7   0  -8 20.4166 47.9370   2
   7   0  -7 6073.18 282.784   2
   7   0  -6-93.9677 54.2476   2
   7   0  -6 65.9715 55.9916   4
   7   0  -5 3419.81 209.015   4
   7   0  -5 3183.24 187.069   2
   7   0  -4-28.0712 41.8350   2
   7   0  -4-16.7485 49.9059   4
   7   0  -3 18904.0 581.278   4
   7   0  -3 18589.7 547.981   2
   7   0  -2-5.12533 55.0581   4
   7   0  -1 5422.26 253.548   4
   7   0   0 17.0245 53.3035   4
   7   0   1 13243.4 464.444   4
   7   0   2 104.152 66.4608   4
   7   0   3 23844.1 738.386   4
   7   0   4 45.7291 65.0885   4
   7   0   5 6611.04 340.989   4
   7   0   6 32.5700 66.1284   4
   7   0   7 7192.77 380.663   4
   7   0   8-33.6326 66.2143   4
   7   0   9 615.419 131.137   4
   7   0  10 120.567 92.0287   4
   7   0  11 1426.69 195.226   4
   7   1 -17 145.999 92.9777   2
   7  -1 -17-56.7876 75.4940   2
   7   1 -16 1837.08 211.064   2
   7  -1 -16 1865.33 208.739   2
   7   1 -15 499.684 118.428   2
   7  -1 -15 454.029 114.387   2
   7   1 -14 4977.67 324.256   2
   7  -1 -14 4698.12 312.841   2
   7   1 -13 473.528 107.295   2
   7  -1 -13 425.261 103.522   2
   7   1 -12 5473.82 319.667   2
   7  -1 -12 5707.47 326.479   2
   7   1 -11 517.284 105.926   2
   7  -1 -11 337.877 87.9742   2
   7   1 -10 2579.60 194.826   2
   7  -1 -10 2564.52 200.925   2
   7  -1  -9 81.2025 55.0913   2
   7   1  -9 71.5800 47.6931   2
   7   1  -8 4621.94 248.545   2
   7  -1  -8 4355.86 250.297   2
   7   1  -7 1320.55 126.637   2
   7  -1  -7 1171.43 129.654   2
   7   1  -6 905.277 101.378   2
   7  -1  -6 877.234 102.955   2
   7  -1  -6 948.059 107.796   4
   7   1  -6 955.124 120.224   4
   7   1  -5 2183.99 147.265   2
   7   1  -5 2133.27 173.658   4
   7  -1  -5 2190.35 161.548   4
   7  -1  -5 2109.58 155.515   2
   7   1  -4 12167.8 453.845   4
   7  -1  -4 12329.7 428.299   4
   7   1  -4 12148.4 400.084   2
   7  -1  -3 1321.23 122.912   4
   7   1  -3 1617.09 142.665   4
   7   1  -3 1269.36 102.644   2
   7   1  -2 14609.4 486.979   4
   7  -1  -2 13443.1 458.655   4
   7   1  -2 14436.5 422.024   2
   7   1  -1 2912.88 185.345   4
   7   1  -1 3001.66 144.023   2
   7  -1  -1 2886.53 176.208   4
   7   1   0 1746.14 143.998   4
   7  -1   0 1644.37 140.490   4
   7   1   1 772.428 105.547   4
   7  -1   1 621.714 95.1581   4
   7   1   2 6881.15 327.101   4
   7  -1   2 7825.32 333.258   4
   7   1   3 808.800 111.640   4
   7  -1   3 977.489 122.565   4
   7   1   4 4035.45 154.765   2
   7   1   4 4571.89 264.578   4
   7  -1   4 4448.85 259.292   4
   7   1   5 609.490 112.652   4
   7  -1   5 645.536 107.095   4
   7   1   6 1987.10 192.591   4
   7  -1   6 2213.63 202.931   4
   7   1   7 949.127 149.053   4
   7  -1   7 520.552 114.653   4
   7   1   8 1066.78 160.033   4
   7  -1   8 921.726 151.242   4
   7   1   9 620.510 136.535   4
   7  -1   9 713.444 138.124   4
   7   1  10 255.013 90.8754   4
   7  -1  10 399.248 108.857   4
   7   1  11 117.201 89.9149   4
   7  -1  11-35.4304 88.8411   4
   7   2 -17 2202.18 239.722   2
   7  -2 -17 2060.90 230.424   2
   7   2 -16 111.134 84.4740   2
   7  -2 -16 408.827 117.381   2
   7  -2 -15 2037.52 210.440   2
   7   2 -15 1781.39 201.581   2
   7   2 -14 252.915 96.3356   2
   7  -2 -14 171.174 92.9320   2
   7   2 -13 4069.29 286.749   2
   7  -2 -13 4307.46 289.092   2
   7   2 -12 124.332 76.0426   2
   7  -2 -12 13.9803 59.1314   2
   7   2 -11 3105.27 226.007   2
   7  -2 -11 3022.75 230.800   2
   7  -2 -10-4.79022 63.1757   2
   7   2 -10 35.3983 60.8400   2
   7  -2  -9 3857.29 240.889   2
   7   2  -9 3850.78 234.380   2
   7  -2  -8 159.899 59.3818   2
   7   2  -8 233.297 64.0474   2
   7   2  -7 12132.1 438.409   2
   7  -2  -7 12288.9 455.885   2
   7   2  -6 1219.87 137.268   4
   7  -2  -6 1000.16 102.405   4
   7  -2  -6 1083.97 120.773   2
   7   2  -6 898.531 103.354   2
   7   2  -5 10871.9 451.648   4
   7  -2  -5 12252.0 414.425   4
   7   2  -5 11414.8 396.705   2
   7   2  -4 78.9813 66.9492   4
   7  -2  -4 141.622 61.8429   4
   7   2  -4 26.5226 36.3595   2
   7   2  -3 15523.8 537.049   4
   7  -2  -3 15443.2 481.962   4
   7   2  -3 15475.2 454.188   2
   7   2  -2 826.701 75.2647   2
   7   2  -2 821.076 104.870   4
   7  -2  -2 491.680 76.6989   4
   7   2  -1 3908.09 225.565   4
   7  -2  -1 3641.39 192.985   4
   7   2  -1 3686.42 153.492   2
   7   2   0 2244.36 173.459   4
   7  -2   0 2189.39 152.767   4
   7   2   0 2366.79 107.090   2
   7   2   1 7188.43 329.342   4
   7  -2   1 7614.32 319.685   4
   7   2   1 7546.56 216.186   2
   7   2   2 1616.76 151.764   4
   7  -2   2 1644.95 142.885   4
   7   2   2 1549.45 65.9920   2
   7   2   3 4929.57 269.863   4
   7  -2   3 5128.43 266.272   4
   7   2   4-94.1423 74.7006   4
   7  -2   4-26.4360 60.7495   4
   7   2   5 2581.14 213.193   4
   7  -2   5 2732.19 211.658   4
   7   2   6 158.963 74.3238   4
   7  -2   6 230.772 88.1480   4
   7  -2   7 4275.63 288.094   4
   7   2   7 4387.44 291.175   4
   7   2   8 738.507 131.541   4
   7  -2   8 751.198 140.075   4
   7   2   9 2567.00 240.892   4
   7   2  10 153.628 95.1583   4
   7   2  11 2080.28 233.148   4
   7  -3 -17 191.936 91.9754   2
   7   3 -16 2392.95 246.806   2
   7  -3 -16 2339.77 241.496   2
   7   3 -15 8.89849 75.4722   2
   7  -3 -15 105.418 87.8190   2
   7   3 -14 1725.06 191.673   2
   7  -3 -14 1741.22 192.482   2
   7   3 -13 50.2823 76.9564   2
   7  -3 -13 39.3500 72.3361   2
   7   3 -12 8337.82 420.637   2
   7  -3 -12 9559.75 443.089   2
   7   3 -11 1847.47 177.681   2
   7  -3 -11 2052.51 192.552   2
   7   3 -10 4105.31 261.821   2
   7  -3 -10 4336.81 269.919   2
   7  -3  -9 318.753 77.4112   2
   7   3  -9 357.064 86.2257   2
   7   3  -8 8835.51 374.076   2
   7  -3  -8 8867.11 389.584   2
   7  -3  -7 951.494 116.516   2
   7   3  -7 872.931 106.243   2
   7   3  -6 6900.87 347.894   4
   7   3  -6 7193.98 304.590   2
   7  -3  -6 7672.58 294.674   4
   7   3  -5 3195.80 227.657   4
   7  -3  -5 3306.41 181.684   4
   7   3  -5 3398.37 185.490   2
   7   3  -4 10491.8 441.656   4
   7  -3  -4 10843.0 368.043   4
   7   3  -4 10755.5 361.449   2
   7   3  -3 4345.01 261.477   4
   7  -3  -3 4613.11 209.379   4
   7   3  -3 4403.76 190.492   2
   7   3  -2 10256.8 427.652   4
   7  -3  -2 10670.3 365.686   4
   7   3  -2 11374.2 335.332   2
   7   3  -1 419.244 87.8482   4
   7  -3  -1 286.159 59.5004   4
   7   3  -1 396.957 44.5365   2
   7   3   0 863.967 51.9632   2
   7   3   0 989.229 123.952   4
   7  -3   0 856.551 95.5957   4
   7   3   1 26.9853 54.8130   4
   7  -3   1-12.2465 44.1101   4
   7   3   2 3704.92 236.215   4
   7  -3   2 3648.96 216.679   4
   7   3   3 107.914 65.7529   4
   7  -3   3 170.642 64.8416   4
   7   3   4 184.029 80.5737   4
   7  -3   4 155.611 61.5467   4
   7   3   5 1038.78 137.035   4
   7  -3   5 860.058 129.045   4
   7   3   6 3610.39 262.993   4
   7   3   7 170.199 79.7597   4
   7   3   8 3250.91 262.926   4
   7   3   9 98.7735 88.3291   4
   7   3  10 568.785 131.279   4
   7   3  11 137.436 97.5338   4
   7  -4 -17 1284.99 188.978   2
   7   4 -16 10.5712 69.6736   2
   7  -4 -16 64.8567 87.7386   2
   7   4 -15 2502.23 246.138   2
   7  -4 -15 3350.34 275.339   2
   7   4 -14 428.995 111.737   2
   7  -4 -14 561.032 129.070   2
   7   4 -13 4309.39 300.397   2
   7  -4 -13 4600.06 311.401   2
   7  -4 -12 219.721 81.8265   2
   7   4 -12 232.641 78.4912   2
   7   4 -11 2422.19 210.223   2
   7  -4 -11 2377.29 207.553   2
   7  -4 -10 4.13928 69.9023   2
   7   4 -10 107.608 75.5174   2
   7   4  -9 11406.9 458.771   2
   7  -4  -9 11376.5 474.333   2
   7   4  -8 5643.81 290.114   2
   7  -4  -8 5868.65 311.674   2
   7   4  -7 6865.09 310.274   2
   7   4  -6 552.074 89.9964   2
   7   4  -5 5185.25 304.439   4
   7  -4  -5 5842.99 235.223   4
   7   4  -5 5442.18 248.273   2
   7   4  -4 2743.22 211.773   4
   7   4  -4 2988.05 164.865   2
   7  -4  -4 2910.68 158.015   4
   7   4  -3 2276.98 189.806   4
   7   4  -3 2310.63 130.999   2
   7  -4  -3 2253.55 135.602   4
   7   4  -2 31.6258 68.6628   4
   7  -4  -2 61.6827 34.3474   4
   7   4  -2 34.3208 24.6702   2
   7   4  -1 5085.87 282.075   4
   7  -4  -1 5361.60 232.455   4
   7   4   0 591.237 96.2237   4
   7  -4   0 582.737 80.4217   4
   7   4   1 8474.67 379.356   4
   7  -4   1 8153.53 335.475   4
   7   4   2 77.5251 68.1506   4
   7  -4   2 30.8827 46.9657   4
   7   4   3 6610.12 336.115   4
   7  -4   3 6877.18 321.449   4
   7   4   4 1360.41 159.554   4
   7  -4   4 1264.93 142.445   4
   7   4   5 3137.21 238.784   4
   7   4   6 755.358 136.098   4
   7   4   7 2869.25 244.981   4
   7   4   8 247.658 94.7066   4
   7   4   9 2797.09 253.825   4
   7   4  10 334.081 117.143   4
   7   4  11 629.417 140.311   4
   7  -5 -16 1110.02 175.935   2
   7  -5 -15 278.013 99.4685   2
   7  -5 -14 2962.80 260.359   2
   7   5 -14 3151.57 269.358   2
   7  -5 -13 1156.89 167.403   2
   7   5 -13 968.094 150.967   2
   7  -5 -12 760.109 132.124   2
   7   5 -12 820.650 135.666   2
   7   5 -11 1845.41 186.855   2
   7  -5 -11 1739.60 184.609   2
   7  -5 -10 1051.40 144.395   2
   7   5 -10 1062.85 136.919   2
   7   5  -9 3520.79 237.700   2
   7  -5  -9 3308.46 240.777   2
   7   5  -8 14882.2 536.763   2
   7   5  -7 2208.11 171.946   2
   7   5  -6 2390.47 168.316   2
   7   5  -5 145.993 68.1106   4
   7  -5  -5 149.949 39.8840   4
   7   5  -5 126.830 45.8950   2
   7   5  -4 2850.44 226.072   4
   7  -5  -4 3155.34 154.050   4
   7   5  -3 2137.38 196.188   4
   7  -5  -3 2651.11 140.848   4
   7   5  -2 3407.18 247.222   4
   7  -5  -2 3468.81 171.627   4
   7  -5  -1 1193.02 102.909   4
   7   5  -1 1272.54 153.736   4
   7   5   0 4586.86 276.824   4
   7  -5   0 4673.10 222.247   4
   7   5   1 263.800 81.6666   4
   7  -5   1 430.407 73.7712   4
   7   5   2 13910.7 533.090   4
   7  -5   2 14067.8 488.096   4
   7   5   3 2121.34 194.561   4
   7  -5   3 2572.76 191.332   4
   7   5   4 3076.69 233.989   4
   7   5   5 454.097 115.159   4
   7   5   6 3199.06 248.079   4
   7   5   7 442.455 105.719   4
   7   5   8 2181.48 217.408   4
   7   5   9 32.7433 71.8641   4
   7   5  10 2373.25 238.942   4
   7   5  11-34.3146 82.5671   4
   7  -6 -15 1504.00 191.590   2
   7  -6 -14 133.875 91.0524   2
   7  -6 -13 1802.04 203.071   2
   7  -6 -12 106.053 95.5572   2
   7  -6 -11 1895.72 200.460   2
   7  -6 -10-30.4181 65.3962   2
   7   6  -4 140.131 94.4099   4
   7  -6  -4 28.2475 29.3478   4
   7   6  -3 8156.46 405.071   4
   7  -6  -3 8152.17 275.267   4
   7   6  -2 183.650 80.3647   4
   7  -6  -2 150.231 44.0660   4
   7   6  -1 3747.11 261.755   4
   7  -6  -1 4346.39 198.811   4
   7   6   0 78.5813 82.7429   4
   7  -6   0 28.6151 37.6175   4
   7   6   1 2137.01 190.740   4
   7  -6   1 2072.51 150.656   4
   7   6   2-17.3481 59.7465   4
   7  -6   2 21.0193 44.6805   4
   7   6   3 1322.90 163.761   4
   7  -6   3 1269.91 133.295   4
   7   6   4 25.7002 60.7367   4
   7   6   5 765.527 126.211   4
   7   6   6-7.08029 61.2628   4
   7   6   7 2164.71 214.552   4
   7   6   8 69.1780 88.0275   4
   7   6   9 1007.32 162.974   4
   7   6  10 308.583 108.645   4
   7   6  11 1130.71 177.092   4
   7  -7 -15 504.434 119.776   2
   7  -7 -14 3326.04 292.738   2
   7  -7 -13 313.534 101.892   2
   7  -7 -12 1120.59 167.048   2
   7  -7 -11-72.7057 74.0365   2
   7  -7 -10 3889.04 283.002   2
   7   7  -4 5241.70 325.858   4
   7  -7  -3 748.508 65.7585   4
   7   7  -3 772.267 134.365   4
   7   7  -2 2978.55 240.957   4
   7  -7  -2 2822.20 140.767   4
   7  -7  -1 1311.73 104.294   4
   7   7  -1 1350.25 166.082   4
   7   7   0 4061.07 279.965   4
   7  -7   0 4065.24 203.285   4
   7   7   1 2410.87 212.052   4
   7  -7   1 2494.23 168.465   4
   7   7   2 3312.03 254.393   4
   7  -7   2 3295.16 206.145   4
   7   7   3 860.375 132.473   4
   7   7   4 1435.72 173.627   4
   7   7   5 1117.75 155.582   4
   7   7   6 2426.61 227.399   4
   7   7   7 265.624 95.3794   4
   7   7   8 1846.62 208.370   4
   7   7   9 231.715 97.1639   4
   7   7  10 2732.01 263.047   4
   7  -8 -14 1659.77 224.455   2
   7  -8 -13 1594.08 205.637   2
   7  -8 -12 212.078 102.590   2
   7  -8 -11 523.537 126.754   2
   7   8  -3 3188.04 254.835   4
   7   8  -2 1210.72 152.873   4
   7   8  -1 2217.30 210.769   4
   7   8   0 3478.11 261.633   4
   7  -8   0 3330.56 182.337   4
   7  -8   1 1907.30 143.338   4
   7   8   1 2005.55 198.594   4
   7   8   2 504.491 117.506   4
   7  -8   2 488.462 81.3522   4
   7   8   3 859.351 132.181   4
   7   8   4 275.995 98.1469   4
   7   8   5 1041.03 154.466   4
   7   8   6 203.045 89.2551   4
   7   8   7 375.015 111.977   4
   7   8   8 395.761 109.884   4
   7  -9 -12 3734.66 309.194   2
   7  -9 -11 453.110 129.119   2
   7   9  -2 1654.83 189.857   4
   7   9  -1 1106.56 155.993   4
   7   9   0 3991.76 289.867   4
   7   9   1 2835.63 251.006   4
   7   9   2 2583.55 236.216   4
   7   9   3 458.000 115.665   4
   7   9   4 2410.69 234.250   4
   7   9   5 59.3774 74.9678   4
   7   9   6 1392.13 185.638   4
   7  10  -1 1134.85 163.216   4
   7  10   0 1700.60 195.700   4
   7  10   1 2445.97 239.157   4
   7  10   2 1675.53 199.087   4
   7  10   3 1186.14 167.125   4
   8   0 -17-86.5298 80.9316   2
   8   0 -16 3718.07 302.222   2
   8   0 -15 61.0460 80.5237   2
   8   0 -14 5524.80 349.752   2
   8   0 -13 115.032 75.3709   2
   8   0 -12 4123.03 278.092   2
   8   0 -11 92.3834 77.5480   2
   8   0 -10 3905.77 252.308   2
   8   0  -9-60.2873 57.8495   2
   8   0  -8 9047.11 384.390   2
   8   0  -7-1.17319 47.5920   2
   8   0  -7 99.6796 69.7922   4
   8   0  -6 4408.12 257.899   4
   8   0  -6 4601.37 240.997   2
   8   0  -5-16.8343 43.9204   2
   8   0  -5-28.9552 56.5879   4
   8   0  -4 7457.21 335.486   4
   8   0  -4 7659.26 311.018   2
   8   0  -3 21.8460 44.9065   2
   8   0  -3 18.5687 51.8716   4
   8   0  -2 8295.88 350.320   4
   8   0  -1-26.3865 52.9065   4
   8   0   0 9726.41 391.284   4
   8   0   1 118.815 70.0011   4
   8   0   2 10876.3 446.012   4
   8   0   3 99.6460 71.7675   4
   8   0   4 7114.39 360.175   4
   8   0   5 154.919 77.6399   4
   8   0   6 2372.16 220.882   4
   8   0   7 13.8328 70.3335   4
   8   0   8 2835.90 252.890   4
   8   0   9-42.5872 84.0180   4
   8   0  10 1856.42 216.448   4
   8   1 -17 823.599 161.091   2
   8  -1 -17 930.751 151.693   2
   8   1 -16 227.736 97.0852   2
   8  -1 -16 198.058 98.3051   2
   8   1 -15 4200.85 313.624   2
   8  -1 -15 4745.49 333.395   2
   8   1 -14 1100.47 160.543   2
   8  -1 -14 1060.01 157.945   2
   8   1 -13 7184.07 388.471   2
   8  -1 -13 6695.43 380.822   2
   8   1 -12-20.5434 59.3697   2
   8  -1 -12-0.12432 58.4405   2
   8   1 -11 3822.39 254.404   2
   8  -1 -11 3312.10 245.268   2
   8  -1 -10 482.907 107.780   2
   8   1 -10 562.979 105.610   2
   8   1  -9 5525.58 291.971   2
   8  -1  -9 5334.86 293.144   2
   8   1  -8 1656.73 147.221   2
   8  -1  -8 1338.95 145.590   2
   8   1  -7 3594.61 239.509   4
   8  -1  -7 3640.11 224.575   4
   8   1  -7 3546.77 221.395   2
   8  -1  -7 3809.13 226.533   2
   8   1  -6 49.7923 51.8775   2
   8  -1  -6 51.6720 51.5414   2
   8   1  -6 28.1563 68.0171   4
   8  -1  -6-14.1858 52.8953   4
   8   1  -5 3492.27 232.443   4
   8  -1  -5 3114.68 203.443   4
   8   1  -5 3040.48 184.065   2
   8  -1  -5 2935.13 189.778   2
   8   1  -4 494.045 75.3967   2
   8   1  -4 474.993 92.8692   4
   8  -1  -4 661.312 92.2772   4
   8   1  -3 3034.40 208.605   4
   8  -1  -3 3537.56 204.820   4
   8   1  -3 3106.38 171.595   2
   8   1  -2 80.0127 39.9054   2
   8   1  -2-60.0846 65.6427   4
   8  -1  -2-7.98850 53.6725   4
   8   1  -1 2938.97 202.598   4
   8  -1  -1 3163.36 197.390   4
   8   1  -1 3113.08 156.046   2
   8   1   0 12.3935 26.8133   2
   8   1   0 48.0033 71.6219   4
   8  -1   0 38.4077 50.6901   4
   8   1   1 8063.70 359.837   4
   8  -1   1 7994.66 358.296   4
   8   1   2 555.969 104.354   4
   8  -1   2 547.604 107.503   4
   8   1   3 4468.24 271.690   4
   8  -1   3 4313.85 266.209   4
   8   1   4 671.699 120.126   4
   8  -1   4 595.942 110.445   4
   8   1   5 1462.36 164.355   4
   8  -1   5 1590.56 174.381   4
   8   1   6 767.758 135.223   4
   8  -1   6 697.784 134.241   4
   8   1   7 2316.50 224.070   4
   8  -1   7 2420.59 229.964   4
   8   1   8 49.2455 74.9341   4
   8  -1   8 260.428 94.8345   4
   8   1   9 807.767 155.464   4
   8  -1   9 802.067 151.055   4
   8   1  10 492.543 134.805   4
   8  -1  10 310.859 114.187   4
   8  -2 -17 199.584 105.314   2
   8   2 -16 1411.54 192.858   2
   8  -2 -16 1202.43 177.064   2
   8   2 -15-6.41148 71.8225   2
   8  -2 -15 147.131 95.4318   2
   8   2 -14 4230.05 306.852   2
   8  -2 -14 4806.45 324.158   2
   8   2 -13-39.3187 63.6640   2
   8  -2 -13 12.2745 64.5315   2
   8  -2 -12 1531.01 177.751   2
   8   2 -12 1728.74 178.248   2
   8  -2 -11 112.254 70.8911   2
   8   2 -11 62.9368 64.0471   2
   8   2 -10 6975.89 348.286   2
   8  -2 -10 7029.27 360.357   2
   8  -2  -9 54.2580 66.6775   2
   8   2  -9 100.103 70.2963   2
   8   2  -8 7256.04 329.938   2
   8  -2  -8 6609.36 330.424   2
   8   2  -7 2733.47 216.245   4
   8  -2  -7 2618.90 179.394   4
   8   2  -7 2639.70 180.345   2
   8  -2  -7 2467.51 187.080   2
   8   2  -6 6651.78 347.686   4
   8  -2  -6 7484.11 319.287   4
   8   2  -6 6777.40 299.256   2
   8  -2  -6 6824.36 325.924   2
   8   2  -5 472.073 97.9485   4
   8  -2  -5 254.838 70.7138   4
   8   2  -5 263.349 62.2447   2
   8   2  -4 15030.1 559.954   4
   8  -2  -4 15968.5 509.990   4
   8   2  -4 14712.1 474.689   2
   8   2  -3 822.516 123.268   4
   8  -2  -3 609.164 92.9839   4
   8   2  -3 672.304 79.2462   2
   8   2  -2 3144.24 215.002   4
   8  -2  -2 3020.91 184.413   4
   8   2  -2 2897.53 152.306   2
   8   2  -1 18.7254 25.3872   2
   8   2  -1 116.673 71.4851   4
   8  -2  -1 41.6755 47.6342   4
   8   2   0 4877.53 271.274   4
   8  -2   0 4773.04 249.906   4
   8   2   0 4978.45 180.516   2
   8   2   1 254.159 34.7289   2
   8   2   1 316.581 83.5853   4
   8  -2   1 330.331 84.4347   4
   8   2   2 3700.65 241.964   4
   8  -2   2 3297.58 216.665   4
   8   2   2 3117.90 112.405   2
   8   2   3 989.726 138.711   4
   8  -2   3 1165.12 134.269   4
   8   2   4 5055.83 304.424   4
   8  -2   4 5206.61 302.750   4
   8   2   5 132.733 81.1914   4
   8  -2   5 56.1068 62.1925   4
   8   2   6 2859.88 248.710   4
   8  -2   6 3543.72 262.857   4
   8   2   7 11.4763 72.0155   4
   8  -2   7 150.053 86.9408   4
   8   2   8 2208.08 228.170   4
   8  -2   8 1791.26 205.137   4
   8   2   9 310.633 121.668   4
   8  -2   9 158.335 103.036   4
   8   2  10 1975.56 232.568   4
   8  -2  10 1587.79 211.156   4
   8   3 -16 193.122 96.6346   2
   8  -3 -16 186.336 95.6902   2
   8   3 -15 2317.49 240.422   2
   8  -3 -15 2250.09 236.324   2
   8   3 -14 411.163 105.570   2
   8  -3 -14 626.554 133.240   2
   8   3 -13 3729.31 276.974   2
   8  -3 -13 3906.59 285.071   2
   8  -3 -12 44.5359 75.0961   2
   8   3 -12 44.2118 58.4997   2
   8   3 -11 3316.71 244.180   2
   8  -3 -11 3168.16 243.530   2
   8   3 -10 2939.04 227.224   2
   8  -3 -10 3158.86 235.847   2
   8   3  -9 19385.9 655.223   2
   8  -3  -9 19446.4 675.171   2
   8   3  -8 4219.31 245.845   2
   8  -3  -8 4094.29 256.652   2
   8   3  -7 12716.5 464.837   2
   8  -3  -7 12809.0 489.635   2
   8   3  -6 115.035 77.2442   4
   8  -3  -6 142.466 53.6790   4
   8   3  -6 165.397 59.9459   2
   8   3  -5 3635.99 253.466   4
   8  -3  -5 3698.84 207.164   4
   8   3  -5 3623.22 197.841   2
   8  -3  -4 1239.23 117.069   4
   8   3  -4 1385.95 112.162   2
   8   3  -4 1449.22 167.408   4
   8   3  -3 10526.0 451.876   4
   8  -3  -3 10639.2 383.868   4
   8   3  -3 11011.7 355.371   2
   8   3  -2 1053.79 82.1570   2
   8   3  -2 1027.36 135.966   4
   8  -3  -2 901.676 102.010   4
   8   3  -1 5662.56 312.038   4
   8   3  -1 6323.48 210.871   2
   8  -3  -1 5982.21 273.621   4
   8   3   0 46.1090 54.0431   4
   8  -3   0 120.182 51.5983   4
   8   3   0 214.180 27.7552   2
   8   3   1 6523.52 338.420   4
   8  -3   1 6947.11 319.655   4
   8   3   2 428.699 91.7638   4
   8  -3   2 515.362 96.2459   4
   8   3   3 3291.40 240.432   4
   8  -3   3 3059.00 220.693   4
   8   3   4 871.425 134.103   4
   8  -3   4 757.374 120.903   4
   8   3   5 1648.99 180.044   4
   8  -3   5 1344.77 167.877   4
   8   3   6 46.7296 75.2598   4
   8  -3   6 199.459 92.3632   4
   8   3   7 2276.46 221.913   4
   8  -3   7 2305.07 220.168   4
   8   3   8 44.6440 91.0867   4
   8  -3   8 24.9836 70.8296   4
   8   3   9 1733.94 217.541   4
   8  -3   9 1998.87 217.100   4
   8   3  10 36.4569 74.2070   4
   8  -3  10 118.294 93.8788   4
   8   4 -16 2964.87 276.041   2
   8  -4 -16 2849.13 270.618   2
   8   4 -15 102.149 80.9597   2
   8  -4 -15 35.1017 72.6005   2
   8   4 -14 2719.18 251.142   2
   8  -4 -14 3387.40 279.214   2
   8  -4 -13 212.626 91.3436   2
   8   4 -13 0.14281 74.4297   2
   8   4 -12 2216.75 209.487   2
   8  -4 -12 2170.22 216.877   2
   8  -4 -11 181.760 89.7891   2
   8   4 -11 85.2379 54.5743   2
   8   4 -10 6576.72 346.116   2
   8  -4 -10 7166.24 374.381   2
   8  -4  -9 543.752 111.934   2
   8   4  -9 356.084 93.9139   2
   8  -4  -8 1780.39 172.871   2
   8   4  -8 1313.67 138.599   2
   8   4  -7 76.3288 62.7999   2
   8   4  -6 4536.64 294.944   4
   8  -4  -6 4688.67 226.627   4
   8   4  -6 5018.07 248.473   2
   8   4  -5 584.575 122.170   4
   8  -4  -5 768.821 90.4165   4
   8   4  -5 717.002 86.1442   2
   8   4  -4 6178.16 345.691   4
   8  -4  -4 6221.92 266.022   4
   8   4  -4 6299.01 260.112   2
   8   4  -3 1845.03 181.460   4
   8   4  -3 1943.78 121.552   2
   8  -4  -3 1856.01 134.030   4
   8   4  -2 3977.68 168.341   2
   8   4  -2 4191.07 273.213   4
   8  -4  -2 4074.01 206.579   4
   8   4  -1 508.718 104.603   4
   8  -4  -1 649.526 86.8040   4
   8   4   0 4424.38 275.410   4
   8  -4   0 4534.11 236.679   4
   8   4   1 521.408 105.149   4
   8  -4   1 750.440 102.172   4
   8   4   2 2010.73 191.163   4
   8  -4   2 1913.31 167.295   4
   8  -4   3 1436.52 150.192   4
   8   4   3 1436.51 164.566   4
   8   4   4 3118.38 241.899   4
   8  -4   4 2999.17 228.907   4
   8   4   5 123.421 93.5987   4
   8  -4   5 40.0419 56.3317   4
   8   4   6 4021.56 296.037   4
   8  -4   6 3513.40 268.747   4
   8   4   7 202.549 84.6314   4
   8  -4   7 65.7850 71.4011   4
   8   4   8 1505.95 195.113   4
   8  -4   8 1275.30 172.182   4
   8   4   9 420.886 120.695   4
   8  -4   9 399.724 123.724   4
   8   4  10 944.488 174.354   4
   8   5 -15 2508.43 250.400   2
   8  -5 -15 2153.51 237.660   2
   8  -5 -14 951.574 160.498   2
   8   5 -14 913.531 154.862   2
   8  -5 -13 1655.91 191.602   2
   8   5 -13 1707.71 195.616   2
   8  -5 -12 1255.71 169.099   2
   8   5 -12 1172.16 153.642   2
   8   5 -11 2500.29 216.108   2
   8  -5 -11 2590.11 233.139   2
   8  -5 -10-41.8266 70.3502   2
   8   5 -10 214.593 88.6510   2
   8  -5  -9 1149.57 156.055   2
   8   5  -9 1191.28 143.921   2
   8   5  -8 2018.46 173.320   2
   8   5  -7 171.683 59.4760   2
   8   5  -6 1103.07 154.050   4
   8  -5  -6 810.338 83.9964   4
   8   5  -6 807.529 100.511   2
   8   5  -5 10748.9 387.082   2
   8   5  -5 10365.8 481.278   4
   8  -5  -5 10616.0 362.731   4
   8   5  -4 93.7622 83.2509   4
   8  -5  -4 131.910 48.2812   4
   8   5  -4 203.287 54.3205   2
   8   5  -3 5256.23 322.362   4
   8  -5  -3 5752.08 243.108   4
   8   5  -2 2.40776 65.1862   4
   8  -5  -2 105.102 43.0650   4
   8   5  -1 3350.95 254.010   4
   8  -5  -1 3238.80 186.862   4
   8   5   0-23.8251 71.9403   4
   8  -5   0 120.322 54.6174   4
   8   5   1 4006.50 274.095   4
   8  -5   1 4265.00 236.853   4
   8  -5   2 1469.58 144.441   4
   8   5   2 1262.38 158.750   4
   8   5   3 400.296 101.959   4
   8  -5   3 488.042 93.6310   4
   8   5   4 20.1618 77.9678   4
   8  -5   4 152.464 80.7747   4
   8   5   5 6305.85 361.488   4
   8  -5   5 5426.38 326.177   4
   8   5   6 498.087 113.203   4
   8  -5   6 300.887 106.163   4
   8   5   7 2097.84 219.439   4
   8  -5   7 1734.65 196.886   4
   8   5   8 568.123 135.062   4
   8  -5   8 409.605 112.938   4
   8   5   9 968.193 168.444   4
   8  -6 -15 87.1502 99.0852   2
   8  -6 -14 2550.59 255.467   2
   8  -6 -13 613.430 130.328   2
   8  -6 -12 1300.90 174.883   2
   8  -6 -11 1665.45 188.391   2
   8  -6 -10 3485.58 271.256   2
   8  -6  -5 1262.27 95.9993   4
   8   6  -5 1381.89 176.521   4
   8   6  -4 4842.58 324.878   4
   8  -6  -4 5112.99 217.188   4
   8   6  -3 256.885 94.1900   4
   8  -6  -3 287.887 53.0432   4
   8  -6  -2 4911.04 222.212   4
   8   6  -2 4483.13 304.699   4
   8   6  -1 90.2480 80.1747   4
   8  -6  -1 260.015 60.3003   4
   8   6   0 5360.49 328.345   4
   8  -6   0 5128.65 251.047   4
   8  -6   1 1270.81 131.023   4
   8   6   1 1213.66 155.808   4
   8   6   2 1203.54 156.584   4
   8  -6   2 1137.11 128.060   4
   8   6   3 330.911 98.7836   4
   8  -6   3 359.660 87.8326   4
   8   6   4 337.852 103.682   4
   8  -6   4 481.030 100.974   4
   8   6   5 549.573 115.968   4
   8  -6   5 562.817 109.243   4
   8   6   6 1009.97 160.879   4
   8  -6   6 901.851 146.153   4
   8   6   7 187.704 86.8129   4
   8   6   8 1780.55 214.996   4
   8   6   9 346.172 114.728   4
   8  -7 -14 673.036 137.542   2
   8  -7 -13 1563.31 209.298   2
   8  -7 -12 705.520 145.856   2
   8  -7 -11 3750.76 293.246   2
   8  -7 -10 764.040 137.223   2
   8   7  -4 1323.53 175.441   4
   8   7  -3 3935.71 288.171   4
   8  -7  -2 1572.51 117.872   4
   8   7  -2 1281.87 169.099   4
   8   7  -1 2411.59 227.450   4
   8  -7  -1 2836.87 168.224   4
   8   7   0-32.3883 65.2574   4
   8  -7   0 43.4142 45.3271   4
   8   7   1 4424.26 306.439   4
   8  -7   1 4232.49 234.598   4
   8   7   2 541.026 121.819   4
   8  -7   2 719.660 103.074   4
   8  -7   3 2160.90 184.783   4
   8   7   3 1934.64 203.585   4
   8   7   4 36.3473 64.9272   4
   8  -7   4 104.354 77.4806   4
   8   7   5 3050.66 265.698   4
   8  -7   5 3223.11 244.483   4
   8   7   6 1316.90 187.220   4
   8  -7   6 1691.50 183.886   4
   8   7   7 1607.72 207.113   4
   8   7   8 458.554 121.387   4
   8   7   9 1249.11 188.667   4
   8  -8 -13 1154.02 177.751   2
   8  -8 -12 4660.86 346.021   2
   8  -8 -11 1392.52 192.400   2
   8   8  -4 1558.42 191.080   4
   8   8  -3 1559.79 189.497   4
   8   8  -2 78.6141 73.7474   4
   8   8  -1 667.640 133.097   4
   8   8   0 1730.99 204.163   4
   8  -8   1 1480.00 138.416   4
   8   8   1 1590.04 190.694   4
   8   8   2 2376.29 233.594   4
   8  -8   2 2229.87 178.819   4
   8   8   3 551.220 128.012   4
   8  -8   3 996.706 126.715   4
   8   8   4 1132.06 166.528   4
   8  -8   4 1065.58 140.075   4
   8   8   5 137.691 91.8271   4
   8  -8   5 180.286 83.3811   4
   8   8   6 1888.51 221.040   4
   8  -8   6 1768.20 193.214   4
   8   8   7 242.446 107.854   4
   8   8   8-53.7923 86.6186   4
   8  -9 -11 1511.10 196.261   2
   8   9  -3 2972.13 263.385   4
   8   9  -2 436.911 111.458   4
   8   9  -1 2833.15 263.721   4
   8   9   0 716.454 140.866   4
   8   9   1 1251.72 177.145   4
   8   9   2 1099.16 169.437   4
   8   9   3 3454.04 288.404   4
   8   9   4 244.590 107.296   4
   8   9   5 1108.99 172.291   4
   8   9   6 601.856 141.240   4
   8  -9   7 868.201 147.797   4
   8  10  -1 655.975 134.840   4
   8  10   0 2347.66 237.160   4
   8  10   1 1236.42 184.711   4
   8  10   2 1401.81 191.119   4
   8  10   3 50.9025 79.9891   4
   8  11   0 364.264 114.917   4
   9   0 -16-35.7627 74.9176   2
   9   0 -15 3142.41 273.378   2
   9   0 -14-41.2601 65.2287   2
   9   0 -13 5947.46 358.798   2
   9   0 -12 94.4124 85.4486   2
   9   0 -11 1946.02 189.571   2
   9   0 -10 98.9637 73.4861   2
   9   0  -9 8826.94 400.327   2
   9   0  -8-31.2866 53.3535   2
   9   0  -7 5379.29 302.903   4
   9   0  -7 5214.51 276.481   2
   9   0  -6-8.89194 49.5232   2
   9   0  -6 50.7643 79.6084   4
   9   0  -5 6545.33 330.894   4
   9   0  -5 6359.81 298.451   2
   9   0  -4 8.35439 41.6451   2
   9   0  -4 30.5154 52.6514   4
   9   0  -3 3722.29 232.685   4
   9   0  -3 3504.83 196.922   2
   9   0  -2 5.12228 37.4660   2
   9   0  -2 44.0178 57.4379   4
   9   0  -1 3716.41 241.233   4
   9   0   0 19.0480 48.8775   4
   9   0   1 12204.5 487.468   4
   9   0   2-42.0304 70.1579   4
   9   0   3 3567.43 258.186   4
   9   0   4 13.1154 75.0899   4
   9   0   5 1814.31 201.626   4
   9   0   6-31.9091 68.1347   4
   9   0   7 1673.84 202.658   4
   9   0   8 32.7763 85.6008   4
   9   0   9 402.866 122.638   4
   9   1 -16 1763.48 213.486   2
   9  -1 -16 1905.12 219.378   2
   9   1 -15 57.9336 66.7972   2
   9  -1 -15 69.7216 78.0158   2
   9   1 -14 2546.88 238.294   2
   9  -1 -14 3125.32 263.910   2
   9   1 -13 1278.86 165.195   2
   9  -1 -13 715.609 128.364   2
   9   1 -12 3337.85 253.939   2
   9  -1 -12 3227.67 256.135   2
   9  -1 -11 951.876 136.194   2
   9   1 -11 1142.34 142.935   2
   9   1 -10 4084.27 265.011   2
   9  -1 -10 4152.23 270.770   2
   9  -1  -9 659.171 120.387   2
   9   1  -9 429.810 85.7429   2
   9   1  -8 10715.1 433.601   2
   9  -1  -8 10473.0 439.048   2
   9  -1  -7 107.313 68.0790   2
   9   1  -7-7.95733 68.6445   4
   9  -1  -7 217.056 80.9231   4
   9   1  -7 44.1498 51.6126   2
   9   1  -6 2359.50 200.701   4
   9  -1  -6 2682.48 198.615   4
   9   1  -6 2255.54 168.388   2
   9  -1  -6 2605.23 189.103   2
   9   1  -5 98.0298 52.5517   2
   9  -1  -5 234.923 74.7195   2
   9   1  -5 36.0134 63.7608   4
   9  -1  -5 183.105 72.7972   4
   9   1  -4 5918.26 318.233   4
   9  -1  -4 6221.56 306.189   4
   9   1  -4 6091.72 271.762   2
   9  -1  -4 6363.24 295.149   2
   9   1  -3 681.078 84.8676   2
   9   1  -3 658.288 113.390   4
   9  -1  -3 735.834 104.994   4
   9   1  -2 1377.57 146.010   4
   9  -1  -2 1198.94 128.300   4
   9   1  -2 1043.85 96.2880   2
   9   1  -1 60.2968 35.6087   2
   9   1  -1-11.4214 55.2348   4
   9  -1  -1 79.7705 53.1345   4
   9   1   0 2193.36 183.905   4
   9  -1   0 2255.20 186.788   4
   9   1   0 2360.97 135.170   2
   9   1   1 1367.58 157.281   4
   9  -1   1 1231.17 144.257   4
   9   1   2 8084.47 399.366   4
   9  -1   2 8388.02 391.148   4
   9   1   3 128.986 80.5643   4
   9  -1   3 64.5282 60.2523   4
   9   1   4 695.338 130.148   4
   9  -1   4 700.451 128.600   4
   9   1   5 17.3984 76.7787   4
   9  -1   5-95.5241 86.7106   4
   9   1   6 4195.37 313.986   4
   9  -1   6 4674.12 325.028   4
   9   1   7 271.583 114.833   4
   9  -1   7 187.686 90.6462   4
   9   1   8 1031.76 179.898   4
   9  -1   8 1107.97 170.563   4
   9   1   9 38.1671 80.2028   4
   9  -1   9 89.0043 81.3021   4
   9   2 -16-102.814 83.7136   2
   9  -2 -16 102.564 86.6390   2
   9   2 -15 4219.27 321.085   2
   9  -2 -15 4437.24 327.083   2
   9   2 -14 116.899 94.2610   2
   9  -2 -14 106.170 86.6427   2
   9   2 -13 2357.70 226.135   2
   9  -2 -13 2574.29 239.742   2
   9  -2 -12 84.6578 76.6294   2
   9   2 -12 258.271 98.9460   2
   9   2 -11 4230.16 280.567   2
   9  -2 -11 4521.51 296.813   2
   9  -2 -10 44.8072 70.5944   2
   9   2 -10 38.2753 64.0002   2
   9   2  -9 8497.01 395.598   2
   9  -2  -9 9213.85 416.918   2
   9  -2  -8 795.493 122.429   2
   9   2  -8 731.922 108.968   2
   9   2  -7 5676.82 329.717   4
   9  -2  -7 5863.97 296.278   4
   9   2  -7 5549.16 285.198   2
   9  -2  -7 5905.81 308.779   2
   9   2  -6 326.076 103.595   4
   9  -2  -6 312.607 78.0983   4
   9  -2  -6 362.460 82.5804   2
   9   2  -6 291.187 67.1699   2
   9   2  -5 6700.28 355.867   4
   9  -2  -5 6470.49 311.758   4
   9   2  -5 6317.36 287.023   2
   9   2  -4 499.495 105.332   4
   9  -2  -4 346.102 77.2490   4
   9   2  -4 321.518 61.3637   2
   9   2  -3 4926.43 289.333   4
   9  -2  -3 5070.80 263.120   4
   9   2  -3 4969.84 222.838   2
   9   2  -2 308.534 90.1196   4
   9  -2  -2 197.328 61.8722   4
   9   2  -2 194.410 45.6155   2
   9   2  -1 5094.64 299.168   4
   9  -2  -1 5321.54 277.864   4
   9   2  -1 5339.76 211.538   2
   9   2   0 175.872 35.5090   2
   9   2   0 95.3552 61.9474   4
   9  -2   0 183.081 64.2262   4
   9   2   1 4137.14 274.444   4
   9  -2   1 5218.42 283.139   4
   9   2   1 4536.74 166.879   2
   9  -2   2 1689.82 169.156   4
   9   2   2 1330.51 154.855   4
   9   2   3 1415.10 167.097   4
   9  -2   3 1438.32 164.912   4
   9   2   4 55.1331 70.3041   4
   9  -2   4 47.3898 76.9485   4
   9   2   5 2092.16 213.685   4
   9  -2   5 2025.54 205.754   4
   9   2   6 246.953 95.4578   4
   9  -2   6 210.292 104.895   4
   9   2   7 2292.76 244.724   4
   9  -2   7 2499.30 238.049   4
   9   2   8-6.40246 74.3762   4
   9  -2   8-63.4357 77.3025   4
   9   2   9 889.840 167.454   4
   9  -2   9 887.442 168.002   4
   9   3 -16 2313.75 245.460   2
   9  -3 -16 2443.77 251.599   2
   9   3 -15 444.650 124.824   2
   9  -3 -15 396.877 121.034   2
   9   3 -14 3264.83 272.943   2
   9  -3 -14 3250.66 277.716   2
   9  -3 -13-23.0876 66.5135   2
   9   3 -13 109.366 90.5939   2
   9   3 -12 5694.82 344.104   2
   9  -3 -12 5251.95 338.950   2
   9  -3 -11 1158.73 155.375   2
   9   3 -11 811.886 126.411   2
   9   3 -10 2312.65 197.765   2
   9  -3 -10 2295.81 206.304   2
   9  -3  -9 412.674 99.9288   2
   9   3  -9 383.558 89.8179   2
   9   3  -8 6560.92 321.738   2
   9  -3  -8 6014.78 330.737   2
   9   3  -7 573.214 130.055   4
   9  -3  -7 686.774 98.5514   4
   9  -3  -7 888.872 124.080   2
   9   3  -7 860.095 108.890   2
   9   3  -6 11720.0 503.130   4
   9  -3  -6 10775.4 421.224   4
   9   3  -6 11229.2 417.065   2
   9   3  -5 3010.33 238.858   4
   9  -3  -5 3052.77 200.691   4
   9   3  -5 2998.15 184.019   2
   9   3  -4 9945.33 457.527   4
   9  -3  -4 10174.0 396.898   4
   9   3  -4 10476.3 369.264   2
   9   3  -3 90.2640 64.4148   4
   9  -3  -3 38.5614 46.5992   4
   9   3  -3 53.3092 37.0893   2
   9   3  -2 2620.45 220.612   4
   9  -3  -2 2646.48 182.875   4
   9   3  -2 2924.55 146.184   2
   9   3  -1-52.9764 72.5701   4
   9  -3  -1 15.7808 50.2871   4
   9   3  -1 19.2718 20.0430   2
   9   3   0 3739.11 259.450   4
   9  -3   0 3881.11 233.728   4
   9   3   1 1025.11 141.407   4
   9  -3   1 1212.47 135.338   4
   9   3   2 9881.79 456.945   4
   9  -3   2 10138.2 436.417   4
   9   3   3 380.294 107.904   4
   9  -3   3 341.954 88.5804   4
   9   3   4 3818.72 283.964   4
   9  -3   4 3844.17 270.609   4
   9   3   5 119.433 89.9361   4
   9  -3   5 77.3225 72.5182   4
   9   3   6 4215.28 320.074   4
   9  -3   6 4925.50 330.812   4
   9   3   7 146.291 99.9276   4
   9  -3   7 37.4560 73.4590   4
   9   3   8 2214.64 243.432   4
   9  -3   8 1421.46 199.270   4
   9   3   9 53.7834 86.0531   4
   9   4 -15 2343.27 244.548   2
   9  -4 -15 2603.23 259.852   2
   9  -4 -14 511.306 123.148   2
   9   4 -14 641.729 127.403   2
   9   4 -13 3605.24 281.239   2
   9  -4 -13 3361.84 276.450   2
   9  -4 -12 693.263 135.665   2
   9   4 -12 626.009 115.623   2
   9   4 -11 3914.75 275.891   2
   9  -4 -11 4079.28 290.782   2
   9  -4 -10 460.089 109.957   2
   9   4 -10 410.410 89.2937   2
   9   4  -9 3959.46 256.917   2
   9  -4  -9 4352.77 286.519   2
   9  -4  -8 395.149 95.6681   2
   9   4  -8 280.963 84.6808   2
   9  -4  -7 1627.08 137.645   4
   9   4  -7 1558.03 148.002   2
   9   4  -7 1559.57 182.368   4
   9   4  -6 2634.58 236.961   4
   9  -4  -6 3100.85 188.610   4
   9   4  -6 2879.33 190.351   2
   9   4  -5 2985.57 251.291   4
   9  -4  -5 3247.15 194.285   4
   9   4  -5 2715.42 172.759   2
   9   4  -4 1029.07 96.6914   2
   9   4  -4 936.914 140.175   4
   9  -4  -4 1168.18 115.972   4
   9   4  -3 6330.87 358.528   4
   9   4  -3 6546.73 252.287   2
   9  -4  -3 6301.23 284.565   4
   9   4  -2 185.841 80.5249   4
   9  -4  -2 177.948 58.2514   4
   9   4  -2 136.617 35.3595   2
   9   4  -1 3287.83 253.118   4
   9  -4  -1 3151.47 200.634   4
   9   4   0 2099.97 203.588   4
   9  -4   0 2086.67 168.532   4
   9   4   1 2990.16 242.032   4
   9  -4   1 3427.56 228.291   4
   9   4   2 16.8835 78.5876   4
   9  -4   2 29.7507 51.1395   4
   9  -4   3 1982.60 184.254   4
   9   4   3 1872.94 192.987   4
   9   4   4 54.9707 67.8187   4
   9  -4   4 84.4380 76.1767   4
   9   4   5 1396.08 182.215   4
   9  -4   5 1511.93 180.365   4
   9   4   6 431.675 119.662   4
   9  -4   6 275.528 103.688   4
   9   4   7 1578.50 202.032   4
   9  -4   7 1979.13 214.694   4
   9   4   8 191.492 81.1776   4
   9  -4   8 366.818 116.165   4
   9  -5 -15 108.408 87.8646   2
   9   5 -15 89.4116 101.074   2
   9   5 -14 3466.67 290.282   2
   9  -5 -14 3523.90 296.436   2
   9  -5 -13 971.238 152.493   2
   9   5 -13 668.953 130.490   2
   9  -5 -12 1764.48 207.652   2
   9   5 -12 1663.78 188.355   2
   9  -5 -11 103.171 75.5320   2
   9   5 -11 149.456 79.2087   2
   9   5 -10 4329.85 279.963   2
   9  -5 -10 3988.36 289.475   2
   9  -5  -9 302.329 81.2908   2
   9   5  -9 297.386 77.8869   2
   9   5  -8 2819.06 205.720   2
   9   5  -7 125.066 68.3752   2
   9   5  -6 505.741 123.226   4
   9  -5  -6 367.202 70.8787   4
   9   5  -6 224.723 65.7964   2
   9   5  -5 200.033 102.169   4
   9  -5  -5 104.150 54.9125   4
   9   5  -5 13.2644 36.8929   2
   9   5  -4 5835.60 250.040   2
   9   5  -4 5596.13 354.462   4
   9  -5  -4 5972.80 265.479   4
   9   5  -3 958.083 154.516   4
   9  -5  -3 775.166 93.0166   4
   9   5  -2 8344.71 427.119   4
   9  -5  -2 8273.94 337.114   4
   9   5  -1 8.20168 63.4547   4
   9  -5  -1 4.22754 48.1473   4
   9   5   0 2958.07 247.513   4
   9  -5   0 2975.85 200.016   4
   9   5   1 573.906 121.839   4
   9  -5   1 618.691 109.361   4
   9   5   2 452.081 120.958   4
   9  -5   2 440.417 95.7742   4
   9   5   3 442.561 120.255   4
   9  -5   3 510.426 101.850   4
   9   5   4 948.763 150.497   4
   9  -5   4 806.522 126.582   4
   9   5   5 140.435 93.5113   4
   9  -5   5 44.7442 78.5021   4
   9   5   6 510.218 124.161   4
   9  -5   6 614.009 125.175   4
   9   5   7 391.889 124.866   4
   9  -5   7 378.232 115.483   4
   9   5   8 1281.73 187.501   4
   9  -5   8 1266.85 189.971   4
   9  -6 -14 747.167 150.095   2
   9  -6 -13 1686.47 206.076   2
   9  -6 -12 285.078 97.2399   2
   9  -6 -11 1069.35 159.556   2
   9   6 -11 1215.41 158.239   2
   9   6 -10 3489.48 256.751   2
   9  -6 -10 3465.55 275.146   2
   9   6  -6 197.269 86.4376   4
   9   6  -5 2949.15 255.498   4
   9  -6  -5 3203.83 176.072   4
   9   6  -4 392.743 110.674   4
   9  -6  -4 508.342 74.8119   4
   9   6  -3 7148.62 409.316   4
   9  -6  -3 7655.50 306.771   4
   9   6  -2 439.902 103.926   4
   9  -6  -2 612.726 85.0341   4
   9   6  -1 2418.64 232.198   4
   9  -6  -1 2801.57 181.553   4
   9   6   0 816.497 140.994   4
   9  -6   0 784.689 100.913   4
   9  -6   1 1768.26 160.916   4
   9   6   1 1619.87 189.209   4
   9   6   2 416.066 107.596   4
   9  -6   2 501.276 95.8258   4
   9   6   3 2743.44 251.894   4
   9  -6   3 3227.46 233.992   4
   9  -6   4 1831.23 184.761   4
   9   6   4 1697.73 200.363   4
   9   6   5 880.716 152.788   4
   9  -6   5 907.335 148.122   4
   9   6   6 889.065 155.965   4
   9  -6   6 694.314 136.304   4
   9   6   7 1571.34 213.685   4
   9  -6   7 1198.72 174.834   4
   9   6   8 426.609 135.004   4
   9  -7 -13 990.729 163.071   2
   9  -7 -12 1569.00 201.256   2
   9  -7 -11 1210.09 174.799   2
   9  -7 -10 5359.62 357.658   2
   9   7  -5 922.510 149.469   4
   9   7  -4 3456.54 279.470   4
   9   7  -3 450.748 123.209   4
   9   7  -2 6133.15 384.974   4
   9   7  -1 427.526 117.230   4
   9  -7  -1 377.572 77.4446   4
   9   7   0 3813.00 297.338   4
   9  -7   0 3679.36 217.487   4
   9   7   1 1163.98 166.729   4
   9  -7   1 897.474 122.025   4
   9   7   2 1033.70 159.428   4
   9  -7   2 1217.59 135.179   4
   9   7   3 6.04207 83.0633   4
   9  -7   3 115.820 64.7911   4
   9   7   4 3055.67 276.042   4
   9  -7   4 3497.27 253.838   4
   9   7   5 362.257 136.812   4
   9  -7   5 479.715 123.633   4
   9   7   6 1529.34 204.446   4
   9  -7   6 1619.29 191.493   4
   9   7   7 280.354 112.944   4
   9  -7   7 388.095 117.475   4
   9  -8 -11 4094.63 326.209   2
   9   8  -4 1817.27 211.144   4
   9   8  -3 619.251 138.277   4
   9   8  -2 578.855 138.610   4
   9   8  -1 875.059 151.467   4
   9   8   0 726.594 144.196   4
   9   8   1 1260.98 184.683   4
   9   8   2 119.592 97.1473   4
   9  -8   3 1638.15 170.425   4
   9   8   3 1540.67 203.355   4
   9  -8   4 1755.73 180.891   4
   9   8   4 1333.07 195.868   4
   9  -8   5 2729.04 239.118   4
   9   8   5 2468.31 255.639   4
   9   8   6 389.640 119.419   4
   9  -8   6 364.545 103.809   4
   9  -8   7 1036.51 164.305   4
   9   9  -3 565.284 128.337   4
   9   9  -2 1242.99 188.576   4
   9   9  -1 319.753 105.856   4
   9   9   0 2373.57 247.669   4
   9   9   1 199.170 102.466   4
   9   9   2 1640.09 214.117   4
   9   9   3 116.035 91.6934   4
   9   9   4 620.799 154.323   4
   9   9   5 282.604 111.040   4
   9  10  -2 279.191 116.871   4
   9  10  -1 848.813 163.001   4
   9  10   0 578.475 155.162   4
   9  10   1 2078.79 237.433   4
   9  10   2 61.2317 73.8528   4
   9  10   3 987.381 172.825   4
   9  11  -1 1689.52 217.807   4
   9  11   0 1192.06 191.943   4
  10   0 -16 2029.91 230.802   2
  10   0 -15 30.9778 76.0312   2
  10   0 -14 1998.42 215.467   2
  10   0 -13 75.4322 68.7656   2
  10   0 -12 3363.38 261.195   2
  10   0 -11 194.515 82.6040   2
  10   0 -10 17358.3 648.326   2
  10   0  -9 73.1847 65.8419   2
  10   0  -8 4626.80 293.249   4
  10   0  -8 4488.72 272.794   2
  10   0  -7-5.78840 50.1940   2
  10   0  -7-40.2089 63.1281   4
  10   0  -6 7972.19 393.412   4
  10   0  -6 8573.77 369.687   2
  10   0  -5-2.34704 48.2980   2
  10   0  -5 10.1869 59.6064   4
  10   0  -4 4348.73 279.063   4
  10   0  -4 4765.08 252.021   2
  10   0  -3 90.3631 51.6586   2
  10   0  -3 37.2377 61.0157   4
  10   0  -2 3302.95 235.755   4
  10   0  -2 3285.83 194.850   2
  10   0  -1 62.6122 57.4690   4
  10   0   0 3467.99 243.347   4
  10   0   1 65.4929 62.1946   4
  10   0   2 1888.06 191.745   4
  10   0   3 23.4636 67.3603   4
  10   0   4 3848.78 293.537   4
  10   0   5-21.7470 73.5730   4
  10   0   6 2921.85 270.565   4
  10   0   7-3.60196 74.4324   4
  10   1 -16-87.4774 70.7449   2
  10  -1 -16 152.369 96.2494   2
  10   1 -15 2226.50 236.379   2
  10  -1 -15 2170.65 232.210   2
  10   1 -14 252.819 99.5327   2
  10  -1 -14 218.909 93.3666   2
  10   1 -13 338.441 99.9974   2
  10  -1 -13 354.778 104.962   2
  10   1 -12-44.6279 61.1639   2
  10  -1 -12 143.467 81.0631   2
  10   1 -11 2699.91 227.839   2
  10  -1 -11 2627.68 229.268   2
  10   1 -10 3094.57 236.215   2
  10  -1 -10 3164.64 240.950   2
  10   1  -9 7950.49 384.059   2
  10  -1  -9 8231.75 395.811   2
  10  -1  -8 450.979 99.8459   2
  10   1  -8 368.867 102.902   4
  10  -1  -8 487.374 112.855   4
  10   1  -8 481.905 97.5594   2
  10   1  -7 1653.08 179.000   4
  10  -1  -7 1559.50 169.040   4
  10   1  -7 1545.78 147.920   2
  10  -1  -7 1662.35 162.169   2
  10   1  -6 190.479 63.7415   2
  10  -1  -6 146.906 70.0226   2
  10   1  -6 17.4790 64.9457   4
  10  -1  -6-17.9805 52.6535   4
  10   1  -5 7322.36 381.253   4
  10  -1  -5 7130.16 355.095   4
  10   1  -5 7233.81 326.197   2
  10  -1  -5 7250.89 337.000   2
  10   1  -4 30.5928 42.8876   2
  10  -1  -4 42.0179 49.6114   2
  10   1  -4-73.5196 78.0699   4
  10  -1  -4-147.438 74.0791   4
  10   1  -3 3525.81 255.841   4
  10  -1  -3 3448.78 236.837   4
  10   1  -3 3803.94 205.180   2
  10   1  -2 112.721 45.5251   2
  10   1  -2-19.6701 59.9293   4
  10  -1  -2 103.687 62.4170   4
  10   1  -1 2505.10 210.867   4
  10  -1  -1 2714.49 209.336   4
  10   1  -1 2849.30 166.037   2
  10   1   0 652.951 75.9587   2
  10   1   0 819.792 135.633   4
  10  -1   0 654.381 115.796   4
  10   1   1 3858.28 270.559   4
  10  -1   1 3963.99 267.090   4
  10   1   2 264.866 80.2535   4
  10  -1   2 69.1445 66.0577   4
  10   1   3 212.414 83.2587   4
  10  -1   3 382.930 96.7741   4
  10   1   4 902.040 156.558   4
  10  -1   4 1123.67 158.086   4
  10   1   5 3234.38 280.193   4
  10  -1   5 3494.52 285.863   4
  10   1   6 58.9901 73.2098   4
  10  -1   6 197.344 93.4441   4
  10   1   7 859.364 166.199   4
  10  -1   7 910.858 158.433   4
  10   2 -16 1943.51 229.981   2
  10   2 -15 157.840 102.010   2
  10  -2 -15 148.181 111.624   2
  10   2 -14 6017.31 380.460   2
  10  -2 -14 5841.80 381.403   2
  10   2 -13 146.449 93.7375   2
  10  -2 -13 94.4788 88.4657   2
  10  -2 -12 2013.48 210.578   2
  10   2 -12 1827.16 193.156   2
  10  -2 -11-7.35600 63.3258   2
  10   2 -11 9.94973 66.8835   2
  10   2 -10 8978.78 420.113   2
  10  -2 -10 8255.23 422.261   2
  10  -2  -9 8.39793 63.4892   2
  10   2  -9-5.31725 56.2663   2
  10   2  -8 3949.97 286.904   4
  10  -2  -8 4267.62 259.189   4
  10   2  -8 3967.32 250.721   2
  10  -2  -8 4241.90 270.950   2
  10  -2  -7 601.363 106.142   2
  10   2  -7 504.909 123.245   4
  10  -2  -7 468.134 100.530   4
  10   2  -7 631.546 100.449   2
  10   2  -6 6065.64 356.809   4
  10  -2  -6 6035.15 318.804   4
  10   2  -6 6380.40 301.817   2
  10  -2  -6 6360.70 327.143   2
  10   2  -5 620.968 121.856   4
  10  -2  -5 523.767 101.691   4
  10   2  -5 672.477 95.1516   2
  10   2  -4 5838.64 345.856   4
  10  -2  -4 5733.55 299.905   4
  10   2  -4 5876.96 268.687   2
  10   2  -3-102.944 78.6172   4
  10  -2  -3 112.005 68.0265   4
  10   2  -3 80.2099 49.0546   2
  10   2  -2 1983.65 192.820   4
  10  -2  -2 2030.90 173.041   4
  10   2  -2 2249.79 140.881   2
  10   2  -1 37.1198 73.3659   4
  10  -2  -1 52.3371 56.5123   4
  10   2  -1 62.4334 30.7088   2
  10   2   0 9312.82 444.895   4
  10  -2   0 9799.11 427.128   4
  10   2   1 212.779 91.8032   4
  10  -2   1 277.611 87.7991   4
  10   2   2 2009.56 207.243   4
  10  -2   2 1920.26 189.845   4
  10   2   3 64.2505 69.4107   4
  10  -2   3 46.9875 71.0363   4
  10   2   4 2167.05 227.253   4
  10  -2   4 2323.27 221.950   4
  10   2   5 53.8493 70.6441   4
  10  -2   5 47.0162 70.0768   4
  10   2   6 1307.24 183.593   4
  10  -2   6 1564.23 200.436   4
  10   2   7 13.5153 87.4993   4
  10  -2   7 134.392 86.2782   4
  10   3 -15 3068.04 281.016   2
  10  -3 -15 3768.40 310.373   2
  10  -3 -14 15.5194 80.2071   2
  10   3 -14 93.4592 91.1817   2
  10   3 -13 4124.67 309.421   2
  10  -3 -13 3863.28 299.102   2
  10  -3 -12 52.5999 64.7767   2
  10   3 -12 60.7825 63.2935   2
  10   3 -11 3102.76 243.424   2
  10  -3 -11 2851.44 247.937   2
  10  -3 -10 395.832 109.068   2
  10   3 -10 300.671 89.8652   2
  10   3  -9 3977.04 257.649   2
  10  -3  -9 4097.54 279.525   2
  10   3  -8 84.3250 71.6098   4
  10  -3  -8 159.103 66.0063   2
  10   3  -8 71.6609 54.8980   2
  10   3  -7 483.820 122.367   4
  10  -3  -7 416.455 90.6237   4
  10  -3  -7 339.064 87.1365   2
  10   3  -7 517.388 100.745   2
  10   3  -6 341.653 110.915   4
  10  -3  -6 279.283 77.9434   4
  10   3  -6 246.967 70.6954   2
  10   3  -5 2648.87 232.285   4
  10  -3  -5 2715.10 198.196   4
  10   3  -5 2740.19 180.719   2
  10   3  -4 950.499 150.785   4
  10  -3  -4 509.020 91.8634   4
  10   3  -4 553.880 78.7209   2
  10   3  -3 8722.26 438.997   4
  10  -3  -3 8571.39 378.987   4
  10   3  -3 9138.42 325.781   2
  10   3  -2 3609.57 270.839   4
  10  -3  -2 3187.17 213.687   4
  10   3  -2 3519.45 167.730   2
  10   3  -1 3517.43 264.929   4
  10  -3  -1 3576.45 234.544   4
  10   3   0 208.670 84.1143   4
  10  -3   0 150.619 69.0044   4
  10   3   1 2276.29 227.538   4
  10  -3   1 2412.13 205.252   4
  10   3   2 413.202 121.310   4
  10  -3   2 277.872 93.9907   4
  10   3   3 2541.23 238.135   4
  10  -3   3 2702.12 230.117   4
  10   3   4 112.578 94.3538   4
  10  -3   4 24.6599 70.7591   4
  10   3   5 3215.35 281.646   4
  10  -3   5 3398.54 278.626   4
  10   3   6 85.6455 75.0714   4
  10  -3   6 136.778 93.3159   4
  10  -3   7 2663.50 262.203   4
  10   3   7 2047.05 239.604   4
  10  -4 -15 910.543 166.259   2
  10   4 -15 743.312 152.566   2
  10   4 -14 3621.61 292.739   2
  10  -4 -14 3368.34 292.573   2
  10  -4 -13 188.305 82.7989   2
  10   4 -13 494.409 123.765   2
  10   4 -12 2179.75 217.666   2
  10  -4 -12 2608.47 243.238   2
  10  -4 -11 80.6313 79.3118   2
  10   4 -11-2.61481 59.1158   2
  10   4 -10 4728.02 295.029   2
  10  -4 -10 4742.36 319.190   2
  10  -4  -9 396.391 104.273   2
  10   4  -9 279.696 79.1731   2
  10   4  -8 2394.36 192.453   2
  10  -4  -8 2319.69 212.186   2
  10   4  -7 200.924 105.714   4
  10  -4  -7 37.0963 54.2945   4
  10   4  -7-11.3638 41.9785   2
  10   4  -6 5820.13 374.268   4
  10  -4  -6 6308.58 304.989   4
  10   4  -6 6131.65 293.017   2
  10   4  -5 803.053 140.616   4
  10  -4  -5 807.952 108.020   4
  10   4  -5 684.936 92.5083   2
  10   4  -4 3777.16 283.182   4
  10  -4  -4 3230.29 209.592   4
  10   4  -4 3272.35 183.178   2
  10   4  -3 1669.79 116.348   2
  10  -4  -3 1365.65 134.168   4
  10   4  -3 1287.54 171.361   4
  10   4  -2 1365.97 191.615   4
  10  -4  -2 1366.86 136.317   4
  10   4  -1 307.189 98.3988   4
  10  -4  -1 246.031 70.4653   4
  10   4   0 5584.48 343.933   4
  10  -4   0 5239.42 294.408   4
  10   4   1 50.5055 82.4082   4
  10  -4   1 30.8331 62.8229   4
  10   4   2 2033.18 213.576   4
  10  -4   2 1945.92 187.342   4
  10   4   3 738.368 147.379   4
  10  -4   3 531.135 106.206   4
  10   4   4 2860.53 257.887   4
  10  -4   4 2822.18 246.535   4
  10   4   5 306.355 106.226   4
  10  -4   5 102.397 83.8841   4
  10   4   6 1197.66 192.360   4
  10  -4   6 1705.39 206.312   4
  10   4   7-14.1849 76.8147   4
  10  -4   7 1.86145 78.0514   4
  10  -5 -14 407.027 125.088   2
  10   5 -14-15.8101 74.7930   2
  10  -5 -13 1401.74 188.736   2
  10   5 -13 1575.39 192.811   2
  10  -5 -12 708.244 145.978   2
  10   5 -12 681.453 132.253   2
  10   5 -11 3344.57 260.169   2
  10  -5 -11 3190.57 275.332   2
  10  -5 -10 984.038 149.401   2
  10   5 -10 773.663 133.270   2
  10   5  -9 1596.79 167.253   2
  10  -5  -9 1464.64 176.533   2
  10   5  -8 1138.62 133.619   2
  10   5  -7 6975.17 407.441   4
  10  -5  -7 6558.28 290.565   4
  10   5  -7 6334.97 315.454   2
  10   5  -6 39.0329 94.9546   4
  10  -5  -6 48.7724 61.0087   4
  10   5  -6-14.0020 41.5186   2
  10   5  -5 8334.69 453.357   4
  10   5  -5 8332.40 334.267   2
  10  -5  -5 8385.78 350.092   4
  10   5  -4 556.776 134.935   4
  10  -5  -4 765.705 102.706   4
  10   5  -3 390.742 138.127   4
  10  -5  -3 363.119 75.9104   4
  10   5  -2-6.82851 73.6229   4
  10  -5  -2 19.0841 48.7494   4
  10   5  -1 3448.91 277.548   4
  10  -5  -1 3366.55 218.449   4
  10   5   0 513.594 121.929   4
  10  -5   0 495.014 96.2742   4
  10   5   1 2445.65 240.414   4
  10  -5   1 3203.31 227.291   4
  10   5   2 1413.96 186.465   4
  10  -5   2 1332.43 154.519   4
  10   5   3 1563.47 195.881   4
  10  -5   3 1540.10 174.804   4
  10   5   4 403.623 124.598   4
  10  -5   4 383.032 107.841   4
  10   5   5 825.640 157.994   4
  10  -5   5 634.288 133.555   4
  10   5   6 1471.82 200.910   4
  10  -5   6 1463.29 191.677   4
  10  -5   7 297.612 126.289   4
  10  -6 -13 98.7685 90.5695   2
  10   6 -13 166.900 88.5667   2
  10   6 -12 2172.21 222.223   2
  10  -6 -12 2039.81 229.184   2
  10  -6 -11 867.640 156.520   2
  10   6 -11 662.345 121.390   2
  10  -6 -10 664.228 140.629   2
  10   6 -10 788.810 125.627   2
  10   6  -9 42.7379 70.5420   2
  10   6  -8 992.937 126.577   2
  10   6  -6 1862.75 220.851   4
  10   6  -5 695.106 140.649   4
  10   6  -4 5085.83 361.202   4
  10  -6  -4 5427.31 261.572   4
  10   6  -3 207.424 106.236   4
  10  -6  -3 197.574 56.3755   4
  10   6  -2 2576.44 247.445   4
  10  -6  -2 2821.77 188.786   4
  10   6  -1-121.264 84.1419   4
  10  -6  -1 65.7094 47.7074   4
  10   6   0 2365.25 238.504   4
  10  -6   0 2083.22 179.038   4
  10   6   1 192.236 96.5961   4
  10  -6   1 247.988 78.8934   4
  10  -6   2 1884.89 184.868   4
  10   6   2 2140.04 232.659   4
  10   6   3 339.612 118.371   4
  10  -6   3 47.0733 58.0257   4
  10   6   4 1608.08 210.635   4
  10  -6   4 1639.01 187.046   4
  10   6   5 331.174 119.361   4
  10  -6   5 324.962 113.127   4
  10   6   6 1418.87 206.040   4
  10  -6   6 1216.05 178.477   4
  10  -7 -12 729.714 146.611   2
  10  -7 -11 2863.46 274.638   2
  10  -7 -10 853.091 152.270   2
  10   7  -6 1031.76 173.689   4
  10   7  -5 4266.59 331.712   4
  10   7  -4 1800.89 217.781   4
  10   7  -3 1156.22 176.108   4
  10   7  -2 240.749 109.727   4
  10   7  -1 2026.56 231.568   4
  10   7   0 633.126 143.551   4
  10  -7   0 602.040 103.430   4
  10   7   1 4082.23 319.524   4
  10  -7   1 3726.13 246.896   4
  10   7   2 1238.25 181.910   4
  10  -7   2 1036.07 140.379   4
  10  -7   3 2129.49 201.268   4
  10   7   3 1855.09 222.119   4
  10   7   4 623.632 140.043   4
  10  -7   4 387.545 105.977   4
  10   7   5 1064.39 179.047   4
  10  -7   5 1060.14 155.793   4
  10  -7   6 476.944 123.961   4
  10   8  -5 733.506 151.643   4
  10   8  -4 1138.75 177.170   4
  10   8  -3 772.160 150.096   4
  10   8  -2 1447.04 205.456   4
  10   8  -1 326.779 112.640   4
  10   8   0 1575.78 209.520   4
  10   8   1 100.480 105.454   4
  10   8   2 1895.24 232.027   4
  10   8   3 494.147 131.227   4
  10   8   4 1144.57 187.251   4
  10   9  -4 386.822 130.072   4
  10   9  -3 2044.19 239.778   4
  10   9  -2 147.015 105.637   4
  10   9  -1 907.727 172.896   4
  10   9   0 256.187 113.687   4
  10   9   1 805.749 176.255   4
  10   9   2 270.925 121.018   4
  10  10  -3 659.949 150.227   4
  10  10  -2 1958.31 239.255   4
  10  10  -1 712.624 153.909   4
  10  10   0 704.570 154.917   4
  11   0 -15 2214.25 240.864   2
  11   0 -14-2.26950 68.1643   2
  11   0 -13 2567.48 242.730   2
  11   0 -12 42.6771 67.1396   2
  11   0 -11 5498.22 337.346   2
  11   0 -10 142.167 87.2039   2
  11   0  -9 6644.32 357.842   2
  11   0  -8 156.791 74.5272   2
  11   0  -8-56.8342 82.6724   4
  11   0  -7 9988.43 471.714   4
  11   0  -7 10132.6 442.122   2
  11   0  -6 80.6028 58.0915   2
  11   0  -6 2.56919 72.6534   4
  11   0  -5 5566.20 338.646   4
  11   0  -5 6364.80 310.996   2
  11   0  -4 21.0518 53.0668   2
  11   0  -4-26.7132 68.4707   4
  11   0  -3 4818.92 301.395   4
  11   0  -3 4586.41 257.878   2
  11   0  -2 42.8486 44.6332   2
  11   0  -2 29.1418 65.0530   4
  11   0  -1 3150.73 246.977   4
  11   0  -1 3227.73 194.495   2
  11   0   0-118.516 70.5066   4
  11   0   1 1754.92 191.280   4
  11   0   2 45.3345 68.0304   4
  11   0   3 650.872 136.764   4
  11   0   4 187.297 101.760   4
  11   0   5 3749.63 309.312   4
  11   0   6 108.395 106.262   4
  11   1 -15 68.0130 86.2939   2
  11  -1 -15-102.089 79.5930   2
  11   1 -14 1831.84 220.066   2
  11  -1 -14 2084.39 225.533   2
  11   1 -13 132.481 77.3678   2
  11  -1 -13 334.799 112.113   2
  11   1 -12 2234.62 216.788   2
  11  -1 -12 1896.55 208.583   2
  11  -1 -11 467.118 115.574   2
  11   1 -11 453.235 110.846   2
  11   1 -10 3832.25 269.433   2
  11  -1 -10 4023.62 282.824   2
  11  -1  -9 396.476 106.134   2
  11   1  -9 400.391 92.4141   2
  11   1  -8 4281.77 299.427   4
  11  -1  -8 4165.09 277.509   4
  11   1  -8 3897.31 261.152   2
  11  -1  -8 4052.85 275.148   2
  11  -1  -7 172.684 68.0959   2
  11   1  -7 85.6236 76.3178   4
  11  -1  -7 63.6187 63.4739   4
  11   1  -7 127.029 69.6497   2
  11   1  -6 4384.02 307.198   4
  11  -1  -6 5015.12 309.210   4
  11   1  -6 4977.24 274.262   2
  11  -1  -6 5008.62 294.765   2
  11   1  -5 13.0736 40.3890   2
  11  -1  -5 14.6996 53.7746   2
  11  -1  -5-22.4332 71.5736   4
  11   1  -4 4573.55 306.192   4
  11  -1  -4 4647.99 291.139   4
  11   1  -4 4081.77 236.064   2
  11  -1  -4 4355.35 263.873   2
  11   1  -3 179.107 63.2781   2
  11  -1  -3-16.6894 53.5238   2
  11   1  -3 186.691 87.0192   4
  11  -1  -3 42.6004 60.6948   4
  11   1  -2 2740.35 237.971   4
  11  -1  -2 3374.61 245.334   4
  11   1  -2 3531.50 199.170   2
  11   1  -1 389.037 66.2334   2
  11   1  -1 312.560 99.1183   4
  11  -1  -1 491.605 105.885   4
  11   1   0 4117.14 298.224   4
  11  -1   0 4261.78 283.208   4
  11   1   1 296.390 98.8824   4
  11  -1   1 132.700 73.5712   4
  11   1   2 940.347 147.329   4
  11  -1   2 851.866 137.629   4
  11   1   3 155.315 101.131   4
  11  -1   3 128.136 78.8742   4
  11   1   4 1448.91 191.427   4
  11  -1   4 1414.14 186.363   4
  11   1   5 176.436 111.181   4
  11  -1   5 315.747 111.988   4
  11   1   6 1958.21 233.887   4
  11  -1   6 1284.08 195.585   4
  11   2 -15 3604.51 302.426   2
  11  -2 -15 3381.68 293.766   2
  11   2 -14 24.7880 79.4932   2
  11  -2 -14 149.676 89.0573   2
  11  -2 -13 987.883 161.071   2
  11   2 -13 894.864 151.459   2
  11  -2 -12 107.125 74.9158   2
  11   2 -12 231.330 103.239   2
  11   2 -11 4905.33 316.870   2
  11  -2 -11 4723.38 324.703   2
  11  -2 -10 318.217 88.8010   2
  11   2 -10 406.142 95.1044   2
  11  -2  -9 599.966 119.371   2
  11   2  -9 698.291 112.689   2
  11  -2  -8 1391.79 165.037   2
  11   2  -8 1498.57 186.861   4
  11  -2  -8 1566.11 164.646   4
  11   2  -8 1220.12 141.832   2
  11   2  -7 2110.07 214.792   4
  11  -2  -7 2116.33 195.774   4
  11   2  -7 1977.16 171.869   2
  11  -2  -7 1808.66 183.422   2
  11  -2  -6 626.414 106.433   2
  11   2  -6 633.713 135.999   4
  11  -2  -6 796.133 122.337   4
  11   2  -6 782.829 108.940   2
  11   2  -5 6461.89 382.972   4
  11  -2  -5 7389.59 364.821   4
  11   2  -5 6958.35 316.064   2
  11  -2  -5 6445.37 344.215   2
  11   2  -4 83.5415 93.9003   4
  11  -2  -4 205.619 74.3494   4
  11   2  -4 186.219 64.5578   2
  11   2  -3 2681.14 234.778   4
  11  -2  -3 2636.93 211.658   4
  11   2  -3 2823.85 173.095   2
  11   2  -2 92.9461 68.9534   4
  11  -2  -2 250.251 90.1138   4
  11   2  -1 4173.33 298.840   4
  11  -2  -1 4662.41 288.246   4
  11   2   0 121.390 95.6242   4
  11  -2   0 143.055 84.4801   4
  11   2   1 2265.54 219.663   4
  11  -2   1 2120.39 203.897   4
  11   2   2 21.0660 87.8726   4
  11  -2   2 103.039 81.5944   4
  11   2   3 2654.38 248.338   4
  11  -2   3 2636.61 245.544   4
  11   2   4-62.1250 76.3780   4
  11  -2   4 3.36671 68.3737   4
  11   2   5 1829.76 223.650   4
  11  -2   5 2195.88 234.268   4
  11   2   6 56.1713 106.527   4
  11  -2   6 26.2657 83.4645   4
  11   3 -15 474.207 122.984   2
  11  -3 -14 1482.96 206.741   2
  11   3 -14 1583.92 200.288   2
  11  -3 -13 132.597 91.5154   2
  11   3 -13 32.1628 73.6782   2
  11   3 -12 4754.45 321.361   2
  11  -3 -12 4324.74 321.585   2
  11  -3 -11 600.599 124.287   2
  11   3 -11 622.524 120.169   2
  11   3 -10 3713.64 265.372   2
  11  -3 -10 3377.76 276.015   2
  11  -3  -9 237.487 84.6661   2
  11   3  -9 286.543 77.8632   2
  11   3  -8 4428.23 320.187   4
  11  -3  -8 4404.98 267.082   4
  11   3  -8 4096.95 260.082   2
  11  -3  -8 3858.09 276.679   2
  11   3  -7 399.789 111.674   4
  11  -3  -7 575.164 108.556   4
  11  -3  -7 594.037 115.003   2
  11   3  -7 590.345 99.8214   2
  11  -3  -6 1756.59 170.934   4
  11   3  -6 1863.51 155.700   2
  11   3  -6 1750.13 202.390   4
  11   3  -5 1017.18 164.563   4
  11  -3  -5 816.693 117.431   4
  11   3  -5 927.359 108.155   2
  11   3  -4 833.022 146.252   4
  11  -3  -4 798.128 116.891   4
  11   3  -4 793.610 93.7898   2
  11   3  -3 88.5145 89.7929   4
  11  -3  -3 143.621 70.5418   4
  11   3  -2 2316.35 225.307   4
  11  -3  -2 2636.73 207.743   4
  11   3  -1 1198.90 170.399   4
  11  -3  -1 1059.28 136.168   4
  11   3   0 5215.18 345.553   4
  11  -3   0 4889.83 299.660   4
  11   3   1 555.423 126.280   4
  11  -3   1 431.328 97.4651   4
  11   3   2 3283.25 281.397   4
  11  -3   2 2993.42 248.155   4
  11   3   3 323.895 109.879   4
  11  -3   3 198.765 101.623   4
  11   3   4 188.369 98.3728   4
  11  -3   4 401.298 120.788   4
  11   3   5 429.047 125.145   4
  11  -3   5 195.353 101.186   4
  11  -3   6 1154.29 179.878   4
  11  -4 -14 12.2773 76.0133   2
  11   4 -14 21.7555 74.5014   2
  11   4 -13 3524.13 289.054   2
  11  -4 -13 3716.48 305.177   2
  11  -4 -12 110.381 86.7906   2
  11   4 -12 302.053 98.7188   2
  11   4 -11 3349.15 260.702   2
  11  -4 -11 3074.69 268.757   2
  11   4 -10 1920.70 189.599   2
  11  -4 -10 1832.78 201.458   2
  11   4  -9 4483.25 283.563   2
  11  -4  -9 4155.41 299.737   2
  11  -4  -8 249.781 76.4512   4
  11   4  -8 388.192 114.270   4
  11  -4  -8 121.844 86.1321   2
  11   4  -8 194.722 64.5073   2
  11   4  -7 2419.29 246.935   4
  11  -4  -7 2615.53 198.866   4
  11   4  -7 2695.31 197.752   2
  11   4  -6 1225.42 186.988   4
  11  -4  -6 1292.37 137.800   4
  11   4  -6 1043.95 118.278   2
  11   4  -5 5021.00 347.508   4
  11  -4  -5 5129.39 287.125   4
  11   4  -5 5475.45 262.187   2
  11   4  -4 64.9154 79.7951   4
  11  -4  -4 155.083 65.3696   4
  11   4  -3 2533.11 249.714   4
  11  -4  -3 2305.31 187.140   4
  11   4  -2-134.162 91.7765   4
  11  -4  -2 152.423 69.8063   4
  11  -4  -1 1598.46 163.301   4
  11   4  -1 1836.19 209.196   4
  11   4   0 2523.94 242.853   4
  11  -4   0 2506.04 211.535   4
  11   4   1 3178.86 270.753   4
  11  -4   1 2702.49 228.501   4
  11   4   2 151.087 104.103   4
  11  -4   2 130.183 81.0232   4
  11   4   3 2728.56 264.375   4
  11  -4   3 2629.45 237.494   4
  11   4   4 889.096 158.916   4
  11  -4   4 602.059 120.217   4
  11   4   5 1416.59 203.827   4
  11  -4   5 1827.96 218.322   4
  11  -4   6 2.60594 91.6283   4
  11   5 -14 2889.26 268.264   2
  11  -5 -13 286.786 114.174   2
  11   5 -13 341.082 100.092   2
  11   5 -12 2491.40 235.368   2
  11  -5 -12 2222.59 241.875   2
  11  -5 -11 397.437 122.671   2
  11   5 -11 442.800 103.900   2
  11  -5 -10 2205.07 229.310   2
  11   5 -10 1537.04 176.158   2
  11  -5  -9 1397.97 178.393   2
  11   5  -9 1291.26 152.168   2
  11   5  -8 3626.85 244.344   2
  11   5  -7 1218.28 186.898   4
  11   5  -7 1120.01 128.024   2
  11   5  -6 2309.46 252.948   4
  11  -5  -6 2445.42 184.458   4
  11   5  -5 481.240 138.475   4
  11  -5  -5 442.147 91.7527   4
  11   5  -4 6260.13 397.591   4
  11  -5  -4 6427.39 318.551   4
  11   5  -3 274.718 112.066   4
  11  -5  -3 392.652 85.5492   4
  11   5  -2 2282.46 243.018   4
  11  -5  -2 2637.60 197.924   4
  11   5  -1 332.561 120.697   4
  11  -5  -1 258.535 76.5153   4
  11   5   0 374.306 120.477   4
  11  -5   0 501.255 108.084   4
  11   5   1-67.4599 95.5282   4
  11  -5   1-56.6584 67.3941   4
  11   5   2 3613.62 306.972   4
  11  -5   2 3471.26 264.518   4
  11   5   3 25.5622 86.4752   4
  11  -5   3 206.623 90.8095   4
  11   5   4 1656.05 223.636   4
  11  -5   4 1810.40 208.676   4
  11  -5   5 642.156 142.528   4
  11   6 -13 3034.79 267.788   2
  11  -6 -12 39.2463 80.7742   2
  11   6 -12-12.3435 67.6859   2
  11  -6 -11 1295.88 184.040   2
  11   6 -11 1311.05 166.525   2
  11  -6 -10 291.933 113.771   2
  11   6 -10 213.236 83.7511   2
  11   6  -9 3347.38 244.828   2
  11  -6  -9 3297.90 279.923   2
  11   6  -8 96.3370 59.0274   2
  11   6  -7 3632.73 304.895   4
  11   6  -6 102.536 85.2377   4
  11   6  -5 1221.97 184.085   4
  11   6  -4 89.0732 79.8100   4
  11   6  -3 2692.87 266.289   4
  11   6  -2 234.234 123.132   4
  11  -6  -2-4.21290 50.4077   4
  11  -6  -1 2415.82 190.333   4
  11   6  -1 2218.62 242.130   4
  11   6   0 30.7140 90.3189   4
  11  -6   0-26.6394 65.0752   4
  11   6   1 2548.21 259.020   4
  11  -6   1 2385.13 207.589   4
  11   6   2 78.1641 95.9105   4
  11  -6   2 124.304 75.9976   4
  11   6   3 783.953 154.570   4
  11  -6   3 961.152 144.178   4
  11  -6   4 111.525 78.4212   4
  11  -6   5 483.999 125.501   4
  11  -7 -10 2643.57 269.255   2
  11   7  -6 1691.87 218.969   4
  11   7  -5 2993.80 282.831   4
  11   7  -4 1835.00 226.725   4
  11   7  -3 299.206 123.785   4
  11   7  -2 1669.04 218.668   4
  11   7  -1 1115.25 192.203   4
  11   7   0 1347.60 205.835   4
  11   7   1 730.319 167.562   4
  11   7   2 2289.90 252.891   4
  11  -7   2 1376.64 166.378   4
  11  -7   3 95.3044 73.2365   4
  11  -7   4 1905.21 206.662   4
  11  -7   5 707.694 139.922   4
  11   8  -5 1218.00 188.943   4
  11   8  -4 1105.86 182.038   4
  11   8  -3 1958.18 242.793   4
  11   8  -2 208.660 107.550   4
  11   8  -1 1022.73 180.076   4
  11   8   0 465.443 142.950   4
  11   8   1 1326.78 213.951   4
  12   0 -14 2729.87 261.377   2
  12   0 -13 169.011 90.5479   2
  12   0 -12 3714.58 290.045   2
  12   0 -11 62.5441 70.7124   2
  12   0 -10 6158.89 365.473   2
  12   0  -9 72.1057 64.0575   2
  12   0  -9 81.3373 74.4708   4
  12   0  -8 2002.00 208.155   4
  12   0  -8 1982.99 192.270   2
  12   0  -7-75.6864 64.9323   2
  12   0  -7 51.8658 72.6198   4
  12   0  -6 7927.28 423.978   4
  12   0  -6 7899.11 380.090   2
  12   0  -5 55.1450 64.8856   2
  12   0  -5 47.6381 88.8214   4
  12   0  -4 6571.89 379.433   4
  12   0  -4 6801.26 334.022   2
  12   0  -3-10.3717 43.4891   2
  12   0  -3 128.457 77.2275   4
  12   0  -2 3050.72 250.200   4
  12   0  -2 2547.86 187.877   2
  12   0  -1 25.5412 72.2014   4
  12   0   0 2755.05 248.330   4
  12   0   1 25.0049 84.5621   4
  12   0   2 1757.72 211.712   4
  12   0   3-13.6760 87.5033   4
  12   0   4 3185.34 295.989   4
  12   1 -14 160.476 83.1624   2
  12  -1 -14 166.101 89.4565   2
  12   1 -13 2610.15 249.540   2
  12  -1 -13 2216.08 232.454   2
  12   1 -12 261.185 104.000   2
  12  -1 -12 263.798 113.565   2
  12   1 -11 6080.31 363.732   2
  12  -1 -11 5807.63 365.103   2
  12  -1 -10 21.0656 59.8074   2
  12   1 -10-2.77886 57.5000   2
  12  -1  -9 1494.97 172.626   2
  12  -1  -9 1377.94 169.744   4
  12   1  -9 1508.75 193.879   4
  12   1  -9 1517.37 171.353   2
  12  -1  -8 337.934 96.4807   2
  12   1  -8 280.374 93.0018   4
  12  -1  -8 505.502 110.225   4
  12   1  -8 421.601 100.861   2
  12   1  -7 3109.95 268.179   4
  12  -1  -7 3185.71 253.202   4
  12   1  -7 3250.52 234.502   2
  12  -1  -7 3354.36 248.034   2
  12   1  -6 306.339 84.9921   2
  12  -1  -6 290.911 82.3307   2
  12   1  -6 191.740 96.2309   4
  12  -1  -6 80.8045 71.0440   4
  12   1  -5 7497.89 424.629   4
  12  -1  -5 7641.10 406.932   4
  12   1  -5 7469.93 350.431   2
  12  -1  -5 8234.24 385.621   2
  12   1  -4 210.318 71.2506   2
  12  -1  -4 39.4532 53.1639   2
  12   1  -4 129.788 108.469   4
  12  -1  -4 111.009 75.2549   4
  12  -1  -3 2070.52 204.861   4
  12   1  -3 1774.90 151.354   2
  12   1  -3 1750.12 198.626   4
  12  -1  -3 1643.89 159.627   2
  12  -1  -2 10.8697 55.2615   2
  12   1  -2 5.19193 68.7747   4
  12  -1  -2-61.8383 78.7975   4
  12   1  -1 2460.46 239.043   4
  12  -1  -1 2497.95 226.757   4
  12   1   0 218.777 104.128   4
  12  -1   0 179.003 91.8341   4
  12   1   1 1194.27 179.379   4
  12  -1   1 1054.42 158.703   4
  12   1   2-70.1554 80.6865   4
  12  -1   2 191.746 91.9272   4
  12   1   3 2331.48 248.112   4
  12  -1   3 2175.30 238.339   4
  12   1   4 88.0973 87.2896   4
  12  -1   4 102.721 103.750   4
  12   2 -14 1824.73 213.892   2
  12  -2 -14 1718.11 216.737   2
  12  -2 -13 354.958 119.580   2
  12   2 -13 107.515 78.7021   2
  12  -2 -12 1000.56 160.163   2
  12   2 -12 999.060 146.872   2
  12  -2 -11 51.5093 68.6665   2
  12   2 -11-14.3854 68.1887   2
  12  -2 -10 1119.55 159.899   2
  12   2 -10 1190.13 156.682   2
  12  -2  -9 206.666 86.4144   2
  12   2  -9-63.8829 64.7620   2
  12  -2  -8 137.116 77.2103   2
  12   2  -8 266.977 107.710   4
  12  -2  -8 339.527 100.689   4
  12   2  -8 420.648 92.6495   2
  12  -2  -7 214.384 87.3972   2
  12   2  -7 63.3576 72.2104   4
  12  -2  -7 190.121 91.8630   4
  12   2  -7 133.814 64.4084   2
  12  -2  -6 2392.65 213.708   4
  12   2  -6 2147.71 176.354   2
  12   2  -6 1772.36 206.762   4
  12  -2  -6 2237.78 203.856   2
  12  -2  -5 98.1454 64.6465   2
  12   2  -5 47.2272 84.7702   4
  12  -2  -5-4.67854 58.2301   4
  12   2  -5 62.5773 51.1740   2
  12   2  -4 2469.41 242.367   4
  12  -2  -4 2156.62 203.856   4
  12  -2  -4 2334.22 201.383   2
  12   2  -3-91.8725 86.6810   4
  12  -2  -3 62.5399 58.9352   4
  12   2  -2 3560.21 285.595   4
  12  -2  -2 3591.19 264.310   4
  12   2  -1 114.046 88.9865   4
  12  -2  -1 255.614 87.8823   4
  12   2   0 3345.87 285.635   4
  12  -2   0 3250.49 258.436   4
  12   2   1 97.2814 92.9514   4
  12  -2   1 72.0382 73.2148   4
  12   2   2 412.051 123.382   4
  12  -2   2 309.252 117.104   4
  12   2   3 211.625 96.3665   4
  12  -2   3 323.583 108.698   4
  12   2   4 1907.74 239.539   4
  12  -2   4 1670.17 216.110   4
  12   3 -14 398.502 115.532   2
  12   3 -13 3216.83 274.144   2
  12  -3 -13 2684.93 272.009   2
  12  -3 -12 983.464 161.859   2
  12   3 -12 1123.17 161.156   2
  12  -3 -11 1489.78 191.341   2
  12   3 -11 1296.00 171.527   2
  12  -3 -10 120.819 93.4042   2
  12   3 -10-3.26077 57.5286   2
  12   3  -9 4119.45 276.716   2
  12  -3  -9 4376.22 310.870   2
  12  -3  -8 309.515 101.404   2
  12   3  -8 199.850 97.7761   4
  12  -3  -8 223.063 79.4791   4
  12   3  -8 118.179 62.3282   2
  12   3  -7 4293.33 329.426   4
  12  -3  -7 4339.24 285.821   4
  12   3  -7 4293.40 260.475   2
  12  -3  -7 4422.81 302.027   2
  12   3  -6 110.866 94.3479   4
  12  -3  -6 135.291 69.2373   4
  12  -3  -6 273.997 97.6702   2
  12   3  -6 278.863 74.2864   2
  12   3  -5 3919.47 315.299   4
  12  -3  -5 4114.50 270.444   4
  12   3  -4 160.994 82.9765   4
  12  -3  -4 533.382 105.288   4
  12   3  -3 2683.54 259.562   4
  12  -3  -3 2753.72 225.073   4
  12   3  -2 160.197 93.4479   4
  12  -3  -2 61.3497 56.1814   4
  12   3  -1 1069.51 174.232   4
  12  -3  -1 1273.49 163.724   4
  12   3   0 133.818 81.9739   4
  12  -3   0 230.460 83.4132   4
  12   3   1 2764.99 276.401   4
  12  -3   1 2573.71 235.778   4
  12   3   2 426.938 127.968   4
  12  -3   2 376.382 106.342   4
  12   3   3 1487.23 206.191   4
  12  -3   3 1806.78 209.836   4
  12  -3   4 115.846 91.6232   4
  12   4 -14 1060.80 170.651   2
  12   4 -13-23.4986 71.5783   2
  12   4 -12 2276.13 228.929   2
  12  -4 -12 2322.79 243.003   2
  12  -4 -11 466.013 130.019   2
  12   4 -11 467.407 112.570   2
  12   4 -10 6968.39 381.334   2
  12  -4 -10 7029.20 418.542   2
  12  -4  -9 64.4105 63.7071   2
  12   4  -9 288.507 84.9520   2
  12  -4  -8 1785.89 175.045   4
  12   4  -8 1913.30 178.496   2
  12   4  -8 2004.11 228.539   4
  12  -4  -8 1870.70 202.880   2
  12   4  -7 758.624 151.417   4
  12  -4  -7 687.227 114.790   4
  12  -4  -7 500.687 119.465   2
  12   4  -7 484.735 93.1118   2
  12   4  -6 4267.19 337.230   4
  12  -4  -6 4497.11 282.121   4
  12   4  -5 1092.92 174.068   4
  12  -4  -5 1069.21 141.671   4
  12   4  -4 590.062 138.696   4
  12  -4  -4 241.111 76.2375   4
  12   4  -3 282.101 120.534   4
  12  -4  -3 211.549 80.4230   4
  12  -4  -2 1919.04 188.724   4
  12   4  -2 2081.44 234.215   4
  12   4  -1 97.4043 96.5683   4
  12  -4  -1 51.0281 68.9641   4
  12   4   0 3945.68 317.736   4
  12  -4   0 3541.96 264.702   4
  12   4   1 136.695 101.517   4
  12  -4   1 62.1561 63.7364   4
  12   4   2 433.799 123.089   4
  12  -4   2 569.758 127.560   4
  12   4   3 2886.49 284.371   4
  12  -4   3 2199.76 230.735   4
  12  -4   4 2087.05 228.974   4
  12   5 -13 928.422 159.048   2
  12   5 -12 1557.12 193.240   2
  12   5 -11 5033.45 333.083   2
  12  -5 -11 5489.90 377.314   2
  12  -5 -10 97.2957 76.9932   2
  12   5 -10 185.189 92.3433   2
  12   5  -9 4067.88 274.878   2
  12  -5  -9 4424.26 327.433   2
  12  -5  -8 540.303 125.352   2
  12   5  -7 2972.82 289.803   4
  12   5  -6 329.639 123.362   4
  12   5  -5 1663.82 220.301   4
  12  -5  -5 1402.30 157.835   4
  12   5  -4 330.552 125.864   4
  12  -5  -4 96.8259 59.6228   4
  12   5  -3 541.148 140.337   4
  12  -5  -3 686.639 110.308   4
  12   5  -2-40.4127 88.4130   4
  12  -5  -2 82.2583 64.8640   4
  12   5  -1 4588.19 357.585   4
  12  -5  -1 4686.43 294.489   4
  12   5   0 98.0112 104.765   4
  12  -5   0 130.467 87.2231   4
  12  -5   1 2481.79 223.715   4
  12   5   1 1745.46 231.267   4
  12   5   2 104.062 103.546   4
  12  -5   2 320.978 111.217   4
  12  -5   3 528.039 121.922   4
  12  -5   4 66.3776 78.3336   4
  12   6 -13 54.6001 79.7942   2
  12   6 -12 2030.41 218.172   2
  12   6 -11 333.742 99.6256   2
  12   6 -10 3414.91 259.403   2
  12  -6 -10 2965.79 282.984   2
  12  -6  -9 112.899 106.576   2
  12   6  -7 385.383 133.832   4
  12   6  -6 2977.53 287.888   4
  12   6  -5 105.437 89.8430   4
  12   6  -4 2272.61 261.198   4
  12   6  -3 157.071 107.308   4
  12   6  -2 813.120 160.646   4
  12   6  -1 806.534 164.347   4
  12  -6  -1 587.376 108.789   4
  12  -6   0 2382.71 207.734   4
  12   6   0 2028.31 256.637   4
  12  -6   1 304.520 94.3923   4
  12  -6   2 1540.69 187.014   4
  12  -6   3-65.6580 77.1754   4
  12   7  -6 249.676 121.138   4
  12   7  -5 1273.80 204.467   4
  12   7  -4 179.213 104.026   4
  12   7  -3 1712.74 230.016   4
  12   7  -2 946.313 180.645   4
  13   0 -13 5475.36 376.506   2
  13   0 -12-80.6257 78.2055   2
  13   0 -11 2954.49 260.600   2
  13   0 -10 180.042 77.1189   2
  13   0  -9 4406.05 321.173   4
  13   0  -9 3767.15 279.459   2
  13   0  -8-10.0241 60.7302   2
  13   0  -8 20.6559 75.3227   4
  13   0  -7 7944.16 443.565   4
  13   0  -7 7595.32 396.093   2
  13   0  -6 98.1168 78.6079   2
  13   0  -6-179.165 98.4057   4
  13   0  -5 1887.99 207.279   4
  13   0  -5 1871.42 183.530   2
  13   0  -4 10.5111 48.8177   2
  13   0  -4-30.7185 83.2793   4
  13   0  -3 2617.44 245.838   4
  13   0  -2 70.8183 83.8999   4
  13   0  -1 3539.31 291.597   4
  13   0   0 44.6406 88.9718   4
  13   0   1 2838.96 271.642   4
  13   0   2-14.9074 76.7292   4
  13   1 -13-48.8590 74.0974   2
  13  -1 -13 247.262 98.9085   2
  13   1 -12 3170.45 273.389   2
  13  -1 -12 3351.49 285.112   2
  13  -1 -11 313.414 94.7902   2
  13   1 -11 466.280 116.262   2
  13  -1 -10 737.812 136.955   2
  13   1 -10 754.421 130.762   2
  13  -1  -9 182.486 90.1698   2
  13   1  -9 260.136 101.521   4
  13  -1  -9 111.907 70.2247   4
  13   1  -9 219.223 86.5691   2
  13   1  -8 2976.85 270.442   4
  13  -1  -8 2825.89 253.113   4
  13   1  -8 2633.37 221.986   2
  13  -1  -8 2918.55 244.084   2
  13  -1  -7 240.037 84.5914   2
  13   1  -7 37.2576 89.6219   4
  13  -1  -7 317.118 98.3447   4
  13   1  -7 315.128 90.9213   2
  13   1  -6 1821.69 174.754   2
  13   1  -6 2069.28 230.655   4
  13  -1  -6 1814.99 212.302   4
  13  -1  -6 1751.46 187.226   2
  13   1  -5 131.503 66.0463   2
  13  -1  -5 90.7962 67.3837   2
  13   1  -5 142.245 107.023   4
  13  -1  -5 172.293 83.3746   4
  13  -1  -4 1263.95 150.304   2
  13   1  -4 1217.20 178.423   4
  13  -1  -4 1280.52 170.608   4
  13  -1  -3 177.852 66.6481   2
  13   1  -3 179.440 100.683   4
  13  -1  -3 145.867 90.0653   4
  13   1  -2 2644.28 251.988   4
  13  -1  -2 3241.56 271.187   4
  13   1  -1-87.9791 85.5327   4
  13  -1  -1 141.929 100.664   4
  13   1   0 721.322 151.720   4
  13  -1   0 701.822 147.234   4
  13   1   1 429.934 142.912   4
  13  -1   1 110.915 92.0625   4
  13   1   2 1270.13 196.742   4
  13  -1   2 1479.36 200.414   4
  13   2 -13 1716.97 204.965   2
  13  -2 -13 1764.63 210.006   2
  13  -2 -12 84.2796 79.4209   2
  13   2 -12 225.697 108.081   2
  13   2 -11 2965.10 255.448   2
  13  -2 -11 3040.04 269.950   2
  13  -2 -10 117.473 90.9256   2
  13   2 -10 99.9767 72.3911   2
  13  -2  -9 818.852 140.405   2
  13   2  -9 856.487 157.093   4
  13  -2  -9 1107.22 154.775   4
  13   2  -9 819.609 130.444   2
  13  -2  -8 175.119 80.2794   2
  13   2  -8 87.9328 91.4406   4
  13  -2  -8 205.494 86.8280   4
  13   2  -8 192.853 75.2254   2
  13   2  -7 2999.85 277.996   4
  13  -2  -7 3297.09 265.321   4
  13   2  -7 3190.80 230.088   2
  13  -2  -7 3163.47 258.968   2
  13  -2  -6 778.367 136.916   2
  13   2  -6 899.631 176.228   4
  13  -2  -6 755.134 134.427   4
  13   2  -5 2397.44 252.250   4
  13  -2  -5 2539.41 236.400   4
  13  -2  -5 2589.09 224.768   2
  13  -2  -4-4.98699 63.0199   2
  13   2  -4 107.402 88.5215   4
  13  -2  -4 265.131 96.6123   4
  13  -2  -3 1343.53 157.681   2
  13   2  -3 1116.47 184.880   4
  13  -2  -3 1234.54 162.056   4
  13   2  -2-43.9786 92.4404   4
  13  -2  -2 183.342 96.1624   4
  13   2  -1 4001.39 324.166   4
  13  -2  -1 3844.16 296.888   4
  13   2   0 108.446 86.1997   4
  13  -2   0-15.2265 82.6586   4
  13   2   1 1443.18 209.694   4
  13  -2   1 1309.38 180.101   4
  13  -2   2 191.860 104.174   4
  13   3 -13 5.54820 71.2614   2
  13   3 -12 3793.74 295.674   2
  13  -3 -12 3599.29 304.896   2
  13  -3 -11 38.6265 66.6478   2
  13   3 -11 126.619 74.5806   2
  13  -3 -10 1153.69 168.071   2
  13   3 -10 1350.35 165.564   2
  13  -3  -9 36.1212 69.6655   2
  13  -3  -9 113.268 70.3808   4
  13   3  -9 90.9963 86.3661   4
  13   3  -9 62.5687 66.9563   2
  13  -3  -8 1643.53 197.816   2
  13   3  -8 1901.38 229.991   4
  13  -3  -8 1660.90 183.775   4
  13   3  -8 1484.36 161.187   2
  13  -3  -7 96.2698 75.0343   2
  13   3  -7 323.847 123.063   4
  13  -3  -7 141.460 86.6712   4
  13   3  -6 2624.99 262.117   4
  13  -3  -6 2783.52 237.466   4
  13  -3  -6 2516.51 230.286   2
  13   3  -5 165.446 119.378   4
  13  -3  -5-10.7471 71.6481   2
  13  -3  -5-11.4171 60.5862   4
  13   3  -4 4451.96 347.054   4
  13  -3  -4 3881.02 282.130   4
  13   3  -3 67.4290 99.0205   4
  13  -3  -3-65.4372 77.3994   4
  13   3  -2 3493.81 316.143   4
  13  -3  -2 3324.88 264.034   4
  13   3  -1 158.795 100.240   4
  13  -3  -1 214.724 102.910   4
  13   3   0 1632.80 223.301   4
  13  -3   0 1650.51 198.451   4
  13   3   1 100.431 99.8465   4
  13  -3   1 81.6531 96.0825   4
  13  -3   2 788.276 149.171   4
  13   4 -13 1373.24 190.799   2
  13   4 -12 683.884 129.461   2
  13   4 -11 3249.67 267.398   2
  13  -4 -11 3499.31 304.643   2
  13  -4 -10 216.737 105.111   2
  13   4 -10 167.794 77.2392   2
  13  -4  -9 3121.71 276.902   2
  13   4  -8 318.163 139.147   4
  13  -4  -8-13.8518 66.2561   2
  13   4  -7 3567.62 319.096   4
  13  -4  -7 3592.70 260.431   4
  13  -4  -7 3582.72 295.721   2
  13   4  -6 934.665 171.031   4
  13  -4  -6 958.392 145.819   4
  13   4  -5 1684.88 217.273   4
  13  -4  -5 1312.44 156.649   4
  13   4  -4 226.529 104.111   4
  13  -4  -4 238.557 95.1475   4
  13   4  -3 1749.98 224.998   4
  13  -4  -3 997.674 146.750   4
  13   4  -2 594.972 145.599   4
  13  -4  -2 571.776 124.567   4
  13   4  -1 1056.76 185.116   4
  13  -4  -1 543.149 115.760   4
  13   4   0 388.865 147.813   4
  13  -4   0 413.532 112.202   4
  13  -4   1 1159.31 168.142   4
  13  -4   2 226.309 94.3414   4
  13   5 -13 172.601 93.6530   2
  13   5 -12 1289.44 179.583   2
  13   5 -11 195.175 90.5043   2
  13  -5 -10 3405.97 298.984   2
  13  -5  -9 612.175 141.112   2
  13   5  -8 4126.39 345.878   4
  13  -5  -8 4054.30 324.244   2
  13   5  -7 101.250 101.854   4
  13   5  -6 2139.05 250.348   4
  13   5  -5 47.4225 82.3282   4
  13   5  -4 1127.71 195.506   4
  13   5  -3-40.6716 104.020   4
  13  -5  -3 83.0731 72.3745   4
  13   5  -2 679.742 166.507   4
  13  -5  -2 231.182 84.1997   4
  13  -5  -1 133.423 77.7232   4
  13  -5   0 1108.58 152.038   4
  13  -5   1-21.6817 72.0712   4
  13  -5   2 1463.98 191.569   4
  13  -6   2 104.619 80.2934   4
  14   0 -12 1359.18 185.844   2
  14   0 -11 46.0420 83.2058   2
  14   0 -10 5302.12 354.439   2
  14   0  -9 144.948 111.278   4
  14   0  -9 23.0848 62.0426   2
  14   0  -8 828.048 135.340   2
  14   0  -8 1072.59 177.164   4
  14   0  -7-6.32750 53.1633   2
  14   0  -7-46.0043 81.1719   4
  14   0  -6 3528.92 306.525   4
  14   0  -6 3881.96 270.876   2
  14   0  -5 153.335 117.592   4
  14   0  -4 1847.18 221.162   4
  14   0  -3-114.007 108.107   4
  14   0  -2 756.196 158.503   4
  14   0  -1-21.9241 83.4465   4
  14   1 -12 201.083 104.573   2
  14  -1 -12 277.202 111.653   2
  14   1 -11 1159.27 171.410   2
  14  -1 -11 1266.65 183.093   2
  14  -1 -10 27.4904 72.5190   2
  14   1 -10 156.259 84.3740   2
  14  -1  -9 1364.34 180.670   2
  14   1  -9 1800.31 224.287   4
  14  -1  -9 1605.60 196.253   4
  14   1  -9 1409.64 175.423   2
  14  -1  -8 947.759 147.038   2
  14   1  -8 826.086 158.673   4
  14  -1  -8 844.964 153.826   4
  14   1  -8 1056.73 151.139   2
  14  -1  -7 1665.81 194.609   2
  14   1  -7 2085.92 241.648   4
  14  -1  -7 1668.57 203.286   4
  14  -1  -6 1113.65 153.245   2
  14   1  -6 1264.79 195.342   4
  14  -1  -6 1450.61 191.318   4
  14  -1  -5 739.907 126.870   2
  14   1  -5 834.616 161.761   4
  14  -1  -5 789.011 145.876   4
  14   1  -4 273.954 110.518   4
  14  -1  -4 133.427 81.3476   4
  14   1  -3 1243.20 189.317   4
  14  -1  -3 774.288 149.828   4
  14   1  -2-22.9051 82.1807   4
  14  -1  -2 23.7432 67.5495   4
  14   1  -1 1548.52 209.964   4
  14  -1  -1 1662.02 210.795   4
  14  -1   0 20.6040 84.1744   4
  14   2 -13 161.533 91.4515   2
  14   2 -12 2757.30 259.520   2
  14  -2 -11 149.099 96.5502   2
  14   2 -11-10.6883 66.9632   2
  14   2 -10 2337.94 224.086   2
  14  -2 -10 2344.18 238.360   2
  14  -2  -9 199.368 105.635   2
  14   2  -9 109.721 94.3457   4
  14  -2  -9 69.5839 76.8735   4
  14   2  -9 130.296 80.1776   2
  14   2  -8 2963.06 286.397   4
  14  -2  -8 2996.03 265.510   4
  14  -2  -8 3203.16 270.639   2
  14  -2  -7 23.7377 67.9994   2
  14   2  -7 79.2738 98.6345   4
  14  -2  -7 167.636 95.1847   4
  14   2  -6 3628.01 317.063   4
  14  -2  -6 3871.37 308.246   4
  14  -2  -6 4035.58 301.279   2
  14  -2  -5 133.789 82.5581   2
  14   2  -5 57.3152 100.219   4
  14  -2  -5-4.77426 73.1826   4
  14  -2  -4 2178.99 228.228   4
  14   2  -4 2340.29 255.890   4
  14  -2  -4 2363.33 217.317   2
  14   2  -3 299.955 116.883   4
  14  -2  -3 107.220 93.5180   4
  14  -2  -2 2473.75 245.691   4
  14   2  -2 2405.53 267.768   4
  14  -2  -1 158.587 95.8637   4
  14  -2   0 1306.77 189.170   4
  14   3 -12 216.509 92.4710   2
  14   3 -11 1204.59 169.000   2
  14  -3 -10 138.675 94.7027   2
  14   3  -9 2894.66 295.716   4
  14  -3  -9 2691.68 267.141   2
  14  -3  -8 824.869 151.871   2
  14   3  -8 813.186 171.073   4
  14  -3  -8 704.988 137.793   4
  14  -3  -7 1568.37 190.796   2
  14   3  -7 1464.05 212.421   4
  14  -3  -7 1624.46 193.531   4
  14  -3  -6 99.8315 72.9426   2
  14   3  -6 71.2476 110.753   4
  14  -3  -6 132.018 82.3005   4
  14  -3  -5 1219.74 167.468   2
  14   3  -5 995.203 183.764   4
  14  -3  -5 1087.13 163.357   4
  14   3  -4 271.017 125.804   4
  14  -3  -4 65.8113 68.1760   2
  14  -3  -4 95.5440 86.4685   4
  14   3  -3 1941.78 257.444   4
  14  -3  -3 1516.48 189.134   4
  14  -3  -2 33.4288 68.3471   4
  14  -3  -1 1591.09 201.990   4
  14  -3   0 71.0441 80.6729   4
  14   4 -12 2589.23 248.595   2
  14  -4  -9 160.741 88.1732   2
  14  -4  -8 1050.47 166.823   2
  14  -4  -7 29.1931 69.5559   2
  14  -4  -6 3865.65 310.109   2
  14  -4  -5 224.389 98.2380   4
  14  -4  -4 1391.28 178.080   4
  14  -4  -3 17.8281 71.5079   4
  14  -4  -2 1805.63 202.707   4
  14  -4  -1 122.801 85.2471   4
  14  -4   0 976.933 165.029   4
  14  -5  -7 1869.07 237.027   2
  14  -5   0 98.4329 87.1425   4
  15   0 -11 1651.40 203.013   2
  15   0 -10-19.0314 65.1793   2
  15   0  -9 1411.41 202.778   4
  15   0  -9 2001.15 212.713   2
  15   0  -8-81.8361 86.7091   4
  15   0  -7 754.853 154.525   4
  15   0  -6 121.149 105.401   4
  15   0  -5-121.376 100.375   4
  15   0  -4 182.826 99.1760   4
  15   1 -11 83.9714 77.4056   2
  15  -1 -10 1608.79 204.587   2
  15   1 -10 1326.47 178.923   2
  15  -1  -9 190.316 86.9434   2
  15  -1  -9-61.8710 75.7050   4
  15   1  -8 2977.56 292.144   4
  15  -1  -8 3278.52 295.815   4
  15  -1  -8 3148.97 270.281   2
  15  -1  -7 212.910 103.870   2
  15   1  -7 294.592 139.287   4
  15  -1  -7 402.817 136.124   4
  15   1  -6 920.734 175.408   4
  15  -1  -6 1449.65 208.092   4
  15  -1  -5 244.833 106.552   4
  15  -1  -4 1415.08 200.308   4
  15  -1  -3 613.056 148.021   4
  15  -2 -10 419.237 120.737   2
  15  -2  -9 1322.36 186.953   2
  15  -2  -9 1455.37 193.516   4
  15  -2  -8 122.018 89.1502   2
  15  -2  -8-28.7751 74.3481   4
  15  -2  -7 1506.43 193.359   2
  15  -2  -7 2124.16 234.028   4
  15  -2  -6 36.0551 67.2891   2
  15  -2  -6 206.319 109.655   4
  15  -2  -5 1841.06 224.262   4
  15  -2  -4 136.101 90.5213   4
  15  -2  -3 1714.66 219.205   4
  15  -3  -8 3465.54 302.578   2
  15  -3  -7 70.1351 71.8779   2
  15  -3  -6 2439.72 244.927   4
  15  -3  -6 2340.15 240.556   2
  15  -3  -5-22.4571 66.4468   2
  15  -3  -5 167.010 96.2778   4
  15  -3  -4 1405.24 184.313   4
  15  -3  -3 44.7709 82.2753   4
  15  -4  -6 300.323 104.757   2
  15  -4  -5 1366.77 189.407   2
  15  -4  -4-31.5163 69.6362   2
   0   0   0    0.00    0.00   0

TITL MD_4164_BeDa in Pn
REM Pn (#7 in standard setting)
CELL 0.71073  11.649143  10.134559  14.043639  90.0000 109.8492  90.0000
ZERR    3.00   0.000529   0.000374   0.000655   0.0000   0.0053   0.0000
LATT -1
SYMM  x+1/2,-y, z+1/2
SFAC C H N O Ce
UNIT 60.00 60.00 12.00 18.00 3.00
TREF
HKLF 4
END
;
_shelx_hkl_checksum                8583
_olex2_submission_special_instructions  'No special instructions were received'
_oxdiff_exptl_absorpt_empirical_details
;
Empirical correction (ABSPACK) includes:
- Absorption correction using spherical harmonics
- Frame scaling
;
_oxdiff_exptl_absorpt_empirical_full_max  1.259
_oxdiff_exptl_absorpt_empirical_full_min  0.893
