# Supplementary material for: Novel Lanthanide (III) Complexes Derived from an Imidazole–Biphenyl–Carboxylate Ligand: Synthesis, Structure and Luminescence Properties
Source: Molecules. 2021 Nov 17;26(22):6942. doi: 10.3390/molecules26226942 (PMC8625298; doi:10.3390/molecules26226942)
Supplement: Supplementary file 1 [file molecules-26-06942-s001.zip › CRystallografic data/MD_4167_BeDa.cif]

data_md_4167_beda
_audit_creation_date               2021-09-04
_audit_creation_method
;
Olex2 1.3
(compiled 2020.11.12 svn.r5f609507 for OlexSys, GUI svn.r6272)
;
_shelx_SHELXL_version_number       '2018/3'
_audit_contact_author_address      ?
_audit_contact_author_email        ?
_audit_contact_author_name         ''
_audit_contact_author_phone        ?
_publ_contact_author_id_orcid      ?
_publ_section_references
;
Dolomanov, O.V., Bourhis, L.J., Gildea, R.J, Howard, J.A.K. & Puschmann, H.
 (2009), J. Appl. Cryst. 42, 339-341.

Sheldrick, G.M. (2015). Acta Cryst. A71, 3-8.

Sheldrick, G.M. (2015). Acta Cryst. C71, 3-8.
;
_chemical_name_common              ?
_chemical_name_systematic          ?
_chemical_formula_moiety           'C32 H24 Eu N7 O13'
_chemical_formula_sum              'C32 H24 Eu N7 O13'
_chemical_formula_weight           866.54
_chemical_melting_point            ?
_chemical_oxdiff_formula           C20H20N4O6Eu1
_chemical_oxdiff_usercomment       M10D
loop_
  _atom_type_symbol
  _atom_type_description
  _atom_type_scat_dispersion_real
  _atom_type_scat_dispersion_imag
  _atom_type_scat_source
 'C' 'C' 0.0033 0.0016 'International Tables Vol C Tables 4.2.6.8 and 6.1.1.4'
 'H' 'H' 0.0000 0.0000 'International Tables Vol C Tables 4.2.6.8 and 6.1.1.4'
 'Eu' 'Eu' -0.1578 3.6682
 'International Tables Vol C Tables 4.2.6.8 and 6.1.1.4'
 'N' 'N' 0.0061 0.0033 'International Tables Vol C Tables 4.2.6.8 and 6.1.1.4'
 'O' 'O' 0.0106 0.0060 'International Tables Vol C Tables 4.2.6.8 and 6.1.1.4'

_shelx_space_group_comment
;
The symmetry employed for this shelxl refinement is uniquely defined
by the following loop, which should always be used as a source of
symmetry information in preference to the above space-group names.
They are only intended as comments.
;
_space_group_crystal_system        'monoclinic'
_space_group_IT_number             13
_space_group_name_H-M_alt          'P 1 2/n 1'
_space_group_name_Hall             '-P 2yac'
loop_
  _space_group_symop_operation_xyz
 'x, y, z'
 '-x+1/2, y, -z+1/2'
 '-x, -y, -z'
 'x-1/2, -y, z-1/2'

_cell_length_a                     11.6229(7)
_cell_length_b                     10.0972(5)
_cell_length_c                     14.0020(8)
_cell_angle_alpha                  90
_cell_angle_beta                   109.798(7)
_cell_angle_gamma                  90
_cell_volume                       1546.14(16)
_cell_formula_units_Z              2
_cell_measurement_reflns_used      2601
_cell_measurement_temperature      180.00(14)
_cell_measurement_theta_max        27.5780
_cell_measurement_theta_min        1.9650
_shelx_estimated_absorpt_T_max     0.902
_shelx_estimated_absorpt_T_min     0.570
_exptl_absorpt_coefficient_mu      2.114
_exptl_absorpt_correction_T_max    1.00000
_exptl_absorpt_correction_T_min    0.98094
_exptl_absorpt_correction_type     multi-scan
_exptl_absorpt_process_details
;
CrysAlisPro 1.171.38.46 (Rigaku Oxford Diffraction, 2015)
Empirical absorption correction using spherical harmonics,
 implemented in SCALE3 ABSPACK scaling algorithm.
;
_exptl_absorpt_special_details     ?
_exptl_crystal_colour              'clear light colourless'
_exptl_crystal_colour_lustre       clear
_exptl_crystal_colour_modifier     light
_exptl_crystal_colour_primary      colourless
_exptl_crystal_density_diffrn      1.861
_exptl_crystal_density_meas        ?
_exptl_crystal_density_method      ?
_exptl_crystal_description         prism
_exptl_crystal_F_000               864
_exptl_crystal_size_max            0.3
_exptl_crystal_size_mid            0.05
_exptl_crystal_size_min            0.05
_exptl_transmission_factor_max     ?
_exptl_transmission_factor_min     ?
_diffrn_reflns_av_R_equivalents    0.0387
_diffrn_reflns_av_unetI/netI       0.0688
_diffrn_reflns_Laue_measured_fraction_full  1.000
_diffrn_reflns_Laue_measured_fraction_max  0.865
_diffrn_reflns_limit_h_max         15
_diffrn_reflns_limit_h_min         -15
_diffrn_reflns_limit_k_max         13
_diffrn_reflns_limit_k_min         -12
_diffrn_reflns_limit_l_max         18
_diffrn_reflns_limit_l_min         -19
_diffrn_reflns_number              7681
_diffrn_reflns_point_group_measured_fraction_full  1.000
_diffrn_reflns_point_group_measured_fraction_max  0.865
_diffrn_reflns_theta_full          25.242
_diffrn_reflns_theta_max           29.131
_diffrn_reflns_theta_min           1.977
_diffrn_ambient_environment        N~2~
_diffrn_ambient_temperature        180.00(14)
_diffrn_detector                   'CCD plate'
_diffrn_detector_area_resol_mean   8.0797
_diffrn_detector_type              Eos
_diffrn_measured_fraction_theta_full  1.000
_diffrn_measured_fraction_theta_max  0.865
_diffrn_measurement_details
;
List of Runs (angles in degrees, time in seconds):

  # Type    Start    End  Width  t~exp~   \w     \q     \k     \f   Frames
--------------------------------------------------------------------------
  1  \w    -34.00  51.00   1.00   60.00    --  -15.60  38.00 -90.00   85
  2  \w     48.00  77.00   1.00   60.00    --   17.79  57.00-180.00   29
  3  \w    -25.00  16.00   1.00   60.00    --  -15.60 -99.00 -30.00   41
  4  \w     34.00  60.00   1.00   60.00    --   17.79  57.00  60.00   26
  5  \w     37.00  88.00   1.00   60.00    --   17.79 178.00 120.00   51
;
_diffrn_measurement_device         'four-circle diffractometer'
_diffrn_measurement_device_type    'Xcalibur, Eos'
_diffrn_measurement_method         '\w scans'
_diffrn_orient_matrix_type        
 'CrysAlisPro convention (1999,Acta A55,543-557)'
_diffrn_orient_matrix_UB_11        -0.0017173000
_diffrn_orient_matrix_UB_12        -0.0072432000
_diffrn_orient_matrix_UB_13        -0.0508358000
_diffrn_orient_matrix_UB_21        0.0216160000
_diffrn_orient_matrix_UB_22        -0.0659510000
_diffrn_orient_matrix_UB_23        0.0105399000
_diffrn_orient_matrix_UB_31        -0.0611384000
_diffrn_orient_matrix_UB_32        -0.0231161000
_diffrn_orient_matrix_UB_33        -0.0141741000
_diffrn_radiation_monochromator    graphite
_diffrn_radiation_probe            x-ray
_diffrn_radiation_type             'Mo K\a'
_diffrn_radiation_wavelength       0.71073
_diffrn_source                     'fine-focus sealed X-ray tube'
_diffrn_source_type                'Enhance (Mo) X-ray Source'
_reflns_Friedel_coverage           0.000
_reflns_Friedel_fraction_full      .
_reflns_Friedel_fraction_max       .
_reflns_number_gt                  2991
_reflns_number_total               3599
_reflns_odcompleteness_completeness  99.97
_reflns_odcompleteness_iscentric   1
_reflns_odcompleteness_theta       26.32
_reflns_special_details
;
 Reflections were merged by SHELXL according to the crystal
 class for the calculation of statistics and refinement.
 
 _reflns_Friedel_fraction is defined as the number of unique
 Friedel pairs measured divided by the number that would be
 possible theoretically, ignoring centric projections and
 systematic absences.
;
_reflns_threshold_expression       'I > 2\s(I)'
_computing_cell_refinement         'CrysAlisPro 1.171.38.46 (Rigaku OD, 2015)'
_computing_data_collection         'CrysAlisPro 1.171.38.46 (Rigaku OD, 2015)'
_computing_data_reduction          'CrysAlisPro 1.171.38.46 (Rigaku OD, 2015)'
_computing_molecular_graphics      'Olex2 1.3 (Dolomanov et al., 2009)'
_computing_publication_material    'Olex2 1.3 (Dolomanov et al., 2009)'
_computing_structure_refinement    'SHELXL 2018/3 (Sheldrick, 2015)'
_computing_structure_solution      'SHELXT 2018/2 (Sheldrick, 2018)'
_refine_diff_density_max           0.817
_refine_diff_density_min           -0.715
_refine_diff_density_rms           0.132
_refine_ls_extinction_coef         .
_refine_ls_extinction_method       none
_refine_ls_goodness_of_fit_ref     1.042
_refine_ls_hydrogen_treatment      constr
_refine_ls_matrix_type             full
_refine_ls_number_parameters       241
_refine_ls_number_reflns           3599
_refine_ls_number_restraints       0
_refine_ls_R_factor_all            0.0560
_refine_ls_R_factor_gt             0.0419
_refine_ls_restrained_S_all        1.042
_refine_ls_shift/su_max            0.001
_refine_ls_shift/su_mean           0.000
_refine_ls_structure_factor_coef   Fsqd
_refine_ls_weighting_details      
 'w=1/[\s^2^(Fo^2^)+(0.0214P)^2^+0.0393P] where P=(Fo^2^+2Fc^2^)/3'
_refine_ls_weighting_scheme        calc
_refine_ls_wR_factor_gt            0.0662
_refine_ls_wR_factor_ref           0.0700
_refine_special_details            ?
_olex2_refinement_description
;
1. Fixed Uiso
 At 1.2 times of:
  All C(H) groups, All N(H) groups
2.a Aromatic/amide H refined with riding coordinates:
 N2(H2), C3(H3), C4(H4), C6(H6), C7(H7), C9(H9), C10(H10), C12(H12), C13(H13),
 C14(H14), C15(H15), C16(H16)
;
_atom_sites_solution_hydrogens     geom
_atom_sites_solution_primary       dual
_atom_sites_solution_secondary     ?
loop_
  _atom_site_label
  _atom_site_type_symbol
  _atom_site_fract_x
  _atom_site_fract_y
  _atom_site_fract_z
  _atom_site_U_iso_or_equiv
  _atom_site_adp_type
  _atom_site_occupancy
  _atom_site_site_symmetry_order
  _atom_site_calc_flag
  _atom_site_refinement_flags_posn
  _atom_site_refinement_flags_adp
  _atom_site_refinement_flags_occupancy
  _atom_site_disorder_assembly
  _atom_site_disorder_group
 Eu1 Eu 0.750000 0.75763(3) 0.250000 0.01517(8) Uani 1 2 d S T P . .
 O1 O 0.6242(2) 0.5535(2) 0.18533(19) 0.0204(6) Uani 1 1 d . . . . .
 O2 O 0.6072(2) 0.6525(2) 0.31996(18) 0.0199(6) Uani 1 1 d . . . . .
 O3 O 0.9545(2) 0.8417(3) 0.36139(19) 0.0231(6) Uani 1 1 d . . . . .
 O4 O 0.8372(2) 0.7672(3) 0.44116(18) 0.0221(6) Uani 1 1 d . . . . .
 O5 O 1.0150(2) 0.8514(3) 0.52711(19) 0.0312(7) Uani 1 1 d . . . . .
 O6 O 0.7171(2) 0.9822(3) 0.31405(18) 0.0213(6) Uani 1 1 d . . . . .
 O7 O 0.750000 1.1696(4) 0.250000 0.0267(9) Uani 1 2 d S T P . .
 N1 N 0.2559(3) -0.2790(3) 0.4551(2) 0.0183(7) Uani 1 1 d . . . . .
 N2 N 0.1938(3) -0.4162(3) 0.5454(2) 0.0230(8) Uani 1 1 d . . . . .
 H2 H 0.172758 -0.448423 0.593901 0.028 Uiso 1 1 calc R U . . .
 N3 N 0.9379(3) 0.8207(3) 0.4451(2) 0.0203(7) Uani 1 1 d . . . . .
 N4 N 0.750000 1.0469(4) 0.250000 0.0198(10) Uani 1 2 d S T P . .
 C1 C 0.5871(3) 0.5541(4) 0.2609(3) 0.0184(8) Uani 1 1 d . . . . .
 C2 C 0.5243(3) 0.4342(3) 0.2832(3) 0.0150(8) Uani 1 1 d . . . . .
 C3 C 0.5121(3) 0.3206(4) 0.2251(3) 0.0168(8) Uani 1 1 d . . . . .
 H3 H 0.535260 0.322109 0.167667 0.020 Uiso 1 1 calc R U . . .
 C4 C 0.4662(3) 0.2053(4) 0.2509(3) 0.0166(8) Uani 1 1 d . . . . .
 H4 H 0.459847 0.130151 0.211022 0.020 Uiso 1 1 calc R U . . .
 C5 C 0.4290(3) 0.1990(4) 0.3362(3) 0.0160(8) Uani 1 1 d . . . . .
 C6 C 0.4384(3) 0.3159(4) 0.3925(3) 0.0178(8) Uani 1 1 d . . . . .
 H6 H 0.411745 0.316265 0.448069 0.021 Uiso 1 1 calc R U . . .
 C7 C 0.4865(3) 0.4308(4) 0.3671(3) 0.0185(8) Uani 1 1 d . . . . .
 H7 H 0.493403 0.506390 0.406605 0.022 Uiso 1 1 calc R U . . .
 C8 C 0.3837(3) 0.0747(4) 0.3663(3) 0.0162(8) Uani 1 1 d . . . . .
 C9 C 0.4230(3) -0.0480(4) 0.3444(3) 0.0198(8) Uani 1 1 d . . . . .
 H9 H 0.478390 -0.051445 0.309584 0.024 Uiso 1 1 calc R U . . .
 C10 C 0.3819(3) -0.1654(4) 0.3730(3) 0.0212(9) Uani 1 1 d . . . . .
 H10 H 0.410015 -0.246556 0.358516 0.025 Uiso 1 1 calc R U . . .
 C11 C 0.2978(3) -0.1594(4) 0.4236(3) 0.0175(8) Uani 1 1 d . . . . .
 C12 C 0.2558(3) -0.0390(4) 0.4459(3) 0.0198(8) Uani 1 1 d . . . . .
 H12 H 0.198927 -0.035906 0.479215 0.024 Uiso 1 1 calc R U . . .
 C13 C 0.2996(3) 0.0770(4) 0.4178(3) 0.0186(8) Uani 1 1 d . . . . .
 H13 H 0.272457 0.158003 0.433520 0.022 Uiso 1 1 calc R U . . .
 C14 C 0.2295(3) -0.3983(4) 0.4028(3) 0.0246(9) Uani 1 1 d . . . . .
 H14 H 0.236966 -0.416772 0.340066 0.030 Uiso 1 1 calc R U . . .
 C15 C 0.1909(3) -0.4824(4) 0.4611(3) 0.0286(10) Uani 1 1 d . . . . .
 H15 H 0.166668 -0.569908 0.445661 0.034 Uiso 1 1 calc R U . . .
 C16 C 0.2340(3) -0.2946(4) 0.5424(3) 0.0202(8) Uani 1 1 d . . . . .
 H16 H 0.245149 -0.230467 0.592435 0.024 Uiso 1 1 calc R U . . .

loop_
  _atom_site_aniso_label
  _atom_site_aniso_U_11
  _atom_site_aniso_U_22
  _atom_site_aniso_U_33
  _atom_site_aniso_U_23
  _atom_site_aniso_U_13
  _atom_site_aniso_U_12
 Eu1 0.01896(14) 0.01055(13) 0.02091(14) 0.000 0.01316(11) 0.000
 O1 0.0279(15) 0.0166(14) 0.0252(14) -0.0027(11) 0.0199(12) -0.0032(12)
 O2 0.0270(14) 0.0159(13) 0.0258(14) -0.0043(11) 0.0208(12) -0.0058(12)
 O3 0.0236(14) 0.0284(16) 0.0217(14) 0.0020(12) 0.0136(12) -0.0040(13)
 O4 0.0231(13) 0.0211(15) 0.0262(14) 0.0009(12) 0.0135(11) -0.0026(13)
 O5 0.0271(16) 0.0402(18) 0.0224(15) 0.0042(14) 0.0032(13) 0.0005(15)
 O6 0.0313(15) 0.0187(14) 0.0211(14) 0.0026(11) 0.0183(12) 0.0035(13)
 O7 0.034(2) 0.014(2) 0.033(2) 0.000 0.0117(19) 0.000
 N1 0.0186(15) 0.0155(17) 0.0221(16) 0.0016(13) 0.0086(14) -0.0022(13)
 N2 0.0238(17) 0.0235(18) 0.0256(18) 0.0078(15) 0.0134(15) -0.0007(16)
 N3 0.0207(17) 0.0149(17) 0.0272(18) 0.0024(14) 0.0107(16) 0.0047(15)
 N4 0.020(2) 0.017(2) 0.021(2) 0.000 0.006(2) 0.000
 C1 0.0191(19) 0.0161(19) 0.022(2) 0.0013(16) 0.0091(17) 0.0008(17)
 C2 0.0150(18) 0.0134(18) 0.0175(18) 0.0011(15) 0.0064(16) 0.0005(16)
 C3 0.0169(18) 0.0189(19) 0.0190(19) 0.0018(16) 0.0119(16) -0.0024(17)
 C4 0.0153(18) 0.0129(18) 0.023(2) -0.0029(15) 0.0077(16) 0.0008(15)
 C5 0.0139(18) 0.0183(18) 0.0173(18) 0.0018(15) 0.0071(16) -0.0011(16)
 C6 0.0208(19) 0.0190(19) 0.0191(19) 0.0000(16) 0.0137(17) -0.0008(17)
 C7 0.0194(19) 0.0171(19) 0.022(2) -0.0032(16) 0.0106(17) -0.0011(17)
 C8 0.0124(18) 0.0172(19) 0.0198(19) 0.0000(16) 0.0065(16) -0.0001(16)
 C9 0.021(2) 0.020(2) 0.025(2) 0.0031(16) 0.0171(17) -0.0011(17)
 C10 0.026(2) 0.017(2) 0.026(2) -0.0006(17) 0.0155(18) 0.0002(18)
 C11 0.0139(19) 0.021(2) 0.0159(18) 0.0067(16) 0.0033(16) -0.0064(17)
 C12 0.020(2) 0.021(2) 0.023(2) 0.0006(16) 0.0124(17) -0.0026(17)
 C13 0.0193(19) 0.0169(19) 0.022(2) -0.0028(16) 0.0099(17) 0.0026(17)
 C14 0.032(2) 0.018(2) 0.025(2) -0.0045(17) 0.0107(19) -0.0074(19)
 C15 0.033(2) 0.022(2) 0.032(2) -0.0005(19) 0.012(2) -0.006(2)
 C16 0.0203(19) 0.020(2) 0.023(2) 0.0030(16) 0.0098(17) 0.0037(17)

_geom_special_details
;
 All esds (except the esd in the dihedral angle between two l.s. planes)
 are estimated using the full covariance matrix.  The cell esds are taken
 into account individually in the estimation of esds in distances, angles
 and torsion angles; correlations between esds in cell parameters are only
 used when they are defined by crystal symmetry.  An approximate (isotropic)
 treatment of cell esds is used for estimating esds involving l.s. planes.
;
loop_
  _geom_bond_atom_site_label_1
  _geom_bond_atom_site_label_2
  _geom_bond_distance
  _geom_bond_site_symmetry_2
  _geom_bond_publ_flag
 Eu1 O1 2.512(2) . ?
 Eu1 O1 2.512(2) 2_655 ?
 Eu1 O2 2.437(2) . ?
 Eu1 O2 2.437(2) 2_655 ?
 Eu1 O3 2.508(2) . ?
 Eu1 O3 2.508(2) 2_655 ?
 Eu1 O4 2.523(2) . ?
 Eu1 O4 2.523(2) 2_655 ?
 Eu1 O6 2.515(3) 2_655 ?
 Eu1 O6 2.515(3) . ?
 O1 C1 1.271(4) . ?
 O2 C1 1.263(4) . ?
 O3 N3 1.268(4) . ?
 O4 N3 1.273(4) . ?
 O5 N3 1.234(4) . ?
 O6 N4 1.269(3) 2_655 ?
 O6 N4 1.269(3) . ?
 O7 N4 1.239(5) 2_655 ?
 O7 N4 1.239(5) . ?
 N1 C11 1.428(4) . ?
 N1 C14 1.389(5) . ?
 N1 C16 1.339(5) . ?
 N2 H2 0.8600 . ?
 N2 C15 1.347(5) . ?
 N2 C16 1.320(5) . ?
 N4 N4 0.000(9) 2_655 ?
 C1 C2 1.499(5) . ?
 C2 C3 1.386(5) . ?
 C2 C7 1.387(5) . ?
 C3 H3 0.9300 . ?
 C3 C4 1.379(5) . ?
 C4 H4 0.9300 . ?
 C4 C5 1.403(5) . ?
 C5 C6 1.402(5) . ?
 C5 C8 1.476(5) . ?
 C6 H6 0.9300 . ?
 C6 C7 1.386(5) . ?
 C7 H7 0.9300 . ?
 C8 C9 1.390(5) . ?
 C8 C13 1.398(5) . ?
 C9 H9 0.9300 . ?
 C9 C10 1.387(5) . ?
 C10 H10 0.9300 . ?
 C10 C11 1.390(5) . ?
 C11 C12 1.385(5) . ?
 C12 H12 0.9300 . ?
 C12 C13 1.385(5) . ?
 C13 H13 0.9300 . ?
 C14 H14 0.9300 . ?
 C14 C15 1.356(5) . ?
 C15 H15 0.9300 . ?
 C16 H16 0.9300 . ?

loop_
  _geom_angle_atom_site_label_1
  _geom_angle_atom_site_label_2
  _geom_angle_atom_site_label_3
  _geom_angle
  _geom_angle_site_symmetry_1
  _geom_angle_site_symmetry_3
  _geom_angle_publ_flag
 O1 Eu1 O1 69.71(11) . 2_655 ?
 O1 Eu1 O4 70.92(8) . 2_655 ?
 O1 Eu1 O4 70.92(8) 2_655 . ?
 O1 Eu1 O4 112.92(8) . . ?
 O1 Eu1 O4 112.92(8) 2_655 2_655 ?
 O1 Eu1 O6 138.73(8) 2_655 . ?
 O1 Eu1 O6 136.73(8) . . ?
 O1 Eu1 O6 136.73(8) 2_655 2_655 ?
 O1 Eu1 O6 138.73(8) . 2_655 ?
 O2 Eu1 O1 52.79(8) 2_655 2_655 ?
 O2 Eu1 O1 83.70(8) 2_655 . ?
 O2 Eu1 O1 52.79(8) . . ?
 O2 Eu1 O1 83.70(8) . 2_655 ?
 O2 Eu1 O2 128.38(12) 2_655 . ?
 O2 Eu1 O3 76.50(9) 2_655 . ?
 O2 Eu1 O3 121.88(8) . . ?
 O2 Eu1 O3 76.50(9) . 2_655 ?
 O2 Eu1 O3 121.88(8) 2_655 2_655 ?
 O2 Eu1 O4 111.07(8) . 2_655 ?
 O2 Eu1 O4 70.95(8) . . ?
 O2 Eu1 O4 70.95(8) 2_655 2_655 ?
 O2 Eu1 O4 111.07(8) 2_655 . ?
 O2 Eu1 O6 92.45(8) . . ?
 O2 Eu1 O6 137.94(8) . 2_655 ?
 O2 Eu1 O6 92.45(8) 2_655 2_655 ?
 O2 Eu1 O6 137.94(8) 2_655 . ?
 O3 Eu1 O1 74.95(8) . 2_655 ?
 O3 Eu1 O1 144.60(9) . . ?
 O3 Eu1 O1 144.61(9) 2_655 2_655 ?
 O3 Eu1 O1 74.95(8) 2_655 . ?
 O3 Eu1 O3 140.43(13) . 2_655 ?
 O3 Eu1 O4 51.07(8) . . ?
 O3 Eu1 O4 51.07(8) 2_655 2_655 ?
 O3 Eu1 O4 127.05(8) . 2_655 ?
 O3 Eu1 O4 127.05(8) 2_655 . ?
 O3 Eu1 O6 71.94(8) . 2_655 ?
 O3 Eu1 O6 71.94(8) 2_655 . ?
 O3 Eu1 O6 72.52(8) 2_655 2_655 ?
 O3 Eu1 O6 72.52(8) . . ?
 O4 Eu1 O4 175.63(12) . 2_655 ?
 O6 Eu1 O4 106.80(8) . 2_655 ?
 O6 Eu1 O4 69.04(8) . . ?
 O6 Eu1 O4 69.04(8) 2_655 2_655 ?
 O6 Eu1 O4 106.80(8) 2_655 . ?
 O6 Eu1 O6 51.25(11) 2_655 . ?
 C1 O1 Eu1 91.0(2) . . ?
 C1 O2 Eu1 94.6(2) . . ?
 N3 O3 Eu1 96.3(2) . . ?
 N3 O4 Eu1 95.4(2) . . ?
 N4 O6 Eu1 95.4(2) 2_655 . ?
 N4 O6 Eu1 95.4(2) . . ?
 N4 O6 N4 0.0(3) 2_655 . ?
 N4 O7 N4 0.000(1) 2_655 . ?
 C14 N1 C11 127.4(3) . . ?
 C16 N1 C11 124.9(3) . . ?
 C16 N1 C14 107.7(3) . . ?
 C15 N2 H2 125.1 . . ?
 C16 N2 H2 125.1 . . ?
 C16 N2 C15 109.8(3) . . ?
 O3 N3 O4 117.2(3) . . ?
 O5 N3 O3 121.9(3) . . ?
 O5 N3 O4 120.9(3) . . ?
 O6 N4 O6 118.0(4) 2_655 . ?
 O7 N4 O6 121.0(2) . . ?
 O7 N4 O6 121.0(2) . 2_655 ?
 N4 N4 O6 0(10) 2_655 . ?
 N4 N4 O6 0(10) 2_655 2_655 ?
 N4 N4 O7 0(10) 2_655 . ?
 O1 C1 C2 119.7(3) . . ?
 O2 C1 O1 120.5(3) . . ?
 O2 C1 C2 119.6(3) . . ?
 C3 C2 C1 120.4(3) . . ?
 C3 C2 C7 118.6(3) . . ?
 C7 C2 C1 120.8(3) . . ?
 C2 C3 H3 119.5 . . ?
 C4 C3 C2 121.1(3) . . ?
 C4 C3 H3 119.5 . . ?
 C3 C4 H4 119.3 . . ?
 C3 C4 C5 121.3(3) . . ?
 C5 C4 H4 119.3 . . ?
 C4 C5 C8 121.6(3) . . ?
 C6 C5 C4 116.9(3) . . ?
 C6 C5 C8 121.5(3) . . ?
 C5 C6 H6 119.3 . . ?
 C7 C6 C5 121.5(3) . . ?
 C7 C6 H6 119.3 . . ?
 C2 C7 H7 119.7 . . ?
 C6 C7 C2 120.6(4) . . ?
 C6 C7 H7 119.7 . . ?
 C9 C8 C5 121.3(3) . . ?
 C9 C8 C13 117.9(3) . . ?
 C13 C8 C5 120.8(3) . . ?
 C8 C9 H9 119.1 . . ?
 C10 C9 C8 121.8(3) . . ?
 C10 C9 H9 119.1 . . ?
 C9 C10 H10 120.6 . . ?
 C9 C10 C11 118.8(4) . . ?
 C11 C10 H10 120.6 . . ?
 C10 C11 N1 119.6(4) . . ?
 C12 C11 N1 119.4(3) . . ?
 C12 C11 C10 121.0(4) . . ?
 C11 C12 H12 120.4 . . ?
 C11 C12 C13 119.1(3) . . ?
 C13 C12 H12 120.4 . . ?
 C8 C13 H13 119.3 . . ?
 C12 C13 C8 121.4(4) . . ?
 C12 C13 H13 119.3 . . ?
 N1 C14 H14 126.8 . . ?
 C15 C14 N1 106.5(4) . . ?
 C15 C14 H14 126.8 . . ?
 N2 C15 C14 107.5(4) . . ?
 N2 C15 H15 126.2 . . ?
 C14 C15 H15 126.2 . . ?
 N1 C16 H16 125.8 . . ?
 N2 C16 N1 108.4(3) . . ?
 N2 C16 H16 125.8 . . ?

loop_
  _geom_hbond_atom_site_label_D
  _geom_hbond_atom_site_label_H
  _geom_hbond_atom_site_label_A
  _geom_hbond_distance_DH
  _geom_hbond_distance_HA
  _geom_hbond_distance_DA
  _geom_hbond_angle_DHA
  _geom_hbond_site_symmetry_A
  _geom_hbond_publ_flag
 N2 H2 O1 0.86 1.89 2.737(4) 167.8 4_556 yes
 C15 H15 O4 0.93 2.56 3.248(5) 131.6 3_656 yes
 C16 H16 O7 0.93 2.27 3.116(4) 150.5 3_666 yes

loop_
  _geom_torsion_atom_site_label_1
  _geom_torsion_atom_site_label_2
  _geom_torsion_atom_site_label_3
  _geom_torsion_atom_site_label_4
  _geom_torsion
  _geom_torsion_site_symmetry_1
  _geom_torsion_site_symmetry_2
  _geom_torsion_site_symmetry_3
  _geom_torsion_site_symmetry_4
  _geom_torsion_publ_flag
 Eu1 O1 C1 O2 10.5(3) . . . . ?
 Eu1 O1 C1 C2 -166.4(3) . . . . ?
 Eu1 O2 C1 O1 -10.9(4) . . . . ?
 Eu1 O2 C1 C2 166.0(3) . . . . ?
 Eu1 O3 N3 O4 2.0(3) . . . . ?
 Eu1 O3 N3 O5 -177.4(3) . . . . ?
 Eu1 O4 N3 O3 -2.0(3) . . . . ?
 Eu1 O4 N3 O5 177.4(3) . . . . ?
 Eu1 O6 N4 O6 -0.003(2) . . . 2_655 ?
 Eu1 O6 N4 O7 180.000(1) . . . . ?
 Eu1 O6 N4 N4 0.0(4) . . . 2_655 ?
 O1 C1 C2 C3 3.3(5) . . . . ?
 O1 C1 C2 C7 177.9(3) . . . . ?
 O2 C1 C2 C3 -173.7(3) . . . . ?
 O2 C1 C2 C7 1.0(5) . . . . ?
 N1 C11 C12 C13 178.1(3) . . . . ?
 N1 C14 C15 N2 0.0(4) . . . . ?
 N4 O6 N4 O6 0(100) 2_655 . . 2_655 ?
 N4 O6 N4 O7 0(100) 2_655 . . . ?
 N4 O7 N4 O6 0(81) 2_655 . . . ?
 N4 O7 N4 O6 0(100) 2_655 . . 2_655 ?
 C1 C2 C3 C4 173.2(3) . . . . ?
 C1 C2 C7 C6 -174.3(3) . . . . ?
 C2 C3 C4 C5 0.7(5) . . . . ?
 C3 C2 C7 C6 0.5(5) . . . . ?
 C3 C4 C5 C6 1.2(5) . . . . ?
 C3 C4 C5 C8 -177.9(3) . . . . ?
 C4 C5 C6 C7 -2.3(5) . . . . ?
 C4 C5 C8 C9 28.6(5) . . . . ?
 C4 C5 C8 C13 -151.3(3) . . . . ?
 C5 C6 C7 C2 1.5(5) . . . . ?
 C5 C8 C9 C10 179.5(3) . . . . ?
 C5 C8 C13 C12 179.6(3) . . . . ?
 C6 C5 C8 C9 -150.4(4) . . . . ?
 C6 C5 C8 C13 29.7(5) . . . . ?
 C7 C2 C3 C4 -1.6(5) . . . . ?
 C8 C5 C6 C7 176.8(3) . . . . ?
 C8 C9 C10 C11 0.9(6) . . . . ?
 C9 C8 C13 C12 -0.4(5) . . . . ?
 C9 C10 C11 N1 -179.0(3) . . . . ?
 C9 C10 C11 C12 -0.3(5) . . . . ?
 C10 C11 C12 C13 -0.6(5) . . . . ?
 C11 N1 C14 C15 -178.9(3) . . . . ?
 C11 N1 C16 N2 178.5(3) . . . . ?
 C11 C12 C13 C8 0.9(5) . . . . ?
 C13 C8 C9 C10 -0.6(5) . . . . ?
 C14 N1 C11 C10 -38.6(5) . . . . ?
 C14 N1 C11 C12 142.7(4) . . . . ?
 C14 N1 C16 N2 -1.0(4) . . . . ?
 C15 N2 C16 N1 1.0(4) . . . . ?
 C16 N1 C11 C10 142.0(4) . . . . ?
 C16 N1 C11 C12 -36.7(5) . . . . ?
 C16 N1 C14 C15 0.6(4) . . . . ?
 C16 N2 C15 C14 -0.6(4) . . . . ?

_shelx_res_file
;
TITL md_4167_beda_a.res in P2/n
    md_4167_beda.res
    created by SHELXL-2018/3 at 19:04:49 on 04-Sep-2021
REM Old TITL MD_4167_BeDa in P21/n #14
REM SHELXT solution in P2/n: R1 0.085, Rweak 0.008, Alpha 0.053
REM <I/s> 0.469 for 64 systematic absences, Orientation as input
REM Formula found by SHELXT: C38 Eu N3 O11
CELL 0.71073 11.622885 10.097238 14.002018 90 109.7977 90
ZERR 2 0.000682 0.000494 0.000834 0 0.0071 0
LATT 1
SYMM 0.5-X,+Y,0.5-Z
SFAC C H Eu N O
UNIT 64 48 2 14 26
EQIV $1 1.5-X,+Y,0.5-Z
EQIV $2 -0.5+X,-Y,0.5+Z
EQIV $3 1-X,-Y,1-Z
EQIV $4 1-X,1-Y,1-Z

L.S. 14
PLAN  5
SIZE 0.05 0.05 0.3
CONF
HTAB N2 O1_$2
HTAB C15 O4_$3
HTAB C16 O7_$4
FREE Eu1 C1_$1
FREE Eu1 C1
FREE Eu1 N4
FREE Eu1 N4_$1
FREE Eu1 N3_$1
FREE Eu1 N3
htab
BOND
list 4
MORE -1
BOND $H
fmap 2
acta
REM <olex2.extras>
REM <HklSrc "%.\\MD_4167_BeDa.hkl">
REM </olex2.extras>

WGHT    0.021400    0.039300
FVAR       0.29854
EU1   3    0.750000    0.757631    0.250000    10.50000    0.01896    0.01055 =
         0.02091    0.00000    0.01316    0.00000
O1    5    0.624223    0.553517    0.185333    11.00000    0.02785    0.01665 =
         0.02515   -0.00271    0.01986   -0.00319
O2    5    0.607234    0.652540    0.319964    11.00000    0.02697    0.01589 =
         0.02581   -0.00426    0.02081   -0.00580
O3    5    0.954467    0.841699    0.361393    11.00000    0.02361    0.02839 =
         0.02171    0.00195    0.01359   -0.00400
O4    5    0.837195    0.767163    0.441165    11.00000    0.02308    0.02109 =
         0.02618    0.00089    0.01348   -0.00255
O5    5    1.014997    0.851379    0.527112    11.00000    0.02706    0.04016 =
         0.02239    0.00417    0.00317    0.00047
O6    5    0.717070    0.982225    0.314048    11.00000    0.03128    0.01865 =
         0.02113    0.00263    0.01833    0.00352
O7    5    0.750000    1.169589    0.250000    10.50000    0.03351    0.01428 =
         0.03262    0.00000    0.01175    0.00000
N1    4    0.255855   -0.279050    0.455146    11.00000    0.01864    0.01548 =
         0.02211    0.00161    0.00858   -0.00218
N2    4    0.193836   -0.416239    0.545397    11.00000    0.02380    0.02350 =
         0.02558    0.00783    0.01338   -0.00070
AFIX  43
H2    2    0.172758   -0.448423    0.593901    11.00000   -1.20000
AFIX   0
N3    4    0.937854    0.820673    0.445070    11.00000    0.02065    0.01489 =
         0.02725    0.00237    0.01069    0.00473
N4    4    0.750000    1.046913    0.250000    10.50000    0.01989    0.01729 =
         0.02139    0.00000    0.00596    0.00000
C1    1    0.587065    0.554067    0.260909    11.00000    0.01910    0.01610 =
         0.02171    0.00130    0.00906    0.00083
C2    1    0.524329    0.434221    0.283199    11.00000    0.01499    0.01338 =
         0.01747    0.00115    0.00641    0.00055
C3    1    0.512118    0.320578    0.225063    11.00000    0.01695    0.01893 =
         0.01904    0.00181    0.01186   -0.00236
AFIX  43
H3    2    0.535260    0.322109    0.167667    11.00000   -1.20000
AFIX   0
C4    1    0.466221    0.205273    0.250920    11.00000    0.01529    0.01287 =
         0.02269   -0.00288    0.00765    0.00075
AFIX  43
H4    2    0.459847    0.130151    0.211022    11.00000   -1.20000
AFIX   0
C5    1    0.428958    0.199047    0.336207    11.00000    0.01389    0.01830 =
         0.01734    0.00178    0.00715   -0.00115
C6    1    0.438365    0.315891    0.392473    11.00000    0.02079    0.01895 =
         0.01909    0.00000    0.01372   -0.00076
AFIX  43
H6    2    0.411745    0.316265    0.448069    11.00000   -1.20000
AFIX   0
C7    1    0.486458    0.430831    0.367061    11.00000    0.01936    0.01705 =
         0.02191   -0.00320    0.01062   -0.00108
AFIX  43
H7    2    0.493403    0.506390    0.406605    11.00000   -1.20000
AFIX   0
C8    1    0.383729    0.074737    0.366268    11.00000    0.01236    0.01725 =
         0.01985   -0.00005    0.00653   -0.00013
C9    1    0.423015   -0.047971    0.344361    11.00000    0.02144    0.02045 =
         0.02451    0.00311    0.01712   -0.00106
AFIX  43
H9    2    0.478390   -0.051445    0.309584    11.00000   -1.20000
AFIX   0
C10   1    0.381864   -0.165365    0.372963    11.00000    0.02553    0.01698 =
         0.02613   -0.00063    0.01547    0.00017
AFIX  43
H10   2    0.410015   -0.246556    0.358516    11.00000   -1.20000
AFIX   0
C11   1    0.297785   -0.159382    0.423611    11.00000    0.01391    0.02132 =
         0.01590    0.00670    0.00330   -0.00641
C12   1    0.255787   -0.038950    0.445861    11.00000    0.01959    0.02113 =
         0.02272    0.00056    0.01244   -0.00257
AFIX  43
H12   2    0.198927   -0.035906    0.479215    11.00000   -1.20000
AFIX   0
C13   1    0.299601    0.076961    0.417771    11.00000    0.01929    0.01689 =
         0.02189   -0.00278    0.00989    0.00265
AFIX  43
H13   2    0.272457    0.158003    0.433520    11.00000   -1.20000
AFIX   0
C14   1    0.229532   -0.398272    0.402782    11.00000    0.03160    0.01785 =
         0.02523   -0.00449    0.01068   -0.00735
AFIX  43
H14   2    0.236966   -0.416772    0.340066    11.00000   -1.20000
AFIX   0
C15   1    0.190852   -0.482422    0.461090    11.00000    0.03295    0.02153 =
         0.03198   -0.00048    0.01195   -0.00553
AFIX  43
H15   2    0.166668   -0.569908    0.445661    11.00000   -1.20000
AFIX   0
C16   1    0.233967   -0.294569    0.542405    11.00000    0.02028    0.01969 =
         0.02270    0.00299    0.00982    0.00373
AFIX  43
H16   2    0.245149   -0.230467    0.592435    11.00000   -1.20000
AFIX   0
HKLF 4


REM  md_4167_beda_a.res in P2/n
REM wR2 = 0.0700, GooF = S = 1.042, Restrained GooF = 1.042 for all data
REM R1 = 0.0419 for 2991 Fo > 4sig(Fo) and 0.0560 for all 3599 data
REM 241 parameters refined using 0 restraints

END

WGHT      0.0196      0.1513

REM Instructions for potential hydrogen bonds
HTAB N2 O1_$2
HTAB C15 O4_$3
HTAB C16 O7_$4

REM Highest difference peak  0.817,  deepest hole -0.715,  1-sigma level  0.132
Q1    1   0.6675  0.7578  0.2054  11.00000  0.05    0.61
Q2    1   0.2144 -0.4092  0.3084  11.00000  0.05    0.60
Q3    1   0.7719  0.8240  0.2128  11.00000  0.05    0.53
Q4    1   0.2144 -0.2581  0.4858  11.00000  0.05    0.53
Q5    1   0.3939  0.0208  0.3444  11.00000  0.05    0.51
;
_shelx_res_checksum                14805
_shelx_hkl_file
;
 -15   1   7   35.49   12.80
 -15   1   8  171.86   22.70
 -15   1   9   10.15   10.61
 -15   1  10   54.36   15.03
 -15   2   7  127.38   19.98
 -15   2   8   28.92   12.53
 -15   2   9   77.99   16.97
 -15   3   6  149.00   21.17
 -15   3   7   18.85   10.83
 -15   3   8  202.86   25.68
 -15   4   5   95.34   17.95
 -15   4   6    5.01    9.86
 -14   0   6  298.82   26.27
 -14   0   7    8.84    8.94
 -14   0   8  123.15   18.68
 -14   1   5   77.64   14.16
 -14   1   6   61.91   13.60
 -14   1   7   98.51   16.66
 -14   1   8   65.80   15.12
 -14   1   9  133.00   20.14
 -14   1  10   -1.50    8.63
 -14   1  11   70.30   17.04
 -14   2   5   -1.89    7.41
 -14   2   6  273.45   26.44
 -14   2   7   12.30   10.42
 -14   2   8  213.28   24.29
 -14   2   9    0.34    9.87
 -14   2  10  152.74   22.89
 -14   2  11    4.53   10.19
 -14   3   4    5.95    7.76
 -14   3   5   60.49   13.23
 -14   3   6   -7.39    8.36
 -14   3   7  104.73   17.90
 -14   3   8   60.69   14.73
 -14   3   9  190.81   24.88
 -14   3  10   -6.16    8.80
 -14   4   3   -1.11    7.21
 -14   4   4   99.06   17.82
 -14   4   5  -13.55   11.19
 -14   4   6  257.83   27.32
 -14   4   7   16.34   11.59
 -14   4   8  121.57   20.35
 -14   4   9   28.87   12.17
 -14   5   3   38.48   12.49
 -14   5   4   29.11   11.41
 -14   5   5  148.61   21.93
 -14   5   6    7.26   10.29
 -14   5   7  135.00   21.49
 -13   0   4    1.26    6.39
 -13   0   5  187.69   19.64
 -13   0   6    6.92    8.95
 -13   0   7  532.32   34.55
 -13   0   8   -5.36    7.54
 -13   0   9  290.44   27.25
 -13   1   3   19.69    7.95
 -13   1   4  102.80   14.66
 -13   1   5   20.99    9.69
 -13   1   6  165.32   19.65
 -13   1   7   16.60   10.07
 -13   1   8  203.69   22.83
 -13   1   9   14.28    7.63
 -13   1  10   74.04   16.34
 -13   1  11   28.10   11.29
 -13   2   3   73.96   13.42
 -13   2   4   -1.96    6.75
 -13   2   5  189.84   21.14
 -13   2   6   28.80   10.54
 -13   2   7  184.21   22.13
 -13   2   8   19.77   10.30
 -13   2   9   24.38   11.24
 -13   2  10    4.14    8.45
 -13   2  11  197.28   24.35
 -13   2  12    8.02   11.77
 -13   3   2  197.57   20.76
 -13   3   3   -7.08    6.89
 -13   3   4  260.42   25.00
 -13   3   5   -6.57    7.03
 -13   3   6  160.48   21.01
 -13   3   7    4.25    7.83
 -13   3   8  128.60   19.26
 -13   3   9    9.25    9.96
 -13   3  10  121.08   20.16
 -13   3  11   10.13   10.14
 -13   3  12  263.93   29.42
 -13   4   1   47.85   12.03
 -13   4   2   44.23   10.96
 -13   4   3   74.70   14.03
 -13   4   4    1.68    8.39
 -13   4   5   84.81   15.65
 -13   4   6   49.60   14.63
 -13   4   7  228.35   25.22
 -13   4   8   18.40   11.64
 -13   4   9  217.69   25.42
 -13   4  10   15.70   12.18
 -13   4  11  267.28   29.78
 -13   5   1   12.62   10.30
 -13   5   2   24.57   10.07
 -13   5   3   -4.55    7.42
 -13   5   4   91.96   16.63
 -13   5   5    6.35    8.25
 -13   5   6  147.48   21.24
 -13   5   7    2.53    7.28
 -13   5   8  343.42   31.75
 -13   5   9   33.94   11.73
 -13   6   1  101.14   18.61
 -13   6   2   17.72   12.08
 -13   6   3  113.23   19.92
 -13   6   4   26.30   11.99
 -13   6   5   93.93   18.52
 -13   6   6   48.12   13.84
 -13   6   7  104.08   19.43
 -12   0   2  179.02   16.97
 -12   0   3   -3.05    6.11
 -12   0   4  423.87   27.22
 -12   0   5    1.82    5.56
 -12   0   6  510.21   31.80
 -12   0   7    1.26    6.23
 -12   0   8  158.23   19.57
 -12   0   9    2.20    7.05
 -12   1   2    0.10    5.37
 -12   1   3  141.47   16.32
 -12  -1   3  164.46   16.03
 -12  -1   4   23.39    7.85
 -12   1   4   -1.07    6.41
 -12  -1   5  560.96   31.40
 -12   1   5  553.69   33.19
 -12   1   6   24.01    9.76
 -12   1   7  257.93   23.82
 -12   1   8    8.62    8.20
 -12   1   9  138.54   19.00
 -12   1  10    5.34    9.17
 -12   1  11  391.35   32.51
 -12   1  12   23.53   11.90
 -12   2   1   30.29    9.08
 -12   2   2  247.46   21.48
 -12   2   3    7.41    6.39
 -12   2   4  161.75   18.16
 -12   2   5   10.55    6.72
 -12   2   6  116.98   16.32
 -12   2   7    5.54    7.53
 -12   2   8   29.40    9.86
 -12   2   9    1.02    7.36
 -12   2  10   74.83   15.63
 -12   2  11    9.21    9.04
 -12   2  12   88.69   17.10
 -12   2  13   -9.41   10.00
 -12   3   0   13.98    8.69
 -12   3   1   94.70   14.34
 -12   3   2    6.99    7.78
 -12   3   3  208.23   21.22
 -12   3   4   33.46   10.59
 -12   3   5  296.23   25.56
 -12   3   6    9.08    8.12
 -12   3   7  290.03   26.72
 -12   3   8    2.59    7.88
 -12   3   9  294.29   28.52
 -12   3  10    8.74   10.04
 -12   3  11  106.55   19.20
 -12   3  12   99.46   19.15
 -12   3  13  239.90   28.96
 -12   4   0  288.55   25.45
 -12   4   1    9.94    8.49
 -12   4   2  151.73   18.71
 -12   4   3   16.98    8.24
 -12   4   4   21.75   11.23
 -12   4   5   45.19   11.49
 -12   4   6  291.51   26.75
 -12   4   7   22.08   11.58
 -12   4   8  143.86   19.83
 -12   4   9    1.55    9.69
 -12   4  10  380.20   33.23
 -12   4  11    9.50    9.61
 -12   4  12  191.53   25.13
 -12   5  -1  135.81   19.45
 -12   5   0    9.95    8.97
 -12   5   1  310.99   27.77
 -12   5   2   -4.00    7.10
 -12   5   3   69.98   14.99
 -12   5   4   15.45    9.37
 -12   5   5  157.89   21.18
 -12   5   6   -5.29    9.41
 -12   5   7  158.77   21.35
 -12   5   8   35.71   12.77
 -12   5   9  307.43   30.45
 -12   5  10    4.15    7.82
 -12   5  11  437.75   36.89
 -12   6  -1   11.72   10.03
 -12   6   0  131.49   19.96
 -12   6   1   15.23    9.97
 -12   6   2   43.17   12.96
 -12   6   3   -2.32    7.75
 -12   6   4  142.64   20.20
 -12   6   5   20.06   10.22
 -12   6   6  171.91   22.69
 -12   6   7   34.90   13.21
 -12   6   8  233.05   26.59
 -12   6   9   15.94   11.33
 -12   6  10  243.59   27.77
 -12   7  -2   -9.89   10.94
 -12   7  -1  124.20   19.93
 -12   7   0   14.15   10.82
 -12   7   1  163.39   22.36
 -12   7   2   18.25    9.31
 -12   7   3  156.94   22.07
 -12   7   4   25.97   12.15
 -12   7   5  124.38   21.12
 -12   7   6    3.88   10.38
 -12   7   7  129.03   21.45
 -11   0   1  218.17   17.00
 -11   0   2   -3.02    4.82
 -11   0   3  293.75   20.97
 -11   0   4   -0.67    5.29
 -11   0   5  394.06   25.94
 -11   0   6   -0.03    5.20
 -11   0   7  646.55   35.31
 -11   0   8    5.00    7.82
 -11   0   9  481.79   32.44
 -11   0  10   -2.35    7.89
 -11   1   0  294.32   20.25
 -11  -1   1   36.41    7.63
 -11   1   1   27.31    7.34
 -11  -1   2  210.62   16.46
 -11   1   2  213.18   18.48
 -11  -1   3    2.70    4.60
 -11   1   3   14.24    6.75
 -11   1   4  296.85   22.90
 -11  -1   4  342.10   22.73
 -11   1   5   11.14    6.92
 -11  -1   5   -2.85    5.58
 -11  -1   6  312.28   23.55
 -11   1   6  317.30   24.66
 -11   1   7   15.64    7.76
 -11   1   8  319.43   26.11
 -11   1   9    8.25    7.75
 -11   1  10  280.58   26.14
 -11   1  11   24.55   10.71
 -11   1  12  193.87   23.39
 -11   2  -1  164.26   16.24
 -11   2   0    0.79    5.22
 -11   2   1  294.47   22.05
 -11   2   2    2.74    5.69
 -11   2   3  193.78   18.65
 -11   2   4   21.08    8.53
 -11   2   5  434.91   29.06
 -11   2   6   59.31   12.34
 -11   2   7  181.68   20.07
 -11   2   8   61.97   12.61
 -11   2   9   85.95   14.72
 -11   2  10   30.26   11.21
 -11   2  11  413.81   32.97
 -11   2  12   27.25   12.48
 -11   2  13   53.71   14.06
 -11   3  -2  213.10   19.86
 -11   3  -1   34.68    9.92
 -11   3   0  342.55   25.00
 -11   3   1   61.85   11.90
 -11   3   2  162.67   17.73
 -11   3   3    7.70    8.78
 -11   3   4   87.98   14.06
 -11   3   5   38.01    9.64
 -11   3   6  124.93   16.79
 -11   3   7    3.79    7.10
 -11   3   8  225.20   23.10
 -11   3   9   16.49    8.73
 -11   3  10  244.85   25.48
 -11   3  11   27.82   11.79
 -11   3  12  331.02   30.61
 -11   3  13    7.52    9.36
 -11   3  14  112.29   20.13
 -11   4  -2    8.13    7.31
 -11   4  -1  203.91   20.62
 -11   4   0  145.32   18.04
 -11   4   1  108.47   15.85
 -11   4   2   10.39    8.52
 -11   4   3  227.88   22.27
 -11   4   4    2.42    7.48
 -11   4   5  362.14   28.52
 -11   4   6   46.03   11.69
 -11   4   7  170.92   20.36
 -11   4   8   33.20   11.57
 -11   4   9  283.50   27.32
 -11   4  10   79.42   15.66
 -11   4  11  209.93   25.06
 -11   4  12   14.77    9.92
 -11   4  13  236.11   27.87
 -11   4  14    8.71   10.13
 -11   5  -3    2.25    8.06
 -11   5  -2  218.53   22.96
 -11   5  -1    2.93    7.52
 -11   5   0   40.92   11.71
 -11   5   1   22.39    9.62
 -11   5   2  183.33   20.88
 -11   5   3   18.93    9.64
 -11   5   4  436.86   32.10
 -11   5   5   17.94   10.25
 -11   5   6  228.75   23.94
 -11   5   7   42.96   12.21
 -11   5   8  234.95   24.95
 -11   5   9   64.71   15.17
 -11   5  10  137.57   20.64
 -11   5  11   12.12    8.96
 -11   5  12  194.75   25.22
 -11   5  13    7.56    9.75
 -11   6  -3   85.68   16.82
 -11   6  -2   11.34    8.42
 -11   6  -1  146.79   20.09
 -11   6   0    5.88    8.52
 -11   6   1  154.96   20.43
 -11   6   2   -2.40    7.74
 -11   6   3  205.71   22.93
 -11   6   4    2.29    8.28
 -11   6   5  122.60   18.64
 -11   6   6   -1.03    7.75
 -11   6   7  232.73   25.38
 -11   6   8   14.88   10.97
 -11   6   9  254.44   27.11
 -11   6  10   45.21   14.03
 -11   6  11  115.92   20.15
 -11   6  12   11.90   11.36
 -11   7  -3   10.33    8.28
 -11   7  -2  174.82   23.29
 -11   7  -1   51.06   13.91
 -11   7   0   84.19   17.52
 -11   7   1   40.99   13.26
 -11   7   2  166.38   22.08
 -11   7   3   13.22    8.29
 -11   7   4  160.33   21.57
 -11   7   5  153.74   21.22
 -11   7   6   66.60   14.98
 -11   7   7   48.90   14.34
 -11   7   8  108.22   18.74
 -11   7   9   23.18   10.28
 -11   7  10  258.16   29.26
 -11   8  -2   23.32   11.97
 -11   8  -1  123.16   20.99
 -11   8   0   29.31   12.44
 -11   8   1  101.14   18.55
 -11   8   2   28.13   12.14
 -11   8   3  109.81   19.22
 -11   8   4   86.87   17.83
 -11   8   5  107.36   19.41
 -11   8   6   38.37   12.87
 -11   8   7   82.81   17.36
 -10   0  -1    0.10    3.07
 -10   0   0  193.42   14.72
 -10   0   1    6.23    5.12
 -10   0   2  216.28   16.70
 -10   0   3    0.44    5.26
 -10   0   4  328.94   21.86
 -10   0   5   -0.46    5.54
 -10   0   6  495.66   28.75
 -10   0   7    7.62    6.24
 -10   0   8  344.73   25.63
 -10   0   9   -3.88    6.69
 -10   0  10 1107.43   49.77
 -10   1  -2    8.61    4.43
 -10   1  -1  308.31   19.52
 -10   1   0   37.32    7.99
 -10  -1   0   29.19    6.07
 -10   1   1  182.95   15.83
 -10  -1   1  184.07   14.12
 -10  -1   2    5.40    4.70
 -10   1   2    7.59    5.64
 -10   1   3  252.79   19.76
 -10  -1   3  261.26   18.41
 -10   1   4    8.56    6.53
 -10  -1   4    9.55    6.56
 -10  -1   5  466.08   26.76
 -10   1   5  496.62   28.80
 -10  -1   6    4.08    5.91
 -10   1   6    9.11    6.39
 -10   1   7  122.19   15.65
 -10   1   8   34.70   10.61
 -10   1   9  525.24   33.26
 -10   1  10  169.49   19.86
 -10   1  11  216.39   22.91
 -10   1  12    0.57    8.28
 -10   2  -3   14.86    6.57
 -10   2  -2  179.53   15.96
 -10   2  -1   18.21    6.54
 -10   2   0  547.02   28.66
 -10   2   1    5.22    6.06
 -10   2   2  177.80   16.78
 -10   2   3   -0.37    6.14
 -10   2   4  415.95   26.73
 -10   2   5   26.36    9.29
 -10   2   6  394.48   27.33
 -10   2   7   11.46    7.28
 -10   2   8  349.21   26.91
 -10   2   9    6.85    7.26
 -10   2  10  676.75   39.50
 -10   2  11    1.89    7.62
 -10   2  12  160.89   21.38
 -10   2  13   -0.67    9.03
 -10   3  -3  185.75   17.77
 -10   3  -2   22.34    7.64
 -10   3  -1  182.37   17.84
 -10   3   0   14.63    8.21
 -10   3   1  241.49   20.36
 -10   3   2  176.07   18.17
 -10   3   3  638.35   33.75
 -10   3   4   28.50    9.35
 -10   3   5  249.16   21.88
 -10   3   6   26.99    8.49
 -10   3   7   46.39   11.23
 -10   3   8    5.56    6.65
 -10   3   9  261.57   24.70
 -10   3  10   19.14   10.90
 -10   3  11  237.09   25.03
 -10   3  12    4.73    8.44
 -10   3  13  259.27   26.98
 -10   3  14   15.67   11.00
 -10   3  15  233.70   27.81
 -10   4  -4  173.10   18.56
 -10   4  -3   19.78    8.39
 -10   4  -2  115.11   15.36
 -10   4  -1   -0.30    5.92
 -10   4   0  354.91   25.93
 -10   4   1   23.36    9.38
 -10   4   2  125.07   16.40
 -10   4   3  103.83   15.17
 -10   4   4  227.14   21.84
 -10   4   5   30.77    9.92
 -10   4   6  382.26   28.61
 -10   4   7    5.69    6.39
 -10   4   8  180.15   20.84
 -10   4   9    5.59    6.59
 -10   4  10  302.38   27.78
 -10   4  11   10.29    7.75
 -10   4  12  151.40   21.27
 -10   4  13   30.62   11.82
 -10   4  14  198.46   25.78
 -10   4  15   80.56   18.55
 -10   5  -4   13.19    7.97
 -10   5  -3   80.75   14.40
 -10   5  -2   88.18   14.28
 -10   5  -1  234.42   22.59
 -10   5   0   36.09   10.92
 -10   5   1  226.79   22.73
 -10   5   2   14.64    8.78
 -10   5   3   33.06    9.73
 -10   5   4   32.79   10.88
 -10   5   5  606.03   36.76
 -10   5   6    1.53    6.92
 -10   5   7  441.47   32.25
 -10   5   8   48.10   12.73
 -10   5   9  120.98   18.31
 -10   5  10   46.48   13.29
 -10   5  11  217.22   25.33
 -10   5  12   17.42    8.65
 -10   5  13  103.13   19.18
 -10   5  14    5.45    9.28
 -10   6  -5   31.85   11.54
 -10   6  -4  127.25   19.24
 -10   6  -3   10.93    8.16
 -10   6  -2   85.89   15.12
 -10   6  -1   22.66    8.68
 -10   6   0  183.32   21.49
 -10   6   1    8.78    9.36
 -10   6   2  224.41   23.64
 -10   6   3   27.83    9.43
 -10   6   4  359.01   29.68
 -10   6   5   33.34   12.40
 -10   6   6  140.50   19.60
 -10   6   7    3.25    8.19
 -10   6   8   79.31   15.57
 -10   6   9   26.68   12.22
 -10   6  10   55.51   13.77
 -10   6  11   55.55   15.60
 -10   6  12  141.07   21.69
 -10   6  13   11.23    9.86
 -10   7  -5   79.96   16.40
 -10   7  -4   31.12   13.06
 -10   7  -3  127.81   19.36
 -10   7  -2   53.48   14.09
 -10   7  -1  239.67   25.21
 -10   7   0    8.94    8.66
 -10   7   1  201.12   23.13
 -10   7   2    4.74    7.79
 -10   7   3  117.87   18.63
 -10   7   4   72.54   15.17
 -10   7   5  403.57   32.96
 -10   7   6   34.03   12.07
 -10   7   7  274.67   27.67
 -10   7   8  115.40   18.93
 -10   7   9  123.37   20.32
 -10   7  10   36.71   13.73
 -10   7  11  237.74   27.54
 -10   7  12   36.29   13.44
 -10   8  -5   11.33    9.94
 -10   8  -4   75.46   16.67
 -10   8  -3   40.30   13.33
 -10   8  -2  108.77   18.84
 -10   8  -1   12.50   10.75
 -10   8   0  113.52   19.09
 -10   8   1   36.58   11.73
 -10   8   2  116.20   19.31
 -10   8   3   42.90   12.73
 -10   8   4  112.36   19.91
 -10   8   5   53.20   14.74
 -10   8   6  189.95   24.79
 -10   8   7  122.06   20.64
 -10   8   8  199.57   25.01
 -10   8   9    1.15    7.58
 -10   8  10  113.16   20.25
 -10   9  -1   64.19   14.41
 -10   9   0   -1.51    8.01
 -10   9   1   75.57   17.37
 -10   9   2    7.86    7.84
 -10   9   3  118.44   20.20
 -10   9   4   38.25   14.68
 -10   9   5   71.20   15.85
 -10   9   6   40.46   13.78
  -9   0  -3  314.60   16.00
  -9   0  -2    0.62    2.99
  -9   0  -1  756.28   27.12
  -9   0   0    1.98    3.69
  -9   0   1  252.93   16.60
  -9   0   2    4.76    4.44
  -9   0   3  273.29   18.51
  -9   0   4   -1.25    5.83
  -9   0   5  381.09   23.70
  -9   0   6    3.18    4.92
  -9   0   7  324.97   23.50
  -9   0   8    6.32    6.42
  -9   0   9  574.49   33.36
  -9   1  -3    2.30    3.92
  -9   1  -2  645.90   26.75
  -9  -1  -2  593.06   20.15
  -9  -1  -1   53.91    6.56
  -9   1  -1   47.46    7.65
  -9   1   0  161.48   13.84
  -9  -1   0  146.95   11.34
  -9  -1   1   -0.12    3.44
  -9   1   1    4.26    4.44
  -9   1   2  118.11   12.70
  -9  -1   2  109.64   11.26
  -9   1   3   60.86   10.09
  -9  -1   3   57.92    8.92
  -9  -1   4  429.67   23.31
  -9   1   4  389.01   23.56
  -9  -1   5   -0.39    5.48
  -9   1   5    7.61    6.70
  -9   1   6  159.53   15.82
  -9  -1   6  191.52   17.47
  -9   1   7   16.19    7.04
  -9   1   8  626.54   33.97
  -9   1   9   18.47    8.31
  -9   1  10  341.47   27.00
  -9   1  11   58.39   12.92
  -9   1  12  275.10   25.77
  -9   2  -4    1.71    4.46
  -9   2  -3  139.77   13.91
  -9   2  -2   93.83   11.56
  -9   2  -1  326.87   20.98
  -9   2   0    6.90    5.23
  -9   2   1  309.01   20.67
  -9   2   2   12.75    5.68
  -9   2   3  341.48   22.41
  -9   2   4   12.97    7.01
  -9   2   5  415.40   25.82
  -9   2   6   23.52    7.77
  -9   2   7  347.84   25.10
  -9   2   8   68.85   12.16
  -9   2   9  575.31   34.13
  -9   2  10    9.26    8.28
  -9   2  11  298.02   26.32
  -9   2  12   -2.86    7.25
  -9   2  13  194.49   22.85
  -9   3  -5   13.24    6.56
  -9   3  -4  212.39   18.22
  -9   3  -3    7.03    5.92
  -9   3  -2  662.44   32.04
  -9   3  -1   57.83   10.52
  -9   3   0  223.73   18.62
  -9   3   1    5.09    5.68
  -9   3   2  216.13   18.71
  -9   3   3    8.15    5.92
  -9   3   4  715.15   34.84
  -9   3   5  171.62   17.68
  -9   3   6  814.07   38.50
  -9   3   7   38.66   10.65
  -9   3   8  482.24   31.08
  -9   3   9   21.36    8.84
  -9   3  10  215.27   22.59
  -9   3  11   59.50   13.59
  -9   3  12  359.40   30.33
  -9   3  13    7.66    9.02
  -9   3  14  214.80   25.06
  -9   4  -5   96.73   14.25
  -9   4  -4   -5.79    5.80
  -9   4  -3  108.86   14.38
  -9   4  -2    6.11    5.55
  -9   4  -1  218.97   19.71
  -9   4   0  133.39   15.94
  -9   4   1  226.06   20.11
  -9   4   2    5.06    6.35
  -9   4   3  449.38   28.53
  -9   4   4   73.98   12.30
  -9   4   5  225.66   21.10
  -9   4   6  135.11   16.69
  -9   4   7  142.35   17.58
  -9   4   8    6.52    8.23
  -9   4   9  322.50   26.54
  -9   4  10   14.22    9.02
  -9   4  11  257.32   25.51
  -9   4  12   66.77   14.11
  -9   4  13  259.36   26.93
  -9   4  14   41.46   15.48
  -9   4  15  154.05   22.50
  -9   5  -6   44.19   11.07
  -9   5  -5   24.22    9.45
  -9   5  -4   86.01   13.98
  -9   5  -3   16.81    7.75
  -9   5  -2   40.72    9.99
  -9   5  -1   10.74    7.49
  -9   5   0  237.15   21.98
  -9   5   1    0.49    6.53
  -9   5   2  597.54   34.34
  -9   5   3   61.08   12.60
  -9   5   4  391.80   28.25
  -9   5   5   13.46    7.98
  -9   5   6   51.13   12.30
  -9   5   7    7.30    7.77
  -9   5   8  243.35   24.02
  -9   5   9   23.56   11.07
  -9   5  10  329.13   28.70
  -9   5  11   17.91   11.44
  -9   5  12  154.45   20.81
  -9   5  13   36.86   13.68
  -9   5  14  251.68   27.90
  -9   5  15   -1.51    7.98
  -9   6  -6   26.21   10.37
  -9   6  -5   68.02   13.68
  -9   6  -4  112.87   16.96
  -9   6  -3  143.94   18.77
  -9   6  -2   16.44    7.45
  -9   6  -1  120.14   16.74
  -9   6   0   31.03   10.99
  -9   6   1  163.21   19.24
  -9   6   2   26.16    9.98
  -9   6   3  512.66   34.04
  -9   6   4   24.42    9.41
  -9   6   5  251.74   24.35
  -9   6   6   29.94   10.76
  -9   6   7  239.75   24.06
  -9   6   8  100.95   16.60
  -9   6   9   29.04   10.43
  -9   6  10  148.56   20.22
  -9   6  11   85.91   16.61
  -9   6  12   32.93   12.18
  -9   6  13  139.57   21.93
  -9   6  14   31.46   12.12
  -9   7  -6  118.84   19.45
  -9   7  -5   37.12   13.26
  -9   7  -4  200.16   23.12
  -9   7  -3    6.97    7.98
  -9   7  -2   54.69   12.78
  -9   7  -1   31.45   10.34
  -9   7   0  270.39   25.98
  -9   7   1   15.44    9.31
  -9   7   2  468.03   33.71
  -9   7   3   17.47    8.66
  -9   7   4  348.17   29.50
  -9   7   5   30.24   11.85
  -9   7   6  276.94   26.70
  -9   7   7    4.38    8.36
  -9   7   8  273.02   27.39
  -9   7   9   73.27   15.92
  -9   7  10  318.10   29.91
  -9   7  11   68.95   15.63
  -9   7  12  110.60   20.29
  -9   7  13   60.08   15.64
  -9   8  -6   22.06   11.59
  -9   8  -5  169.63   22.75
  -9   8  -4   58.28   14.87
  -9   8  -3  113.15   19.61
  -9   8  -2   16.04    8.65
  -9   8  -1  128.76   19.55
  -9   8   0   35.97   12.60
  -9   8   1   82.88   16.51
  -9   8   2   40.73   12.35
  -9   8   3  100.19   17.50
  -9   8   4   80.94   16.34
  -9   8   5  160.87   21.58
  -9   8   6   21.92   10.63
  -9   8   7  143.20   20.99
  -9   8   8   14.96   10.33
  -9   8   9  418.57   34.78
  -9   8  10  118.89   19.85
  -9   8  11  276.11   29.37
  -9   9  -3    4.40    8.43
  -9   9  -2  134.63   21.36
  -9   9  -1   43.52   15.12
  -9   9   0  135.38   20.69
  -9   9   1   34.77   13.41
  -9   9   2   51.41   13.59
  -9   9   3   29.26   11.26
  -9   9   4  103.94   18.32
  -9   9   5    9.97    9.62
  -9   9   6  174.14   23.77
  -9   9   7   39.60   13.80
  -9   9   8  156.88   23.20
  -9   9   9   23.85   12.88
  -9  10   3  108.80   19.76
  -8   0  -4  504.81   19.19
  -8   0  -3   -0.69    2.49
  -8   0  -2  707.98   24.18
  -8   0  -1    0.23    2.89
  -8   0   0  595.54   23.43
  -8   0   1   -3.40    3.34
  -8   0   2  596.77   25.39
  -8   0   3    0.69    4.98
  -8   0   4  525.13   25.60
  -8   0   5   -1.44    5.67
  -8   0   6  314.61   21.42
  -8   0   7    5.42    6.37
  -8   0   8  598.98   31.76
  -8   0   9    3.92    5.59
  -8   1  -5  109.75   10.54
  -8   1  -4   52.38    7.55
  -8  -1  -3  325.56   12.56
  -8   1  -3  318.19   17.69
  -8   1  -2   52.94    7.80
  -8  -1  -2   46.26    5.23
  -8   1  -1  502.15   22.78
  -8  -1  -1  496.26   18.46
  -8   1   0   12.93    5.45
  -8  -1   0    4.97    3.02
  -8   1   1  221.98   15.75
  -8  -1   1  250.80   14.66
  -8  -1   2    4.64    4.86
  -8   1   2    1.28    4.45
  -8   1   3  281.22   18.46
  -8  -1   3  274.08   17.00
  -8  -1   4   43.23    7.82
  -8   1   4   31.05    7.48
  -8   1   5  199.05   16.55
  -8  -1   5  220.78   16.94
  -8   1   6    5.08    6.00
  -8  -1   6    0.70    4.95
  -8   1   7  245.87   20.08
  -8   1   8   95.27   13.72
  -8   1   9  344.58   25.06
  -8   1  10   28.41   10.54
  -8   1  11  233.49   22.53
  -8   2  -6  216.23   16.50
  -8   2  -5    4.21    4.62
  -8   2  -4  386.12   21.73
  -8   2  -3   63.13    9.31
  -8   2  -2  219.29   16.36
  -8   2  -1   41.67    7.96
  -8   2   0  325.91   20.19
  -8   2   1   -0.34    4.53
  -8   2   2  226.21   17.26
  -8   2   3   33.11    8.03
  -8   2   4  985.32   38.25
  -8   2   5   14.17    7.03
  -8   2   6  455.55   26.74
  -8   2   7  136.91   15.84
  -8   2   8  427.68   27.65
  -8   2   9    1.83    6.63
  -8   2  10  412.56   29.00
  -8   2  11    2.75    7.47
  -8   2  12  111.30   17.18
  -8   2  13    7.49    8.66
  -8   3  -6    9.35    5.95
  -8   3  -5   74.25   11.16
  -8   3  -4   30.23    8.23
  -8   3  -3  220.21   17.94
  -8   3  -2   22.07    6.88
  -8   3  -1  406.73   23.86
  -8   3   0   28.66    8.23
  -8   3   1  413.77   24.32
  -8   3   2   54.59    9.96
  -8   3   3  793.56   34.80
  -8   3   4   71.90   11.59
  -8   3   5  301.23   21.76
  -8   3   6    9.75    6.77
  -8   3   7  862.81   39.31
  -8   3   8  247.64   21.71
  -8   3   9 1204.87   49.80
  -8   3  10  162.55   19.20
  -8   3  11  210.45   21.87
  -8   3  12   10.31    9.26
  -8   3  13  226.30   24.00
  -8   3  14   21.43   10.72
  -8  -4  -9    7.60    8.69
  -8  -4  -8  122.55   17.80
  -8   4  -7   21.15    7.90
  -8   4  -6  243.96   20.88
  -8   4  -5    9.74    6.80
  -8   4  -4  158.08   16.99
  -8   4  -3   91.02   12.43
  -8   4  -2  158.25   16.90
  -8   4  -1   13.84    7.23
  -8   4   0  296.62   21.88
  -8   4   1   24.73    8.40
  -8   4   2  279.98   21.67
  -8   4   3  111.71   14.72
  -8   4   4  461.72   27.97
  -8   4   5   23.06    7.77
  -8   4   6  404.13   27.13
  -8   4   7    3.29    6.89
  -8   4   8  156.70   18.04
  -8   4   9   19.83    8.29
  -8   4  10  474.65   32.39
  -8   4  11   23.55    9.16
  -8   4  12  205.45   23.00
  -8   4  13   23.80   11.26
  -8   4  14  257.23   27.09
  -8   4  15   27.22   12.35
  -8  -5  -8   14.28   10.36
  -8  -5  -7  126.46   18.12
  -8   5  -7  135.86   17.38
  -8   5  -6   29.73    8.98
  -8  -5  -6   10.54    7.57
  -8   5  -5  368.65   27.07
  -8   5  -4    8.40    7.56
  -8   5  -3   88.31   14.28
  -8   5  -2   70.72   12.43
  -8   5  -1  306.41   23.92
  -8   5   0    5.86    5.98
  -8   5   1  209.31   19.51
  -8   5   2    2.20    5.87
  -8   5   3  378.49   26.62
  -8   5   4   30.05   10.55
  -8   5   5  700.76   37.01
  -8   5   5  613.92   23.72
  -8   5   6   64.44   12.83
  -8   5   7   42.48   11.70
  -8   5   8   89.98   14.78
  -8   5   9  127.25   17.44
  -8   5  10   15.07    9.26
  -8   5  11  269.61   25.66
  -8   5  12   60.63   14.30
  -8   5  13  137.42   20.40
  -8   5  14   52.11   14.29
  -8   5  15  170.09   23.62
  -8   5  16   17.32   12.68
  -8   6  -8   84.64   16.26
  -8  -6  -8   95.48   17.12
  -8  -6  -7  -12.71    9.97
  -8   6  -7    6.20    7.52
  -8  -6  -6   80.59   15.61
  -8   6  -6   67.22   13.79
  -8   6  -5    4.43    7.07
  -8   6  -4   22.84    8.98
  -8   6  -3   11.57    7.89
  -8   6  -2  110.80   16.50
  -8   6  -1   54.74   12.34
  -8   6   0  321.49   25.54
  -8   6   1    0.09    5.81
  -8   6   2  347.69   26.98
  -8   6   3    8.52    8.01
  -8   6   4  315.40   25.77
  -8   6   5   48.25   11.41
  -8   6   6  391.95   29.20
  -8   6   7   16.52    8.56
  -8   6   8  214.87   22.43
  -8   6   9   57.73   13.04
  -8   6  10  299.68   27.32
  -8   6  11   73.36   14.97
  -8   6  12   81.63   15.56
  -8   6  13   57.83   14.84
  -8   6  14  181.89   24.03
  -8   6  15   -0.88    7.20
  -8   7  -8   28.30   10.74
  -8   7  -7  128.10   20.16
  -8  -7  -7   81.78   15.53
  -8   7  -6   63.74   15.08
  -8  -7  -6   53.13   13.20
  -8   7  -5  177.17   21.89
  -8  -7  -5  157.76   19.55
  -8   7  -4   -2.39    6.77
  -8   7  -3  115.06   16.99
  -8   7  -2   32.36   11.96
  -8   7  -1  323.39   27.53
  -8   7   0    2.83    7.46
  -8   7   1  214.41   22.26
  -8   7   2   61.45   12.99
  -8   7   3  349.94   28.36
  -8   7   4   52.83   12.65
  -8   7   5  683.65   39.84
  -8   7   6   -0.60    6.87
  -8   7   7  228.01   23.75
  -8   7   8   47.60   13.04
  -8   7   9  306.99   27.74
  -8   7  10   51.63   14.37
  -8   7  11  247.42   27.00
  -8   7  12   19.45   10.29
  -8   7  13  109.33   19.60
  -8   7  14   37.61   14.49
  -8   8  -8   33.28   13.27
  -8   8  -7   12.84    9.83
  -8   8  -6  157.83   22.50
  -8  -8  -6  129.63   19.51
  -8  -8  -5    7.26    8.44
  -8   8  -5   -3.33    7.25
  -8   8  -4   71.95   15.89
  -8   8  -3   29.32   11.68
  -8   8  -2  163.98   20.91
  -8   8  -1  115.02   18.25
  -8   8   0  135.74   19.27
  -8   8   1   43.50   12.50
  -8   8   2   30.92   11.69
  -8   8   3  102.94   17.40
  -8   8   4  186.67   22.21
  -8   8   5   17.71   10.03
  -8   8   6  134.04   19.19
  -8   8   7   38.42   12.43
  -8   8   8  189.59   22.58
  -8   8   9   35.50   12.48
  -8   8  10  196.89   24.07
  -8   8  11   40.70   12.44
  -8   8  12  302.64   30.57
  -8   8  13   75.88   17.46
  -8   9  -5  115.15   20.10
  -8   9  -4   18.29   10.69
  -8   9  -3  178.48   23.74
  -8   9  -2  100.03   20.22
  -8   9  -1   88.53   17.12
  -8   9   0   33.19   12.32
  -8   9   1  176.32   22.82
  -8   9   2   26.09   11.48
  -8   9   3  167.98   21.92
  -8   9   4   28.47   11.07
  -8   9   5  149.52   21.64
  -8   9   6    5.72    9.17
  -8   9   7  165.68   22.83
  -8   9   8    5.73    9.72
  -8   9   9  179.73   23.90
  -8   9  10   40.93   13.29
  -8   9  11  153.85   22.75
  -8  10  -2  135.36   22.44
  -8  10  -1   24.51   10.13
  -8  10   0  197.63   24.58
  -8  10   1   28.35   10.84
  -8  10   2  135.96   21.09
  -8  10   3   -0.31    7.93
  -8  10   4  195.45   25.46
  -8  10   5   50.82   15.47
  -8  10   6   92.35   18.40
  -8  10   7    5.36    7.44
  -8  10   8  196.07   25.73
  -7   0  -6    1.55    2.74
  -7   0  -5  435.11   16.96
  -7   0  -4    1.99    2.74
  -7   0  -3 1319.91   32.32
  -7   0  -2    3.78    3.24
  -7   0  -1  830.64   25.64
  -7   0   0   -1.77    3.37
  -7   0   1  434.63   19.27
  -7   0   2   -0.05    4.59
  -7   0   3 1251.33   37.50
  -7   0   4    4.80    5.12
  -7   0   5  254.79   17.90
  -7   0   6   -2.54    5.11
  -7   0   7  462.88   25.83
  -7   0   8    2.88    5.83
  -7   0   9  343.10   23.85
  -7   1  -6  134.98   11.31
  -7  -1  -5   34.31    3.12
  -7   1  -5   39.72    6.47
  -7  -1  -4  290.47   10.04
  -7   1  -4  276.80   15.65
  -7  -1  -3   43.29    4.30
  -7   1  -3   37.66    6.41
  -7  -1  -2  451.28   15.11
  -7   1  -2  427.40   19.69
  -7  -1  -1   35.46    4.82
  -7   1  -1   41.44    6.62
  -7   1   0  156.96   12.40
  -7  -1   0  170.32   10.64
  -7  -1   1  171.91   11.51
  -7   1   1  154.98   12.68
  -7  -1   2 1045.72   31.22
  -7   1   2  988.23   33.16
  -7   1   3   64.46    9.23
  -7  -1   3   63.39    8.44
  -7   1   4  764.40   30.53
  -7  -1   4  819.78   29.95
  -7   1   5   93.67   11.39
  -7  -1   5   98.41   11.04
  -7   1   6  101.79   12.76
  -7  -1   6  101.36   12.40
  -7   1   7   52.03    9.75
  -7   1   8  314.40   22.24
  -7   1   9    7.28    6.21
  -7   1  10  175.40   18.50
  -7   1  11   16.58    7.49
  -7  -2 -12   -4.22    8.43
  -7  -2 -11  104.18   17.40
  -7  -2 -10   10.96    8.66
  -7  -2  -9  119.44   16.99
  -7  -2  -8   34.06    9.64
  -7  -2  -7  236.13   21.41
  -7   2  -7  215.10   16.48
  -7   2  -6    8.90    5.77
  -7   2  -5  150.22   13.12
  -7   2  -4    3.91    4.35
  -7   2  -3  323.74   18.76
  -7   2  -2  105.86   11.09
  -7   2  -1  487.75   23.23
  -7   2   0  115.02   11.40
  -7   2   1  310.78   18.92
  -7   2   2   33.47    7.93
  -7   2   3  984.05   35.50
  -7   2   4   11.50    6.07
  -7   2   5  687.48   30.58
  -7   2   6   26.26    8.18
  -7   2   7  746.84   34.30
  -7   2   8   13.88    6.55
  -7   2   9  237.92   20.42
  -7   2  10    4.68    7.09
  -7   2  11  224.72   21.77
  -7   2  12    1.46    6.05
  -7   2  13  329.97   22.35
  -7  -3 -11   12.76   10.45
  -7  -3 -10   51.80   13.60
  -7  -3  -9   -2.49    7.72
  -7   3  -8  241.91   19.30
  -7  -3  -8  265.93   23.67
  -7  -3  -7    5.37    7.86
  -7   3  -7   25.85    7.49
  -7   3  -6  247.19   19.34
  -7  -3  -6  191.28   19.62
  -7  -3  -5   58.97   11.73
  -7   3  -5   84.26   11.43
  -7   3  -4   28.94    7.68
  -7   3  -3    4.39    5.24
  -7   3  -2  271.71   18.82
  -7   3  -1    3.16    4.89
  -7   3   0   63.16    9.54
  -7   3   1   17.98    6.73
  -7   3   2  735.33   31.51
  -7   3   3  227.98   13.84
  -7   3   3  225.70   17.63
  -7   3   4  728.57   23.40
  -7   3   4  742.28   32.52
  -7   3   5  143.58   14.96
  -7   3   6  523.04   28.52
  -7   3   7   50.65   11.07
  -7   3   8  541.57   30.64
  -7   3   9   23.06    7.70
  -7   3  10  255.45   22.61
  -7   3  11   89.52   14.62
  -7   3  12  588.46   36.32
  -7   3  13    7.81    7.52
  -7   3  14  144.49   20.19
  -7  -4 -10   14.98    9.24
  -7  -4  -9  140.83   18.87
  -7   4  -8    9.19    6.20
  -7  -4  -8   27.98   11.39
  -7  -4  -7  171.21   19.08
  -7   4  -7  204.21   19.18
  -7  -4  -6   31.80    9.54
  -7   4  -6   25.03    8.66
  -7   4  -5  200.38   18.23
  -7  -4  -5  164.84   17.71
  -7   4  -4   85.46   12.13
  -7  -4  -4   73.70   11.65
  -7   4  -3  511.14   28.14
  -7   4  -2   19.25    7.31
  -7   4  -1  507.22   27.25
  -7   4   0   24.24    7.92
  -7   4   1  381.92   23.80
  -7   4   2    8.68    7.26
  -7   4   3  207.67   18.23
  -7   4   4  142.53   10.61
  -7   4   4  171.14   16.98
  -7   4   4  147.46   11.90
  -7   4   5  376.33   15.70
  -7   4   5  347.50   23.82
  -7   4   6   33.78    4.56
  -7   4   6   23.45    7.61
  -7   4   7  569.87   31.42
  -7   4   8  294.97   23.53
  -7   4   9  842.91   40.62
  -7   4  10    1.04    7.26
  -7   4  11  205.58   21.57
  -7   4  12    7.47    6.73
  -7   4  13  257.91   25.38
  -7   4  14   27.23   11.42
  -7   4  15  184.46   23.35
  -7  -5 -10  123.71   19.20
  -7   5  -9    2.32    6.25
  -7  -5  -9  -16.03   10.13
  -7   5  -8  152.84   18.17
  -7  -5  -8  130.53   18.25
  -7  -5  -7    4.75    7.54
  -7   5  -7   10.76    7.11
  -7   5  -6  195.61   20.22
  -7  -5  -6  165.08   19.17
  -7  -5  -5   50.26   11.61
  -7   5  -5   39.29   10.35
  -7  -5  -4  238.37   21.33
  -7   5  -4  220.68   20.17
  -7   5  -3  126.02   15.13
  -7  -5  -3  151.71   16.24
  -7   5  -2  982.15   41.39
  -7   5  -1    7.84    5.97
  -7   5   0  320.68   23.20
  -7   5   1   58.50   11.07
  -7   5   1   64.99    6.54
  -7   5   2  241.27   13.55
  -7   5   2  204.34   19.00
  -7   5   3  127.11   10.81
  -7   5   3  153.27   16.63
  -7   5   4  192.00   18.73
  -7   5   4  185.31   12.89
  -7   5   5    8.24    3.46
  -7   5   5   22.80    8.57
  -7   5   6  210.50   19.63
  -7   5   6  197.85   11.04
  -7   5   7  169.03   18.56
  -7   5   8  929.32   42.92
  -7   5   9  122.82   16.56
  -7   5  10  115.48   16.60
  -7   5  11   85.51   15.02
  -7   5  12  117.14   17.74
  -7   5  13   50.33   13.45
  -7   5  14  188.81   23.18
  -7   5  15   15.50   11.83
  -7   5  16   56.15   15.33
  -7   6  -9   74.22   15.16
  -7  -6  -9   76.96   15.71
  -7  -6  -8    8.95    8.64
  -7   6  -8    0.53    7.45
  -7   6  -7  140.28   19.07
  -7  -6  -7  155.30   19.39
  -7   6  -6   -0.36    6.40
  -7  -6  -6   11.10    8.68
  -7  -6  -5   77.75   13.99
  -7   6  -5   79.56   14.24
  -7  -6  -4    7.12    7.17
  -7   6  -4   -0.33    6.02
  -7   6  -3  155.45   18.36
  -7  -6  -3  172.27   17.96
  -7   6  -2    0.18    6.23
  -7   6  -1  146.33   17.38
  -7   6   0    4.50    5.71
  -7   6   1  263.76   22.57
  -7   6   2    5.12    5.59
  -7   6   3  520.00   31.51
  -7   6   4   10.40    8.31
  -7   6   5  262.08   22.68
  -7   6   6    1.45    7.24
  -7   6   7  510.70   32.76
  -7   6   8   26.73   10.06
  -7   6   9  596.17   36.18
  -7   6  10   -2.79    7.38
  -7   6  11  144.57   19.52
  -7   6  12   20.59   10.42
  -7   6  13  145.67   20.66
  -7   6  14   10.31    8.45
  -7   6  15  113.35   19.30
  -7   6  16    9.12    7.97
  -7   7  -9   25.93   10.61
  -7   7  -8  123.89   19.40
  -7  -7  -8  146.66   20.04
  -7  -7  -7   -5.38    7.74
  -7   7  -7   16.93    9.21
  -7  -7  -6  155.49   19.62
  -7   7  -6  127.23   18.63
  -7  -7  -5   20.01    9.66
  -7   7  -5   29.46   10.91
  -7   7  -4   88.70   15.78
  -7  -7  -4   72.76   12.91
  -7   7  -3   47.32   11.37
  -7  -7  -3   42.59   11.14
  -7   7  -2  190.53   21.15
  -7   7  -1   77.58   13.96
  -7   7   0  302.35   25.61
  -7   7   1   62.56   12.77
  -7   7   2  258.31   23.18
  -7   7   3   13.02    7.06
  -7   7   4  451.99   31.32
  -7   7   5  127.81   17.57
  -7   7   6  349.34   27.73
  -7   7   7   27.42    9.24
  -7   7   8  460.77   32.88
  -7   7   9   81.30   14.98
  -7   7  10  249.27   25.04
  -7   7  11   -2.06    6.87
  -7   7  12   91.70   16.85
  -7   7  13   24.82   10.60
  -7   7  14  174.43   23.59
  -7   7  15   32.52   12.04
  -7   8  -9   27.33   11.79
  -7   8  -8   12.60   10.50
  -7  -8  -7   71.00   14.87
  -7   8  -7   65.18   15.96
  -7  -8  -6    6.36    8.53
  -7   8  -6   -1.27    7.69
  -7   8  -5   87.50   16.36
  -7  -8  -5   93.65   15.61
  -7   8  -4   10.66    9.70
  -7  -8  -4   13.92    8.76
  -7   8  -3   91.03   16.32
  -7  -8  -3   91.51   14.44
  -7   8  -2   15.97    8.37
  -7   8  -1  191.55   21.84
  -7   8   0  151.79   19.20
  -7   8   1  156.14   19.06
  -7   8   2   78.40   15.25
  -7   8   3  324.09   27.50
  -7   8   4   19.12    9.99
  -7   8   5  147.99   19.92
  -7   8   6   43.81   12.04
  -7   8   7  205.28   23.14
  -7   8   8   45.84   12.01
  -7   8   9  306.68   28.23
  -7   8  10   26.99   10.97
  -7   8  11   58.65   14.02
  -7   8  12    5.65    7.27
  -7   8  13  119.83   20.19
  -7   8  14   69.59   15.28
  -7   9  -7   10.02    9.49
  -7   9  -6  111.05   19.77
  -7  -9  -6   89.24   16.34
  -7  -9  -5   -0.48    6.46
  -7   9  -5   11.33    9.31
  -7  -9  -4  162.30   19.88
  -7   9  -4  140.92   20.92
  -7  -9  -3   17.21    7.47
  -7   9  -3   16.22   10.79
  -7   9  -2  194.49   23.63
  -7   9  -1  145.68   20.41
  -7   9   0  199.72   23.61
  -7   9   1   45.58   13.25
  -7   9   2   89.03   16.25
  -7   9   3   12.81    9.33
  -7   9   4  130.11   19.25
  -7   9   5   15.24    9.83
  -7   9   6  186.94   22.75
  -7   9   7    3.48    8.16
  -7   9   8  115.16   19.20
  -7   9   9   60.26   14.94
  -7   9  10  281.58   28.27
  -7   9  11   14.02   10.45
  -7   9  12  279.11   29.18
  -7 -10  -5   90.20   16.21
  -7 -10  -4   45.74   12.45
  -7  10  -4   21.26   11.58
  -7  10  -3   80.58   17.47
  -7  10  -2  121.17   20.09
  -7  10  -1  247.90   27.68
  -7  10   0   64.74   15.66
  -7  10   1  112.02   19.83
  -7  10   2   27.49   12.26
  -7  10   3  300.36   29.49
  -7  10   4   94.33   17.46
  -7  10   5  129.34   19.92
  -7  10   6   27.88   12.46
  -7  10   7   74.98   16.77
  -7  10   8   74.41   16.63
  -7  10   9  102.66   19.00
  -7  10  10   73.02   17.12
  -7  11   1   22.04   12.37
  -7  11   2  100.25   19.75
  -7  11   3   42.62   14.07
  -7  11   4  193.90   25.71
  -7  11   5   26.49   11.98
  -7  11   6  195.57   25.28
  -6   0 -13    5.97    7.23
  -6   0 -12  104.31   16.55
  -6   0 -11   -0.53    6.68
  -6   0 -10  220.08   20.91
  -6   0  -9   -0.72    6.23
  -6   0  -7    1.51    3.18
  -6   0  -6  202.69   11.37
  -6   0  -5    5.07    2.86
  -6   0  -4  724.63   21.39
  -6   0  -3    3.48    2.54
  -6   0  -2  520.52   18.13
  -6   0  -1    2.12    2.75
  -6   0   0 1387.62   33.54
  -6   0   1    1.08    3.34
  -6   0   2 1823.56   42.62
  -6   0   3   -1.49    3.87
  -6   0   4   11.22    5.62
  -6   0   5   -5.13    5.20
  -6   0   6  566.18   26.21
  -6   0   7    2.80    6.07
  -6   0   8  278.31   20.29
  -6   0  10  763.74   23.78
  -6   0  11   -0.10    2.81
  -6   0  12  895.71   29.98
  -6   0  13   -2.25    3.65
  -6  -1 -13   31.35   11.86
  -6  -1 -12    4.01    8.32
  -6  -1 -11   72.48   13.97
  -6  -1 -10   22.02    9.91
  -6  -1  -9  231.92   21.10
  -6  -1  -8   14.51    8.36
  -6   1  -7  178.21   12.87
  -6  -1  -7  182.54   17.36
  -6  -1  -6   16.17    7.71
  -6   1  -6   12.65    4.50
  -6  -1  -6   14.34    2.36
  -6   1  -5  384.09   18.09
  -6  -1  -5  365.03   10.82
  -6  -1  -4    9.82    1.96
  -6   1  -4   10.14    3.95
  -6   1  -3  366.08   17.15
  -6  -1  -3  369.77   11.44
  -6  -1  -2    6.28    2.26
  -6   1  -2    3.85    3.49
  -6   1  -1  923.57   28.58
  -6  -1  -1  951.95   22.94
  -6  -1   0  123.55    8.37
  -6   1   0  113.93    9.91
  -6   1   1  696.92   25.18
  -6  -1   1  681.93   21.98
  -6  -1   2   36.14    5.84
  -6   1   2   34.84    6.30
  -6  -1   3  944.74   29.57
  -6   1   3  931.00   31.23
  -6   1   4   51.81    8.59
  -6  -1   4   54.40    8.66
  -6   1   5  810.27   31.00
  -6  -1   5  788.36   29.65
  -6   1   6   29.88    7.55
  -6   1   7  418.62   24.06
  -6   1   8   14.51    7.01
  -6   1   9  468.45   27.44
  -6  -1  10   26.47    3.70
  -6   1  10   27.18    8.27
  -6   1  10   23.44    5.61
  -6  -1  11  306.92   13.80
  -6   1  11  308.24   17.94
  -6   1  12   -0.52    3.97
  -6   1  13  365.64   21.68
  -6   1  14    2.80    4.32
  -6  -2 -13   -1.48    8.00
  -6  -2 -12   41.12   12.61
  -6  -2 -11   28.51   10.35
  -6  -2 -10  111.71   16.01
  -6  -2  -9    3.71    7.31
  -6  -2  -8  174.45   18.05
  -6  -2  -7   -1.99    5.87
  -6   2  -6   70.05    9.39
  -6  -2  -6   90.38   13.06
  -6  -2  -5   35.39    9.10
  -6   2  -5   38.69    7.21
  -6   2  -4  132.37   11.79
  -6  -2  -4  144.65   14.28
  -6   2  -3   37.19    7.34
  -6   2  -2   59.47    8.29
  -6   2  -1  199.14   13.99
  -6   2   0  652.47   25.69
  -6   2   1   -1.69    3.61
  -6   2   1    3.68    5.16
  -6   2   2  972.22   32.87
  -6   2   2  974.43   28.38
  -6   2   3   27.48    6.78
  -6   2   4  864.64   32.30
  -6   2   5   34.75    7.83
  -6   2   6  834.95   33.54
  -6   2   7   10.78    6.19
  -6   2   8  351.15   23.29
  -6   2   9    8.64    6.71
  -6  -2  10  258.39    9.10
  -6   2  10  306.74   19.59
  -6   2  10  333.75   24.35
  -6   2  11   14.59    6.21
  -6   2  11   21.43    6.61
  -6   2  12   77.86   11.23
  -6   2  12   78.66   13.86
  -6   2  13   11.93    6.48
  -6   2  14  241.58   20.34
  -6  -3 -12    9.50    9.32
  -6  -3 -11  121.79   17.88
  -6  -3 -10   23.08   10.39
  -6  -3  -9  237.18   22.81
  -6  -3  -8   35.53    9.72
  -6  -3  -7  200.15   19.43
  -6  -3  -6   34.89    9.50
  -6  -3  -5  250.83   20.09
  -6   3  -5  292.26   19.62
  -6  -3  -4   32.05    7.97
  -6   3  -4   28.14    7.21
  -6   3  -3  788.38   31.20
  -6  -3  -3  793.77   32.80
  -6   3  -2   93.67   11.32
  -6   3  -1   76.23    9.77
  -6   3   0   55.98    8.99
  -6   3   1  326.92   19.56
  -6   3   2  244.40   17.19
  -6   3   2  230.28   13.55
  -6   3   3  895.92   26.09
  -6   3   3  928.62   34.62
  -6   3   4    3.79    5.03
  -6   3   4   -0.12    2.32
  -6   3   4    0.09    3.32
  -6   3   5  497.67   15.02
  -6   3   5  449.93   24.86
  -6   3   6   34.92    8.71
  -6   3   7  880.92   36.79
  -6   3   8   34.74    8.99
  -6   3   9  305.07   22.86
  -6   3  10    2.31    5.51
  -6   3  11  136.31   15.37
  -6   3  11  119.28   15.57
  -6   3  12   76.32   11.89
  -6   3  12   65.55   12.52
  -6   3  13  200.23   21.57
  -6   3  13  204.24   19.67
  -6   3  14    7.81    6.53
  -6   3  15  224.88   21.63
  -6  -4 -11    9.08   10.83
  -6  -4 -10  113.84   17.24
  -6  -4  -9   17.48    9.06
  -6  -4  -8   84.92   14.16
  -6  -4  -7    5.64    5.51
  -6  -4  -6  315.45   23.73
  -6   4  -5   61.47   10.65
  -6  -4  -5   86.73   12.64
  -6  -4  -4  418.27   25.30
  -6   4  -4  430.03   25.18
  -6  -4  -3   29.78    8.12
  -6   4  -3   34.30    8.29
  -6   4  -2  567.33   27.92
  -6  -4  -2  539.32   26.87
  -6   4  -1   43.69    8.96
  -6   4   0  603.38   16.08
  -6   4   0  600.35   28.49
  -6   4   1   19.62    7.10
  -6   4   1   15.48    3.37
  -6   4   2  197.19   13.39
  -6   4   2  191.71   16.56
  -6   4   2  188.24   11.38
  -6   4   3    4.90    3.47
  -6   4   3    5.20    6.64
  -6   4   3    0.89    3.41
  -6   4   4  620.48   30.22
  -6   4   4  674.56   25.41
  -6   4   4  658.71   21.40
  -6   4   5   15.31    3.45
  -6   4   5    6.73    5.29
  -6   4   6  169.49   16.39
  -6   4   6  147.59    7.58
  -6   4   7  349.21   23.81
  -6   4   8  634.89   32.99
  -6   4   9  202.55   19.35
  -6   4  10  588.77   33.72
  -6   4  11    4.82    7.31
  -6   4  11   11.65    7.90
  -6   4  12  259.58   23.31
  -6   4  12  287.04   24.97
  -6   4  13   68.46   13.60
  -6   4  13   71.91   14.27
  -6   4  14  258.02   25.16
  -6   4  14  284.44   26.82
  -6   4  15   26.24   10.03
  -6  -5 -11   60.66   13.32
  -6  -5 -10   -1.66    8.06
  -6  -5  -9   32.22   11.21
  -6  -5  -8   45.69   11.49
  -6  -5  -7  284.62   24.11
  -6  -5  -6   24.17    9.44
  -6  -5  -5  242.93   20.85
  -6   5  -5  222.92   19.77
  -6  -5  -4   35.10    8.98
  -6   5  -4   32.53    9.40
  -6  -5  -3  470.95   26.63
  -6   5  -3  414.84   26.08
  -6   5  -2  112.07   13.91
  -6  -5  -2  131.51   14.19
  -6   5  -2  107.78    5.70
  -6   5  -1  754.25   34.35
  -6   5  -1  738.70   18.97
  -6   5   0   17.56    7.50
  -6   5   0   35.80    4.72
  -6   5   1  289.07   13.88
  -6   5   1  334.27   22.72
  -6   5   2   86.53    8.49
  -6   5   2   69.53   11.05
  -6   5   3  321.20   17.25
  -6   5   3  328.04   17.23
  -6   5   3  325.69   22.48
  -6   5   4   -1.10    5.75
  -6   5   4    1.61    3.19
  -6   5   5  298.99   14.44
  -6   5   5  292.61   22.22
  -6   5   6   18.31    6.86
  -6   5   6   14.08    2.97
  -6   5   7  429.12   13.46
  -6   5   7  458.10   28.53
  -6   5   8    6.41    7.26
  -6   5   9  796.11   39.31
  -6   5  10   11.00    7.49
  -6   5  11  621.74   36.59
  -6   5  12  189.38   21.56
  -6   5  13  201.14   22.72
  -6   5  13  285.62   26.93
  -6   5  14    3.47    8.12
  -6   5  14   17.25    9.93
  -6   5  15  190.01   24.09
  -6   5  15  187.24   22.26
  -6  -6 -10   90.57   16.29
  -6  -6  -9    8.23    8.64
  -6  -6  -8  196.34   21.82
  -6  -6  -7   14.19    9.40
  -6  -6  -6  141.73   17.52
  -6  -6  -5    3.53    6.76
  -6   6  -5    2.78    7.19
  -6   6  -4  370.12   27.07
  -6  -6  -4  434.20   27.48
  -6  -6  -3   -0.96    6.21
  -6   6  -3   14.59    8.36
  -6  -6  -2  475.75   26.80
  -6   6  -2  488.80   29.92
  -6  -6  -1   -0.54    5.72
  -6   6  -1    3.99    5.29
  -6   6   0  189.46   18.61
  -6   6   1   38.96    9.79
  -6   6   2  188.70   18.37
  -6   6   3    2.71    5.68
  -6   6   4  433.53   27.61
  -6   6   5   28.71    5.53
  -6   6   5   20.82    8.64
  -6   6   6  405.24   27.03
  -6   6   6  342.85   16.05
  -6   6   7    6.31    6.68
  -6   6   8  410.86   28.45
  -6   6   9   -8.42    7.70
  -6   6  10  214.04   21.47
  -6   6  11   41.75   11.50
  -6   6  12  253.96   24.82
  -6   6  13    5.65    7.47
  -6   6  14  118.11   18.53
  -6   6  14  104.81   18.33
  -6   6  15   27.83   12.35
  -6   6  15   21.66   11.51
  -6   6  16   48.48   15.20
  -6   6  16   90.65   18.00
  -6  -7  -9   68.97   14.83
  -6  -7  -8    4.58    6.96
  -6  -7  -7  267.27   24.27
  -6  -7  -6   17.34    9.22
  -6   7  -6   10.26    7.21
  -6  -7  -5   48.53   10.62
  -6   7  -5   73.13   14.38
  -6   7  -4   28.59   10.40
  -6  -7  -4   22.63    8.72
  -6  -7  -3  144.89   15.92
  -6   7  -3  122.13   16.90
  -6  -7  -2   88.16   12.44
  -6   7  -2   65.73   12.25
  -6  -7  -1  221.63   18.25
  -6   7  -1  212.72   20.78
  -6   7   0   22.34    7.57
  -6   7   1  227.34   21.51
  -6   7   2   78.16   13.37
  -6   7   3  428.81   29.08
  -6   7   4  147.61   17.64
  -6   7   5  443.78   29.87
  -6   7   6    4.26    5.88
  -6   7   7  345.50   27.15
  -6   7   8  161.34   19.09
  -6   7   9  301.83   25.90
  -6   7  10   15.09    8.37
  -6   7  11   95.04   16.65
  -6   7  12    2.56    7.12
  -6   7  13  182.15   22.84
  -6   7  14   18.81   10.90
  -6   7  15  132.81   20.88
  -6   7  16   10.65    8.98
  -6  -8  -8   90.75   16.81
  -6   8  -7  114.02   18.22
  -6  -8  -7  109.01   17.18
  -6  -8  -6  178.66   20.61
  -6   8  -6  113.68   18.24
  -6  -8  -5   -7.78    6.53
  -6   8  -5   19.87    9.24
  -6   8  -4   48.16   12.20
  -6  -8  -4   71.19   12.88
  -6   8  -3  168.43   20.74
  -6  -8  -3  149.58   17.18
  -6  -8  -2  375.04   25.21
  -6   8  -2  348.34   28.36
  -6   8  -1   15.90    8.73
  -6  -8  -1   19.65    7.74
  -6   8   0  121.38   17.18
  -6   8   1   25.89   10.52
  -6   8   2  204.04   21.26
  -6   8   3  264.78   24.10
  -6   8   4  396.88   29.65
  -6   8   5   58.14   13.13
  -6   8   6  140.11   18.38
  -6   8   7  106.30   15.95
  -6   8   8  268.24   25.49
  -6   8   9   39.22   11.84
  -6   8  10  110.60   17.88
  -6   8  11   19.21   10.00
  -6   8  12   92.21   16.55
  -6   8  13   20.26   11.71
  -6   8  14   19.78    7.71
  -6   8  15   23.68   12.50
  -6   9  -8   10.17   11.09
  -6  -9  -7   45.90   13.19
  -6   9  -7   41.31   13.77
  -6  -9  -6   55.53   13.42
  -6   9  -6   60.45   15.34
  -6  -9  -5   93.54   15.53
  -6   9  -5  112.07   18.81
  -6   9  -4   20.14   10.98
  -6  -9  -4   25.10   10.48
  -6  -9  -3  134.17   16.77
  -6   9  -3  120.32   19.01
  -6  -9  -2   92.92   13.64
  -6   9  -2   75.26   15.53
  -6   9  -1  118.28   18.30
  -6  -9  -1  121.03   14.83
  -6   9   0    8.45    8.83
  -6   9   1  279.36   26.46
  -6   9   2   28.22   11.34
  -6   9   3  241.52   24.59
  -6   9   4   31.24   10.23
  -6   9   5   62.58   14.58
  -6   9   6    3.89    8.54
  -6   9   7  144.68   19.31
  -6   9   8   66.62   14.57
  -6   9   9  201.06   23.01
  -6   9  10   10.37    8.87
  -6   9  11  115.89   19.43
  -6   9  12   62.81   15.01
  -6   9  13  242.61   28.27
  -6   9  14   39.01   13.68
  -6 -10  -6  137.24   19.89
  -6 -10  -5    6.41    6.99
  -6  10  -5   18.56   10.45
  -6 -10  -4  163.25   19.10
  -6  10  -4  143.61   21.86
  -6 -10  -3  109.71   15.50
  -6  10  -3  144.19   22.07
  -6  10  -2  199.74   24.19
  -6 -10  -2  221.12   20.62
  -6  10  -1  164.15   22.42
  -6  10   0  166.30   21.84
  -6  10   1   53.31   14.23
  -6  10   2  395.46   32.81
  -6  10   3   96.00   16.69
  -6  10   4  214.44   24.42
  -6  10   5   49.21   12.82
  -6  10   6  172.61   21.85
  -6  10   7   90.05   17.49
  -6  10   8  203.85   25.02
  -6  10   9  117.47   19.58
  -6  10  10  181.65   23.68
  -6  10  11    8.76    8.39
  -6  10  12  149.33   22.01
  -6 -11  -5   33.03   10.97
  -6 -11  -4  -11.78    8.04
  -6 -11  -3   56.81   12.64
  -6  11  -2   39.61   12.44
  -6 -11  -2   24.79    8.95
  -6  11  -1  149.05   23.27
  -6  11   0   23.11   12.83
  -6  11   1  266.21   28.29
  -6  11   2   53.89   13.80
  -6  11   3  204.21   25.23
  -6  11   4   29.13   11.36
  -6  11   5   99.43   17.82
  -6  11   6   46.71   14.00
  -6  11   7   99.80   18.49
  -6  11   8   64.20   15.76
  -6  11   9  129.97   20.83
  -5   0 -15    2.48    6.42
  -5   0 -14    0.77    7.41
  -5   0 -13   54.66   12.16
  -5   0 -12   -5.19    6.51
  -5   0 -11    5.16    6.12
  -5   0 -10    3.14    5.72
  -5   0  -9  323.41   22.76
  -5   0  -8    7.95    6.19
  -5   0  -7  664.04   30.23
  -5   0  -6    7.13    5.75
  -5   0  -5  312.13   13.32
  -5   0  -5  316.85   19.38
  -5   0  -4    0.56    2.16
  -5   0  -3 1176.03   26.77
  -5   0  -2    0.54    2.44
  -5   0  -1  162.43    9.31
  -5   0   0   -2.45    3.44
  -5   0   1 1820.97   38.64
  -5   0   2    2.29    3.64
  -5   0   3 1466.60   37.01
  -5   0   4    2.78    4.87
  -5   0   5 1050.43   33.44
  -5   0   6   -1.42    4.87
  -5   0   7  466.94   24.00
  -5   0   8    0.16    2.22
  -5   0   9 1090.17   28.74
  -5  -1 -14   53.09   12.82
  -5  -1 -13  -10.66    8.82
  -5   1 -13    4.47    7.20
  -5   1 -12  150.58   17.88
  -5  -1 -12  132.35   17.58
  -5   1 -11   11.18    6.82
  -5  -1 -11    7.78    7.97
  -5   1 -10  177.63   17.62
  -5  -1 -10  172.00   18.01
  -5  -1  -9    2.97    5.77
  -5   1  -9    7.92    6.48
  -5   1  -8  304.01   20.79
  -5  -1  -8  335.34   22.98
  -5  -1  -7  122.10   13.68
  -5  -1  -7  123.02    7.39
  -5  -1  -6  485.24   13.97
  -5  -1  -6  489.39   25.67
  -5  -1  -5   12.77    5.59
  -5  -1  -5   13.64    2.28
  -5   1  -4   58.30    6.93
  -5  -1  -4   52.24    3.73
  -5  -1  -4   53.67    8.76
  -5   1  -3   60.62    6.99
  -5  -1  -3   61.28    4.04
  -5   1  -2  979.69   27.34
  -5  -1  -2 1005.50   20.09
  -5  -1  -1  219.10    9.05
  -5   1  -1  221.15   14.15
  -5   1  -1  209.26   12.08
  -5   1   0  469.44   19.34
  -5   1   0  451.16   18.19
  -5  -1   0  452.13   14.77
  -5  -1   1   14.43    3.86
  -5   1   1   21.39    5.58
  -5   1   2 1312.48   34.55
  -5  -1   2 1313.94   31.94
  -5   1   3   28.32    6.12
  -5  -1   3   31.97    6.09
  -5   1   4  536.02   22.76
  -5  -1   4  518.94   21.56
  -5   1   5   71.79    9.50
  -5   1   6  186.83   14.85
  -5   1   7  187.25   15.62
  -5   1   8 1544.24   37.59
  -5  -1   8 1405.75   27.29
  -5   1   8 1444.94   46.18
  -5   1   9   40.79    9.04
  -5   1   9   31.61    5.94
  -5   1  10  295.51   16.99
  -5   1  10  303.25   22.19
  -5   1  11    5.54    4.66
  -5  -2 -14   -6.58    8.81
  -5  -2 -13   61.69   13.44
  -5  -2 -12    1.14    7.92
  -5  -2 -11  154.41   18.64
  -5  -2 -10   -4.69    7.00
  -5  -2  -9  134.14   15.88
  -5  -2  -8   19.96    8.73
  -5  -2  -7  152.54   16.07
  -5  -2  -6    0.11    4.77
  -5  -2  -5  117.73   13.14
  -5  -2  -4    6.86    5.74
  -5   2  -3   80.74    8.80
  -5  -2  -3   76.82    9.77
  -5  -2  -2   89.41   10.29
  -5   2  -2   88.89    9.37
  -5   2  -1  313.83   16.54
  -5   2   0  145.87   11.59
  -5   2   0  150.46   11.40
  -5   2   1  800.77   27.42
  -5   2   1  823.63   25.00
  -5   2   2    5.02    3.13
  -5   2   2    0.83    4.40
  -5   2   3 1429.60   29.91
  -5   2   3 1396.64   39.23
  -5   2   4   50.24    7.71
  -5   2   5  716.34   28.50
  -5   2   6    6.96    5.07
  -5   2   7  647.89   29.19
  -5   2   8    0.12    4.16
  -5   2   8    4.09    5.22
  -5   2   9  522.41   28.30
  -5   2   9  511.64   23.88
  -5   2  10    2.00    4.43
  -5   2  10    4.18    6.09
  -5   2  11  160.72   14.92
  -5   2  11  149.78   16.57
  -5   2  12    6.92    6.33
  -5   2  13  152.51   15.99
  -5   2  14    3.78    5.02
  -5   2  15  102.49   14.54
  -5  -3 -13    4.85    8.50
  -5  -3 -12  172.29   20.65
  -5  -3 -11   -0.43    6.92
  -5  -3 -10  117.06   16.76
  -5  -3  -9   19.14    8.65
  -5  -3  -8  387.93   26.07
  -5  -3  -7   59.14   10.60
  -5  -3  -6  215.32   18.36
  -5  -3  -5   10.05    5.75
  -5  -3  -4  402.01   23.07
  -5   3  -3    8.49    5.59
  -5  -3  -3    7.26    5.82
  -5   3  -2 1199.95   37.31
  -5  -3  -2 1215.92   37.81
  -5   3  -1   45.29    8.02
  -5   3   0  906.60   18.81
  -5   3   0  897.94   31.18
  -5   3   0  934.53   29.68
  -5   3   1   40.61    7.48
  -5   3   1   60.06    5.26
  -5   3   1   65.12    7.69
  -5   3   2 1281.76   29.46
  -5   3   2 1208.70   37.70
  -5   3   2 1252.65   31.38
  -5   3   3  287.21   12.79
  -5   3   3  297.37   18.61
  -5   3   3  308.08   14.67
  -5   3   4  468.15   19.93
  -5   3   4  457.46   14.77
  -5   3   4  462.34   23.29
  -5   3   5   55.62    9.45
  -5   3   5   81.12    9.47
  -5   3   5   55.33    4.27
  -5   3   6  745.70   31.51
  -5   3   7   11.15    6.65
  -5  -3   7    2.81    1.09
  -5   3   8  378.09   22.49
  -5   3   8  386.03   23.93
  -5   3   9   89.22   12.63
  -5   3   9  100.82   12.71
  -5   3  10  209.34   19.30
  -5   3  10  236.70   18.74
  -5   3  11   31.87    8.62
  -5   3  11   15.48    7.81
  -5   3  12  392.71   28.09
  -5   3  12  414.10   26.48
  -5   3  13   37.57    9.62
  -5   3  14  125.70   16.17
  -5   3  15   16.27    8.64
  -5   3  16  144.59   18.82
  -5  -4 -12    6.49    8.02
  -5  -4 -11   46.03   11.64
  -5  -4 -10   23.14    9.99
  -5  -4  -9   75.54   13.08
  -5  -4  -8   -0.15    7.01
  -5  -4  -7  264.37   21.55
  -5  -4  -6   52.45   10.34
  -5  -4  -5  365.02   23.45
  -5   4  -5  308.24    9.45
  -5  -4  -4    1.16    5.23
  -5   4  -4    2.11    1.18
  -5   4  -3  869.23   33.98
  -5  -4  -3  883.83   34.25
  -5  -4  -2   10.36    5.65
  -5   4  -2    2.39    4.66
  -5   4  -1  455.42   23.65
  -5  -4  -1  425.27   21.30
  -5   4   0  334.60   20.14
  -5   4   1  295.20   18.92
  -5   4   1  270.67   15.45
  -5   4   1  296.64   12.85
  -5   4   2   -0.05    2.58
  -5   4   2   -1.10    5.11
  -5   4   2    1.30    3.12
  -5   4   3  548.75   19.64
  -5   4   3  534.07   25.92
  -5   4   3  562.58   21.38
  -5   4   4   49.73    7.12
  -5   4   4   53.46    5.82
  -5   4   4   60.21   10.04
  -5   4   5  161.33    8.61
  -5   4   5  170.12   15.48
  -5   4   6    6.57    2.13
  -5   4   6   -0.07    5.21
  -5   4   7  661.00   12.86
  -5   4   7  679.63   32.06
  -5  -4   7  716.18   19.32
  -5   4   8  146.69   15.64
  -5   4   9  164.17   16.96
  -5   4   9  174.43   17.50
  -5   4  10 1076.80   44.42
  -5   4  10 1040.49   43.64
  -5   4  11  274.88   23.35
  -5   4  11  310.74   24.00
  -5   4  12   47.84   11.29
  -5   4  12   22.45    8.78
  -5   4  13  593.16   35.98
  -5   4  13  667.81   37.49
  -5   4  14   10.75    7.56
  -5   4  14   27.95   11.15
  -5   4  15  166.38   20.69
  -5   4  16   27.19   10.48
  -5  -5 -12  107.18   17.62
  -5  -5 -11    1.20    7.33
  -5  -5 -10   40.60   12.30
  -5  -5  -9   22.93    9.08
  -5  -5  -8  200.45   20.53
  -5  -5  -7   16.30    8.73
  -5  -5  -6  137.21   16.04
  -5  -5  -5   64.83   11.17
  -5  -5  -4  899.94   36.72
  -5  -5  -3   61.95   10.10
  -5   5  -3   63.01   10.66
  -5  -5  -2  521.26   25.57
  -5   5  -2  542.36   28.22
  -5  -5  -1   17.38    5.19
  -5   5  -1   21.14    7.72
  -5  -5   0   52.68    8.29
  -5   5   0   37.82    8.91
  -5   5   1    5.81    5.40
  -5   5   2  670.62   30.81
  -5   5   3    8.83    4.84
  -5   5   3   10.43    6.63
  -5   5   4  333.58   22.18
  -5   5   5   -4.04    6.29
  -5   5   6  546.54   29.10
  -5  -5   7   29.10    5.02
  -5   5   7   36.92    9.77
  -5  -5   8  802.68   25.94
  -5   5   8  776.83   36.41
  -5   5   9   12.30    8.08
  -5   5  10  326.98   26.66
  -5   5  10  311.70   24.33
  -5   5  11   16.49    8.60
  -5   5  11   -0.14    7.09
  -5   5  12  659.80   37.93
  -5   5  12  756.28   41.83
  -5   5  13   11.32    6.83
  -5   5  13   30.88   10.95
  -5   5  14  503.35   34.66
  -5   5  14  521.86   36.48
  -5   5  15   17.95   10.46
  -5   5  16   44.02   14.57
  -5  -6 -11   88.95   16.64
  -5  -6 -10    9.15    9.22
  -5  -6  -9  152.95   19.33
  -5  -6  -8    3.82    7.65
  -5  -6  -7  235.54   21.82
  -5  -6  -6    2.70    5.99
  -5  -6  -5  246.26   20.59
  -5  -6  -4  113.06   13.95
  -5  -6  -3  635.64   30.58
  -5   6  -3  608.57   32.67
  -5   6  -2   28.50    9.22
  -5  -6  -2   19.44    6.78
  -5  -6  -1  220.77   16.53
  -5   6  -1  200.31   19.09
  -5   6   0   45.35   10.17
  -5  -6   0   50.98    8.45
  -5   6   1  139.34   15.36
  -5   6   2   99.82   13.23
  -5   6   3  553.06   29.69
  -5   6   4  102.44   13.82
  -5   6   5  136.19   15.22
  -5   6   6   15.11    7.13
  -5  -6   6   17.46    4.84
  -5   6   7  639.17   33.83
  -5   6   8    4.96    6.29
  -5   6   9  125.36   16.17
  -5   6  10    4.73    7.27
  -5   6  11  173.62   19.19
  -5   6  11  185.60   22.33
  -5   6  12   -1.73    7.17
  -5   6  12   -0.29    8.80
  -5   6  13  265.24   27.98
  -5   6  13  297.53   26.49
  -5   6  14   46.28   13.77
  -5   6  14   41.75   10.94
  -5   6  15   66.41   16.12
  -5   6  15   55.42   13.66
  -5   6  16    4.67   10.04
  -5   6  17   83.82   18.20
  -5  -7 -10  217.60   24.44
  -5  -7  -9   28.93   11.22
  -5  -7  -8   72.13   14.24
  -5  -7  -7   61.80   12.93
  -5  -7  -6  105.04   15.00
  -5  -7  -5   11.21    7.03
  -5  -7  -4  445.24   27.41
  -5   7  -3   25.94   10.09
  -5  -7  -3   30.53    8.07
  -5  -7  -2  345.74   22.52
  -5   7  -2  313.18   25.01
  -5  -7  -1    0.17    4.84
  -5   7  -1    3.47    6.61
  -5   7   0  171.22   18.31
  -5  -7   0  162.02   14.21
  -5   7   1    0.61    6.62
  -5   7   2  696.13   35.63
  -5   7   3  211.76   19.58
  -5   7   4  637.10   34.26
  -5   7   5  114.20   15.88
  -5   7   6  357.64   26.53
  -5   7   7   35.63   10.25
  -5   7   8  415.92   28.80
  -5   7   9    0.58    6.80
  -5   7  10  147.68   18.44
  -5   7  11    9.99    8.29
  -5   7  12  128.03   18.04
  -5   7  13   32.91   14.70
  -5   7  13   26.73   11.82
  -5   7  14  177.82   25.24
  -5   7  14  142.44   20.01
  -5   7  15   -7.36    6.98
  -5   7  15  -16.07   12.68
  -5   7  16   79.76   21.04
  -5   7  16   84.35   16.74
  -5  -8  -9   94.43   16.33
  -5  -8  -8   44.63   12.96
  -5  -8  -7   52.46   11.92
  -5  -8  -6   10.51    7.98
  -5  -8  -5   75.75   13.24
  -5  -8  -4  231.16   20.87
  -5   8  -4  225.48   22.82
  -5  -8  -3  245.79   20.39
  -5   8  -3  229.47   23.09
  -5  -8  -2    9.76    7.11
  -5   8  -2    6.48    7.22
  -5  -8  -1  199.89   16.84
  -5   8  -1  187.56   20.48
  -5   8   0   95.72   15.50
  -5  -8   0   91.93   11.61
  -5   8   1  380.80   28.22
  -5   8   2   63.62   12.24
  -5   8   3  220.39   21.34
  -5   8   4   62.06   12.23
  -5   8   5   86.34   14.76
  -5   8   6  415.30   29.47
  -5   8   7  300.38   25.64
  -5   8   8   44.86   11.69
  -5   8   9  161.30   20.42
  -5   8  10   35.50   10.79
  -5   8  11  115.61   17.99
  -5   8  12   44.27   12.61
  -5   8  13  200.24   23.49
  -5   8  14   81.65   16.70
  -5   8  15   90.90   17.93
  -5  -9  -8  181.07   22.10
  -5  -9  -7    1.37    7.09
  -5  -9  -6   80.20   14.21
  -5   9  -5   28.90   11.08
  -5  -9  -5   51.28   11.67
  -5   9  -4  166.96   21.64
  -5  -9  -4  162.29   18.24
  -5  -9  -3  108.99   15.09
  -5   9  -3   94.23   16.30
  -5  -9  -2  154.15   16.38
  -5   9  -2  176.23   21.44
  -5  -9  -1   18.38    7.37
  -5   9  -1   25.43   10.98
  -5   9   0  122.65   17.50
  -5  -9   0  113.58   12.88
  -5   9   1   -5.72    7.01
  -5   9   2  302.54   26.61
  -5   9   3   49.72   13.18
  -5   9   4  196.08   21.15
  -5   9   5   45.37   12.34
  -5   9   6  257.42   24.97
  -5   9   7  124.05   17.63
  -5   9   8   91.70   15.92
  -5   9   9   10.10    8.71
  -5   9  10  115.68   17.87
  -5   9  11   12.11    9.74
  -5   9  12  125.41   18.91
  -5   9  13   84.51   17.38
  -5   9  14   81.60   16.41
  -5 -10  -7  306.74   28.26
  -5  10  -7  266.92   29.96
  -5 -10  -6   46.11   12.42
  -5  10  -6   26.57   13.08
  -5 -10  -5   83.90   14.74
  -5  10  -5   89.10   17.56
  -5 -10  -4   35.45    9.94
  -5  10  -4   38.09   12.78
  -5  10  -3  186.80   23.65
  -5 -10  -3  180.85   18.88
  -5  10  -2   56.62   14.83
  -5 -10  -2   79.97   12.75
  -5 -10  -1  258.24   20.49
  -5  10  -1  288.79   28.05
  -5  10   0   45.21   13.09
  -5  10   1  224.21   24.66
  -5  10   2   70.63   14.78
  -5  10   3  263.50   25.81
  -5  10   4   62.02   14.33
  -5  10   5  262.40   25.84
  -5  10   6   29.52   11.91
  -5  10   7  312.27   28.96
  -5  10   8   91.87   16.52
  -5  10   9  231.36   25.15
  -5  10  10   23.98   10.93
  -5  10  11  117.00   18.96
  -5  10  12   97.89   18.38
  -5  10  13  137.89   20.84
  -5 -11  -6   98.19   17.14
  -5 -11  -5   27.01   11.42
  -5  11  -4    6.01    8.54
  -5 -11  -4   30.20    9.92
  -5 -11  -3  140.87   17.92
  -5  11  -3  148.26   22.64
  -5 -11  -2   24.88    8.57
  -5  11  -2   35.31   14.11
  -5 -11  -1    2.68    7.39
  -5  11  -1   21.73   11.11
  -5  11   0  105.36   18.80
  -5  11   1  102.40   19.19
  -5  11   2   82.27   17.08
  -5  11   3  118.91   18.96
  -5  11   4  214.97   25.34
  -5  11   5   47.80   13.96
  -5  11   6  192.74   24.11
  -5  11   7   82.75   16.08
  -5  11   8  158.62   22.11
  -5  11   9   32.82   12.91
  -5  11  10  118.83   20.34
  -5  11  11   22.11   11.34
  -5 -12  -4   45.95   12.22
  -5 -12  -3   84.63   14.12
  -5  12   2   27.88   12.64
  -5  12   3  122.97   20.58
  -5  12   4   48.01   14.94
  -5  12   5  123.43   20.83
  -5  12   6   28.63   11.90
  -4   0 -15    5.32    8.50
  -4   0 -14   86.39   14.95
  -4   0 -13    3.60    6.93
  -4   0 -12   39.21    9.88
  -4   0 -11    6.74    6.28
  -4   0 -10  470.50   27.29
  -4   0  -9    7.09    6.05
  -4   0  -8  124.04   13.25
  -4   0  -7    5.79    5.71
  -4   0  -6  464.18   22.65
  -4   0  -5    1.90    5.12
  -4   0  -4 2485.06   53.72
  -4   0  -3   -3.56    4.47
  -4   0  -3    0.56    2.13
  -4   0  -2  985.49   22.13
  -4   0  -1    1.43    2.53
  -4   0   0 3402.29   54.26
  -4   0   1    4.69    3.30
  -4   0   2   24.27    5.20
  -4   0   3    6.72    4.38
  -4   0   4 1225.68   33.20
  -4   0   5    0.33    4.35
  -4   0   6 3883.47   58.48
  -4   0   6 3855.23   74.92
  -4   0   7    3.90    4.90
  -4  -1 -15   31.26   11.08
  -4  -1 -14   17.17    9.30
  -4   1 -14   19.71    9.00
  -4   1 -13   63.08   12.06
  -4  -1 -13   64.62   13.09
  -4  -1 -12   42.64   10.70
  -4   1 -12   46.77   10.20
  -4   1 -11  225.61   19.10
  -4  -1 -11  236.71   20.96
  -4  -1 -10   10.56    7.14
  -4   1 -10    3.26    5.56
  -4  -1  -9  137.93   15.13
  -4   1  -9  124.38   13.45
  -4  -1  -8  104.57   12.95
  -4  -1  -8  116.85    8.49
  -4   1  -8   95.58   11.03
  -4  -1  -7  315.62   12.81
  -4   1  -7  347.06   19.60
  -4  -1  -7  309.55   19.84
  -4  -1  -6    6.12    5.39
  -4   1  -6    9.99    4.55
  -4  -1  -6   11.09    2.55
  -4   1  -5  213.09   14.23
  -4  -1  -5  190.97   14.59
  -4  -1  -4  487.54   11.88
  -4  -1  -4  542.47   22.87
  -4  -1  -3  251.85    7.37
  -4  -1  -3  252.91   14.96
  -4   1  -2  161.83    9.93
  -4   1  -2  165.47   12.00
  -4  -1  -2  184.60   12.53
  -4  -1  -2  152.03    5.66
  -4   1  -1   84.13    7.33
  -4   1  -1   97.08    8.83
  -4  -1  -1   89.88    5.00
  -4   1   0  154.17   10.11
  -4   1   0  136.15    9.40
  -4  -1   0  125.96    6.87
  -4   1   1  138.47    9.72
  -4   1   1  155.20    9.16
  -4  -1   1  154.84    8.68
  -4  -1   2   -0.87    3.29
  -4   1   2    1.38    4.14
  -4  -1   3  508.14   18.86
  -4   1   3  495.44   19.75
  -4   1   4    3.47    4.91
  -4   1   5  419.03   19.85
  -4   1   6   57.68    8.62
  -4   1   6   57.67    6.71
  -4   1   7  945.37   33.59
  -4   1   7  923.62   26.89
  -4   1   8   12.73    6.35
  -4   1   8    4.22    3.43
  -4   1   9  359.07   22.66
  -4  -2 -15   18.01   11.28
  -4  -2 -14  131.52   18.43
  -4   2 -13    9.92    7.41
  -4  -2 -13    2.44    6.76
  -4   2 -12  158.34   16.20
  -4  -2 -12  155.08   18.30
  -4   2 -11    5.07    4.82
  -4  -2 -11    8.56    6.75
  -4  -2 -10  310.48   23.80
  -4   2 -10  337.08   21.33
  -4   2  -9    7.81    5.98
  -4  -2  -9    2.16    5.63
  -4  -2  -8  479.74   27.08
  -4   2  -8  478.18   23.40
  -4  -2  -7   26.18    2.78
  -4  -2  -7   27.77    8.05
  -4  -2  -6  272.01   18.48
  -4  -2  -5   64.20    9.45
  -4  -2  -4  871.83   31.08
  -4  -2  -3  297.24   17.12
  -4   2  -2  677.88   23.55
  -4   2  -2  711.48   25.66
  -4  -2  -2  709.88   25.26
  -4  -2  -1  214.04   13.24
  -4   2  -1  212.61   12.84
  -4   2  -1  231.51   13.55
  -4   2   0  947.71   27.82
  -4   2   0  956.18   26.82
  -4   2   1  165.32   11.73
  -4   2   1  166.16    9.88
  -4   2   1  168.01    7.64
  -4   2   2  936.54   22.97
  -4   2   2  981.34   23.54
  -4   2   2 1010.87   29.84
  -4   2   3   11.62    5.24
  -4   2   3   19.24    3.31
  -4   2   3   21.34    5.01
  -4   2   4 1337.86   22.85
  -4   2   4 1434.56   34.93
  -4   2   4 1410.18   37.95
  -4   2   5   43.43    7.08
  -4   2   5   53.28    7.98
  -4   2   6 1068.04   32.64
  -4   2   6 1060.54   34.87
  -4   2   7    0.76    3.98
  -4   2   7   -0.03    5.02
  -4   2   8  559.81   27.47
  -4   2   8  576.30   24.54
  -4   2   9   21.55    5.93
  -4   2   9   34.49    8.42
  -4   2  10  374.32   21.70
  -4   2  10  384.27   24.81
  -4  -3 -14   17.48    9.63
  -4  -3 -13  120.17   18.19
  -4  -3 -12   40.00   11.68
  -4  -3 -11  130.70   16.99
  -4  -3 -10   11.62    7.57
  -4  -3  -9  298.26   23.05
  -4  -3  -8   12.25    6.90
  -4  -3  -7  110.07   13.49
  -4   3  -6    2.84    2.44
  -4  -3  -6    5.55    6.33
  -4  -3  -5  413.82   22.52
  -4   3  -5  393.71   12.47
  -4  -3  -4   -3.27    4.91
  -4   3  -4    0.89    1.43
  -4  -3  -3  832.37   29.96
  -4  -3  -2   19.38    5.58
  -4  -3  -1  322.18   16.79
  -4   3  -1  300.76   17.04
  -4   3  -1  331.78   17.05
  -4   3   0   -1.32    3.96
  -4   3   0    0.34    4.67
  -4  -3   0   -1.16    3.88
  -4   3   1 2285.37   51.96
  -4   3   1 2343.21   41.14
  -4   3   1 2397.15   46.73
  -4   3   2    6.65    3.36
  -4   3   2   -1.17    4.48
  -4   3   2    6.66    3.43
  -4   3   3 1655.14   37.35
  -4   3   3 1627.32   42.97
  -4   3   3 1599.43   31.92
  -4   3   4   62.80    9.26
  -4   3   4   64.81    5.00
  -4   3   4   67.15    7.67
  -4  -3   5  557.75   15.12
  -4   3   5  559.41   25.00
  -4   3   5  585.75   13.11
  -4   3   5  568.83   23.44
  -4   3   6    1.86    5.29
  -4   3   6    4.13    5.23
  -4   3   7  634.31   28.43
  -4   3   7  686.29   29.13
  -4   3   8  500.57   25.31
  -4   3   8  449.51   25.01
  -4   3   9  309.42   21.32
  -4   3   9  350.62   21.86
  -4   3  10   -1.06    4.79
  -4   3  10    8.56    6.52
  -4   3  11  234.40   20.32
  -4   3  11  280.12   21.45
  -4   3  12   24.65    8.66
  -4   3  12   17.55    8.93
  -4   3  13  358.12   26.45
  -4   3  14   19.14    8.82
  -4   3  15  211.40   22.34
  -4   3  16   -4.13    7.71
  -4   3  17   96.58   16.94
  -4  -4 -13   -3.83    7.70
  -4  -4 -12   62.57   13.66
  -4  -4 -11   58.86   13.29
  -4  -4 -10  132.61   17.03
  -4  -4  -9    1.48    5.90
  -4   4  -8  163.59   10.99
  -4  -4  -8  149.61   16.75
  -4   4  -7   22.39    4.35
  -4  -4  -7   28.13    8.02
  -4  -4  -6  327.10   21.95
  -4   4  -6  348.73   14.04
  -4  -4  -5   -1.95    6.16
  -4  -4  -4  587.13   26.94
  -4  -4  -3   10.20    6.28
  -4  -4  -2  747.86   27.98
  -4   4  -1    6.82    5.10
  -4  -4  -1   -1.57    4.23
  -4  -4   0  705.55   24.73
  -4   4   0  682.36   28.09
  -4   4   0  754.50   26.43
  -4   4   1   88.59   10.61
  -4   4   2  764.52   29.60
  -4   4   3   87.16   10.53
  -4   4   4  377.89   18.67
  -4   4   4  397.36   21.54
  -4  -4   5   13.33    3.38
  -4   4   5    3.63    5.31
  -4  -4   6  222.44   12.11
  -4   4   6  229.15   17.30
  -4   4   7   26.61    7.92
  -4   4   7   24.13    7.27
  -4   4   8  323.00   23.11
  -4   4   8  318.50    8.79
  -4   4   8  376.35   23.21
  -4   4   9   22.32    7.35
  -4   4   9   19.70    1.93
  -4   4   9   23.97    7.63
  -4   4  10  612.23   31.97
  -4   4  10  647.69   33.49
  -4   4  11    3.31    6.14
  -4   4  11   -2.71    6.12
  -4   4  12  294.43   24.34
  -4   4  12  288.87   23.58
  -4   4  13  185.83   19.87
  -4   4  13  214.68   21.66
  -4   4  14  275.16   25.46
  -4   4  15    2.80    7.42
  -4   4  16  208.03   24.11
  -4   4  17   18.40   10.83
  -4  -5 -12   25.13    8.85
  -4  -5 -11   20.47   10.14
  -4  -5 -10    7.61    8.18
  -4  -5  -9  228.79   21.86
  -4  -5  -8   14.24    8.07
  -4   5  -7  203.34   12.21
  -4  -5  -7  192.13   18.49
  -4  -5  -6   13.79    7.38
  -4  -5  -5  517.21   27.18
  -4  -5  -4   33.96    7.81
  -4  -5  -3  341.02   20.31
  -4  -5  -2  233.71   16.25
  -4   5  -1  614.51   28.71
  -4  -5  -1  669.03   26.21
  -4  -5   0   65.50    8.32
  -4   5   0   75.04   10.63
  -4   5   1  392.38   22.45
  -4   5   2   93.44   11.29
  -4   5   3  307.89   20.31
  -4  -5   4   22.82    4.75
  -4   5   4   33.63    7.66
  -4  -5   5  434.32   18.88
  -4   5   5  383.27   22.94
  -4  -5   6   62.83    7.76
  -4   5   6   65.16   10.45
  -4   5   7  178.50   16.62
  -4   5   8  105.67   15.77
  -4   5   8   97.07   12.79
  -4   5   9  492.09   30.89
  -4   5   9  506.77   14.58
  -4   5   9  478.62   28.15
  -4   5  10   45.96   10.67
  -4   5  10   41.63   11.54
  -4   5  11  398.57   29.42
  -4   5  11  397.57   27.32
  -4   5  12   65.63   12.52
  -4   5  12   60.68   13.63
  -4   5  13  219.80   22.29
  -4   5  13  208.49   22.99
  -4   5  14  -10.52    9.80
  -4   5  14   18.94    9.22
  -4   5  15  126.51   19.68
  -4   5  16   34.51   12.46
  -4   5  17  116.33   20.32
  -4  -6 -12   47.44   14.00
  -4  -6 -11  -12.30    9.23
  -4  -6 -10   63.76   13.70
  -4  -6  -9   21.73    9.04
  -4  -6  -8  231.50   21.60
  -4  -6  -7   20.48    7.94
  -4  -6  -6  107.16   14.61
  -4  -6  -5    6.41    5.45
  -4  -6  -4  318.70   21.52
  -4  -6  -3   26.47    7.72
  -4  -6  -2  121.29   12.37
  -4   6  -2  109.18   13.78
  -4  -6  -1  130.65   12.19
  -4   6  -1  140.21   15.46
  -4   6   0  268.07   20.42
  -4  -6   0  296.34   17.02
  -4  -6   1  104.44    9.89
  -4   6   1   98.50   12.93
  -4   6   2  961.87   38.19
  -4   6   3   21.51    7.79
  -4  -6   4   91.77    9.82
  -4   6   4   94.87   12.58
  -4  -6   5   46.87    7.36
  -4   6   5   39.13    8.95
  -4  -6   6  711.39   28.22
  -4   6   6  698.67   33.56
  -4  -6   7    4.97    4.17
  -4   6   7    2.47    5.56
  -4   6   8  282.29   21.87
  -4   6   9    7.13    8.91
  -4   6   9    4.46    6.79
  -4   6  10  269.74   25.74
  -4   6  10  313.49   24.54
  -4   6  11   -1.81    6.11
  -4   6  11    0.52    8.89
  -4   6  12  222.08   24.66
  -4   6  12  233.72   22.30
  -4   6  13   -1.20    8.50
  -4   6  13    7.84    7.78
  -4   6  14  101.75   18.89
  -4   6  14  114.07   17.13
  -4   6  15   -1.70    9.98
  -4   6  15    2.96    7.36
  -4   6  16  178.06   25.10
  -4   6  17    0.08   10.42
  -4  -7 -11   17.46    9.69
  -4  -7 -10   18.11   10.71
  -4  -7  -9  297.87   26.17
  -4  -7  -8   35.66   10.61
  -4  -7  -7  346.25   26.14
  -4  -7  -6  127.46   15.69
  -4  -7  -5  209.69   19.05
  -4  -7  -4   46.81    9.91
  -4  -7  -3  545.50   27.63
  -4   7  -2   74.44   12.55
  -4  -7  -2   83.60   11.27
  -4   7  -1  620.01   33.32
  -4  -7  -1  628.99   27.79
  -4   7   0   23.59    9.16
  -4  -7   0   36.10    7.04
  -4  -7   1  859.32   29.66
  -4   7   1  872.39   38.74
  -4   7   2  161.64   16.80
  -4   7   3  656.69   33.35
  -4   7   4   98.94   13.83
  -4   7   5  514.58   29.85
  -4   7   6   63.97   11.72
  -4   7   7  429.76   27.79
  -4   7   8  124.34   16.13
  -4   7   9  233.88   21.55
  -4   7  10    0.20    8.47
  -4   7  10   -2.58    5.63
  -4   7  11  256.55   27.50
  -4   7  11  270.90   23.99
  -4   7  12   66.94   13.51
  -4   7  12   67.40   16.05
  -4   7  13  216.15   23.00
  -4   7  13  230.05   27.64
  -4   7  14   27.24   14.92
  -4   7  14   13.31    8.46
  -4   7  15  100.80   20.28
  -4   7  15   64.71   14.78
  -4   7  16   -0.11   10.55
  -4  -8 -10   72.40   14.91
  -4  -8  -9  112.63   18.13
  -4  -8  -8  181.95   20.59
  -4  -8  -7  121.42   16.25
  -4  -8  -6  136.97   16.58
  -4  -8  -5    8.35    7.82
  -4  -8  -4   99.32   13.42
  -4  -8  -3    3.21    5.74
  -4   8  -2  151.71   18.17
  -4  -8  -2  154.18   14.86
  -4  -8  -1    2.80    5.33
  -4   8  -1    2.37    6.98
  -4   8   0  237.35   22.01
  -4  -8   0  242.88   16.74
  -4  -8   1   48.38    7.93
  -4   8   1   45.92   10.73
  -4   8   2  378.18   26.98
  -4   8   3  200.38   19.61
  -4   8   4  203.00   20.01
  -4   8   5   63.82   12.33
  -4   8   6   75.71   13.03
  -4   8   7   81.31   13.99
  -4   8   8  152.64   18.12
  -4   8   9   96.85   14.91
  -4   8  10  112.14   16.18
  -4   8  11   39.57   11.22
  -4   8  12  240.01   29.76
  -4   8  12  244.42   24.69
  -4   8  13   -7.57   10.09
  -4   8  13   15.85   11.10
  -4   8  14  190.13   22.56
  -4   8  14  161.30   25.97
  -4  -9  -9  137.13   19.81
  -4  -9  -8  114.41   17.27
  -4  -9  -7   63.36   13.10
  -4  -9  -6   18.74    8.24
  -4  -9  -5  294.96   24.11
  -4  -9  -4   -5.49    6.07
  -4  -9  -3  410.01   25.96
  -4   9  -3  363.67   29.67
  -4   9  -2   55.23   12.97
  -4  -9  -2   48.13    9.95
  -4   9  -1  217.44   23.13
  -4  -9  -1  202.78   17.01
  -4   9   0   -3.71    7.61
  -4  -9   0    7.04    4.77
  -4  -9   1  349.91   20.00
  -4   9   1  380.35   28.75
  -4   9   2  203.27   21.43
  -4   9   3  144.70   17.87
  -4   9   4   15.98    8.74
  -4   9   5  324.97   26.59
  -4   9   6   42.12   11.95
  -4   9   7  488.90   32.89
  -4   9   8   92.94   15.40
  -4   9   9  131.11   17.70
  -4   9  10   37.43   11.53
  -4   9  11  178.35   21.37
  -4   9  12   45.39   12.99
  -4   9  13   87.51   17.00
  -4 -10  -8   90.93   16.98
  -4 -10  -7   36.84   11.45
  -4 -10  -6   76.38   14.03
  -4 -10  -5   55.17   12.27
  -4 -10  -4  138.09   16.64
  -4  10  -4  149.01   21.36
  -4 -10  -3   70.45   11.71
  -4  10  -3   65.03   14.94
  -4 -10  -2   93.07   13.18
  -4  10  -2   81.21   15.54
  -4  10  -1   12.82   10.51
  -4 -10  -1    3.14    5.19
  -4 -10   0   86.71   11.23
  -4  10   0   81.27   15.40
  -4  10   1   85.05   15.53
  -4  10   2  169.11   20.72
  -4  10   3   23.70    9.92
  -4  10   4  228.64   23.67
  -4  10   5   10.69    8.04
  -4  10   6  322.04   28.25
  -4  10   7   72.64   14.82
  -4  10   8  381.68   30.94
  -4  10   9   22.28    9.85
  -4  10  10  118.81   18.74
  -4  10  11   52.31   14.65
  -4  10  12   69.54   15.50
  -4 -11  -7   92.55   16.96
  -4 -11  -6   -7.41    6.89
  -4  11  -5  102.78   19.52
  -4 -11  -5  102.46   15.91
  -4 -11  -4   40.29   10.59
  -4  11  -4   72.06   16.37
  -4  11  -3  148.00   22.30
  -4 -11  -3  157.98   17.58
  -4  11  -2  109.11   18.57
  -4 -11  -2  123.33   16.06
  -4  11  -1   37.15   12.93
  -4 -11  -1   36.28    8.72
  -4  11   0  152.42   21.33
  -4  11   1   70.03   15.63
  -4  11   2   72.98   14.65
  -4  11   3  153.03   20.85
  -4  11   4   42.82   12.50
  -4  11   5  196.34   23.19
  -4  11   6  103.29   17.86
  -4  11   7  230.48   25.25
  -4  11   8   29.51   10.89
  -4  11   9  170.28   22.07
  -4  11  10   35.11   12.86
  -4  11  11   84.70   16.58
  -4 -12  -5   10.20    7.90
  -4 -12  -4   80.37   13.99
  -4  12  -1   70.83   17.33
  -4  12   0  118.13   19.89
  -4  12   1  113.87   19.30
  -4  12   2  230.30   27.10
  -4  12   3   45.89   14.11
  -4  12   4  132.44   20.59
  -4  12   5    6.32    7.97
  -4  12   6  116.55   19.60
  -4  12   7  145.10   21.04
  -4  12   8   91.33   16.75
  -4  12   9   55.89   13.41
  -3   0 -16   -1.74    7.13
  -3   0 -15   87.23   15.14
  -3   0 -14    4.66    6.98
  -3   0 -13  279.28   22.96
  -3   0 -12   -0.79    5.71
  -3   0 -11  121.57   14.34
  -3   0 -10    0.75    5.18
  -3   0  -9  680.10   26.02
  -3   0  -9  630.26   29.10
  -3   0  -8    6.76    5.74
  -3   0  -7  601.37   25.59
  -3   0  -6    2.01    4.64
  -3   0  -5  130.42   10.99
  -3   0  -4   -5.17    4.09
  -3   0  -4    0.77    3.86
  -3   0  -3 1918.62   40.81
  -3   0  -3 1959.79   43.52
  -3   0  -2    7.19    4.71
  -3   0  -2    0.96    2.15
  -3   0  -1  891.81   18.77
  -3   0   0    2.76    2.96
  -3   0   1 1299.48   26.42
  -3   0   2   -2.84    3.59
  -3   0   3 1502.40   33.62
  -3   0   4    1.97    2.30
  -3   0   4   -0.19    4.28
  -3   0   5  112.72   10.01
  -3  -1 -16   50.78   13.62
  -3  -1 -15    3.69    7.66
  -3   1 -14   21.04    8.50
  -3  -1 -14   13.03    7.92
  -3   1 -13   13.41    7.67
  -3  -1 -13   -1.87    6.91
  -3  -1 -12  162.97   17.74
  -3   1 -12  158.53   16.19
  -3   1 -11   28.13    8.09
  -3  -1 -11   23.55    7.88
  -3   1 -10   65.31   10.39
  -3  -1 -10   56.25   10.39
  -3  -1  -9    1.35    4.89
  -3  -1  -9   -0.97    2.55
  -3   1  -9    3.14    4.46
  -3   1  -8  457.39   22.35
  -3  -1  -8  427.54   17.46
  -3  -1  -8  461.95   24.10
  -3  -1  -7    8.26    5.71
  -3  -1  -7    8.12    3.17
  -3   1  -7    8.32    5.01
  -3   1  -6  128.68   10.79
  -3  -1  -6  119.75    7.59
  -3  -1  -6  124.36   11.93
  -3  -1  -5   45.53    7.54
  -3   1  -5   44.16    6.40
  -3  -1  -5   48.09    4.27
  -3   1  -4  819.72   24.70
  -3  -1  -4  774.77   26.23
  -3  -1  -3  677.30   23.14
  -3   1  -3  700.08   24.10
  -3  -1  -2 1425.53   33.74
  -3   1  -2 1485.14   34.90
  -3  -1  -1 3803.37   62.16
  -3   1  -1 3685.20   59.06
  -3   1  -1 3849.14   62.54
  -3  -1  -1 3626.58   49.13
  -3   1   0  259.91   11.48
  -3   1   0  250.43   11.34
  -3  -1   0  263.28    8.43
  -3   1   1   -1.14    3.03
  -3   1   1    1.24    3.54
  -3  -1   1    0.49    2.82
  -3   1   2  866.72   17.46
  -3   1   2  846.79   23.53
  -3   1   3  425.30   16.85
  -3   1   4  669.61   19.71
  -3   1   4  674.29   22.78
  -3   1   5  129.01    8.89
  -3   1   5  132.16   10.78
  -3   1   6 1078.49   33.22
  -3   1   7   16.48    6.29
  -3   1   8 1063.91   36.52
  -3  -2 -15  105.60   17.58
  -3  -2 -14   15.41    8.82
  -3  -2 -13  145.88   18.35
  -3   2 -13  191.24   17.66
  -3   2 -12    9.58    5.66
  -3  -2 -12   20.64    9.71
  -3  -2 -11  238.32   20.89
  -3   2 -11  252.06   18.28
  -3  -2 -10   38.56    9.52
  -3   2 -10   45.80    8.14
  -3   2  -9  344.25   19.46
  -3  -2  -9  378.12   23.75
  -3  -2  -8    0.62    2.04
  -3   2  -8   11.16    5.47
  -3  -2  -8   -0.45    5.15
  -3   2  -7  559.38   20.06
  -3  -2  -7  589.87   16.79
  -3   2  -7  596.41   23.29
  -3  -2  -7  574.85   26.92
  -3   2  -6   38.82    5.84
  -3   2  -6   40.14    5.18
  -3  -2  -6   44.69    3.78
  -3  -2  -6   40.57    8.43
  -3  -2  -5 1160.66   35.34
  -3   2  -5 1136.41   25.01
  -3  -2  -5 1078.22   18.73
  -3  -2  -4   32.53    6.95
  -3   2  -4   28.63    3.49
  -3   2  -3 1079.23   32.00
  -3   2  -3 1048.39   18.92
  -3  -2  -3 1028.27   30.56
  -3  -2  -2   18.66    5.29
  -3   2  -2   15.16    4.94
  -3  -2  -1 1588.72   35.73
  -3   2  -1 1600.62   36.13
  -3   2  -1 1629.44   36.38
  -3  -2   0  208.11   11.12
  -3   2   0  201.97   11.77
  -3   2   0  214.02   11.07
  -3   2   1  696.29   22.19
  -3   2   1  753.74   19.44
  -3   2   1  742.07   17.19
  -3   2   2    7.03    3.68
  -3   2   2   10.54    5.13
  -3   2   2    1.37    2.65
  -3   2   3  891.08   17.28
  -3   2   3  893.12   26.91
  -3   2   3  934.02   24.74
  -3   2   4  141.15   11.15
  -3   2   4  142.21   10.21
  -3   2   5  858.76   27.67
  -3   2   5  859.81   28.56
  -3   2   5  864.71   27.24
  -3   2   6   13.07    4.86
  -3   2   6   11.70    5.32
  -3   2   6   16.16    5.73
  -3   2   7 1347.98   40.04
  -3   2   7 1359.95   38.02
  -3   2   8   80.50   10.68
  -3   2   9  319.02   20.73
  -3   2  10    6.06    6.24
  -3  -3 -15   30.91   12.35
  -3  -3 -14  133.36   18.46
  -3  -3 -13    9.17    8.79
  -3   3 -12   64.29   10.07
  -3  -3 -12   58.72   12.87
  -3   3 -11   12.27    4.99
  -3  -3 -11    9.54    6.65
  -3   3 -10  124.75   11.83
  -3  -3 -10  155.40   16.82
  -3   3 -10  119.26   11.51
  -3   3  -9   18.71    5.68
  -3  -3  -9   13.25    6.41
  -3   3  -8  415.58   18.58
  -3  -3  -8  395.00   13.42
  -3  -3  -8  422.02   24.82
  -3   3  -7    0.07    3.10
  -3  -3  -7   13.50    6.90
  -3  -3  -7    0.80    1.37
  -3   3  -6  356.64   14.80
  -3  -3  -6  313.42    8.94
  -3  -3  -6  342.06   20.22
  -3  -3  -5   39.78    7.50
  -3  -3  -4  553.80   23.92
  -3  -3  -3   15.35    5.13
  -3   3  -2  944.67   29.73
  -3  -3  -2  979.92   29.23
  -3  -3  -1   31.94    5.94
  -3   3  -1   22.39    4.84
  -3  -3   0 1022.25   27.15
  -3   3   0 1037.46   30.45
  -3   3   1   34.19    6.92
  -3   3   2 1448.36   37.38
  -3  -3   3  546.77   16.46
  -3   3   3  558.65   22.16
  -3  -3   4  534.40   17.22
  -3   3   4  577.90   21.70
  -3   3   4  548.08   22.65
  -3   3   5  188.01   13.51
  -3   3   5  184.06   14.48
  -3   3   5  195.94   14.15
  -3   3   6 1115.89   36.27
  -3   3   6 1086.74   35.11
  -3   3   7  211.87   15.83
  -3   3   7  210.47    7.41
  -3   3   7  202.73   15.47
  -3   3   8  760.89   31.27
  -3   3   8  740.62   16.57
  -3   3   8  705.30   30.13
  -3   3   9   -0.32    5.02
  -3   3   9   -3.01    5.72
  -3   3   9    1.84    1.98
  -3   3  10  457.72   26.52
  -3   3  11    0.56    5.13
  -3  -4 -14    8.81   10.73
  -3  -4 -13  141.32   19.11
  -3  -4 -12    5.76    8.41
  -3  -4 -11  138.45   17.40
  -3  -4 -10   17.03    7.73
  -3   4 -10   21.16    6.02
  -3   4  -9  192.29   13.91
  -3  -4  -9  156.44   16.82
  -3  -4  -8   65.88   11.21
  -3   4  -8   80.36    8.78
  -3   4  -7  266.43   14.48
  -3  -4  -7  262.85   19.62
  -3  -4  -6   -1.99    4.58
  -3  -4  -5  224.72   16.55
  -3  -4  -4   19.65    6.45
  -3  -4  -3  744.84   27.51
  -3  -4  -2    6.31    5.36
  -3  -4  -1  468.83   19.50
  -3   4   0   51.51    8.29
  -3  -4   0   45.49    6.24
  -3  -4   1 2757.51   50.68
  -3   4   1 2819.68   60.30
  -3   4   2  339.79   18.71
  -3  -4   3  570.82   20.32
  -3   4   3  566.40   24.19
  -3  -4   4   30.26    5.74
  -3   4   4   38.42    7.56
  -3   4   5  247.67   18.68
  -3   4   5  253.43   16.79
  -3   4   6   99.23   11.06
  -3   4   6  109.52   13.22
  -3   4   7  481.33   26.64
  -3   4   7  498.15   24.86
  -3   4   8    0.61    5.74
  -3   4   8    9.51    2.66
  -3   4   8   12.87    6.03
  -3   4   9  126.55   14.81
  -3   4   9  149.76    8.13
  -3   4   9  134.26   14.09
  -3   4  10   29.53    8.66
  -3   4  10   33.03    9.39
  -3   4  10   35.90    4.51
  -3   4  11  494.62   30.66
  -3   4  11  483.99   28.30
  -3   4  11  495.07   16.87
  -3   4  12  258.65   23.08
  -3   4  12  236.26   21.21
  -3   4  13  414.51   30.24
  -3   4  14    8.36    8.90
  -3   4  15   89.85   16.52
  -3   4  16    8.20    7.35
  -3   4  17  140.82   22.09
  -3   4  18    6.43    8.66
  -3  -5 -13   26.31   11.29
  -3  -5 -12  179.86   20.90
  -3  -5 -11   20.27    9.35
  -3  -5 -10  225.93   21.79
  -3  -5  -9    5.78    6.44
  -3   5  -9   11.63    4.72
  -3  -5  -8  164.45   17.20
  -3  -5  -7   12.22    7.36
  -3  -5  -6  364.90   23.05
  -3  -5  -5   20.75    7.00
  -3  -5  -4  231.63   16.83
  -3  -5  -3  148.57   13.08
  -3  -5  -2  355.94   18.59
  -3  -5  -1   39.34    6.67
  -3   5   0  561.91   26.12
  -3  -5   0  579.78   21.61
  -3  -5   1  190.49   11.41
  -3   5   1  220.38   16.25
  -3   5   2 1526.68   44.43
  -3   5   3  250.73   16.94
  -3  -5   3  273.35   15.81
  -3  -5   4  172.90   12.93
  -3   5   4  181.95   15.19
  -3  -5   5   35.48    6.84
  -3   5   5   41.92    8.77
  -3   5   6  186.40   18.12
  -3   5   6  197.26   16.13
  -3   5   7    8.69    5.38
  -3   5   7   19.28    8.81
  -3   5   8  239.33   20.71
  -3   5   8  252.94   19.12
  -3   5   9   61.11   10.46
  -3   5   9   62.69   13.07
  -3   5  10   32.78    8.40
  -3   5  10   47.14   12.20
  -3   5  10   36.70    4.83
  -3   5  11   96.87   15.34
  -3   5  11  118.23   14.84
  -3   5  12  445.62   32.10
  -3   5  12  425.23   28.04
  -3   5  13   88.54   14.83
  -3   5  13   64.03   13.95
  -3   5  14   60.35   14.32
  -3   5  15   26.35   11.56
  -3   5  16   63.74   16.00
  -3   5  17    8.88   10.03
  -3  -6 -12    4.69    7.23
  -3  -6 -11   82.98   15.21
  -3  -6 -10   16.88    9.11
  -3  -6  -9  270.38   23.15
  -3  -6  -8   -4.54    6.39
  -3  -6  -7   80.14   12.62
  -3  -6  -6   39.49    9.41
  -3  -6  -5  166.71   15.78
  -3  -6  -4   81.15   11.00
  -3  -6  -3  147.86   13.46
  -3  -6  -2    3.25    3.93
  -3  -6  -1   54.14    8.05
  -3  -6   0   94.47    9.27
  -3   6   0  110.44   12.69
  -3   6   1 1077.61   39.14
  -3  -6   1 1026.13   29.30
  -3   6   2   37.30    8.28
  -3   6   3  485.76   25.54
  -3  -6   4   -0.91    4.11
  -3   6   4    2.10    5.33
  -3   6   5  635.08   30.17
  -3  -6   5  648.44   28.73
  -3   6   6    4.89    5.99
  -3   6   7  309.24   21.64
  -3   6   7  296.44   24.99
  -3   6   8   33.86   10.89
  -3   6   8   39.74    8.95
  -3   6   9  370.54   29.00
  -3   6   9  370.51   24.54
  -3   6  10   35.14    8.71
  -3   6  10   37.24   10.45
  -3   6  11  496.22   30.42
  -3   6  11  448.49   33.46
  -3   6  12   29.20    9.48
  -3   6  12   29.65   11.18
  -3   6  13   71.06   12.84
  -3   6  13   40.68   11.85
  -3   6  14   32.44   13.58
  -3   6  14    8.66    7.77
  -3   6  15  139.25   22.40
  -3   6  16    8.02   10.40
  -3  -7 -12   90.71   17.09
  -3  -7 -11   28.12   10.55
  -3  -7 -10  261.55   24.53
  -3  -7  -9  110.69   16.46
  -3  -7  -8  166.03   18.19
  -3  -7  -7   61.44   12.24
  -3  -7  -6  465.45   28.06
  -3  -7  -5   31.41    8.38
  -3  -7  -4  576.80   28.51
  -3  -7  -3  152.59   14.24
  -3  -7  -2  219.63   16.07
  -3   7  -1   93.08   13.03
  -3  -7  -1   94.44   10.44
  -3  -7   0  856.85   29.11
  -3   7   0  800.49   36.56
  -3  -7   1  156.42   11.39
  -3   7   1  174.18   16.81
  -3   7   2  824.78   36.16
  -3   7   3   22.67    8.72
  -3   7   4  446.81   26.63
  -3   7   5   36.16    8.79
  -3   7   6  397.32   25.58
  -3   7   7   87.32   12.88
  -3   7   8  257.31   25.83
  -3   7   8  308.29   23.10
  -3   7   9   80.51   16.64
  -3   7   9   50.63   10.77
  -3   7  10  304.08   28.78
  -3   7  10  301.80   23.87
  -3   7  11   67.29   16.04
  -3   7  11   99.04   14.37
  -3   7  12  246.42   22.81
  -3   7  12  263.14   27.93
  -3   7  13   13.92   10.47
  -3   7  13   17.90    7.98
  -3   7  14  159.26   19.65
  -3   7  14  143.33   22.85
  -3   7  15   -1.45    9.88
  -3  -8 -11   64.79   14.39
  -3  -8 -10   62.04   13.64
  -3  -8  -9   37.94   11.58
  -3  -8  -8    0.30    7.31
  -3  -8  -7   98.11   14.72
  -3  -8  -6  117.92   15.09
  -3  -8  -5  482.13   28.36
  -3  -8  -4  154.21   15.76
  -3  -8  -3  555.52   27.75
  -3  -8  -2   89.79   11.41
  -3  -8  -1  244.36   16.98
  -3   8  -1  238.20   21.63
  -3  -8   0   84.45   10.03
  -3   8   0   71.30   11.86
  -3  -8   1  310.20   16.79
  -3   8   1  277.21   22.61
  -3   8   2   46.03   10.29
  -3   8   3  318.71   24.01
  -3   8   4   37.88    9.47
  -3   8   5  234.89   21.11
  -3   8   6  299.43   23.66
  -3   8   7  286.95   23.30
  -3   8   8   26.79    8.68
  -3   8   9  101.73   19.27
  -3   8   9   92.33   13.73
  -3   8  10   87.40   17.88
  -3   8  10   89.74   13.73
  -3   8  11  227.70   28.48
  -3   8  11  228.35   22.57
  -3   8  12   47.38   12.22
  -3   8  12   62.61   16.93
  -3   8  13  161.06   25.05
  -3   8  13  132.90   17.85
  -3   8  14    5.16   12.05
  -3  -9 -10   76.81   15.53
  -3  -9  -9   21.31    9.52
  -3  -9  -8  253.26   24.23
  -3  -9  -7   22.85    9.28
  -3  -9  -6   48.89   11.18
  -3  -9  -5  116.62   15.06
  -3  -9  -4  265.38   20.79
  -3  -9  -3   21.54    7.41
  -3   9  -2  168.78   19.47
  -3  -9  -2  194.92   16.70
  -3  -9  -1   21.25    6.66
  -3   9  -1    3.55    6.79
  -3   9   0  413.95   29.44
  -3  -9   0  447.17   22.65
  -3  -9   1   89.18    9.81
  -3   9   1   91.94   14.41
  -3   9   2  218.35   21.56
  -3   9   3    3.57    5.55
  -3   9   4  102.67   15.06
  -3   9   5   45.89   10.70
  -3   9   6  352.11   26.82
  -3   9   7   34.23    9.78
  -3   9   8  144.91   17.87
  -3   9   9    7.68    6.80
  -3   9  10  282.25   24.98
  -3   9  11   39.57   15.02
  -3   9  11   57.61   12.85
  -3   9  12  117.54   17.78
  -3   9  12   77.06   19.59
  -3 -10  -8   13.77    8.12
  -3 -10  -7  149.91   18.16
  -3 -10  -6    6.30    7.04
  -3 -10  -5   68.09   12.92
  -3 -10  -4   84.71   13.19
  -3  10  -3   82.42   15.75
  -3 -10  -3  104.37   13.97
  -3  10  -2   62.98   14.50
  -3 -10  -2   86.51   12.15
  -3 -10  -1  145.05   14.36
  -3  10  -1  150.30   19.80
  -3 -10   0  115.11   12.23
  -3  10   0  115.84   17.77
  -3  10   1   25.13    9.67
  -3 -10   1   43.38    7.31
  -3  10   2   35.28   10.80
  -3  10   3  235.83   23.61
  -3  10   4   67.20   13.71
  -3  10   5  256.24   24.14
  -3  10   6   46.66   12.50
  -3  10   7  412.30   30.96
  -3  10   8   20.37    8.58
  -3  10   9  171.60   20.62
  -3  10  10   73.56   14.66
  -3  10  11   96.02   15.91
  -3 -11  -7   31.79   10.99
  -3 -11  -6  138.47   18.41
  -3 -11  -5  131.96   17.04
  -3  11  -4  125.96   19.79
  -3 -11  -4  148.23   17.18
  -3 -11  -3   69.61   11.82
  -3  11  -3   72.26   15.99
  -3 -11  -2  114.45   13.66
  -3  11  -2  101.45   18.05
  -3  11  -1   26.68   10.72
  -3 -11  -1   39.94    8.59
  -3  11   0  164.45   21.56
  -3  11   1  211.67   23.55
  -3  11   2   48.81   12.62
  -3  11   3   30.12   11.11
  -3  11   4  191.85   22.28
  -3  11   5   35.15   12.18
  -3  11   6  210.41   23.98
  -3  11   7   52.10   13.08
  -3  11   8  131.77   18.89
  -3  11   9   18.53    9.57
  -3  11  10   87.26   15.75
  -3 -12  -6   13.70    9.89
  -3 -12  -5  104.41   16.28
  -3 -12  -4   91.33   14.52
  -3  12  -3  160.07   23.30
  -3  12  -2   41.07   15.95
  -3  12  -1  171.25   23.55
  -3  12   0   99.04   18.76
  -3  12   1   60.05   15.28
  -3  12   2   98.87   18.07
  -3  12   3  110.12   19.02
  -3  12   4   83.95   16.69
  -3  12   5  144.38   21.07
  -3  12   6   92.14   17.21
  -3  12   7  147.93   21.25
  -3  12   8   11.64    9.50
  -2   0 -16  114.53   16.82
  -2   0 -15    9.32    8.09
  -2   0 -14  297.22   23.89
  -2   0 -13   10.85    6.92
  -2   0 -12  107.31   13.76
  -2   0 -11   -5.83    4.49
  -2   0 -10  322.65   20.57
  -2   0  -9    1.82    4.59
  -2   0  -8   95.07   10.58
  -2   0  -7    2.02    4.21
  -2   0  -6 1678.88   40.69
  -2   0  -5    3.53    3.72
  -2   0  -5    0.82    4.02
  -2   0  -4 2400.44   47.97
  -2   0  -4 2235.89   44.58
  -2   0  -3    2.46    3.69
  -2   0  -3    0.44    4.09
  -2   0  -2 1517.87   31.66
  -2   0  -2 1426.31   29.43
  -2   0  -1    1.93    1.98
  -2   0  -1    0.20    2.97
  -2   0   0 1435.75   24.00
  -2   0   1    0.17    2.42
  -2   0   2 1737.31   32.11
  -2   0   3    1.17    3.33
  -2   0   4  637.73   20.57
  -2  -1 -16   30.05   11.32
  -2  -1 -15  175.98   20.48
  -2   1 -15  162.71   17.97
  -2   1 -14   17.89    7.71
  -2  -1 -14    8.23    7.42
  -2   1 -13  167.12   16.94
  -2  -1 -13  179.40   18.59
  -2   1 -12    1.59    5.16
  -2  -1 -12    3.81    5.85
  -2   1 -11   77.39   10.65
  -2  -1 -11   71.86   11.18
  -2   1 -10   22.03    6.43
  -2  -1 -10   24.41    7.22
  -2  -1  -9  368.64   18.08
  -2   1  -9  372.39   20.20
  -2  -1  -9  363.83   21.72
  -2  -1  -8    1.51    3.59
  -2  -1  -8   -1.75    5.00
  -2   1  -8    7.01    4.50
  -2   1  -7  339.54   16.25
  -2  -1  -7  359.46   15.20
  -2   1  -7  326.12   16.86
  -2  -1  -7  350.85   19.19
  -2   1  -6  165.37   11.26
  -2  -1  -6  188.98    9.85
  -2   1  -6  170.55   10.66
  -2  -1  -6  168.98   12.90
  -2   1  -5 1499.08   34.50
  -2  -1  -5 1519.44   29.54
  -2   1  -5 1537.48   39.47
  -2  -1  -5 1443.68   37.37
  -2   1  -5 1539.10   32.07
  -2   1  -4   63.26    6.40
  -2   1  -4   63.40    5.48
  -2  -1  -4   48.12    7.09
  -2  -1  -4   69.78    4.58
  -2   1  -4   63.72    7.37
  -2   1  -3 1104.02   25.00
  -2   1  -3 1136.89   29.14
  -2  -1  -3 1076.67   18.10
  -2   1  -3 1092.10   20.59
  -2  -1  -3 1086.12   27.61
  -2   1  -2   67.87    3.45
  -2  -1  -2   64.39    6.37
  -2   1  -2   59.82    6.76
  -2  -1  -1 1694.37   32.61
  -2   1  -1 1737.60   33.10
  -2   1   0  140.96    7.45
  -2   1   0  141.56    7.24
  -2   1   1 2684.61   39.11
  -2   1   1 2681.82   44.00
  -2   1   1 2679.59   38.94
  -2   1   2 1828.24   34.84
  -2   1   2 1871.17   32.72
  -2   1   3  604.62   17.18
  -2   1   3  643.55   18.60
  -2   1   3  603.75   18.83
  -2   1   4   11.84    4.64
  -2   1   4    1.60    4.03
  -2   1   5 1046.66   29.50
  -2   1   5 1103.43   30.31
  -2   1   6   29.39    6.10
  -2   1   6   26.91    6.12
  -2   1   7  848.07   29.20
  -2  -2 -16   45.02   12.57
  -2  -2 -15   21.65    9.98
  -2  -2 -14   74.48   13.40
  -2   2 -13   15.86    6.31
  -2  -2 -13   17.10    8.27
  -2   2 -12   75.10   10.51
  -2  -2 -12   59.56   11.82
  -2   2 -11    4.72    5.08
  -2  -2 -11    5.29    6.24
  -2   2 -10  232.73   16.57
  -2   2 -10  211.81   15.21
  -2  -2 -10  215.79   18.39
  -2   2  -9   13.24    4.72
  -2   2  -9   14.09    4.80
  -2  -2  -9   14.42    4.32
  -2  -2  -9    6.33    5.24
  -2   2  -8  408.77   18.63
  -2   2  -8  357.90   18.11
  -2  -2  -8  404.38   22.59
  -2  -2  -8  402.38   16.49
  -2  -2  -7  131.21   12.55
  -2  -2  -7  138.24    8.74
  -2   2  -7  142.71   10.45
  -2   2  -7  109.66    9.56
  -2   2  -6  371.44   15.89
  -2   2  -6  382.03   16.00
  -2  -2  -6  409.13   13.60
  -2  -2  -6  366.02   19.51
  -2   2  -5  194.44   10.41
  -2   2  -5  193.58   10.44
  -2  -2  -5  210.85    8.38
  -2  -2  -5  186.75   13.27
  -2  -2  -4 1371.00   35.53
  -2  -2  -4 1379.77   23.20
  -2   2  -4 1468.04   37.57
  -2   2  -4 1363.52   29.07
  -2  -2  -3   -0.49    4.64
  -2   2  -3    2.96    3.90
  -2  -2  -2  342.84   14.61
  -2   2  -2  357.44   15.51
  -2  -2  -1  812.11   21.55
  -2   2   0  253.50   12.11
  -2  -2   0  253.93   10.48
  -2   2   1    8.32    4.36
  -2  -2   2 1247.92   23.90
  -2   2   2 1217.18   29.29
  -2   2   3   55.54    7.37
  -2   2   3   45.61    6.10
  -2   2   3   51.93    6.56
  -2   2   4  221.29   12.49
  -2   2   4  223.92   12.94
  -2   2   4  199.43   12.08
  -2   2   5   50.99    7.34
  -2   2   5   56.55    7.68
  -2   2   5   59.91    3.75
  -2   2   5   52.64    7.26
  -2   2   6 1269.04   23.44
  -2   2   6 1329.01   37.25
  -2   2   6 1280.76   35.56
  -2   2   7  145.52   12.14
  -2   2   7  162.23    7.88
  -2   2   8  657.04   27.11
  -2   2   8  636.88   18.20
  -2   2   9    1.22    2.78
  -2   2   9    0.03    4.11
  -2  -3 -15  124.48   17.99
  -2  -3 -14   21.16   10.20
  -2  -3 -13  140.49   17.79
  -2   3 -12   26.03    6.97
  -2   3 -12   22.99    7.48
  -2  -3 -12   48.47   11.96
  -2   3 -11  240.67   16.10
  -2  -3 -11  244.45   21.13
  -2   3 -11  270.29   18.66
  -2  -3 -10   -3.49    6.52
  -2   3 -10    3.01    5.55
  -2   3 -10   -2.09    3.35
  -2   3  -9  413.18   20.89
  -2  -3  -9  404.90   24.54
  -2  -3  -9  376.12   16.65
  -2   3  -9  389.71   18.25
  -2   3  -8   55.49    8.03
  -2  -3  -8   56.21    9.37
  -2   3  -8   52.55    6.62
  -2  -3  -8   46.11    5.52
  -2  -3  -7  331.46   20.41
  -2   3  -7  315.01   15.85
  -2  -3  -7  301.24   12.61
  -2   3  -7  304.02   14.09
  -2  -3  -6   47.30    8.62
  -2  -3  -6   48.11    4.67
  -2  -3  -5 1376.17   26.22
  -2  -3  -5 1391.77   39.24
  -2  -3  -4   31.12    6.97
  -2  -3  -3 1380.47   35.29
  -2  -3  -2   38.78    6.21
  -2  -3  -1  390.57   15.22
  -2   3   0  319.13   15.20
  -2  -3   0  314.51   12.53
  -2   3   1 2081.85   44.01
  -2  -3   1 2101.97   36.53
  -2  -3   2  840.15   23.25
  -2   3   2  888.34   26.45
  -2   3   3  507.94   22.40
  -2   3   3  545.20   20.62
  -2   3   4   86.41    8.86
  -2   3   4  111.27   11.38
  -2   3   5  816.89   27.77
  -2   3   5  717.28   27.76
  -2   3   5  713.42   25.48
  -2   3   6  190.54   14.80
  -2   3   6  189.58   13.35
  -2   3   7  852.75   21.12
  -2   3   7  887.80   31.02
  -2   3   8   -1.50    4.49
  -2   3   8    2.01    2.79
  -2   3   9  511.93   25.30
  -2   3   9  511.74   17.78
  -2   3  10   94.78    8.24
  -2   3  10   88.75   12.05
  -2   3  11  918.13   27.65
  -2  -4 -15   12.15    8.10
  -2  -4 -14  107.28   16.84
  -2  -4 -13   45.46   11.97
  -2   4 -12   54.78    9.36
  -2  -4 -12   47.36   11.62
  -2   4 -11   23.93    7.13
  -2  -4 -11   23.42    8.37
  -2  -4 -10  499.16   29.94
  -2   4 -10  517.76   25.15
  -2  -4  -9    8.88    7.17
  -2   4  -9    3.52    4.42
  -2  -4  -8  203.04   17.99
  -2  -4  -8  193.08   10.90
  -2  -4  -7    6.15    2.65
  -2  -4  -7    3.94    4.86
  -2  -4  -6  128.30   12.98
  -2  -4  -6  125.51    7.72
  -2  -4  -5    8.45    5.06
  -2  -4  -4  621.25   25.15
  -2  -4  -3    8.54    4.85
  -2  -4  -2  391.01   17.76
  -2  -4  -1   26.66    5.23
  -2  -4   0 2063.19   40.46
  -2   4   1  519.23   21.55
  -2  -4   1  518.52   20.59
  -2  -4   1  512.21   16.07
  -2  -4   2  422.68   18.39
  -2   4   2  390.73   18.94
  -2  -4   3  335.78   17.10
  -2   4   3  346.87   17.95
  -2   4   4 1357.43   38.10
  -2   4   4 1404.91   43.76
  -2   4   5    6.18    4.56
  -2   4   5   -1.24    5.57
  -2   4   6  344.65   21.56
  -2   4   6  321.82   18.32
  -2   4   7   73.49   10.73
  -2   4   7   84.63   10.19
  -2   4   8  288.49   20.98
  -2   4   8  292.10   18.83
  -2   4   9   11.80    7.07
  -2   4   9    4.22    5.51
  -2   4   9    6.30    3.16
  -2   4  10  267.67   19.58
  -2   4  10  290.72   14.37
  -2   4  11    2.63    5.57
  -2   4  11    4.62    2.83
  -2   4  12   64.71    8.02
  -2  -5 -14   31.05   12.80
  -2  -5 -13   49.09   12.53
  -2  -5 -12   15.87    8.85
  -2  -5 -11  298.50   24.91
  -2   5 -11  314.33   21.20
  -2   5 -10    1.28    4.43
  -2  -5 -10   -4.63    6.32
  -2  -5  -9  412.61   26.99
  -2  -5  -8   75.10   12.37
  -2  -5  -7  125.74   14.49
  -2  -5  -6    5.26    5.45
  -2  -5  -5   83.63   10.89
  -2  -5  -4   36.71    7.14
  -2  -5  -3  301.42   17.02
  -2  -5  -2   70.69    8.39
  -2  -5  -1  925.18   27.55
  -2  -5   0   31.08    5.24
  -2  -5   1  886.77   23.64
  -2   5   1  898.21   31.75
  -2  -5   1  952.49   31.99
  -2   5   2  175.96   13.83
  -2  -5   2  177.09   13.49
  -2  -5   2  174.56    8.90
  -2   5   3  837.66   30.62
  -2  -5   3  912.98   31.99
  -2   5   4    3.79    5.22
  -2   5   5  972.59   39.68
  -2   5   5  923.31   33.20
  -2   5   6  123.86   14.56
  -2   5   6  157.03   13.93
  -2   5   7  432.30   27.00
  -2   5   7  376.73   21.77
  -2   5   8    9.81    6.71
  -2   5   8   -1.11    5.05
  -2   5   9  217.80   21.05
  -2   5   9  212.33   17.49
  -2   5  10   31.27    8.53
  -2   5  10   35.02   10.59
  -2   5  10   33.63    6.19
  -2   5  11   92.50   12.61
  -2   5  11   95.80   15.57
  -2   5  11   83.10    8.60
  -2   5  12   69.23   14.69
  -2   5  12   69.41   11.45
  -2   5  13   12.45    8.31
  -2   5  14    8.63   10.65
  -2   5  15  282.66   30.34
  -2   5  16   24.85   12.14
  -2  -6 -13   -2.21    9.19
  -2  -6 -12  131.39   18.46
  -2  -6 -11   -1.51    6.94
  -2  -6 -10  318.88   25.39
  -2  -6  -9   -2.29    7.34
  -2  -6  -8  332.19   23.89
  -2  -6  -7   16.18    7.12
  -2  -6  -6  226.01   18.55
  -2  -6  -5   81.77   11.28
  -2  -6  -4  251.18   17.51
  -2  -6  -3  223.03   15.56
  -2  -6  -2   99.01    9.98
  -2  -6  -1   31.05    6.24
  -2   6   0 1080.56   38.07
  -2  -6   0 1072.71   29.70
  -2  -6   1   64.96    6.58
  -2   6   1   50.66    8.52
  -2   6   2  251.67   18.02
  -2  -6   2  242.26   11.10
  -2   6   3    2.01    5.01
  -2   6   4  514.15   25.54
  -2   6   5   -0.99    6.95
  -2   6   5   12.44    6.94
  -2   6   6  913.49   42.66
  -2   6   6  893.63   35.10
  -2   6   7   43.73    8.42
  -2   6   7   64.91   12.88
  -2   6   8  200.90   20.96
  -2   6   8  170.48   16.18
  -2   6   9   20.71    8.75
  -2   6   9   10.42    5.42
  -2   6  10  174.92   20.93
  -2   6  10  154.91   15.93
  -2   6  11  150.82   16.17
  -2   6  11  131.44   18.81
  -2   6  12  139.44   16.28
  -2   6  12  148.97   20.48
  -2   6  13   52.38   11.22
  -2   6  13   26.88   11.48
  -2   6  14   80.28   16.94
  -2   6  15   66.18   17.68
  -2   6  16   53.89   15.97
  -2  -7 -12   -8.91    9.77
  -2  -7 -11  200.83   21.64
  -2  -7 -10    3.46    6.96
  -2  -7  -9  247.74   22.31
  -2  -7  -8   50.84   11.62
  -2  -7  -7  251.41   20.81
  -2  -7  -6   60.31   10.14
  -2  -7  -5  183.19   16.60
  -2  -7  -4   20.33    6.44
  -2  -7  -3  417.29   22.46
  -2  -7  -2   59.09    8.21
  -2  -7  -1  457.45   21.21
  -2   7   0   34.46    8.32
  -2  -7   0   35.72    6.46
  -2  -7   1  372.56   16.37
  -2   7   1  381.01   23.80
  -2  -7   2   29.47    4.68
  -2   7   2   23.81    7.01
  -2   7   3  295.48   20.87
  -2   7   4   15.99    6.96
  -2   7   5  478.08   26.60
  -2   7   6   37.87   11.50
  -2   7   6   37.16    8.92
  -2   7   7  497.83   34.88
  -2   7   7  520.66   28.25
  -2   7   8  182.75   21.57
  -2   7   8  240.14   19.70
  -2   7   9  439.03   33.20
  -2   7   9  423.19   26.28
  -2   7  10   19.18    7.51
  -2   7  10   20.59   12.47
  -2   7  11  203.44   24.77
  -2   7  11  222.57   20.31
  -2   7  12   43.66   10.44
  -2   7  12   41.45   12.80
  -2   7  13  167.66   23.79
  -2   7  13  140.49   17.79
  -2   7  14   21.68   12.09
  -2   7  15  155.61   24.58
  -2  -8 -11   35.10   11.08
  -2  -8 -10   88.66   15.42
  -2  -8  -9  135.81   17.48
  -2  -8  -8  116.82   16.28
  -2  -8  -7   26.63    9.04
  -2  -8  -6  181.49   17.74
  -2  -8  -5   14.03    6.74
  -2  -8  -4  285.42   19.99
  -2  -8  -3  294.91   19.85
  -2  -8  -2 1113.39   37.14
  -2  -8  -1  144.08   12.45
  -2  -8   0  787.33   27.61
  -2   8   0  813.46   37.68
  -2  -8   1   26.25    5.00
  -2   8   1   26.78    8.39
  -2  -8   2  205.04   11.42
  -2   8   2  194.06   18.38
  -2   8   3   37.34    9.23
  -2   8   4  207.77   18.32
  -2   8   5   84.62   12.64
  -2   8   6  286.24   22.05
  -2   8   7  176.02   18.17
  -2   8   8  436.31   35.19
  -2   8   8  362.03   25.38
  -2   8   9  133.17   20.91
  -2   8   9  187.75   18.67
  -2   8  10  225.57   26.97
  -2   8  10  266.09   22.55
  -2   8  11   57.81   11.53
  -2   8  11   46.73   14.42
  -2   8  12  171.36   24.84
  -2   8  12  149.03   17.92
  -2   8  13  -10.90   11.34
  -2   8  14  107.73   21.39
  -2  -9 -10   30.71   10.34
  -2  -9  -9   92.50   15.65
  -2  -9  -8   12.81    9.27
  -2  -9  -7   43.95   11.30
  -2  -9  -6    0.19    6.50
  -2  -9  -5  577.21   31.55
  -2  -9  -4    8.03    5.46
  -2  -9  -3   52.55    9.72
  -2  -9  -2   72.70   10.09
  -2   9  -1   79.47   13.71
  -2  -9  -1   73.99    9.84
  -2   9   0    9.79    7.49
  -2  -9   0    4.93    4.13
  -2  -9   1  297.59   16.17
  -2   9   1  291.11   23.81
  -2  -9   2    6.10    3.51
  -2   9   2    9.03    6.69
  -2   9   3  178.54   18.50
  -2   9   4   -6.70    6.26
  -2   9   5  361.25   26.12
  -2   9   6    2.09    6.18
  -2   9   7   28.71    9.35
  -2   9   8   22.54    9.07
  -2   9   9  152.16   23.87
  -2   9   9  132.73   17.25
  -2   9  10   11.91   11.62
  -2   9  10    9.86    6.40
  -2   9  11  160.78   18.85
  -2   9  11  119.01   22.23
  -2   9  12    7.83   13.92
  -2 -10  -9   17.49    9.47
  -2 -10  -8  121.83   17.46
  -2 -10  -7   71.98   13.75
  -2 -10  -6  326.81   25.50
  -2 -10  -5   45.61   10.23
  -2 -10  -4  252.01   20.97
  -2 -10  -3   70.22   11.24
  -2 -10  -2  228.63   17.79
  -2  10  -2  227.65   23.75
  -2  10  -1  218.07   22.81
  -2 -10  -1  234.42   17.22
  -2 -10   0  133.99   12.28
  -2  10   0  125.62   16.89
  -2 -10   1  209.87   14.35
  -2  10   1  177.91   20.01
  -2  10   2  383.28   28.60
  -2  10   3   46.58   11.50
  -2  10   4  264.60   23.79
  -2  10   5   71.41   13.12
  -2  10   6  292.71   25.06
  -2  10   7   72.91   12.90
  -2  10   8  151.57   18.60
  -2  10   9   20.90    8.42
  -2  10  10  145.52   18.80
  -2 -11  -8   33.93   12.19
  -2 -11  -7  113.84   17.09
  -2 -11  -6   51.12   11.52
  -2 -11  -5  112.31   15.33
  -2 -11  -4   56.92   11.35
  -2  11  -3  129.49   20.26
  -2 -11  -3  128.24   15.60
  -2  11  -2   43.08   12.60
  -2 -11  -2   20.84    7.25
  -2 -11  -1   45.63    8.50
  -2  11  -1   55.11   13.14
  -2  11   0   56.52   13.98
  -2  11   1  105.77   17.31
  -2  11   2   10.07    6.93
  -2  11   3  198.80   22.10
  -2  11   4   72.00   14.08
  -2  11   5  154.44   19.51
  -2  11   6   80.35   14.33
  -2  11   7  126.22   17.41
  -2  11   8   32.49   11.38
  -2 -12  -7   56.50   12.74
  -2 -12  -6  161.50   19.75
  -2 -12  -5   88.06   14.58
  -2 -12  -4  195.09   19.49
  -2  12  -4  210.93   26.01
  -2  12  -3   18.12   10.00
  -2  12  -2  138.29   21.70
  -2  12  -1   61.93   14.74
  -2  12   0  116.10   19.16
  -2  12   1   41.74   12.51
  -2  12   2  224.16   25.05
  -2  12   3   31.65   10.96
  -2  12   4   71.44   15.28
  -2  12   5  134.24   20.20
  -2  12   6  119.97   18.39
  -2  12   7   76.75   16.57
  -2  13   1   84.94   16.76
  -2  13   2  163.50   23.10
  -2  13   3   91.16   18.30
  -2  13   4   38.48   12.39
  -2  13   5   47.35   12.44
  -2  13   6   30.14   11.24
  -1   0 -16   -3.85    6.43
  -1   0 -15  351.51   26.03
  -1   0 -14   -4.65    6.51
  -1   0 -13  292.33   21.86
  -1   0 -12    3.35    5.02
  -1   0 -11  160.27   15.11
  -1   0 -10    3.88    5.42
  -1   0  -9  533.16   24.18
  -1   0  -8   -8.10    5.09
  -1   0  -8   -0.95    2.91
  -1   0  -7   65.25    8.16
  -1   0  -6   -1.64    4.18
  -1   0  -6   -0.58    3.52
  -1   0  -5  623.50   20.14
  -1   0  -5  689.86   22.17
  -1   0  -5  629.50   20.65
  -1   0  -4    5.85    3.73
  -1   0  -4   -1.55    3.83
  -1   0  -4    9.25    3.99
  -1   0  -3 9767.83  127.95
  -1   0  -3 9773.38  129.85
  -1   0  -2   -1.72    3.00
  -1   0  -2    2.85    2.76
  -1   0  -1 1840.08   28.62
  -1   0  -1 1848.92   29.72
  -1   0   1  723.51   14.16
  -1   0   2    4.34    2.54
  -1  -1 -17   -1.00    7.77
  -1  -1 -16  131.95   18.20
  -1   1 -15    7.35    6.52
  -1  -1 -15   -4.45    7.31
  -1   1 -14  160.36   16.88
  -1  -1 -14  182.86   19.35
  -1  -1 -13    3.56    5.63
  -1   1 -13   25.45    7.49
  -1   1 -12  179.25   16.06
  -1  -1 -12  219.59   18.98
  -1   1 -11   32.72    7.37
  -1  -1 -11   35.79    8.37
  -1   1 -10  298.60   19.44
  -1  -1 -10  292.50   20.00
  -1   1 -10  312.83   18.57
  -1   1  -9    9.43    5.40
  -1   1  -9    3.39    3.72
  -1  -1  -9    7.33    5.18
  -1  -1  -9   22.11    5.90
  -1  -1  -8  394.72   18.29
  -1   1  -8  361.01   17.85
  -1  -1  -8  341.48   19.27
  -1   1  -8  381.35   19.41
  -1  -1  -7   24.84    6.86
  -1   1  -7   15.35    5.33
  -1   1  -7   10.66    3.89
  -1  -1  -7   18.58    4.48
  -1  -1  -6  776.12   22.29
  -1   1  -6  732.59   23.69
  -1   1  -6  704.77   22.14
  -1  -1  -6  732.75   25.47
  -1   1  -6  726.13   25.53
  -1   1  -5    3.37    3.16
  -1   1  -5    4.62    4.20
  -1  -1  -5    4.01    2.67
  -1  -1  -5    1.41    4.30
  -1   1  -5    0.74    3.73
  -1  -1  -4  776.72   18.37
  -1   1  -4  732.31   18.95
  -1   1  -4  768.02   20.03
  -1   1  -4  792.09   23.32
  -1  -1  -4  765.79   22.67
  -1   1  -3  293.95   10.21
  -1   1  -3  330.12   13.38
  -1  -1  -3  309.93    9.02
  -1  -1  -3  324.55   13.17
  -1   1  -2 1062.91   19.54
  -1   1  -2 1087.66   24.09
  -1  -1  -2 1081.46   23.47
  -1  -1  -1   40.34    4.05
  -1  -1   0  765.97   14.92
  -1   1   0  764.68   16.27
  -1   1   1   24.16    3.39
  -1   1   2 3873.69   56.71
  -1   1   2 3924.65   56.94
  -1   1   2 3833.57   56.81
  -1   1   3   50.32    5.39
  -1   1   3   54.88    6.04
  -1   1   3   45.95    2.97
  -1   1   4  296.56   12.83
  -1   1   4  317.71   13.89
  -1   1   4  289.51    8.97
  -1   1   5    3.24    4.57
  -1   1   5    9.61    4.46
  -1   1   5   -0.23    2.47
  -1   1   6  133.42    8.02
  -1   1   6  128.16   10.79
  -1   1   7   24.83    4.73
  -1   1   8  376.95   16.13
  -1  -2 -16    5.81    8.00
  -1  -2 -15  105.26   16.64
  -1   2 -14    1.13    4.55
  -1  -2 -14   -5.85    6.60
  -1   2 -13   42.18    8.69
  -1  -2 -13   28.90    9.31
  -1   2 -12   57.02   11.17
  -1   2 -12   71.46    9.63
  -1  -2 -12   55.82   11.48
  -1   2 -11  115.28   11.56
  -1   2 -11  110.83   13.43
  -1  -2 -11   94.52   13.41
  -1   2 -10   34.50    6.35
  -1  -2 -10   37.88    9.03
  -1   2 -10   40.20    7.99
  -1  -2  -9  470.35   24.45
  -1   2  -9  405.95   21.27
  -1  -2  -9  377.33   18.43
  -1   2  -9  370.09   17.92
  -1   2  -8    3.20    2.83
  -1  -2  -8    2.16    3.03
  -1   2  -8    5.50    5.53
  -1  -2  -8    6.89    5.76
  -1   2  -7  420.15   16.53
  -1  -2  -7  390.82   20.57
  -1   2  -7  369.32   18.04
  -1  -2  -7  421.86   16.74
  -1  -2  -6   15.78    5.78
  -1   2  -6   13.92    3.63
  -1  -2  -6   11.70    3.27
  -1   2  -6   12.10    4.66
  -1   2  -5 1154.57   25.21
  -1  -2  -5 1125.98   32.32
  -1   2  -5 1222.28   33.72
  -1  -2  -5 1167.39   25.74
  -1   2  -4   16.15    5.10
  -1   2  -4   18.05    3.31
  -1  -2  -4   18.52    5.20
  -1  -2  -4   23.87    3.47
  -1  -2  -3  143.72    6.38
  -1  -2  -3  137.09    9.48
  -1  -2  -2  295.66   12.36
  -1  -2  -1  311.43   11.36
  -1  -2   0   86.99    5.19
  -1  -2   1 1273.31   20.59
  -1   2   1 1257.97   26.71
  -1  -2   1 1220.74   26.04
  -1   2   2  187.19   11.32
  -1   2   2  184.38    9.39
  -1   2   3  195.70   11.53
  -1   2   3  191.33   10.02
  -1   2   4    0.15    4.42
  -1   2   4    6.33    3.73
  -1   2   5 1592.24   38.36
  -1   2   5 1509.72   35.47
  -1   2   6   24.83    5.84
  -1   2   6   36.01    4.73
  -1   2   6   25.20    5.48
  -1   2   7  752.10   21.66
  -1   2   7  743.10   26.25
  -1   2   8   13.78    4.38
  -1   2   9  694.03   23.59
  -1   2  10    2.96    3.41
  -1   2  11  821.65   28.90
  -1  -3 -16   22.25    9.90
  -1  -3 -15   12.09    8.25
  -1   3 -14  116.34   15.31
  -1  -3 -14   77.37   13.58
  -1   3 -13   19.31    8.10
  -1  -3 -13   18.42    8.65
  -1   3 -12  218.76   15.40
  -1   3 -12  184.37   17.60
  -1  -3 -12  187.38   19.12
  -1   3 -11   19.77    5.68
  -1   3 -11   22.15    7.66
  -1  -3 -11   18.57    7.39
  -1   3 -10  533.96   21.54
  -1   3 -10  539.96   26.17
  -1  -3 -10  536.69   29.07
  -1  -3 -10  508.09   22.49
  -1  -3  -9  174.11   16.13
  -1   3  -9  146.69   13.40
  -1  -3  -9  146.36   11.30
  -1   3  -9  144.90   10.41
  -1  -3  -8  554.23   26.77
  -1   3  -8  577.81   24.48
  -1  -3  -8  556.97   21.17
  -1   3  -8  551.56   19.15
  -1   3  -7  143.10    8.79
  -1  -3  -7  129.39   12.48
  -1  -3  -7  143.87    9.76
  -1  -3  -6  591.60   25.10
  -1  -3  -6  608.52   19.29
  -1   3  -6  585.32   16.66
  -1  -3  -5   38.93    7.51
  -1  -3  -5   35.63    4.51
  -1  -3  -4 1310.43   34.89
  -1  -3  -4 1368.03   28.04
  -1  -3  -3   13.14    5.36
  -1  -3  -2  564.69   18.84
  -1  -3  -1  385.19   13.89
  -1  -3   0 1170.51   23.92
  -1  -3   0 1172.43   29.61
  -1  -3   1  401.72   11.00
  -1  -3   1  385.18   16.42
  -1   3   1  436.40   16.52
  -1   3   2  427.24   19.76
  -1   3   2  417.33   16.16
  -1   3   3    5.00    5.61
  -1   3   3    3.51    4.04
  -1   3   4  531.76   22.67
  -1   3   4  517.84   19.42
  -1   3   5  161.51   11.10
  -1   3   6 1493.10   37.93
  -1   3   7   34.69    4.92
  -1   3   7   44.11    7.12
  -1   3   8  267.88   17.00
  -1   3   8  301.74   14.45
  -1   3   9    6.04    6.19
  -1   3   9    6.53    3.17
  -1   3  10  336.04   17.14
  -1   3  11    4.43    3.44
  -1   3  12  268.44   16.96
  -1  -4 -15   80.11   16.12
  -1   4 -14   15.19    7.81
  -1  -4 -14    8.87    7.31
  -1  -4 -13  179.41   20.24
  -1   4 -13  172.89   17.40
  -1  -4 -12    7.78    7.99
  -1   4 -12    6.45    6.18
  -1   4 -11  285.49   15.24
  -1  -4 -11  272.62   22.71
  -1   4 -11  284.40   20.70
  -1   4 -10  182.35   11.32
  -1  -4 -10  162.51   16.93
  -1   4 -10  194.46   16.37
  -1   4  -9  125.67    8.68
  -1  -4  -9  126.45   14.33
  -1  -4  -9  149.43   11.36
  -1  -4  -8   19.62    4.72
  -1  -4  -8   23.34    7.80
  -1  -4  -7  501.98   25.24
  -1  -4  -7  522.95   19.47
  -1  -4  -6   39.40    8.08
  -1  -4  -6   43.48    5.67
  -1  -4  -5  533.20   23.62
  -1  -4  -5  564.09   18.76
  -1  -4  -4   11.74    5.45
  -1  -4  -3  478.88   19.92
  -1  -4  -2   74.60    7.55
  -1  -4  -1 1351.53   30.82
  -1  -4   0   21.40    3.97
  -1  -4   0   23.30    5.91
  -1  -4   1 1026.43   21.51
  -1   4   1 1032.20   29.89
  -1  -4   1 1021.32   31.07
  -1  -4   2  418.44   10.55
  -1   4   2  408.50   18.06
  -1   4   3  704.57   28.96
  -1   4   3  653.71   23.40
  -1   4   4 1192.13   38.78
  -1   4   4 1141.37   32.48
  -1   4   5  408.11   22.96
  -1   4   5  402.96   18.73
  -1   4   6   77.45    8.85
  -1   4   6   72.19   10.83
  -1   4   7 1044.47   33.36
  -1   4   8   15.26    5.79
  -1   4   8   14.07    4.59
  -1   4   9   99.97    9.22
  -1   4   9  103.38   11.48
  -1   4  10   54.54    8.79
  -1   4  10   62.94    7.63
  -1   4  11  198.01   14.21
  -1   4  12   33.41    7.00
  -1  -5 -14   58.20   13.39
  -1   5 -13   16.10    7.37
  -1  -5 -13    9.23    7.01
  -1   5 -12  319.74   23.34
  -1  -5 -12  300.38   25.49
  -1  -5 -11   16.81    9.14
  -1   5 -11   22.86    7.21
  -1  -5 -10   98.88   14.35
  -1  -5  -9   47.40   10.31
  -1  -5  -8  283.80   15.56
  -1  -5  -8  304.60   21.89
  -1  -5  -7    2.23    2.93
  -1  -5  -7    0.57    4.96
  -1  -5  -6  294.18   19.29
  -1  -5  -5  295.48   18.56
  -1  -5  -4  288.17   17.31
  -1  -5  -3   82.80    9.35
  -1  -5  -2  619.19   22.56
  -1  -5  -1   54.94    6.48
  -1  -5   0  845.34   23.06
  -1  -5   0  795.93   30.21
  -1  -5   1  308.99   11.80
  -1  -5   1  315.29   18.78
  -1   5   1  318.65   17.52
  -1  -5   2 1632.87   28.39
  -1  -5   2 1631.97   46.40
  -1   5   2 1604.90   42.26
  -1   5   3   26.42    8.34
  -1   5   3    9.71    4.45
  -1   5   4  652.14   31.24
  -1   5   4  607.32   24.77
  -1   5   5   42.02    9.98
  -1   5   5   18.70    5.82
  -1   5   6 1203.26   44.72
  -1   5   6 1195.99   37.05
  -1   5   7   -0.56    6.25
  -1   5   7    0.55    3.87
  -1   5   8  470.85   29.31
  -1   5   8  412.86   22.54
  -1   5   9    9.19    5.18
  -1   5   9    4.62    7.30
  -1   5  10  221.16   21.74
  -1   5  10  198.02   14.09
  -1   5  10  178.50   15.71
  -1   5  11    8.35    6.01
  -1   5  11   23.75    5.90
  -1  -6 -14   -0.69    7.66
  -1  -6 -13  100.76   16.96
  -1   6 -12   44.31    9.61
  -1  -6 -12    0.13    6.45
  -1  -6 -11  431.63   30.33
  -1  -6 -10   22.00    9.22
  -1  -6  -9  416.54   27.48
  -1  -6  -8   15.07    7.14
  -1  -6  -7  237.50   19.14
  -1  -6  -6    0.91    5.64
  -1  -6  -5  725.77   30.28
  -1  -6  -4  205.89   15.37
  -1  -6  -3  303.44   17.62
  -1  -6  -2   12.91    5.35
  -1  -6  -1  501.15   19.94
  -1  -6   0  146.35    9.85
  -1  -6   1  223.94   10.82
  -1   6   1  189.90   15.34
  -1   6   2   23.45    6.60
  -1  -6   2   27.80    3.70
  -1   6   3  354.80   20.22
  -1   6   4   -1.51    6.77
  -1   6   4    8.44    5.90
  -1   6   5  668.49   35.41
  -1   6   5  731.11   29.66
  -1   6   6   50.41    8.60
  -1   6   6   41.75   10.69
  -1   6   7  438.38   29.21
  -1   6   7  446.30   23.47
  -1   6   8   -2.46    8.16
  -1   6   8   -4.63    4.83
  -1   6   9  211.32   22.61
  -1   6   9  213.83   17.05
  -1   6  10   78.64    9.82
  -1   6  10   66.67   10.36
  -1   6  10   98.58   16.35
  -1   6  11   55.70   13.55
  -1   6  11   43.55    7.80
  -1   6  11   45.29    9.61
  -1   6  12   15.22    9.82
  -1   6  12    9.24    7.04
  -1   6  13   47.87   12.88
  -1   6  14   32.78   13.62
  -1   6  15  140.06   22.52
  -1  -7 -13    6.49    7.79
  -1  -7 -12  102.40   16.90
  -1  -7 -11    2.95    7.20
  -1  -7 -10  289.29   25.07
  -1  -7  -9   12.95    8.43
  -1  -7  -8  238.76   20.62
  -1  -7  -7   19.51    8.06
  -1  -7  -6  448.08   26.07
  -1  -7  -5  101.40   12.14
  -1  -7  -4  391.11   22.00
  -1  -7  -3   75.38    9.46
  -1  -7  -2  309.83   17.63
  -1  -7  -1   50.02    7.18
  -1  -7   0  468.12   18.93
  -1   7   1   10.01    5.61
  -1  -7   1   12.27    3.28
  -1  -7   2  243.97   10.84
  -1   7   2  257.98   18.80
  -1   7   3    7.48    4.50
  -1   7   4  687.92   30.56
  -1   7   5   27.50   10.82
  -1   7   5   16.85    6.56
  -1   7   6  597.48   36.79
  -1   7   6  579.65   28.54
  -1   7   7  174.63   20.69
  -1   7   7  179.02   15.93
  -1   7   8  425.05   31.99
  -1   7   8  438.79   25.17
  -1   7   9   80.60   15.11
  -1   7   9   67.47   10.60
  -1   7  10  432.73   33.66
  -1   7  10  418.33   25.78
  -1   7  11   74.12   16.34
  -1   7  11   84.44   12.50
  -1   7  12  162.12   22.50
  -1   7  13   26.66   12.23
  -1   7  14   94.23   19.24
  -1  -8 -12   35.04   11.80
  -1  -8 -11   88.83   14.64
  -1  -8 -10   96.55   14.86
  -1  -8  -9   69.28   13.02
  -1  -8  -8   20.73    8.52
  -1  -8  -7  351.58   25.18
  -1  -8  -6  108.37   13.61
  -1  -8  -5  191.88   17.33
  -1  -8  -4  121.18   12.74
  -1  -8  -3  105.58   11.95
  -1  -8  -2    1.86    4.14
  -1  -8  -1  245.78   15.63
  -1   8   0  688.60   33.52
  -1  -8   0  616.06   23.07
  -1  -8   1  538.17   19.71
  -1   8   1  554.51   29.66
  -1  -8   2   25.16    4.34
  -1   8   2   25.81    7.91
  -1   8   3  344.75   23.25
  -1   8   4   14.24    6.65
  -1   8   5   95.03   12.45
  -1   8   6  212.35   24.49
  -1   8   6  209.64   18.29
  -1   8   7  173.33   22.55
  -1   8   7  171.52   16.71
  -1   8   8    3.48    6.18
  -1   8   8    4.78    8.57
  -1   8   9  226.54   26.01
  -1   8   9  204.43   18.61
  -1   8  10   88.28   13.70
  -1   8  10  104.02   18.53
  -1   8  11  235.63   20.85
  -1   8  11  250.63   28.35
  -1   8  12   20.95   11.47
  -1   8  13   86.06   19.87
  -1  -9 -11   40.64   12.80
  -1  -9 -10   78.89   15.04
  -1  -9  -9    5.68    6.24
  -1  -9  -8   40.90   10.68
  -1  -9  -7   12.42    6.74
  -1  -9  -6  104.22   14.62
  -1  -9  -5   52.02    9.91
  -1  -9  -4  328.05   22.02
  -1  -9  -3   -0.20    4.61
  -1  -9  -2  601.83   27.19
  -1  -9  -1  266.01   16.87
  -1  -9   0  295.80   16.46
  -1   9   0  268.97   22.63
  -1   9   1  132.83   16.13
  -1  -9   1  156.50   11.18
  -1  -9   2  157.17    9.79
  -1   9   2  171.92   18.15
  -1   9   3    9.27    6.21
  -1   9   4  263.52   21.40
  -1   9   5   54.36   11.10
  -1   9   6  200.21   19.02
  -1   9   7   18.18    7.90
  -1   9   7   20.32   13.62
  -1   9   8  145.23   16.63
  -1   9   8  173.63   24.78
  -1   9   9   24.63   13.40
  -1   9   9    6.01    7.85
  -1   9  10  123.63   22.54
  -1   9  10  114.30   15.42
  -1   9  11   10.07    9.62
  -1   9  12   93.35   20.24
  -1 -10 -10   16.81    9.90
  -1 -10  -9  153.83   20.10
  -1 -10  -8   20.06    9.77
  -1 -10  -7  259.85   23.51
  -1 -10  -6   81.16   12.91
  -1 -10  -5  171.36   17.56
  -1 -10  -4   92.99   12.72
  -1 -10  -3  393.46   24.11
  -1 -10  -2   72.07   10.44
  -1 -10  -1  323.88   19.54
  -1  10  -1  301.40   25.91
  -1  10   0  160.28   19.11
  -1 -10   0  120.82   11.23
  -1  10   1  345.77   26.79
  -1 -10   1  375.14   18.07
  -1  10   2   89.42   14.27
  -1  10   3  294.35   24.59
  -1  10   4   74.92   13.02
  -1  10   5  155.75   18.03
  -1  10   6   24.92    9.25
  -1  10   7  191.11   19.86
  -1  10   8   52.21   11.41
  -1  10   9  100.75   21.63
  -1  10  10   52.95   17.52
  -1 -11  -9   27.90   10.95
  -1 -11  -8   55.07   13.51
  -1 -11  -7   24.98    8.70
  -1 -11  -6  160.78   18.63
  -1 -11  -5   40.55    9.64
  -1 -11  -4  135.27   15.51
  -1 -11  -3   21.53    7.36
  -1  11  -2   71.21   14.28
  -1 -11  -2   47.34    8.85
  -1  11  -1   44.43   11.65
  -1 -11  -1   27.08    6.89
  -1  11   0  263.15   25.12
  -1  11   1   36.51   10.81
  -1  11   2  147.99   18.92
  -1  11   3   20.96    8.33
  -1  11   4  154.53   18.92
  -1  11   5  128.21   17.49
  -1  11   6  139.83   18.30
  -1  11   7   68.71   13.67
  -1 -12  -7   23.45    8.97
  -1 -12  -6  100.12   15.69
  -1 -12  -5   85.77   14.09
  -1 -12  -4   78.04   12.67
  -1  12  -3  168.36   22.97
  -1  12  -2   35.37   13.64
  -1  12  -1  139.28   20.55
  -1  12   0   18.36    9.53
  -1  12   1  141.24   20.05
  -1  12   2   27.96   10.64
  -1  12   3  149.96   20.36
  -1  12   4   18.97    9.18
  -1  12   5  195.72   21.97
  -1  12   6   24.33   10.12
  -1  13  -1   19.16   11.51
  -1  13   0   94.74   18.37
  -1  13   1   50.14   13.58
  -1  13   2   73.74   15.72
  -1  13   3  122.54   19.86
  -1  13   4   49.22   12.93
  -1  13   5  113.44   18.67
   0   0 -17    2.90    6.60
   0   0 -16  158.65   18.56
   0   0 -15    2.52    5.84
   0   0 -14  315.78   23.31
   0   0 -13    0.77    5.73
   0   0 -12  126.30   13.74
   0   0 -11   -3.64    5.17
   0   0 -10 1307.83   39.99
   0   0  -9    8.68    5.75
   0   0  -9   -3.38    4.62
   0   0  -8  117.84   11.85
   0   0  -8  157.31   12.54
   0   0  -8  147.44   11.78
   0   0  -8  155.06   11.68
   0   0  -7    4.79    5.51
   0   0  -7    4.33    3.98
   0   0  -7    0.73    3.84
   0   0  -7   -2.89    3.96
   0   0  -6 1139.08   31.06
   0   0  -6 1150.70   29.75
   0   0  -6 1156.29   31.03
   0   0  -6 1177.85   29.55
   0   0  -5   -4.22    4.65
   0   0  -5   -3.10    3.30
   0   0  -4  922.37   23.27
   0   0  -4  901.21   21.55
   0   0  -3   -1.83    3.84
   0   0  -3   -1.13    2.45
   0   0  -2 1130.20   20.76
   0   0  -2 1133.52   19.75
   0   0   2 1185.79   21.53
   0   0   2 1175.38   20.25
   0   0   3    5.07    3.22
   0   0   3    3.48    3.04
   0   0   4  935.95   23.65
   0   0   4  903.00   21.76
   0   0   5    4.08    3.87
   0   0   5    4.34    4.63
   0   0   6 1132.91   29.24
   0  -1 -18   28.26   10.46
   0  -1 -17  107.02   17.93
   0  -1 -16   10.99    7.35
   0   1 -16   16.52    7.14
   0   1 -15  176.03   17.44
   0  -1 -15  153.15   17.75
   0   1 -14   22.71    7.70
   0  -1 -14    6.72    6.07
   0   1 -13   69.57   10.89
   0  -1 -13   82.49   12.68
   0   1 -12   33.39    9.10
   0   1 -12   14.49    5.84
   0  -1 -12   34.57    8.55
   0   1 -11  435.21   25.00
   0   1 -11  417.15   21.98
   0  -1 -11  418.54   24.18
   0   1 -10   36.65    8.20
   0  -1 -10   48.16    8.60
   0   1 -10   38.23    6.66
   0   1  -9  148.69   13.44
   0   1  -9  144.78   11.58
   0  -1  -9  144.29   13.15
   0  -1  -8    4.31    3.35
   0   1  -8   14.85    5.71
   0   1  -8   12.26    4.27
   0  -1  -8   13.69    6.38
   0  -1  -7  197.25   13.93
   0   1  -7  192.84   13.44
   0   1  -7  202.91   13.16
   0   1  -7  196.50   11.80
   0  -1  -7  191.50   12.38
   0   1  -6    5.92    4.99
   0   1  -6    0.44    3.03
   0  -1  -6    4.45    3.45
   0   1  -6   -1.81    3.99
   0   1  -5  428.54   16.88
   0   1  -5  400.26   13.96
   0   1  -5  422.14   16.46
   0  -1  -5  395.02   15.17
   0   1  -4   64.51    6.53
   0   1  -4   66.85    5.41
   0  -1  -4   78.58    6.27
   0  -1  -3   90.38    5.75
   0   1  -3  100.78    5.28
   0  -1  -2   24.19    3.04
   0  -1  -1 1148.80   18.82
   0  -1   0   16.80    2.34
   0   1   1 1140.86   18.72
   0   1   2   18.02    2.81
   0   1   3   99.75    7.16
   0   1   3   86.10    5.73
   0   1   3  101.73    5.91
   0   1   4   63.19    7.17
   0   1   4   63.02    5.65
   0   1   4   74.65    6.13
   0   1   5  421.17   17.54
   0   1   5  378.11   14.28
   0   1   6   -2.56    4.18
   0   1   6    6.48    3.71
   0   1   7  201.32   12.07
   0   1   8    7.10    3.58
   0   1   9  140.87   11.70
   0   1  10   45.71    7.83
   0  -2 -17    5.75    8.03
   0  -2 -16   81.05   14.36
   0  -2 -15   -0.73    6.94
   0   2 -14  154.73   14.93
   0   2 -14  150.42   17.27
   0  -2 -14  166.88   18.55
   0   2 -13  142.02   13.56
   0   2 -13  105.71   14.27
   0  -2 -13  119.01   15.42
   0   2 -12  238.32   16.47
   0  -2 -12  206.85   18.68
   0   2 -12  224.29   19.08
   0   2 -11   11.01    7.22
   0   2 -11    2.31    3.87
   0  -2 -11   -2.77    5.99
   0   2 -10  564.84   23.05
   0   2 -10  578.38   27.78
   0  -2 -10  607.09   28.54
   0   2  -9   24.38    5.17
   0  -2  -9   30.37    6.29
   0   2  -9   15.80    6.91
   0  -2  -9   21.30    7.29
   0   2  -8  616.14   25.55
   0   2  -8  560.32   20.10
   0  -2  -8  603.76   23.08
   0  -2  -8  575.29   25.78
   0  -2  -7   28.03    8.56
   0   2  -7    5.96    4.75
   0   2  -7   10.20    3.24
   0  -2  -7    6.48    3.45
   0   2  -6 1201.00   26.28
   0   2  -6 1247.81   34.07
   0  -2  -6 1203.92   30.42
   0  -2  -5    2.34    3.19
   0   2  -5    0.57    2.35
   0   2  -4 1041.83   19.02
   0  -2  -4 1045.78   24.41
   0  -2  -3  343.80   12.07
   0  -2  -2  260.44    9.86
   0  -2  -1    2.19    3.69
   0  -2   0  997.48   24.36
   0   2   1    0.86    2.61
   0   2   1    2.91    3.70
   0   2   2  263.25    9.91
   0   2   3  351.04   12.24
   0   2   4 1036.73   24.31
   0   2   5    5.98    4.41
   0   2   5    0.74    3.31
   0   2   5   -0.48    3.35
   0   2   6 1257.94   35.55
   0   2   6 1201.48   30.58
   0   2   6 1195.42   29.90
   0   2   7   14.83    4.93
   0   2   8  600.40   22.62
   0   2   9   19.69    5.81
   0   2  10  608.49   25.57
   0   2  11    7.42    5.90
   0   2  12  212.45   16.73
   0   3 -16   -3.09    7.56
   0  -3 -16    3.09    8.43
   0   3 -15   93.96   15.11
   0  -3 -15   83.57   15.46
   0   3 -14    3.44    6.93
   0  -3 -14   10.99    7.45
   0   3 -13   19.75    5.52
   0   3 -13   18.41    7.74
   0  -3 -13   27.61   10.00
   0   3 -12    1.06    3.30
   0   3 -12   12.81    8.61
   0  -3 -12    8.45    6.29
   0   3 -11  186.69   13.04
   0   3 -11  196.47   17.19
   0  -3 -11  197.63   18.36
   0   3 -10  116.99    9.64
   0   3 -10  106.05   12.84
   0  -3 -10   95.81   12.82
   0   3  -9  569.06   19.93
   0   3  -9  571.32   26.48
   0  -3  -9  595.12   24.44
   0  -3  -9  620.16   28.98
   0   3  -8  131.86    8.61
   0  -3  -8  135.68   14.11
   0  -3  -8  128.38   10.85
   0   3  -7  553.83   16.21
   0  -3  -7  541.13   20.99
   0  -3  -7  567.07   25.40
   0   3  -6   86.12    5.29
   0  -3  -6   93.33    8.53
   0  -3  -5 1550.66   34.38
   0   3  -5 1509.34   24.68
   0  -3  -4   42.29    5.33
   0  -3  -3  153.67    9.11
   0  -3  -1  466.00   18.54
   0  -3   0  407.94   17.69
   0   3   1  538.49   21.24
   0   3   2   17.90    4.14
   0   3   2   22.65    6.52
   0   3   3  170.54   12.73
   0   3   3  144.27    9.14
   0   3   4   42.50    5.66
   0   3   5 1514.72   34.39
   0   3   6  106.23    8.97
   0   3   7  555.09   21.45
   0   3   7  526.64   20.68
   0   3   8  122.30   10.90
   0   3   8  139.83   10.96
   0   3   9  637.60   25.05
   0   3  10  119.10   11.55
   0   3  11  208.04   15.87
   0   3  12    9.15    6.47
   0   3  13   15.66    6.64
   0  -4 -16  139.48   20.56
   0   4 -15   12.76    9.00
   0  -4 -15    3.21    8.98
   0  -4 -14  170.85   20.18
   0   4 -14  188.99   19.86
   0   4 -13    0.34    6.18
   0  -4 -13  -10.43    8.19
   0   4 -12  186.09   18.31
   0  -4 -12  162.51   18.12
   0   4 -11    5.94    3.12
   0  -4 -11   -0.71    6.42
   0   4 -11    1.13    5.67
   0   4 -10  453.93   16.96
   0  -4 -10  452.74   27.25
   0  -4  -9   -4.99    5.99
   0   4  -9    1.73    2.00
   0  -4  -8  148.18   11.81
   0  -4  -8  149.58   14.77
   0   4  -8  156.27    7.83
   0   4  -7  265.39    8.83
   0  -4  -7  287.85   18.90
   0  -4  -7  271.90   15.08
   0  -4  -6  550.62   25.03
   0  -4  -6  565.05   21.38
   0  -4  -5   43.36    6.25
   0  -4  -4 1350.27   33.01
   0  -4  -1  107.95   10.05
   0  -4   0  788.94   28.19
   0  -4   1  120.45    6.19
   0   4   1  132.75   12.74
   0  -4   2  737.45   13.28
   0   4   2  805.64   29.78
   0   4   2  754.28   23.52
   0   4   3   80.50   10.85
   0   4   3   85.38    8.11
   0   4   4 1337.84   41.29
   0   4   4 1308.82   33.08
   0   4   5   46.25    6.61
   0   4   6  569.81   21.55
   0   4   7  248.12   14.68
   0   4   8  143.24   11.88
   0   4   8  145.58   12.05
   0   4   9    1.98    3.97
   0   4   9    4.33    4.47
   0   4  10  462.95   22.75
   0   4  11    5.20    4.55
   0   4  12  211.78   16.67
   0   4  13    6.90    5.60
   0  -5 -15  177.07   22.15
   0  -5 -14    3.13    7.18
   0   5 -14    0.31    6.32
   0  -5 -13  250.25   24.07
   0   5 -13  251.08   22.01
   0   5 -12   74.32   12.56
   0  -5 -12   57.57   12.28
   0  -5 -11  218.95   20.55
   0  -5 -10   29.00    8.97
   0  -5  -9  305.36   21.98
   0  -5  -8    7.96    5.81
   0  -5  -7  100.30    9.90
   0  -5  -7  122.19   14.10
   0  -5  -6   37.60    9.16
   0  -5  -6   32.78    5.97
   0  -5  -5 1298.89   38.90
   0  -5   0  499.22   24.22
   0  -5   0  447.28   15.52
   0  -5   1  695.96   17.48
   0  -5   1  745.33   30.95
   0   5   2  249.61   19.09
   0   5   2  226.43   14.30
   0  -5   2  239.58    7.74
   0   5   3 1094.23   39.41
   0   5   3  998.73   30.55
   0   5   4   22.02    7.36
   0   5   4   18.71    5.26
   0   5   5 1277.43   45.07
   0   5   5 1275.86   35.71
   0   5   6   23.18    5.46
   0   5   6   32.41    9.54
   0   5   7  100.87   13.77
   0   5   7   96.49   10.01
   0   5   8    8.12    4.65
   0   5   9  288.26   17.85
   0   5   9  295.46   18.29
   0   5  10   55.21    8.89
   0   5  10   32.30    7.44
   0   5  11  222.46   16.86
   0   5  12   69.63   10.47
   0   6 -14   84.20   14.87
   0  -6 -14   76.84   16.08
   0  -6 -13   18.12   10.19
   0   6 -13   -7.11    6.79
   0  -6 -12  130.89   17.44
   0  -6 -11    6.24    6.90
   0  -6 -10  222.61   21.12
   0  -6  -9    2.64    6.34
   0  -6  -8  291.15   21.78
   0  -6  -7    4.18    6.55
   0  -6  -6  612.89   28.47
   0  -6  -5   70.54   10.80
   0  -6  -4  411.57   21.46
   0  -6  -3   29.21    7.69
   0  -6  -2  372.13   18.01
   0  -6  -1   63.43    7.69
   0  -6   0  253.77   12.30
   0  -6   1   53.46    5.18
   0  -6   2  370.67   11.38
   0   6   2  401.91   20.67
   0   6   3   20.68    8.13
   0   6   3    8.91    4.44
   0   6   4  417.13   26.97
   0   6   4  430.69   21.13
   0   6   5   27.22    9.07
   0   6   5   30.10    6.70
   0   6   6  615.85   34.12
   0   6   6  597.51   25.74
   0   6   7    0.14    3.75
   0   6   7   13.41    9.27
   0   6   8  320.02   25.88
   0   6   8  296.99   18.53
   0   6   9    5.38    4.85
   0   6   9   -3.76    8.51
   0   6  10  243.13   17.87
   0   6  10  267.89   25.74
   0   6  10  257.70   18.16
   0   6  11   14.60    5.60
   0   6  11    1.20    7.93
   0   6  11    8.00    5.38
   0   6  12  169.62   22.71
   0   6  13   -9.03    9.26
   0   6  14   30.90   12.13
   0   6  15   -6.05   10.54
   0   7 -13  185.17   20.27
   0  -7 -13  206.20   23.33
   0  -7 -12  111.30   16.77
   0  -7 -11  129.57   18.07
   0  -7 -10   14.52    7.23
   0  -7  -9  229.18   20.84
   0  -7  -8   11.64    6.08
   0  -7  -7  609.64   30.87
   0  -7  -6   50.93    9.98
   0  -7  -5  536.72   26.52
   0  -7  -4   18.84    6.53
   0  -7  -3  630.27   25.95
   0  -7  -2  108.18   10.34
   0  -7  -1  297.64   15.65
   0  -7   0   23.16    4.63
   0  -7   1  315.38   13.41
   0   7   1  337.22   20.86
   0  -7   2  115.37    6.76
   0   7   2   98.70   11.77
   0  -7   3  631.52   12.74
   0   7   3  661.47   28.70
   0   7   4   17.93    6.38
   0   7   4   19.55   10.09
   0   7   5  530.92   33.29
   0   7   5  519.80   25.33
   0   7   6   66.15   10.38
   0   7   6   77.74   14.13
   0   7   7  679.60   39.25
   0   7   7  675.57   30.08
   0   7   8   31.57   10.94
   0   7   8   27.12    7.01
   0   7   9  256.39   26.02
   0   7   9  261.41   18.73
   0   7  10   45.63   13.40
   0   7  10   35.49    8.49
   0   7  11  164.51   22.53
   0   7  11  144.10   15.06
   0   7  12  113.42   20.19
   0   7  13  197.22   26.45
   0   7  14   24.54   13.54
   0  -8 -12   97.70   17.32
   0  -8 -11   -0.02    7.75
   0  -8 -10   56.37   12.64
   0  -8  -9   45.33   10.47
   0  -8  -8  117.23   15.21
   0  -8  -7    8.10    7.60
   0  -8  -6  148.82   15.68
   0  -8  -5  169.41   16.14
   0  -8  -4  313.27   20.30
   0  -8  -3  189.80   15.00
   0  -8  -2  122.74   11.37
   0  -8  -1   13.18    4.79
   0  -8   0    5.76    3.17
   0   8   1   19.89    7.47
   0  -8   1    7.28    3.30
   0  -8   2  123.69    7.61
   0   8   2  125.60   13.92
   0  -8   3  195.12    6.92
   0   8   3  183.19   16.75
   0   8   4  314.06   21.07
   0   8   5  153.92   21.10
   0   8   5  177.13   16.24
   0   8   6  163.69   21.15
   0   8   6  170.84   16.18
   0   8   7    2.01    5.40
   0   8   7   16.33   10.20
   0   8   8   78.13   11.06
   0   8   8  142.68   21.24
   0   8   9   42.07   14.66
   0   8   9   45.52    8.87
   0   8  10   94.36   19.14
   0   8  11   38.16   14.53
   0   8  12  121.22   20.45
   0   8  13   13.07   12.61
   0  -9 -11  154.00   19.92
   0  -9 -10   -2.29    6.98
   0  -9  -9  210.91   21.64
   0  -9  -8   27.85    9.66
   0  -9  -7   77.65   12.90
   0  -9  -6   11.38    5.91
   0  -9  -5  232.26   19.38
   0  -9  -4  101.34   12.58
   0  -9  -3  152.60   14.42
   0  -9  -2  369.32   20.72
   0  -9  -1  979.88   32.42
   0   9   0   26.18    8.98
   0  -9   0   33.14    6.31
   0  -9   1  945.79   27.29
   0   9   1  943.79   41.07
   0   9   2  329.50   23.84
   0  -9   2  368.62   14.09
   0   9   3  161.77   16.28
   0   9   4  123.77   14.59
   0   9   5  238.27   20.02
   0   9   6   46.46   15.36
   0   9   6   12.81    6.19
   0   9   7  122.12   20.62
   0   9   7  115.99   14.12
   0   9   8   23.14    7.92
   0   9   8   14.56   10.80
   0   9   9  162.99   23.99
   0   9  10    2.39    9.71
   0   9  11  130.20   23.20
   0 -10 -10   97.86   16.21
   0 -10  -9    9.93    8.07
   0 -10  -8  135.52   17.54
   0 -10  -7   47.67   11.35
   0 -10  -6   99.58   14.45
   0 -10  -5   16.41    7.50
   0 -10  -4  165.52   16.33
   0 -10  -3   95.00   12.22
   0 -10  -2  352.16   21.18
   0 -10  -1   44.26    8.07
   0 -10   0  419.80   20.22
   0  10   0  450.69   30.05
   0  10   1   22.40    8.98
   0  10   2  375.10   26.83
   0  10   3  137.34   16.59
   0  10   4  187.10   18.87
   0  10   5   28.38    8.88
   0  10   6  107.95   14.41
   0  10   7   36.63    9.58
   0  10   8  117.50   21.24
   0  10   9  -13.18   12.09
   0  10  10  146.14   26.10
   0 -11  -9   64.36   14.12
   0 -11  -8   37.03   11.34
   0 -11  -7   90.68   14.29
   0 -11  -6  100.45   14.88
   0 -11  -5   86.96   13.17
   0 -11  -4   49.92   10.56
   0 -11  -3  210.03   18.26
   0 -11  -2   21.88    7.63
   0  11  -1  192.89   21.15
   0  11   0   57.49   13.45
   0  11   1  238.76   23.57
   0  11   2   21.03    9.70
   0  11   3  206.06   21.16
   0  11   4   55.99   11.77
   0  11   5   73.15   13.09
   0  11   6  125.29   17.37
   0 -12  -8   99.39   16.67
   0 -12  -7   67.22   14.24
   0 -12  -6  131.53   17.07
   0 -12  -5   32.19   10.16
   0 -12  -4   33.58    8.89
   0  12  -2   85.07   16.55
   0  12  -1   15.33    9.54
   0  12   0  199.68   23.71
   0  12   1   33.06   11.12
   0  12   2   90.67   15.89
   0  12   3   37.22   11.42
   0  12   4   68.88   14.11
   0  12   5   29.86    9.90
   0  13  -2   32.56   12.12
   0  13  -1  132.94   21.24
   0  13   0   40.72   13.20
   0  13   1  155.09   21.51
   0  13   2   13.69    8.43
   0  13   3   44.88   13.70
   1   0 -17  136.47   17.51
   1   0 -16   -5.20    6.79
   1   0 -15  321.14   23.95
   1   0 -14  -11.01    7.31
   1   0 -13  178.08   16.46
   1   0 -12  -10.43    8.59
   1   0 -12    2.23    5.29
   1   0 -11  517.92   27.90
   1   0 -11  539.13   25.80
   1   0 -10    1.00    5.82
   1   0 -10   39.15    9.39
   1   0  -9  213.91   16.37
   1   0  -9  228.08   13.70
   1   0  -8    0.49    5.72
   1   0  -8    6.05    3.81
   1   0  -7  456.52   20.93
   1   0  -7  487.77   21.26
   1   0  -7  464.53   17.03
   1   0  -6   -3.72    5.50
   1   0  -6    6.89    4.73
   1   0  -6    1.43    2.96
   1   0  -5 1873.65   40.75
   1   0  -5 1914.91   40.54
   1   0  -5 1926.92   34.34
   1   0  -4    7.71    5.46
   1   0  -4    0.44    3.22
   1   0  -4   -1.96    2.24
   1   0  -3 1123.92   24.91
   1   0  -3 1169.60   25.08
   1   0  -3 1149.72   19.52
   1   0  -2    5.77    2.92
   1   0  -1 2523.13   36.01
   1   0   0    1.71    1.24
   1   0   1 1876.73   28.89
   1   0   1 1835.37   29.68
   1   0   2    2.80    2.18
   1   0   2    2.54    2.49
   1   0   2    3.68    2.98
   1   0   3 9999.00  127.73
   1   0   3 9905.65  129.32
   1   0   3 9704.57  130.87
   1   0   4   -5.05    3.63
   1   0   4    5.83    4.21
   1   0   5  660.45   20.93
   1   0   5  623.62   21.37
   1   0   6    0.28    3.93
   1   0   6   -0.31    4.40
   1   0   7   67.52    8.59
   1   0   8    0.91    4.73
   1  -1 -18   32.80   12.11
   1  -1 -17    1.27    6.99
   1   1 -16  154.04   16.78
   1  -1 -16  165.35   19.27
   1   1 -15    1.44    5.51
   1  -1 -15    6.74    7.19
   1   1 -14   69.05   13.21
   1   1 -14   67.32   10.49
   1  -1 -14   75.77   12.47
   1   1 -13    6.37    6.52
   1   1 -13    9.64    5.45
   1  -1 -13    6.89    5.24
   1   1 -12  541.18   29.43
   1   1 -12  540.94   25.81
   1  -1 -12  539.80   28.40
   1  -1 -11   14.63    8.02
   1   1 -11    4.10    5.98
   1   1 -11    4.55    4.98
   1   1 -10  218.86   17.68
   1   1 -10  195.64   14.70
   1   1  -9   76.34   10.52
   1   1  -8  404.83   21.16
   1   1  -8  415.49   18.41
   1  -1  -8  406.83   20.11
   1  -1  -7   37.05    6.26
   1  -1  -7   25.97    6.94
   1   1  -7   36.24    7.70
   1   1  -7   33.36    5.39
   1   1  -6  132.24   10.97
   1  -1  -6  123.75   10.67
   1   1  -6  125.32    9.12
   1  -1  -6  143.41   10.64
   1  -1  -5    4.79    5.37
   1  -1  -5    5.30    3.67
   1  -1  -4  280.99   13.16
   1  -1  -4  291.79   12.58
   1  -1  -3   51.09    5.50
   1  -1  -2 3910.81   57.21
   1  -1  -1   22.35    3.69
   1  -1  -1   30.34    3.51
   1   1   0  779.12   15.01
   1   1   1   44.85    3.96
   1  -1   2 1064.64   19.51
   1   1   2 1076.83   23.26
   1  -1   3  315.43   10.49
   1   1   3  339.21   13.56
   1   1   3  305.15   12.37
   1   1   4  783.93   22.42
   1  -1   4  814.83   20.12
   1   1   4  778.53   22.20
   1   1   5   -0.71    3.57
   1   1   5    0.63    4.00
   1   1   6  762.73   25.79
   1   1   6  759.55   25.00
   1   1   7   12.99    5.30
   1   1   7   15.23    5.31
   1   1   8  383.67   19.69
   1   1   9   16.56    5.80
   1   1  10  295.51   19.46
   1   1  11   32.62    8.13
   1  -2 -17   31.17   11.14
   1   2 -16    5.09    7.56
   1  -2 -16    0.33    6.69
   1   2 -15   66.66   13.15
   1  -2 -15   83.26   14.06
   1   2 -14   -3.32    6.97
   1   2 -14   -2.77    4.47
   1  -2 -14   -5.12    5.95
   1   2 -13  220.35   20.36
   1   2 -13  207.32   16.03
   1  -2 -13  172.14   17.96
   1   2 -12    5.24    7.39
   1   2 -12   10.01    5.09
   1  -2 -12   23.20    8.44
   1   2 -11  785.26   35.01
   1  -2 -11  849.63   35.38
   1   2 -11  784.18   28.43
   1   2 -10   -5.49    3.63
   1   2 -10    5.21    6.38
   1   2  -9  676.96   23.13
   1   2  -9  690.77   29.35
   1   2  -8   27.53    5.43
   1   2  -8   21.71    7.26
   1  -2  -8   10.65    4.60
   1  -2  -7  763.44   26.35
   1  -2  -6   33.36    5.71
   1  -2  -5 1529.79   35.31
   1  -2  -4    4.16    3.70
   1  -2  -3  194.52   10.25
   1  -2  -2  178.26   10.19
   1  -2  -2  177.64    9.36
   1   2  -1 1215.73   19.86
   1  -2  -1 1074.34   27.79
   1  -2  -1 1231.86   25.95
   1   2   0   83.77    5.00
   1   2   0   78.54    6.40
   1   2   1  322.30   11.41
   1  -2   2  287.82    7.85
   1   2   2  281.64    8.48
   1  -2   3  134.58    5.87
   1   2   3  121.08    6.00
   1   2   4   17.71    3.01
   1  -2   4   16.23    2.97
   1   2   5 1166.22   30.78
   1   2   6   13.24    5.11
   1   2   6   17.16    5.47
   1   2   7  418.73   19.58
   1   2   8   11.26    5.87
   1   2   9  427.69   22.29
   1   2  10   41.22    8.70
   1   2  11  144.86   15.00
   1   2  12   68.61   11.30
   1   2  13   47.23   10.71
   1   3 -17    5.18   10.00
   1  -3 -17   -2.63    8.42
   1   3 -16  177.10   21.09
   1  -3 -16  181.99   21.31
   1   3 -15   -5.01    6.91
   1  -3 -15   -6.96    8.03
   1   3 -14  218.37   20.92
   1  -3 -14  210.60   21.08
   1   3 -13   23.94    5.81
   1   3 -13   35.14   10.28
   1  -3 -13   41.79   10.74
   1   3 -12  240.87   15.19
   1   3 -12  253.24   20.92
   1  -3 -12  259.60   21.60
   1   3 -11    3.71    3.01
   1   3 -11   -4.17    6.76
   1   3 -10  334.95   21.87
   1   3 -10  302.33   14.86
   1   3  -9   -1.43    2.48
   1   3  -8  304.67   12.52
   1  -3  -8  283.73   16.84
   1   3  -7   43.67    4.40
   1  -3  -7   19.87    4.68
   1   3  -6 1494.02   26.57
   1  -3  -6 1539.45   38.29
   1  -3  -5  155.63   11.04
   1  -3  -4  517.75   19.10
   1  -3  -3    7.16    4.08
   1   3  -2  389.02    8.86
   1  -3  -2  377.56   17.42
   1  -3  -2  417.93   16.09
   1   3  -1  417.21   11.06
   1  -3  -1  388.56   18.33
   1   3   0 1184.16   30.96
   1   3   1  400.21   17.66
   1   3   2  577.26   16.07
   1  -3   3    5.60    1.51
   1   3   3    8.14    2.85
   1  -3   4 1378.81   23.68
   1   3   4 1363.60   28.36
   1   3   5   40.53    4.87
   1   3   6  618.85   19.84
   1   3   7  159.86   12.76
   1   3   8  629.18   25.91
   1   3   9  164.66   14.05
   1   3  10  530.69   26.03
   1   3  11   19.63    7.27
   1   3  12  229.11   18.51
   1   3  13   38.35    9.30
   1   3  14   87.99   13.64
   1   4 -17  171.57   21.82
   1   4 -16    8.28    9.11
   1  -4 -16   12.81   10.30
   1   4 -15   70.73   14.25
   1  -4 -15   99.73   17.32
   1   4 -14    5.15    8.04
   1  -4 -14   -4.63    7.49
   1  -4 -13  162.63   18.45
   1   4 -13  178.40   19.02
   1  -4 -12   37.42   10.10
   1   4 -12   48.15   11.20
   1   4 -11  194.58   11.36
   1  -4 -11  222.36   20.15
   1   4 -10   65.91    6.40
   1   4  -9   98.75    6.66
   1   4  -8   11.55    2.44
   1   4  -7  984.75   18.59
   1  -4  -7  998.07   32.17
   1  -4  -6   84.71    9.04
   1  -4  -5  411.03   18.60
   1  -4  -4 1198.56   32.86
   1  -4  -3  678.91   23.59
   1  -4  -2  357.33   19.10
   1  -4  -1 1049.88   34.37
   1   4   0   29.35    6.87
   1   4   1 1340.24   38.82
   1   4   2   85.47    7.20
   1   4   2   85.27   10.49
   1  -4   3  480.78    9.85
   1   4   3  547.99   24.79
   1   4   3  491.55   17.08
   1  -4   4    9.28    1.53
   1   4   4   11.04    3.64
   1   4   5  522.78   18.32
   1   4   6   42.04    5.77
   1   4   7  516.26   19.97
   1   4   8   22.31    5.90
   1   4   8   15.57    5.19
   1   4   9  135.30   13.18
   1   4  10  180.72   15.29
   1   4  11  290.88   20.26
   1   4  12    8.92    6.12
   1   4  13  193.90   17.97
   1   5 -16  112.96   18.07
   1   5 -15   24.66    9.92
   1  -5 -15   11.56    8.78
   1  -5 -14   80.09   15.02
   1   5 -14   70.94   14.14
   1  -5 -13    1.98    6.45
   1   5 -13   -2.81    7.48
   1  -5 -12  206.90   20.73
   1  -5 -11   26.98   10.55
   1  -5 -10  192.35   19.28
   1   5  -9    7.23    1.37
   1  -5  -5   22.70    5.70
   1   5   1   58.68   10.50
   1   5   2  703.93   30.47
   1   5   2  657.31   23.11
   1   5   3   82.23    8.07
   1   5   3   85.91   11.61
   1   5   4  320.44   21.73
   1   5   4  284.29   14.62
   1   5   5  339.18   23.30
   1   5   5  354.58   16.36
   1   5   6  308.29   15.71
   1   5   7    4.78    3.21
   1   5   8  296.09   16.48
   1   5   9   36.93    6.73
   1   5   9   36.59    7.49
   1   5  10   97.95   12.27
   1   5  11   23.87    7.57
   1   5  12  349.34   23.80
   1   6 -15  131.51   18.64
   1  -6 -14   28.56   11.13
   1   6 -14   35.58   11.76
   1  -6 -13   35.84   11.52
   1  -6 -12   11.29    8.77
   1  -6 -11   53.52   11.72
   1  -6 -10   86.36   14.33
   1  -6  -9  275.25   22.12
   1   6   2   13.28    5.25
   1   6   2   14.34    7.93
   1  -6   3  264.47    7.24
   1   6   3  302.14   22.12
   1   6   3  308.06   16.92
   1   6   4  201.75   19.16
   1   6   4  247.81   15.11
   1   6   5  739.77   36.35
   1   6   5  748.40   26.94
   1   6   6    2.93    3.91
   1   6   6    9.17    8.49
   1   6   7  241.45   22.54
   1   6   7  197.42   13.98
   1   6   8    3.63    4.25
   1   6   8   -9.09    8.99
   1   6   9  390.19   20.63
   1   6  10   54.14   10.30
   1   6  10   23.51    6.37
   1   6  11  495.88   28.06
   1   6  12    4.06    6.85
   1  -7 -14   91.60   16.68
   1   7 -14  117.10   17.57
   1  -7 -13   17.88    9.04
   1  -7 -12  158.65   19.15
   1  -7 -11   63.85   13.47
   1  -7 -10  432.30   29.12
   1  -7  -9   73.13   13.50
   1  -7  -8  443.12   27.90
   1   7   2  330.51   25.78
   1   7   2  354.81   20.43
   1  -7   2  327.64   11.57
   1  -7   3   69.51    3.73
   1   7   3   79.84    9.93
   1   7   3   78.18   13.29
   1   7   4  419.85   29.33
   1   7   4  406.78   21.23
   1   7   5  117.12   17.20
   1   7   5  117.40   11.68
   1   7   6  450.02   31.16
   1   7   6  453.79   22.55
   1   7   7   23.13    6.72
   1   7   7   18.95   10.53
   1   7   8  233.99   24.28
   1   7   8  249.61   16.88
   1   7   9    5.73    4.63
   1   7   9    7.86    8.20
   1   7  10  290.93   28.29
   1   7  11    4.64    9.05
   1   7  11   10.18    7.46
   1   7  12  112.34   20.72
   1   7  13   28.28   10.95
   1  -8 -13  108.69   19.16
   1  -8 -12   19.47   10.72
   1  -8 -11  243.46   23.61
   1  -8 -10   96.62   16.11
   1  -8  -9  204.16   20.50
   1  -8  -8   24.77    9.36
   1  -8  -7  187.15   18.15
   1  -8  -6  222.38   18.87
   1  -8  -5  119.16   14.45
   1  -8  -1  606.09   23.82
   1  -8   0  611.58   22.00
   1  -8   1  225.82   11.88
   1   8   1  234.22   18.38
   1  -8   2    0.52    1.97
   1   8   2   12.37    6.16
   1  -8   3   88.92    4.52
   1   8   3  108.99   16.52
   1   8   3  130.33   13.53
   1   8   4  114.75   18.89
   1   8   4  125.89   13.11
   1   8   5  199.10   23.05
   1   8   5  195.86   16.14
   1   8   6  114.76   12.69
   1   8   6  117.90   18.15
   1   8   7  337.63   30.69
   1   8   7  335.21   21.00
   1   8   8   45.43   14.48
   1   8   8   22.27    7.01
   1   8   9   49.46   14.13
   1   8  10   92.79   18.73
   1   8  11  125.37   21.26
   1   8  12   39.02   15.02
   1  -9 -12  105.22   17.75
   1  -9 -11    0.91    8.83
   1  -9 -10  141.23   18.70
   1  -9  -9    1.79    7.32
   1  -9  -8  160.85   18.55
   1  -9  -7   10.49    7.37
   1  -9  -6  181.09   17.74
   1  -9  -5   39.78    9.53
   1  -9  -4  253.71   19.01
   1  -9  -3    8.98    6.92
   1  -9  -2  146.16   13.08
   1  -9  -1  166.77   13.13
   1  -9   0  268.47   15.09
   1   9   1  240.04   19.92
   1  -9   1  235.60   12.74
   1  -9   2  622.78   18.42
   1   9   2  661.44   32.53
   1   9   3   -1.70    4.73
   1   9   4  356.08   23.40
   1   9   5   74.46   17.35
   1   9   5   64.56   11.27
   1   9   6  112.97   20.38
   1   9   6  100.16   12.41
   1   9   7   13.10    6.30
   1   9   7   10.71   12.05
   1   9   8  110.64   20.29
   1   9   9   25.62   13.16
   1   9  10   94.54   20.25
   1   9  11   34.22   15.76
   1 -10 -10   47.18   13.04
   1 -10  -9  102.59   16.04
   1 -10  -8   20.19    8.34
   1 -10  -7  185.94   19.72
   1 -10  -6   22.47    8.26
   1 -10  -5  132.85   15.35
   1 -10  -4   87.78   12.12
   1 -10  -3  268.62   19.32
   1 -10  -2   80.55   10.71
   1 -10  -1  375.29   20.11
   1 -10   0  143.04   11.70
   1  10   0  130.42   16.31
   1  10   1  338.54   25.28
   1  10   2   76.27   12.58
   1  10   3  357.75   25.30
   1  10   4   59.72   11.24
   1  10   5  167.74   17.25
   1  10   6   67.10   18.31
   1  10   6   99.93   13.70
   1  10   7  249.65   30.64
   1  10   8    1.57    9.78
   1  10   9   85.41   18.53
   1 -11  -9   69.09   13.59
   1 -11  -8  110.50   16.54
   1 -11  -7   73.13   13.71
   1 -11  -6  104.86   14.54
   1 -11  -5  108.47   15.01
   1 -11  -4  163.51   16.57
   1 -11  -3   25.90    7.76
   1 -11  -2   96.97   11.66
   1  11  -1   20.75    9.16
   1  11   0  278.05   24.82
   1  11   1   23.85    9.08
   1  11   2   49.49   11.17
   1  11   3   35.02   10.53
   1  11   4  152.68   17.74
   1  11   5   66.97   12.36
   1 -12  -8   80.05   15.39
   1 -12  -7   51.18   12.23
   1 -12  -6   56.02   12.05
   1 -12  -5  159.14   18.01
   1  12  -1  163.67   20.67
   1  12   0   34.21   11.25
   1  12   1  133.66   18.23
   1  12   2   19.08    9.73
   1  12   3  180.86   20.32
   1  13  -3  112.00   20.08
   1  13  -2   71.05   15.49
   1  13  -1   58.29   14.28
   1  13   0  109.55   18.95
   1  13   1    5.55    6.81
   1  13   2   83.60   16.17
   2   0 -17   -9.77    8.10
   2   0 -16  140.37   16.86
   2   0 -15   -0.80    6.05
   2   0 -14  211.68   18.57
   2   0 -13    7.75    8.72
   2   0 -13   32.80    9.75
   2   0 -12  618.40   32.52
   2   0 -11    4.66    6.87
   2   0 -10  489.09   26.04
   2   0 -10  508.16   20.24
   2   0  -9    0.55    6.52
   2   0  -9    2.01    3.04
   2   0  -8   53.44    8.94
   2   0  -8   43.14    5.53
   2   0  -7    0.07    5.27
   2   0  -7    0.17    4.42
   2   0  -7   -1.61    2.59
   2   0  -6 1507.07   38.26
   2   0  -6 1441.59   38.01
   2   0  -6 1472.58   28.20
   2   0  -5    3.42    2.43
   2   0  -5    0.78    4.84
   2   0  -5    0.53    3.96
   2   0  -4  640.49   20.54
   2   0  -4  621.80   20.13
   2   0  -3    7.70    4.04
   2   0  -2 1731.38   31.85
   2   0  -1    2.21    2.48
   2   0   0 1454.58   26.48
   2   0   0 1464.46   24.14
   2   0   1    1.37    3.04
   2   0   1    0.33    3.38
   2   0   2 1508.98   30.07
   2   0   2 1484.85   31.59
   2   0   3    0.38    2.47
   2   0   3    5.58    3.48
   2   0   3   -0.48    4.47
   2   0   4 2342.48   41.83
   2   0   4 2341.83   47.84
   2   0   4 2373.70   45.68
   2   0   5   -0.01    3.20
   2   0   5    2.80    3.16
   2   0   5   -3.35    5.18
   2   0   6 1716.08   39.65
   2   0   6 1769.08   44.26
   2   0   7   -0.19    4.61
   2   0   8   85.96   10.99
   2   0   9    3.66    5.65
   2  -1 -18   -2.75    7.19
   2  -1 -17   97.74   15.73
   2   1 -16    5.06    5.76
   2  -1 -16    7.71    7.01
   2   1 -15   20.41    9.02
   2   1 -15   31.58    8.22
   2  -1 -15   15.37    7.32
   2   1 -14   -3.20    7.59
   2   1 -14    1.23    4.73
   2  -1 -14   14.92    9.18
   2   1 -13  375.00   26.25
   2  -1 -13  369.74   24.22
   2   1 -13  350.29   21.66
   2   1 -12  127.77   15.87
   2   1 -11  427.07   25.78
   2  -1 -10    3.88    6.97
   2   1 -10   -0.42    7.12
   2  -1  -9  325.21   20.86
   2   1  -9  384.59   21.99
   2   1  -9  347.10   16.97
   2  -1  -8    3.83    5.62
   2   1  -8   12.58    7.05
   2   1  -8    7.20    3.77
   2  -1  -7  855.15   29.95
   2   1  -7  863.25   30.03
   2  -1  -7  843.36   29.05
   2  -1  -6   33.86    7.67
   2   1  -6   32.08    6.17
   2  -1  -6   37.68    6.76
   2  -1  -5 1022.11   29.03
   2  -1  -5 1054.59   29.03
   2  -1  -4   -1.65    4.75
   2  -1  -4    3.70    4.10
   2  -1  -3  622.45   18.36
   2  -1  -3  636.52   19.22
   2  -1  -2 1778.06   31.51
   2  -1  -2 1685.38   32.16
   2  -1  -2 1850.33   34.44
   2  -1  -1 2727.16   38.95
   2   1  -1 2687.81   41.22
   2  -1  -1 2706.61   44.07
   2  -1  -1 2651.87   39.01
   2   1   0  145.37    5.19
   2   1   0  150.64    7.49
   2  -1   0  141.58    7.50
   2  -1   0  143.33    7.47
   2   1   1 1716.55   32.36
   2  -1   1 1657.67   32.60
   2  -1   2   74.05    5.63
   2   1   2   58.17    5.91
   2  -1   2   72.73    7.05
   2  -1   3 1115.20   25.04
   2   1   3 1126.72   28.08
   2   1   3 1085.69   28.21
   2  -1   3 1085.91   28.73
   2  -1   4   53.69    7.88
   2  -1   4   52.34    5.63
   2   1   4   62.73    7.06
   2   1   4   67.30    7.74
   2   1   5 1523.47   38.12
   2   1   5 1572.95   36.15
   2  -1   5 1535.22   35.00
   2   1   5 1540.86   38.63
   2  -1   5 1563.16   40.35
   2   1   6  191.68   12.52
   2  -1   6  204.78   12.50
   2   1   6  177.35   13.30
   2  -1   6  184.97   14.33
   2   1   7  374.33   18.88
   2   1   7  379.32   20.17
   2   1   8   16.61    6.38
   2   1   9  428.54   23.71
   2   1  10   38.44    9.20
   2   1  11   80.59   11.70
   2   1  12   10.16    6.80
   2  -2 -18   66.20   14.27
   2   2 -17    0.02    8.84
   2  -2 -17    6.40    8.52
   2   2 -16  149.70   19.82
   2  -2 -16  128.54   17.43
   2   2 -15    3.99    8.24
   2   2 -15   14.87    5.82
   2  -2 -15    9.18    7.70
   2   2 -14   72.73   13.50
   2   2 -14   88.16   11.09
   2  -2 -14   82.47   14.45
   2   2 -13    9.09    8.12
   2   2 -13   12.08    5.22
   2   2 -12  315.67   23.64
   2   2 -12  306.72   18.66
   2   2 -11   19.76    8.27
   2   2 -10  583.67   28.93
   2   2  -9    5.49    5.36
   2  -2  -7  169.99   13.02
   2  -2  -6 1316.03   35.72
   2  -2  -5   60.09    7.42
   2  -2  -4  201.91   12.03
   2  -2  -3   47.03    6.20
   2  -2  -3   47.38    6.30
   2  -2  -2 1180.02   30.18
   2  -2  -2 1247.06   29.30
   2   2  -1    8.47    2.77
   2  -2  -1    8.17    4.07
   2   2  -1    8.94    3.30
   2   2   0  249.87   10.32
   2   2   1  822.12   21.60
   2  -2   2  349.37   11.39
   2   2   2  355.81   14.75
   2  -2   3    1.41    2.70
   2   2   3   -0.60    3.36
   2  -2   4 1431.74   29.95
   2   2   4 1452.54   36.50
   2  -2   5  194.44   10.50
   2   2   5  199.73   13.16
   2   2   6  393.22   19.38
   2   2   6  382.72   19.26
   2  -2   6  410.33   16.59
   2   2   7  135.32   12.43
   2   2   8  441.48   22.83
   2   2   9   18.53    7.46
   2   2  10  263.84   19.71
   2   2  11   -8.42    6.61
   2   2  12   61.62   11.52
   2   2  13   33.48    9.71
   2   3 -18    3.40    8.70
   2   3 -17  109.84   18.60
   2  -3 -17  131.43   19.81
   2   3 -16    6.12    7.50
   2  -3 -16    2.99    7.86
   2   3 -15  136.72   18.65
   2  -3 -15  154.03   18.86
   2   3 -14   15.53    9.50
   2  -3 -14   31.74   11.43
   2   3 -13  332.79   18.68
   2   3 -13  281.63   23.79
   2  -3 -13  325.23   25.37
   2   3 -12   24.88    5.89
   2   3 -12   16.45    9.36
   2   3 -11  872.58   27.70
   2   3 -11  789.26   36.16
   2  -3  -6  201.77   13.92
   2  -3  -5  758.15   25.90
   2  -3  -4   93.35    9.15
   2   3  -3  509.73   12.66
   2  -3  -3  484.24   20.66
   2  -3  -3  527.87   20.16
   2   3  -2  881.40   19.02
   2  -3  -2  891.53   26.11
   2  -3  -2  842.96   28.20
   2   3  -1 2113.97   42.84
   2   3  -1 2129.94   36.81
   2   3   0  312.66   12.49
   2   3   0  312.86   14.74
   2   3   1  419.20   15.80
   2   3   2   44.55    3.94
   2   3   2   39.65    5.60
   2  -3   3 1414.35   27.15
   2   3   3 1438.08   35.98
   2   3   3 1436.14   25.14
   2   3   4   36.32    3.56
   2  -3   4   46.20    4.57
   2  -3   5 1377.60   29.20
   2   3   5 1370.12   26.57
   2  -3   6   65.44    6.53
   2   3   6   43.43    7.92
   2   3   7  306.47   18.53
   2   3   8   57.30    9.50
   2   3   9  413.24   23.61
   2   3  10   10.61    6.54
   2   3  11  305.85   22.11
   2   3  12   21.79    7.58
   2   3  13  215.45   20.02
   2   3  14   24.47    9.71
   2   4 -17   21.62   11.10
   2   4 -16  148.10   20.59
   2  -4 -16  165.19   21.06
   2   4 -15   54.38   12.98
   2  -4 -15   47.96   12.62
   2   4 -14  245.61   23.36
   2  -4 -14  239.94   22.76
   2  -4 -13   73.75   15.20
   2   4 -13   16.69    9.76
   2   4 -12   59.96   13.10
   2   4 -11    5.50    3.00
   2   4 -10  295.72   13.06
   2   4  -9   13.96    3.25
   2   4  -5    2.46    1.21
   2  -4  -5    4.60    4.53
   2   4  -4 1375.77   23.11
   2  -4  -4 1442.59   38.51
   2   4  -3  350.21   10.34
   2  -4  -3  322.13   18.70
   2  -4  -3  357.82   17.95
   2   4  -2  435.56   13.03
   2  -4  -2  419.18   21.67
   2   4  -1  536.87   16.19
   2   4   0 2088.35   40.18
   2   4   0 2012.97   47.89
   2   4   1   56.35    6.96
   2   4   1   30.70    6.80
   2   4   2  395.81   14.12
   2  -4   3   19.56    2.91
   2   4   3   15.45    3.31
   2  -4   4  662.52   16.18
   2   4   4  642.59   17.87
   2  -4   5   20.70    3.51
   2   4   5   15.61    3.41
   2   4   6  131.28    8.24
   2   4   8  200.88   16.30
   2   4   9   12.65    6.56
   2   4  10  506.91   27.40
   2   4  11   31.84    9.00
   2   4  12   49.94   10.37
   2   4  13   79.04   13.22
   2   5 -17   97.78   18.32
   2   5 -16   16.43   10.55
   2  -5 -16   15.71   10.32
   2  -5 -15  281.46   26.48
   2   5 -15  264.57   25.64
   2  -5 -14   -4.64    8.08
   2   5 -14   10.06    9.41
   2  -5 -13   54.09   13.70
   2   5 -13   27.52   10.70
   2   5  -9  193.67    7.02
   2   5  -4    8.38    1.97
   2   5   0   45.06    9.14
   2   5   1  988.64   35.67
   2   5   2   73.44    7.40
   2   5   2   72.47   10.68
   2   5   3  321.98   21.33
   2   5   3  273.17   13.31
   2  -5   4   34.55    3.27
   2   5   4   34.12    5.46
   2  -5   5   96.37    5.38
   2   5   5   84.86    7.32
   2   5   6    7.31    3.20
   2   5   7  154.63   10.04
   2   5   9  424.49   25.22
   2   5  10    7.63    6.54
   2   5  11  340.94   24.02
   2   5  12   13.21    7.14
   2   5  13   61.93   12.19
   2   6 -16   57.15   14.18
   2  -6 -15   37.06   12.55
   2   6 -15   49.73   13.94
   2  -6 -14  118.94   17.99
   2   6 -14  110.19   17.06
   2  -6 -13   55.07   13.53
   2  -6 -12  151.32   19.46
   2   6   1   33.09    9.33
   2   6   2   89.13    8.94
   2   6   2   88.80   12.41
   2   6   3  255.74   20.87
   2   6   3  258.13   14.38
   2  -6   4  257.41    7.93
   2   6   4  285.09   22.23
   2   6   4  260.38   14.37
   2   6   5   90.58   13.91
   2   6   5   76.90    8.09
   2   6   6  249.96   22.23
   2   6   6  225.62   13.27
   2   6   7   18.70    4.84
   2   6   8  316.51   16.02
   2   6  10  305.46   22.93
   2   6  11    8.30    5.64
   2   6  12  136.52   17.01
   2   7 -16   34.48   15.23
   2   7 -15  128.36   19.85
   2  -7 -14   -1.98    8.74
   2  -7 -13  150.20   19.29
   2  -7 -12   42.04   12.52
   2  -7 -11  246.02   24.03
   2   7   1  433.13   28.50
   2   7   2   69.05    9.18
   2   7   2   52.89   10.84
   2   7   3  439.79   29.18
   2   7   3  439.16   21.14
   2   7   4   29.84   10.30
   2   7   4   40.37    7.41
   2   7   5  189.83   20.54
   2   7   5  208.26   14.26
   2   7   6   73.17    8.91
   2   7   6   79.96   14.59
   2   7   7  295.21   26.36
   2   7   7  270.58   15.64
   2   7   8   74.78    8.69
   2   7   8   67.28   14.66
   2   7   9  267.71   27.07
   2   7  10   -4.47    8.66
   2   7  10    1.74    5.85
   2   7  11  221.50   26.73
   2   7  11  229.28   20.96
   2   7  12   39.03   14.59
   2  -8 -13   24.45   12.23
   2  -8 -12  127.62   18.15
   2  -8 -11   89.79   16.17
   2  -8 -10  267.15   24.46
   2   8   2 1120.19   50.51
   2   8   2 1066.43   37.93
   2  -8   3  292.80    9.94
   2   8   3  308.03   26.91
   2   8   3  338.93   20.30
   2   8   4  289.36   26.45
   2   8   4  293.00   18.58
   2   8   5   25.58   12.26
   2   8   5   26.54    6.14
   2   8   6  176.72   21.99
   2   8   6  188.56   14.66
   2   8   7   22.54    5.77
   2   8   7   26.13   12.07
   2   8   8  156.80   21.85
   2   8   9  132.38   20.80
   2   8  10   90.18   18.36
   2   8  11  108.78   20.95
   2   8  11   82.94   14.27
   2  -9 -12    9.47    8.91
   2  -9 -11  150.95   19.40
   2  -9 -10   15.70    9.44
   2  -9  -9  158.98   19.29
   2  -9  -8   84.45   15.45
   2  -9   1  106.10    9.07
   2   9   1   93.15   12.45
   2  -9   2   64.94    6.21
   2   9   2   80.59   11.56
   2   9   3   71.33   10.97
   2   9   4   -6.77   10.23
   2   9   4   13.27    5.98
   2   9   5  574.33   40.83
   2   9   5  593.55   28.44
   2   9   6   13.26    6.58
   2   9   6    8.80    9.76
   2   9   7   57.23   15.14
   2   9   8   40.88   15.07
   2   9   9   75.43   19.08
   2   9  10   13.27   11.14
   2 -10 -11   13.97    8.50
   2 -10 -10  174.37   21.02
   2 -10  -9    9.11    9.35
   2 -10  -8  126.99   16.87
   2 -10  -7   82.14   14.66
   2 -10  -6  259.83   21.54
   2 -10  -5   87.30   13.71
   2 -10  -4  249.94   19.54
   2 -10  -3   79.35   11.21
   2 -10  -2  390.26   21.75
   2 -10  -1  201.68   14.85
   2 -10   0  125.85   11.18
   2  10   1  223.75   20.30
   2  10   2  243.43   20.74
   2  10   3   81.15   12.07
   2  10   4  270.64   20.91
   2  10   5   76.06   17.75
   2  10   5   61.64   10.67
   2  10   6  282.82   31.88
   2  10   7   81.82   18.65
   2  10   8  133.61   23.83
   2  10   9   37.59   14.42
   2 -11  -9   70.00   14.08
   2 -11  -8   29.58    9.98
   2 -11  -7  126.13   16.68
   2 -11  -6   62.38   12.04
   2 -11  -5  151.42   16.95
   2 -11  -4   53.80   10.55
   2 -11  -3  183.64   16.81
   2 -11  -2   30.09    7.04
   2  11   0   47.50   11.88
   2  11   1   30.06    9.44
   2  11   2   25.18    8.85
   2  11   3  108.71   15.16
   2  11   7   91.24   20.99
   2 -12  -8  105.30   16.67
   2 -12  -7   45.35   12.06
   2 -12  -6   95.36   14.59
   2 -12  -5  139.12   16.48
   2  12  -1   38.54   11.85
   2  12   0  117.12   17.23
   2  12   1   46.59   12.19
   2  12   2  140.65   18.07
   2  13  -2  179.20   23.59
   2  13  -1  139.32   20.29
   2  13   0   51.35   13.23
   3   0 -18    7.61    7.57
   3   0 -17  158.74   18.53
   3   0 -16   -3.57    5.99
   3   0 -15  234.39   23.22
   3   0 -15  237.84   21.17
   3   0 -14   -5.61    7.82
   3   0 -13  207.03   20.21
   3   0 -12   -3.91    6.52
   3   0 -12    0.07    2.94
   3   0 -11  483.97   27.55
   3   0 -11  481.52   19.17
   3   0 -10    9.93    7.21
   3   0 -10    2.56    2.98
   3   0  -9  815.49   33.20
   3   0  -9  871.70   23.27
   3   0  -8    0.46    6.22
   3   0  -8    3.68    2.59
   3   0  -7 2107.20   51.05
   3   0  -7 2124.95   36.12
   3   0  -6   -4.78    4.53
   3   0  -6    4.33    6.68
   3   0  -5  110.99   10.14
   3   0  -5  123.86   10.29
   3   0  -4    3.84    4.22
   3   0  -3 1441.28   23.30
   3   0  -3 1500.05   32.95
   3   0  -2    2.89    3.40
   3   0  -1 1279.40   26.44
   3   0   0    2.43    2.54
   3   0   0    0.84    3.29
   3   0   1  981.37   24.27
   3   0   1  894.08   24.27
   3   0   2   -0.67    3.30
   3   0   2   -2.45    4.66
   3   0   3 1929.89   33.21
   3   0   3 1981.61   41.33
   3   0   3 1952.72   43.66
   3   0   4   -1.46    2.55
   3   0   4    1.54    3.40
   3   0   4    3.63    5.54
   3   0   5  141.41    9.33
   3   0   5  128.96   10.55
   3   0   5  136.56   12.27
   3   0   6    0.88    3.51
   3   0   6   -4.88    5.18
   3   0   7  618.87   22.94
   3   0   7  600.39   27.53
   3   0   8   -2.66    4.92
   3   0   9  797.60   35.04
   3   0  10    9.92    6.30
   3  -1 -18   88.74   16.67
   3  -1 -17    4.59    7.71
   3   1 -16   91.03   16.68
   3   1 -16   91.97   13.21
   3  -1 -16  118.62   16.59
   3   1 -15   33.51   11.09
   3   1 -15   34.45    9.78
   3  -1 -15   57.57   12.32
   3   1 -14  133.63   17.54
   3   1 -13  143.96   17.12
   3  -1 -12  289.48   22.73
   3   1 -12  293.52   22.91
   3  -1 -11   -0.35    7.22
   3   1 -11   -2.40    6.23
   3  -1 -10  132.74   14.48
   3   1 -10  127.61   14.36
   3   1 -10  126.00   10.43
   3  -1  -9    9.44    6.33
   3   1  -9   -0.92    6.64
   3   1  -9    8.64    4.22
   3  -1  -8 1070.40   36.04
   3   1  -8 1030.29   36.30
   3  -1  -7   18.94    6.98
   3  -1  -6 1084.35   32.73
   3   1  -6 1191.13   35.13
   3  -1  -6 1102.14   33.33
   3  -1  -5  124.59   10.59
   3   1  -5  133.03   11.11
   3  -1  -5  129.44   10.89
   3  -1  -4  629.16   21.13
   3   1  -4  667.76   22.42
   3  -1  -4  685.38   22.91
   3  -1  -3  445.59   15.79
   3  -1  -3  401.91   14.08
   3   1  -3  419.77   16.09
   3  -1  -3  442.63    9.33
   3  -1  -3  443.43   17.16
   3  -1  -2  850.64   20.05
   3   1  -2  865.56   22.14
   3  -1  -2  893.04   24.03
   3  -1  -2  864.73   17.44
   3   1  -1    2.86    2.99
   3  -1  -1    5.04    2.66
   3  -1  -1    2.22    3.30
   3  -1  -1    1.84    2.97
   3   1   0  253.58   11.47
   3  -1   0  263.48   11.41
   3  -1   0  237.98   11.21
   3   1   0  258.32    8.39
   3   1   1 3906.81   63.25
   3   1   1 3732.08   49.80
   3  -1   1 3754.01   62.93
   3  -1   2 1507.35   32.39
   3   1   2 1478.64   34.16
   3  -1   2 1443.15   34.92
   3  -1   3  705.15   21.55
   3   1   3  743.95   23.96
   3   1   3  707.55   24.42
   3  -1   3  713.72   24.72
   3   1   4  831.80   27.24
   3  -1   4  921.19   26.11
   3   1   4  865.93   28.66
   3  -1   4  843.15   28.82
   3   1   5   58.00    6.88
   3  -1   5   69.77    7.45
   3   1   5   56.41    8.72
   3  -1   5   63.95    9.44
   3   1   6  144.68   10.87
   3   1   6  134.09   12.87
   3  -1   6  146.74   13.49
   3  -1   7   20.22    7.91
   3   1   7    9.75    4.44
   3   1   7    7.36    6.06
   3   1   8  428.55   24.12
   3   1   9    6.87    6.24
   3   1  10   57.01   10.88
   3   1  11   17.01    7.66
   3   1  12  166.70   18.40
   3   2 -18   14.45    9.39
   3  -2 -18   -5.09    8.49
   3   2 -17  136.32   19.60
   3  -2 -17   83.57   15.31
   3   2 -16   -7.39    9.25
   3  -2 -16    2.57    7.01
   3   2 -15  147.76   14.87
   3   2 -15  177.42   20.48
   3   2 -14   49.80   12.24
   3   2 -14   85.52   11.52
   3   2 -13  320.49   25.16
   3   2 -12   -4.18    7.08
   3   2 -11  210.89   19.44
   3   2 -10    7.01    6.89
   3  -2  -6   13.74    5.27
   3  -2  -5  844.72   28.31
   3  -2  -4  139.29   10.08
   3  -2  -4  145.14   11.00
   3  -2  -3  866.70   26.15
   3  -2  -3  932.40   27.32
   3  -2  -2   10.60    4.41
   3   2  -2   -0.42    2.50
   3   2  -1  745.32   20.38
   3  -2  -1  739.78   22.87
   3   2   0  229.04   11.36
   3   2   1 1555.02   23.47
   3   2   1 1596.26   35.11
   3  -2   2   22.32    4.26
   3   2   2   18.07    4.55
   3  -2   3 1062.36   26.49
   3   2   3 1095.26   31.30
   3  -2   4   39.61    5.53
   3   2   4   20.96    6.12
   3  -2   5 1217.73   31.26
   3   2   5 1184.15   36.47
   3  -2   6   44.31    6.57
   3   2   6   51.12    9.12
   3   2   7  633.29   28.24
   3   2   8    2.80    5.40
   3   2   9  363.40   23.20
   3   2  10   47.76   10.43
   3   2  11  353.72   25.18
   3   2  12   11.11    7.05
   3   2  13  185.17   20.67
   3   3 -18  131.47   20.91
   3   3 -17    8.91    9.28
   3  -3 -17   36.04   12.35
   3   3 -16  209.81   23.48
   3  -3 -16  272.94   25.31
   3   3 -15   12.58   10.02
   3   3 -14  126.46   17.31
   3   3 -13   31.48    7.07
   3   3 -13    8.50    7.56
   3   3 -12  462.05   29.31
   3  -3  -5  209.95   14.34
   3  -3  -4  498.94   21.57
   3  -3  -4  550.06   22.43
   3  -3  -3  531.92   22.72
   3  -3  -3  554.00   21.95
   3   3  -2 1494.10   31.08
   3   3  -2 1483.57   33.23
   3  -3  -2 1556.21   38.45
   3   3  -1   20.61    4.16
   3   3  -1   27.88    5.05
   3   3   0 1075.05   27.52
   3   3   1   28.55    5.35
   3   3   2 1035.19   29.74
   3   3   2  942.33   16.89
   3  -3   3   11.39    3.21
   3  -3   4  604.03   19.13
   3  -3   5   48.19    5.67
   3  -3   6  328.79   15.32
   3   3   6  353.28   20.63
   3  -3   7   12.62    5.18
   3   3   7    2.86    4.78
   3   3   8  467.49   25.78
   3   3   9   20.26    7.78
   3   3  10  131.68   15.33
   3   3  11   23.24    8.94
   3   3  12   61.22   12.01
   3   3  13   -0.04    6.91
   3   3  14  174.40   20.22
   3   4 -17  116.65   19.54
   3   4 -16   30.23   12.91
   3  -4 -16   28.16   12.20
   3   4 -15  105.41   17.63
   3  -4 -15  153.82   20.77
   3   4 -14   13.29   10.37
   3   4 -13  390.31   28.76
   3   4 -12  231.51   13.82
   3   4  -4   36.07    4.06
   3  -4  -4   24.47    6.38
   3   4  -3  560.00   16.53
   3  -4  -3  561.21   25.83
   3  -4  -3  546.84   23.42
   3   4  -2  334.62   13.30
   3   4  -1 2769.12   50.54
   3   4  -1 2786.36   57.14
   3   4   0   42.94    5.88
   3   4   0   54.00    8.10
   3   4   1  478.99   19.38
   3   4   2   14.08    3.17
   3  -4   3  748.31   20.49
   3   4   3  757.77   17.21
   3  -4   4   16.13    3.48
   3   4   4   15.03    2.26
   3  -4   5  227.90   11.39
   3  -4   6   -1.75    2.75
   3  -4   7  290.68   14.42
   3   4   7  277.28   19.68
   3   4   8   58.68   10.02
   3   4   9  176.65   17.25
   3   4  10   29.57    8.45
   3   4  11  128.91   15.73
   3   4  12   10.13    7.75
   3   4  13  175.47   19.63
   3   4  14   18.59    9.11
   3   5 -17   21.99   11.99
   3   5 -16   59.83   14.93
   3  -5 -16   84.59   16.44
   3  -5 -15   33.37   12.88
   3   5 -15   28.91   12.63
   3   5 -14   72.79   15.47
   3   5 -10   53.68    5.19
   3   5  -7   16.37    2.45
   3   5  -6  211.46    8.16
   3   5  -5   33.38    3.56
   3   5  -4  160.05    8.09
   3   5  -3  274.32   11.70
   3   5  -2 1593.35   34.18
   3   5  -1  190.74   11.25
   3   5  -1  201.71   15.75
   3   5   0  613.18   21.99
   3   5   0  627.95   27.33
   3   5   1   34.05    7.86
   3   5   2  367.45   21.94
   3   5   2  380.41   14.87
   3   5   3  150.81    8.78
   3  -5   4  262.73   11.19
   3   5   4  241.32   10.58
   3  -5   5   22.26    3.70
   3   5   5   21.53    3.34
   3   5   6  323.13   11.66
   3  -5   6  337.74   13.48
   3   5   8  186.16   17.46
   3   5   9    6.74    7.05
   3   5  10  228.62   20.43
   3   5  11   13.61    7.34
   3   5  12  157.21   18.33
   3   5  13   31.98   10.08
   3   6 -16   10.74    9.80
   3  -6 -15   57.47   14.58
   3   6 -15   59.11   15.43
   3   6  -6    8.45    1.61
   3   6  -5  570.73   14.54
   3   6  -4    4.18    2.48
   3   6  -3  497.95   16.48
   3   6  -2   54.86    6.37
   3   6  -1 1068.27   29.73
   3   6   0   87.86   12.81
   3   6   1   52.11    9.79
   3   6   2   12.35    4.19
   3   6   2   12.00    6.65
   3   6   3  150.80   10.42
   3   6   3  131.63   15.30
   3  -6   4   76.45    5.81
   3   6   4   97.40   14.39
   3   6   4   90.09    7.90
   3  -6   5  182.55    8.62
   3   6   5  175.17   10.30
   3   6   6   35.96    4.84
   3   6   7   76.25    6.58
   3   6   9  328.27   24.35
   3   6  10   -0.20    5.99
   3   6  11  100.93   15.11
   3   6  12   15.96    8.97
   3   7 -16   61.66   15.45
   3  -7 -14  180.60   22.32
   3   7   1  123.65   15.77
   3   7   2  242.64   21.34
   3   7   2  235.01   15.07
   3   7   3  186.16   19.51
   3   7   3  169.14   12.42
   3  -7   4  608.13   16.21
   3   7   4  624.62   35.88
   3   7   4  600.66   22.88
   3   7   5   31.44    5.70
   3   7   5   35.46   11.02
   3   7   6  536.11   35.25
   3   7   6  514.33   19.73
   3   7   7   54.13   13.66
   3   7   8  159.19   21.47
   3   7  10  295.68   24.64
   3   7  11   38.43   10.95
   3   7  12  109.00   16.67
   3  -8 -13  167.44   21.71
   3   8   1  269.53   24.11
   3   8   2   83.26   10.21
   3   8   2  102.46   15.94
   3   8   3  553.24   35.85
   3   8   3  541.94   24.49
   3   8   4  149.72   19.92
   3   8   4  162.28   13.22
   3   8   5  537.70   36.46
   3   8   5  475.44   21.93
   3   8   6  130.31   19.82
   3   8   7  108.45   17.88
   3   8   8   24.11   10.97
   3   8   9   54.28   14.75
   3   8  10   71.19   18.58
   3   8  10   54.28   12.23
   3   8  11   71.12   18.27
   3   8  11   67.37   14.34
   3  -9 -12  148.31   20.76
   3  -9 -11   83.43   16.65
   3   9   1   17.47    7.09
   3   9   2  199.68   16.70
   3   9   3   22.08   10.44
   3   9   3   15.45    5.94
   3   9   4  287.09   28.61
   3   9   4  290.02   19.08
   3   9   5  134.35   20.71
   3   9   6   72.98   17.54
   3   9   7   25.19   11.93
   3   9   8  253.90   29.08
   3   9   9   19.57   13.39
   3 -10 -11  106.02   18.25
   3 -10 -10   80.60   15.88
   3  10   1  132.32   14.97
   3  10   2   85.49   12.66
   3  10   3  121.78   13.99
   3  10   4   89.39   19.23
   3  10   5   99.71   20.64
   3  10   6    7.83   10.18
   3  10   7  175.52   26.11
   3  10   8   25.01   13.06
   3 -11 -10   88.02   16.23
   3 -11  -9   25.39   10.61
   3 -11  -8  139.65   18.83
   3 -11  -7   39.87   11.62
   3 -11  -6  226.03   21.60
   3 -11  -5   38.72   10.60
   3 -11  -3   56.80   10.64
   3  11   0  165.49   18.34
   3  11   1   31.58    9.07
   3  11   2   94.20   13.41
   3  11   6  123.30   23.67
   3 -12  -8   15.45    8.44
   3 -12  -7  111.17   16.44
   3 -12  -6   71.30   13.20
   3 -12  -5  135.15   16.59
   3  12  -1   79.33   14.84
   3  12   0   60.00   12.97
   3  12   1  142.37   18.53
   3  13  -2  133.55   19.74
   3  13  -1   15.48    9.43
   4   0 -18  152.46   19.09
   4   0 -17    3.07    6.79
   4   0 -16   76.51   15.77
   4   0 -15    1.35    7.49
   4   0 -14  246.65   23.25
   4   0 -13    0.76    7.70
   4   0 -12  376.11   26.00
   4   0 -12  323.44   15.00
   4   0 -11    2.87    5.88
   4   0 -11   -0.07    2.93
   4   0 -10  476.13   27.04
   4   0 -10  523.17   16.86
   4   0  -9   -4.22    6.14
   4   0  -9    0.03    2.06
   4   0  -8 1676.56   47.81
   4   0  -8 1723.43   30.98
   4   0  -7    5.22    6.54
   4   0  -6 3721.91   71.53
   4   0  -6 3801.54   73.47
   4   0  -5   -5.14    4.17
   4   0  -4 1256.27   22.17
   4   0  -4 1236.51   33.27
   4   0  -3    2.43    4.21
   4   0  -2   20.94    4.47
   4   0  -1    0.71    3.53
   4   0  -1    0.34    3.12
   4   0   0 3431.99   54.76
   4   0   0 3417.26   59.44
   4   0   1    6.52    4.14
   4   0   1    4.35    4.75
   4   0   2 1072.80   29.92
   4   0   2 1051.54   30.98
   4   0   3    0.88    3.24
   4   0   3    6.54    5.48
   4   0   4 2586.29   43.84
   4   0   4 2562.27   58.31
   4   0   5    0.61    2.69
   4   0   5    3.92    5.34
   4   0   6  520.88   19.17
   4   0   6  479.83   24.97
   4   0   7    1.15    4.09
   4   0   7   -3.91    6.34
   4   0   8  141.11   15.79
   4   0   9   -2.87    6.10
   4   0  10  441.50   28.69
   4  -1 -19   88.03   16.17
   4   1 -18   -3.44    8.04
   4  -1 -18    4.61    8.58
   4   1 -17  160.55   17.84
   4   1 -17  181.26   23.06
   4  -1 -17  118.85   17.88
   4   1 -16   18.60   11.23
   4   1 -15  162.72   20.17
   4   1 -14   69.71   13.77
   4  -1 -13  219.03   21.14
   4   1 -13  251.24   22.76
   4  -1 -12   39.18   10.59
   4   1 -12   39.69   11.05
   4   1 -12   34.93    6.15
   4  -1 -11  211.65   18.89
   4   1 -11  236.95   20.09
   4   1 -11  221.27   13.24
   4  -1 -10    3.51    5.93
   4   1 -10    9.71    6.96
   4   1 -10    5.22    3.49
   4  -1  -9  325.33   20.92
   4   1  -9  319.56   21.37
   4  -1  -8    3.99    6.37
   4  -1  -7  846.39   30.85
   4  -1  -6   49.30    8.36
   4  -1  -5  444.99   19.25
   4  -1  -5  451.25   20.55
   4   1  -5  426.60   19.90
   4  -1  -4    4.78    4.64
   4  -1  -4    1.59    4.73
   4  -1  -4    0.96    3.07
   4   1  -4    0.62    4.02
   4  -1  -4    0.14    1.45
   4  -1  -3  461.15   16.62
   4  -1  -3  508.50   13.29
   4  -1  -3  505.69   19.86
   4   1  -3  498.06   18.76
   4  -1  -2    0.83    3.17
   4  -1  -2    2.69    3.78
   4  -1  -2   -1.41    3.02
   4   1  -2    2.48    3.37
   4  -1  -1  142.86    6.85
   4  -1  -1  140.53    9.64
   4  -1  -1  139.74    8.71
   4   1  -1  142.85    8.39
   4   1   0  135.50    9.89
   4  -1   0  132.53    4.83
   4  -1   0  145.54    9.51
   4  -1   0  143.25    9.71
   4   1   0  146.86    7.30
   4   1   1  106.76    9.09
   4   1   1   90.97    5.05
   4  -1   1  106.69    9.49
   4  -1   2  193.21   11.76
   4   1   2  190.89   12.41
   4   1   2  155.91   12.20
   4  -1   2  183.58   12.88
   4  -1   3  289.75   15.00
   4   1   3  275.35   16.65
   4  -1   3  284.67   16.74
   4  -1   4  522.91   21.12
   4   1   4  538.72   24.13
   4  -1   4  529.14   24.28
   4   1   5  223.96   12.35
   4   1   5  224.06   16.34
   4  -1   5  201.70   15.92
   4   1   6   11.32    3.89
   4   1   6   10.30    5.18
   4  -1   6   26.40    8.45
   4   1   7  315.10   17.15
   4   1   7  321.91   21.42
   4  -1   7  312.37   21.59
   4  -1   8  133.34   15.09
   4   1   8   94.41   13.09
   4   1   9  140.85   16.08
   4   1  10    3.68    6.39
   4   1  11  257.14   23.05
   4   1  12   51.23   12.25
   4   2 -18  160.91   22.33
   4  -2 -18  117.00   18.23
   4   2 -17    9.43    9.23
   4  -2 -17   64.43   15.71
   4   2 -16   99.36   17.51
   4   2 -15   21.23   11.47
   4   2 -14  181.44   20.29
   4   2 -13   15.68    8.97
   4   2 -12  239.62   21.48
   4   2 -11    4.25    7.56
   4  -2  -9   27.75    8.64
   4  -2  -8  530.19   25.97
   4  -2  -7    1.00    5.52
   4  -2  -6 1017.03   32.40
   4  -2  -5   45.72    7.52
   4  -2  -5   45.99    6.37
   4   2  -5   46.16    7.53
   4  -2  -5   30.13    6.19
   4  -2  -4 1352.86   33.55
   4   2  -4 1432.28   36.82
   4  -2  -4 1364.59   34.63
   4  -2  -4 1370.21   37.71
   4   2  -3   23.15    5.22
   4   2  -3   16.08    2.44
   4  -2  -3   13.31    5.01
   4   2  -2  983.76   25.98
   4  -2  -2 1029.94   29.96
   4   2  -1  157.15   10.24
   4   2  -1  179.92    9.28
   4  -2  -1  179.34   11.73
   4   2   0  942.25   27.40
   4   2   0  966.26   20.54
   4   2   1  212.04   12.99
   4   2   1  200.62    6.59
   4  -2   1  232.54   13.69
   4  -2   2  717.18   22.90
   4   2   2  730.26   25.51
   4  -2   2  704.29   25.80
   4  -2   3  268.68   14.09
   4  -2   3  290.95   17.53
   4  -2   4  934.42   28.00
   4   2   4  902.35   32.41
   4   2   5   76.73   10.55
   4   2   6  288.65   19.69
   4   2   7   30.03    8.71
   4   2   8  549.95   29.35
   4   2   9   -0.27    5.61
   4   2  10  308.53   24.26
   4   2  11    3.79    7.07
   4   2  12  143.11   18.60
   4   2  13    2.10    7.41
   4   2  14  164.05   20.62
   4   3 -17  112.04   19.23
   4  -3 -17  155.98   21.21
   4   3 -16   -4.99    9.78
   4   3 -15  203.48   22.97
   4   3 -14   14.79    8.83
   4   3 -13  341.97   26.86
   4   3 -12    4.92    7.20
   4  -3  -5  559.46   23.52
   4  -3  -4   53.24    8.28
   4  -3  -3 1706.15   43.91
   4   3  -2    1.94    3.08
   4  -3  -2    7.25    4.54
   4   3  -2    6.85    3.67
   4   3  -1 2441.66   48.61
   4   3   0    2.26    3.42
   4   3   1  332.82   16.63
   4   3   1  309.82    9.72
   4  -3   3  868.19   25.58
   4  -3   4    2.34    3.12
   4  -3   5  409.63   18.17
   4   3   5  421.05   23.00
   4   3   6    4.88    6.23
   4   3   7  122.29   14.04
   4   3   8   12.47    7.77
   4   3   9  361.52   24.84
   4   3  10   30.62    9.09
   4   3  11  150.24   18.06
   4   3  12   39.14   11.23
   4   3  13  114.61   17.14
   4   3  14   16.13   11.02
   4   4 -17    8.86    9.96
   4  -4 -17   21.79   12.69
   4   4 -16  235.38   25.96
   4   4 -15    6.31   10.39
   4   4 -14  224.80   23.15
   4   4 -13  177.87   20.54
   4   4  -4  405.80   15.56
   4   4  -3   77.61    7.23
   4   4  -2  830.43   24.58
   4   4  -2  776.13   26.07
   4   4  -1   81.68    7.92
   4   4  -1  103.21    9.75
   4   4   0  727.59   25.16
   4   4   2  760.48   16.53
   4  -4   3   15.33    4.29
   4  -4   4  590.69   20.73
   4  -4   5    4.58    3.42
   4  -4   6  346.17   16.63
   4   4   7   21.22    7.80
   4   4   8  158.77   16.56
   4   4   9   -1.49    6.27
   4   4  10  144.12   17.12
   4   4  11   87.28   14.82
   4   4  12   60.28   14.06
   4   4  13   11.83    9.55
   4   4  14  131.44   18.88
   4   5 -17  119.38   20.30
   4   5 -16   50.38   15.09
   4   5 -15  108.47   18.95
   4   5  -6   60.87    5.71
   4   5  -5  427.40   15.35
   4   5  -4   18.92    3.67
   4   5  -3  327.50   14.65
   4   5  -2   85.57    8.19
   4   5  -2  102.12   10.98
   4   5  -1  370.24   17.44
   4   5  -1  399.50   21.07
   4   5   0   63.99    9.39
   4   5   1  660.71   29.48
   4   5   2  234.24   10.70
   4   5   3  342.93   11.43
   4  -5   4   43.44    5.82
   4   5   4   35.51    2.89
   4  -5   5  477.03   18.23
   4  -5   6   11.36    3.79
   4   5   8   53.28   11.07
   4   5   9  219.69   20.27
   4   5  10   11.43    8.70
   4   5  11   43.96   11.82
   4   5  12   35.09   10.94
   4   5  13   75.77   15.07
   4   6 -16  119.20   20.17
   4   6 -15   21.68   11.53
   4   6  -7    0.14    1.43
   4   6  -6  715.61   19.18
   4   6  -5   51.31    5.30
   4   6  -4   91.77    7.44
   4   6  -3   14.68    3.70
   4   6  -2  952.98   28.36
   4   6  -1  125.50   14.15
   4   6   0  295.18   20.70
   4   6   1  137.37   14.37
   4   6   2   95.51    8.16
   4   6   2  107.16   13.68
   4   6   3   32.79    4.99
   4   6   3   24.74    8.42
   4  -6   4  321.33   14.22
   4   6   4  316.34   12.27
   4   6   5   11.69    2.55
   4   6   9   15.40    7.34
   4   6  10   67.54   13.10
   4   6  11   12.23    9.60
   4   6  12   44.46   12.74
   4   6  13    8.23    9.43
   4   7  -4   90.57    7.62
   4   7  -3  577.43   21.11
   4   7  -2  189.27   12.86
   4   7   0   51.61   11.03
   4   7   1  652.33   34.75
   4   7   2   91.55    8.96
   4   7   2  109.63   15.46
   4   7   3  554.18   33.40
   4   7   3  568.83   21.34
   4   7   4   41.02   10.87
   4   7   4   46.20    6.02
   4   7   5  205.35   21.81
   4   7   5  200.79   10.58
   4   7   6  125.53   18.78
   4   7   9  315.25   25.91
   4   7  10    2.10    6.20
   4   7  11   46.25   12.64
   4   7  12   98.12   16.87
   4   8   1   -2.83    7.23
   4   8   2  167.76   13.62
   4   8   2  157.03   19.58
   4   8   3    7.59    5.03
   4   8   3   -1.64    7.02
   4   8   4  116.46   17.24
   4   8   4  122.94   10.45
   4   8   5    7.72    7.72
   4   8   6  131.74   19.53
   4   8   7  104.43   18.20
   4   8   8  179.45   23.75
   4   8   9  121.37   21.66
   4   8  10  103.52   20.62
   4   8  10   78.98   14.62
   4   8  11    4.66    7.83
   4   9   1  216.07   17.44
   4   9   2   54.85    9.55
   4   9   2   47.77   13.67
   4   9   3  410.63   33.42
   4   9   3  440.38   22.88
   4   9   4    9.44   10.36
   4   9   5  285.16   29.18
   4   9   6   11.38   10.72
   4   9   7   49.33   14.53
   4   9   8  104.00   20.41
   4   9   9  101.56   21.34
   4   9  10    1.93    7.65
   4  10   1    2.95    5.18
   4  10   2   89.49   11.97
   4  10   3   68.88   16.62
   4  10   4  143.99   22.50
   4  10   5   58.90   15.87
   4  10   6   71.75   17.88
   4  10   7   21.80   13.38
   4 -11 -10   78.81   16.73
   4  11   0  117.95   15.45
   4  11   5  125.20   23.24
   4 -12  -8  129.80   19.57
   4 -12  -7  168.71   20.70
   4 -12  -6  120.03   16.74
   4  12  -1   94.75   15.78
   5   0 -17  247.41   26.47
   5   0 -16   19.06   12.21
   5   0 -15  337.84   28.36
   5   0 -14   13.12   10.54
   5   0 -13  137.64   17.62
   5   0 -12    5.08    8.96
   5   0 -12    6.30    3.05
   5   0 -11  730.25   35.35
   5   0 -11  759.56   19.81
   5   0 -10    3.38    7.66
   5   0 -10    1.25    2.30
   5   0  -9 1019.59   38.87
   5   0  -9 1053.01   21.95
   5   0  -8    6.49    5.92
   5   0  -7  452.58   23.01
   5   0  -6    5.14    5.56
   5   0  -5 1151.77   35.15
   5   0  -4    3.73    4.09
   5   0  -3 1505.99   37.69
   5   0  -2    3.96    3.65
   5   0  -2   -0.62    3.89
   5   0  -1 1933.16   41.74
   5   0  -1 1925.39   40.22
   5   0   0    4.99    2.87
   5   0   0    4.98    3.92
   5   0   1  164.11   12.14
   5   0   1  164.47   12.55
   5   0   2    4.72    5.29
   5   0   3 1199.28   37.83
   5   0   4   -0.28    2.14
   5   0   4    2.91    5.52
   5   0   5  329.66   13.49
   5   0   5  315.63   20.75
   5   0   6    1.41    2.83
   5   0   6   -0.05    6.21
   5   0   7  694.66   33.50
   5   0   8    6.72    8.04
   5   0   9  413.42   28.12
   5   0  10    1.26    7.49
   5   0  11   50.48   14.92
   5  -1 -19   23.73   11.24
   5   1 -17   24.24   12.47
   5   1 -16  150.95   20.90
   5   1 -15   13.17    8.73
   5  -1 -14  158.72   19.37
   5   1 -14  152.07   19.12
   5  -1 -13   33.38    9.89
   5   1 -13   23.42   10.00
   5  -1 -12  403.40   27.29
   5   1 -12  333.95   25.57
   5   1 -12  384.23   17.03
   5  -1 -11    3.08    7.18
   5   1 -11   21.21    8.26
   5   1 -11    4.08    3.39
   5  -1 -10  322.07   22.22
   5   1 -10  280.65   21.23
   5  -1  -9   30.81    7.89
   5   1  -9   27.39    8.76
   5  -1  -8 1416.02   43.76
   5  -1  -7  192.37   15.16
   5  -1  -6  175.62   13.62
   5   1  -5   82.48    9.93
   5  -1  -5   71.67    8.46
   5  -1  -5   67.23    6.22
   5  -1  -5   66.48    4.23
   5  -1  -4  516.14   20.01
   5  -1  -4  536.22   14.64
   5  -1  -4  553.67   23.22
   5   1  -4  539.66   22.06
   5  -1  -3   32.61    5.63
   5   1  -3   34.80    6.40
   5  -1  -3   21.73    4.20
   5  -1  -3   30.19    6.67
   5  -1  -2 1278.29   28.22
   5  -1  -2 1370.59   35.27
   5  -1  -2 1334.04   30.62
   5   1  -2 1344.15   32.42
   5   1  -1    9.88    3.26
   5  -1  -1   15.69    3.11
   5  -1  -1   19.42    5.15
   5  -1  -1   18.15    4.84
   5   1   0  436.44   19.33
   5  -1   0  454.12   10.65
   5  -1   0  442.36   17.79
   5   1   0  462.01   15.00
   5  -1   0  437.03   18.76
   5   1   1  227.87    9.26
   5   1   1  213.41   14.40
   5  -1   1  229.95   14.52
   5   1   2 1032.74   33.67
   5  -1   2 1062.52   33.90
   5   1   3   64.96    9.49
   5  -1   3   53.05    8.29
   5   1   4   56.38    9.95
   5  -1   4   55.40    9.17
   5   1   5   18.62    3.99
   5   1   5   15.83    6.41
   5  -1   5   18.02    7.54
   5   1   6  531.38   21.06
   5   1   6  488.32   26.86
   5  -1   6  536.62   28.54
   5   1   7  132.39   11.60
   5  -1   7  147.40   16.85
   5   1   7  133.04   15.38
   5   1   8  352.45   24.96
   5  -1   8  334.40   24.73
   5   1   9   14.08    8.14
   5   1  10  171.75   19.32
   5   1  11   12.06    9.02
   5   1  12  162.40   20.32
   5   2 -17  164.08   23.18
   5   2 -16   23.00   11.16
   5   2 -15  127.67   18.61
   5   2 -14    6.69    9.10
   5   2 -13  149.89   19.11
   5   2 -12   19.06    9.31
   5  -2 -11  163.15   17.28
   5   2 -11  180.71   18.49
   5  -2 -10   14.75    8.03
   5  -2  -9  476.83   25.80
   5  -2  -8    5.67    6.28
   5  -2  -7  661.97   27.67
   5  -2  -6   18.01    6.65
   5  -2  -5  720.57   25.60
   5  -2  -5  727.56   24.77
   5  -2  -4   43.17    6.75
   5  -2  -4   57.19    7.80
   5   2  -4   56.38    7.60
   5   2  -3 1448.80   36.50
   5  -2  -3 1419.47   32.74
   5  -2  -3 1453.45   39.73
   5  -2  -2    6.47    3.62
   5   2  -2    8.17    4.01
   5  -2  -2    5.54    5.14
   5   2  -1  801.96   26.50
   5  -2  -1  832.13   27.88
   5  -2  -1  795.09   24.71
   5   2  -1  828.72   22.21
   5  -2   0  141.20   11.07
   5   2   0  159.01    8.20
   5   2   1  309.10    9.59
   5  -2   1  327.20   17.63
   5  -2   2  110.34   11.22
   5  -2   2   86.25    9.13
   5  -2   3   97.23   11.62
   5   2   3   93.78   11.33
   5  -2   4    4.01    5.49
   5   2   4    1.49    5.30
   5  -2   5  125.52   14.39
   5   2   5  148.20   15.05
   5   2   6   -0.83    5.75
   5   2   7  163.79   16.76
   5   2   8    7.37    6.78
   5   2   9  183.25   19.16
   5   2  10   -0.04    7.50
   5   2  11  148.52   18.84
   5   2  12   13.15    9.20
   5   2  13   90.42   16.90
   5   2  14   40.52   13.11
   5   3 -17    1.95    9.81
   5   3 -16  112.33   18.87
   5   3 -15   18.80   10.88
   5   3 -14   92.50   15.70
   5   3 -13   22.05    8.95
   5  -3  -6  746.94   28.18
   5  -3  -5   51.64    7.91
   5   3  -4  497.62   22.14
   5  -3  -4  501.05   24.07
   5   3  -3  310.32   16.23
   5   3  -3  292.41   12.09
   5   3  -2 1264.81   33.88
   5   3  -2 1229.83   32.01
   5   3  -1   52.40    5.68
   5   3  -1   47.15    6.91
   5   3   0  927.43   22.25
   5   3   1   35.57    3.35
   5   3   5    7.66    6.49
   5   3   6  210.60   18.23
   5   3   7   51.37   10.58
   5   3   8  424.77   27.58
   5   3   9   39.29   10.77
   5   3  10  121.22   16.67
   5   3  11    3.21    8.20
   5   3  12  237.06   24.24
   5   3  13   14.13    9.51
   5   3  14   98.08   17.36
   5   4 -17   76.79   16.76
   5   4 -16   21.63   11.35
   5   4 -15  127.50   19.27
   5   4 -14    2.75    8.06
   5   4  -4   51.11    6.57
   5   4  -3  558.10   21.46
   5   4  -3  569.77   21.17
   5   4  -2    6.41    3.89
   5   4  -2    2.72    3.70
   5   4   0  343.45   13.83
   5   4   1  456.97   13.85
   5  -4   3  906.38   28.74
   5   4   6   36.37    9.01
   5   4   7  234.33   20.42
   5   4   8   12.73    9.31
   5   4   9  103.33   15.16
   5   4  10   13.80    8.68
   5   4  11   61.88   13.25
   5   4  12   -2.97    8.47
   5   4  13   46.87   13.14
   5   4  14   11.60    9.26
   5   5 -16   63.31   15.63
   5   5 -15   34.66   13.15
   5   5  -6  562.35   20.16
   5   5  -5    4.11    2.89
   5   5  -4  325.12   15.81
   5   5  -3    7.75    3.96
   5   5  -2  729.81   28.23
   5   5  -1   14.45    5.49
   5   5   0   28.58    6.42
   5   5   2  548.25   14.96
   5  -5   3   54.99    7.54
   5  -5   4  894.78   28.52
   5   5   7   16.44    8.25
   5   5   8  227.38   21.53
   5   5   9   17.52    8.94
   5   5  10   29.39   10.67
   5   5  11    8.63    7.66
   5   5  12   80.09   15.87
   5   5  13   -2.30    7.49
   5   6 -16    6.70   10.46
   5   6  -6   15.03    3.76
   5   6  -5  183.98   11.40
   5   6  -4   99.99    8.96
   5   6  -2   97.53   12.38
   5   6  -1  147.38   14.69
   5   6   0   46.51    9.10
   5   6   1  216.00   18.25
   5   6   2   20.12    4.05
   5   6   2   12.30    7.72
   5   6   3  652.26   16.99
   5   6   8    1.04    7.15
   5   6   9  139.57   18.72
   5   6  10   40.88   11.74
   5   6  11   93.36   15.83
   5   6  12   17.15   10.70
   5   6  13   76.53   15.85
   5   7  -4  571.35   21.94
   5   7  -1    3.94    6.00
   5   7   0  222.81   20.35
   5   7   1    4.57    6.35
   5   7   2  331.59   25.73
   5   7   2  360.90   16.60
   5   7   3   29.70   10.37
   5   7   3   36.72    5.05
   5   7   4  526.45   34.00
   5   7   5   -8.66    8.08
   5   7   9   21.04    8.75
   5   7  10  152.80   20.35
   5   7  11    8.22    9.54
   5   7  12   92.14   17.03
   5   8   0   98.11   14.96
   5   8   1  207.92   21.54
   5   8   2    2.36    3.87
   5   8   2    6.45    8.20
   5   8   3  287.22   25.98
   5   8   4  253.86   25.20
   5   8   5   66.80   14.51
   5   8   6    2.02    8.86
   5   8   7   62.04   15.70
   5   8   8   29.33   11.86
   5   8   9   72.94   17.59
   5   8   9   95.32   16.52
   5   8  10   39.56   11.54
   5   8  11   76.06   16.06
   5   9   1   24.28    6.16
   5   9   1   28.22   12.85
   5   9   2  195.94   23.20
   5   9   3  103.56   17.78
   5   9   4  145.55   20.68
   5   9   5   19.81   11.04
   5   9   6  115.48   20.66
   5   9   7   -1.97    9.55
   5   9   8  208.70   27.41
   5   9  10   24.33   11.90
   5  10   2   56.85   15.26
   5  10   3  162.30   24.01
   5  10   4   16.87   10.77
   5  10   5  123.39   21.91
   5  10   6   56.03   16.90
   5  11   4   33.03   14.57
   5  11   5   16.70   12.27
   6   0 -17   32.33   14.25
   6   0 -16  320.77   29.33
   6   0 -15   13.85    8.90
   6   0 -14  696.26   39.57
   6   0 -13    9.69    8.27
   6   0 -12  901.01   41.40
   6   0 -11    8.70    8.47
   6   0 -11   -1.13    1.48
   6   0 -10  668.02   33.19
   6   0 -10  713.67   16.57
   6   0  -9    8.18    7.85
   6   0  -8  259.36   18.76
   6   0  -7   -1.65    5.88
   6   0  -5    2.31    2.17
   6   0  -4   10.33    5.10
   6   0  -3    5.08    4.42
   6   0  -3   -0.35    3.35
   6   0  -2 1907.57   42.67
   6   0  -2 1933.76   44.23
   6   0  -1   -3.81    3.27
   6   0  -1   -1.19    3.96
   6   0   0 1491.97   35.03
   6   0   0 1490.00   40.11
   6   0   1    2.34    4.72
   6   0   2  505.62   24.55
   6   0   3   -5.23    6.64
   6   0   4  713.62   18.51
   6   0   4  706.78   32.06
   6   0   5   -0.38    2.75
   6   0   5   -2.37    6.43
   6   0   6  216.61   11.64
   6   0   6  209.49   18.95
   6   0   7    0.26    6.33
   6   0   8  230.40   21.48
   6   0   9    6.97    7.40
   6   0  10  254.31   24.41
   6   0  11   -2.42    6.63
   6   1 -17  120.05   19.72
   6   1 -16   -5.81    9.30
   6  -1 -15   93.98   15.94
   6   1 -15  134.20   19.09
   6  -1 -14    9.26    8.71
   6   1 -14   14.25    9.06
   6  -1 -13  374.65   27.68
   6   1 -13  330.75   26.53
   6  -1 -12   14.33    8.50
   6   1 -12   -2.19    8.59
   6  -1 -11  266.61   21.54
   6   1 -11  281.46   22.77
   6  -1 -10   41.65    9.45
   6   1 -10   16.04    7.22
   6  -1  -9  501.13   26.92
   6  -1  -8   14.04    6.99
   6  -1  -7  428.83   22.39
   6  -1  -7  365.79    8.62
   6  -1  -6   24.43    7.15
   6  -1  -6   15.31    3.82
   6  -1  -6   18.24    2.82
   6  -1  -5  783.93   27.70
   6  -1  -5  827.98   24.44
   6  -1  -5  821.27   19.93
   6  -1  -4   51.65    6.93
   6   1  -4   50.69    7.86
   6  -1  -4   45.00    5.13
   6  -1  -3  930.71   26.16
   6  -1  -3  941.18   31.61
   6  -1  -3  966.23   26.27
   6   1  -3  956.78   29.75
   6   1  -2   33.59    5.92
   6  -1  -2   41.10    5.26
   6  -1  -2   34.75    6.38
   6  -1  -2   33.57    6.04
   6  -1  -1  693.83   17.68
   6  -1  -1  750.20   25.81
   6  -1  -1  742.11   25.58
   6   1  -1  699.76   22.36
   6  -1   0  123.66    5.64
   6  -1   0  138.46   10.65
   6   1   0  110.39    8.01
   6   1   0  113.56   10.88
   6  -1   0  115.15   10.87
   6   1   1  938.26   22.78
   6   1   1  939.44   32.89
   6  -1   1  926.00   32.23
   6   1   2   13.06    6.99
   6  -1   2   -1.03    5.10
   6   1   3  380.50   22.32
   6  -1   3  394.38   22.90
   6   1   4   20.29    8.18
   6  -1   4   17.50    7.41
   6   1   5  392.08   16.88
   6   1   5  365.46   23.99
   6  -1   5  380.46   24.34
   6   1   6   17.92    4.86
   6   1   6   15.40    8.27
   6  -1   6   11.44    8.29
   6   1   7  214.50   19.98
   6  -1   7  211.54   20.39
   6  -1   8    3.19    8.08
   6   1   8    1.05    6.44
   6   1   9  248.16   23.16
   6  -1   9  231.58   22.93
   6   1  10   44.30   11.70
   6   1  11   62.64   14.48
   6   1  12   20.50   12.56
   6   2 -17   -7.58    9.66
   6   2 -16  169.44   22.14
   6   2 -15   18.64    8.27
   6   2 -14  252.89   24.48
   6   2 -13   -3.65    8.27
   6  -2 -12   56.05   12.48
   6   2 -12   75.82   13.68
   6  -2 -11   23.72    9.10
   6   2 -11   26.39    9.12
   6  -2 -10  317.80   23.07
   6  -2  -9    9.14    7.40
   6  -2  -8  351.50   21.22
   6  -2  -7    9.60    6.17
   6  -2  -6  796.03   29.36
   6  -2  -6  890.09   27.99
   6  -2  -5   24.51    6.32
   6  -2  -5   31.72    5.85
   6  -2  -4  864.96   26.74
   6  -2  -4  875.23   22.76
   6   2  -4  853.70   29.79
   6  -2  -3   16.67    4.50
   6  -2  -3   21.10    4.89
   6   2  -3   18.28    5.18
   6  -2  -2  918.77   27.61
   6   2  -2  970.92   27.84
   6   2  -1    2.00    2.52
   6  -2  -1   -0.18    4.66
   6   2   0  654.06   18.79
   6  -2   0  666.14   25.87
   6   2   1  201.66    8.46
   6  -2   1  246.89   16.48
   6  -2   2   42.39    8.38
   6   2   2   51.92    9.18
   6  -2   3   30.43    8.29
   6   2   3   37.02    8.27
   6  -2   4  119.98   13.71
   6   2   4  132.07   14.44
   6  -2   5   45.07   10.62
   6   2   5   46.48   10.19
   6   2   6   85.01   13.07
   6   2   7    0.96    6.86
   6   2   8  187.72   19.91
   6   2   9   16.83    9.46
   6   2  10  127.36   18.53
   6   2  11   18.45   10.81
   6   2  12   60.10   14.49
   6   2  13    3.67    9.57
   6   3 -17  183.15   24.23
   6   3 -16   22.58   11.27
   6   3 -15  217.05   24.30
   6   3 -14   12.66   10.67
   6   3 -13  188.99   21.09
   6  -3  -6   27.46    6.42
   6  -3  -5  521.50   24.74
   6   3  -4    2.77    2.12
   6   3  -3  913.90   29.63
   6   3  -2  254.56   13.98
   6   3  -1  320.35   14.30
   6   3   0   48.84    5.13
   6   3   1   72.44    4.79
   6   3   4   34.95    8.75
   6   3   5  251.19   20.32
   6   3   6   34.43    9.54
   6   3   7  216.46   20.63
   6   3   8   60.04   12.46
   6   3   9  188.95   20.36
   6   3  10   13.27    9.25
   6   3  11  131.57   19.10
   6   3  12   17.04   11.13
   6   3  13  103.36   18.23
   6   4 -16  113.12   19.37
   6   4 -15   15.23    9.70
   6   4 -14  231.06   24.64
   6   4  -3    2.63    3.99
   6   4  -3    4.43    3.56
   6   4  -2  202.19   12.99
   6   4  -2  197.61   13.05
   6   4  -1   16.61    4.30
   6   4   0  596.06   18.70
   6   4   1   30.54    3.45
   6   4   5   64.96   11.72
   6   4   6  337.70   24.97
   6   4   7    5.30    7.30
   6   4   8   99.70   15.33
   6   4   9    8.41    7.86
   6   4  10  101.60   16.08
   6   4  11   -1.77    8.80
   6   4  12   92.36   17.47
   6   5 -16    7.09   10.37
   6   5 -15  206.26   24.27
   6   5  -3  312.34   18.09
   6   5  -2   73.08    9.18
   6   5  -1  309.86   15.78
   6   5  -1  285.05   18.61
   6   5   0   26.51    4.46
   6   5   1  782.26   20.56
   6   5   2   87.73    4.12
   6   5   2   86.75    4.18
   6   5   6   14.66    8.80
   6   5   7  306.42   25.34
   6   5   8   34.95   10.74
   6   5   9   50.75   12.71
   6   5  10    3.28    8.24
   6   5  11   52.65   13.78
   6   5  12    4.39    7.80
   6   6  -2  178.02   15.65
   6   6  -1   25.86    7.67
   6   6   0  207.24   18.03
   6   6   1   -3.54    5.73
   6   6   2  453.22   14.24
   6   6   2  457.01   14.19
   6   6   7    9.21    8.45
   6   6   8  217.79   23.12
   6   6   9   21.30   11.14
   6   6  10   64.91   14.41
   6   6  11    8.70    9.67
   6   7  -2   58.50   10.80
   6   7  -1  204.10   19.10
   6   7   0   40.84    9.79
   6   7   1  207.35   20.18
   6   7   2   72.35    6.88
   6   7   2   69.19   13.05
   6   7   3  147.57   18.71
   6   7   4   41.84   12.30
   6   7   8    8.68    9.23
   6   7   9   73.93   15.33
   6   7  10   42.14   12.97
   6   7  11   59.89   14.24
   6   8  -1   22.71    9.00
   6   8   0  117.04   16.26
   6   8   1   33.89   11.49
   6   8   2  402.58   30.37
   6   8   3  139.11   19.42
   6   8   4   64.67   14.98
   6   8   5    9.23    8.71
   6   8   6  143.82   21.85
   6   8   7  131.44   21.23
   6   8   8   85.83   18.43
   6   8   9   17.50   10.76
   6   9   0    4.09    8.23
   6   9   1  133.90   19.05
   6   9   2   94.88   18.02
   6   9   3  117.35   20.32
   6   9   4   29.53   13.45
   6   9   5   87.56   17.90
   6   9   6   38.82   13.57
   6   9   7   74.07   17.83
   6  10   2  211.30   26.93
   6  10   3  101.33   18.51
   6  10   4  188.91   26.81
   6  10   5   41.51   14.08
   6  10   6   99.55   20.35
   6  11   3   43.88   16.85
   6  11   4   22.00   14.40
   7   0 -17  254.52   27.08
   7   0 -16    8.00    9.28
   7   0 -15  188.16   22.28
   7   0 -14  -14.29    8.09
   7   0 -13  757.55   40.22
   7   0 -12    5.63    8.39
   7   0 -11 1020.48   42.89
   7   0 -11  926.68   18.11
   7   0 -10    8.05    7.05
   7   0  -9  340.64   23.05
   7   0  -8   12.09    7.28
   7   0  -7  423.33   23.02
   7   0  -6   -0.60    1.52
   7   0  -4    1.61    3.75
   7   0  -3 1233.44   33.91
   7   0  -2   12.03    5.39
   7   0  -2    5.39    5.17
   7   0  -1  429.51   19.36
   7   0  -1  451.27   21.45
   7   0   0    3.18    3.70
   7   0   0   -2.25    4.48
   7   0   1  811.49   31.99
   7   0   2    2.42    5.04
   7   0   3 1299.58   44.83
   7   0   4    2.45    2.17
   7   0   4    6.72    6.09
   7   0   5  453.54   28.17
   7   0   6   18.65    8.87
   7   0   7  438.56   29.66
   7   0   8    8.68    7.13
   7   0   9   46.11   11.96
   7   0  10   -0.96    7.72
   7   0  11   63.80   15.14
   7   1 -17    2.73    8.78
   7  -1 -16  133.89   19.78
   7   1 -16  162.09   21.67
   7  -1 -15   27.54   10.92
   7   1 -15   33.09   12.23
   7  -1 -14  372.46   29.37
   7   1 -14  323.35   27.96
   7  -1 -13    1.77    8.48
   7   1 -13   37.06   11.82
   7  -1 -12  331.85   25.51
   7   1 -12  350.32   26.47
   7  -1 -11   13.71    8.53
   7   1 -11   17.44    7.17
   7  -1 -10  166.37   17.46
   7   1 -10  198.01   18.90
   7  -1  -9    2.20    6.71
   7  -1  -8  329.12   21.23
   7  -1  -8  285.76    7.48
   7  -1  -7   65.14   10.10
   7  -1  -7   66.31    4.73
   7  -1  -6   92.44   10.97
   7  -1  -6  113.21    8.70
   7  -1  -6   98.80    6.85
   7  -1  -5  106.86   10.70
   7  -1  -5   91.21    7.70
   7  -1  -4  799.67   26.55
   7  -1  -4  759.58   23.85
   7   1  -3   82.38    9.33
   7  -1  -3   55.23    6.86
   7  -1  -3   68.85    7.81
   7  -1  -2 1085.85   26.74
   7  -1  -2 1044.48   31.91
   7   1  -2 1082.63   31.99
   7  -1  -1  146.93    7.94
   7  -1  -1  160.82   12.67
   7   1  -1  154.79   12.93
   7   1  -1  142.98   10.50
   7  -1  -1  156.86   12.80
   7  -1   0  154.07    6.70
   7  -1   0  164.66   12.14
   7   1   0  151.17   10.05
   7   1   0  155.05   13.87
   7  -1   0  156.61   13.57
   7   1   1   44.25    8.29
   7  -1   1   31.65    7.37
   7   1   2  459.16   25.34
   7  -1   2  421.30   23.93
   7   1   3   46.52    9.48
   7  -1   3   35.25    9.15
   7   1   4  324.30   22.74
   7  -1   4  295.93   21.96
   7   1   5   58.56   11.37
   7  -1   5   35.75    9.75
   7   1   6  121.57   15.42
   7  -1   6  149.59   18.17
   7  -1   7   39.36   11.53
   7   1   7   46.06   11.53
   7  -1   8   98.29   16.07
   7   1   8  109.55   16.19
   7  -1   9   54.10   12.50
   7   1   9   40.99   11.06
   7   1  10   12.70    9.12
   7   1  11   10.67    8.59
   7   1  12  137.86   20.96
   7   2 -17  135.68   20.48
   7   2 -16    9.96    9.61
   7   2 -15  145.75   20.78
   7   2 -14    4.11    9.28
   7  -2 -13  270.41   24.43
   7   2 -13  329.96   27.45
   7  -2 -12   -3.25    7.15
   7   2 -12    3.06    8.09
   7  -2 -11  224.03   20.68
   7  -2 -10   -0.85    6.71
   7  -2  -9  226.38   18.53
   7  -2  -8   25.14    7.61
   7  -2  -7  722.95   30.29
   7  -2  -7  840.40   27.66
   7  -2  -6   44.48    8.06
   7  -2  -6   37.62    6.60
   7  -2  -5  686.13   25.97
   7  -2  -5  729.17   21.13
   7  -2  -4    8.38    4.48
   7  -2  -4   13.50    4.23
   7  -2  -3  982.36   26.85
   7  -2  -3  995.34   29.37
   7   2  -3 1024.78   32.23
   7   2  -2   36.54    6.14
   7  -2  -2   42.48    8.05
   7  -2  -1  320.64   18.01
   7   2  -1  322.46   15.09
   7   2   0  126.61    8.57
   7  -2   0  120.16   12.14
   7   2   1  481.95   14.82
   7   2   1  465.56   25.23
   7  -2   1  470.17   24.34
   7   2   2  111.80   13.63
   7  -2   2   86.18   11.81
   7   2   3  324.57   22.42
   7  -2   3  308.57   21.94
   7  -2   4   -3.96    6.82
   7   2   4    6.15    6.82
   7  -2   5  157.75   17.30
   7   2   5  168.56   17.76
   7  -2   6   25.64    9.53
   7   2   6    7.97    7.49
   7   2   7  269.12   23.93
   7   2   8   41.40   11.41
   7   2   9  147.64   19.16
   7   2  10    1.14    7.40
   7   2  11  108.22   18.58
   7   2  12   16.59   10.27
   7   3 -16  158.22   22.04
   7   3 -15   38.66   13.67
   7   3 -14  123.28   18.58
   7   3 -13   12.94   10.08
   7   3  -4  756.49   20.05
   7   3  -3  222.09   14.58
   7   3  -2  737.63   25.28
   7   3  -1   28.72    4.97
   7   3   0   76.86    6.46
   7   3   1   -1.05    1.50
   7   3   3    7.78    7.03
   7   3   4   29.42    9.27
   7   3   5   70.14   12.03
   7   3   6  232.68   21.84
   7   3   7    8.17    7.49
   7   3   8  246.75   23.80
   7   3   9   -0.34    7.57
   7   3  10   41.58   12.80
   7   3  11    6.13    7.12
   7   4 -16   14.10   10.96
   7   4 -15  205.12   24.34
   7   4  -4  157.34   10.19
   7   4  -3  181.58   11.96
   7   4  -2    3.84    3.26
   7   4  -1  353.94   16.02
   7   4   0   22.97    4.05
   7   4   1  462.44   12.87
   7   4   5  176.30   18.73
   7   4   6   31.36    9.92
   7   4   7  209.19   21.52
   7   4   8   13.53    8.49
   7   4   9  164.18   20.76
   7   4  10   -0.68    7.69
   7   4  11   62.83   15.16
   7   5 -16   65.56   16.98
   7   5  -3  134.70   11.90
   7   5  -2  212.08   14.27
   7   5  -2  247.35   16.73
   7   5  -1   49.45    6.47
   7   5   0  300.88   13.82
   7   5   1   11.76    2.58
   7   5   6  208.36   21.58
   7   5   7   21.56   10.79
   7   5   8  153.80   20.07
   7   5   9    6.52    9.06
   7   5  10  113.39   18.41
   7   5  11    6.23    8.62
   7   6  -3  499.50   25.63
   7   6  -2    3.74    5.44
   7   6  -1  273.70   15.81
   7   6  -1  303.10   21.02
   7   6   0    6.24    3.47
   7   6   0    3.17    6.33
   7   6   7  159.78   19.85
   7   6   8    5.67    8.79
   7   6   9   72.64   15.36
   7   6  10    7.22    7.95
   7   7  -2  277.69   21.88
   7   7  -1   58.55   11.26
   7   7   0  290.56   23.30
   7   7   1   84.08   13.82
   7   7   2  246.70   22.95
   7   7   3   34.67   11.34
   7   7   7    9.09    9.57
   7   7   8  116.01   19.25
   7   7   9   31.51   11.22
   7   8  -1  188.17   20.19
   7   8   0  158.34   18.69
   7   8   1  177.83   20.30
   7   8   2   26.20   10.43
   7   8   3  101.11   17.11
   7   8   4   -7.87    8.89
   7   8   5   88.30   18.78
   7   8   6    7.84    9.45
   7   8   7   52.59   15.75
   7   8   8   37.28   13.99
   7   9   0  266.78   26.47
   7   9   1  137.68   20.33
   7   9   2  281.18   27.30
   7   9   3   44.60   13.23
   7   9   4  130.71   20.64
   7   9   5   -1.93    9.90
   7   9   6   99.68   21.25
   7  10   1  230.39   26.91
   7  10   2  113.01   19.65
   7  10   3  125.17   21.63
   7  10   4   50.70   14.83
   7  10   5   62.99   17.07
   7  11   3   43.94   17.21
   8   0 -17   -0.91    9.14
   8   0 -16  242.29   26.33
   8   0 -15    6.99    8.32
   8   0 -14  387.87   30.15
   8   0 -13   10.49    9.54
   8   0 -12  270.45   23.80
   8   0 -11   -2.19    7.67
   8   0 -10  307.17   23.27
   8   0  -9    7.32    6.71
   8   0  -8  543.20   27.95
   8   0  -7    4.90    6.29
   8   0  -7    3.98    3.38
   8   0  -6  316.32   12.64
   8   0  -6  291.02   14.70
   8   0  -5    3.27    3.59
   8   0  -4  527.27   21.99
   8   0  -3    6.32    5.58
   8   0  -2  653.90   27.04
   8   0  -1    8.79    5.17
   8   0  -1   -2.59    5.19
   8   0   0  600.49   23.35
   8   0   0  586.51   27.85
   8   0   1    4.05    5.17
   8   0   2  633.94   31.22
   8   0   3    1.21    1.57
   8   0   3    9.12    7.33
   8   0   4  538.64   31.34
   8   0   5    4.52    6.32
   8   0   6  130.37   17.23
   8   0   7    3.03    7.38
   8   0   8  193.72   21.99
   8   0   9    6.27    7.82
   8   0  10  103.71   18.14
   8   1 -17   73.62   16.15
   8  -1 -16    2.87    9.23
   8   1 -16   18.19   10.74
   8  -1 -15  341.03   29.70
   8   1 -15  365.32   30.96
   8  -1 -14   41.73   12.74
   8   1 -14   51.10   13.85
   8  -1 -13  416.78   30.15
   8   1 -13  436.85   31.57
   8  -1 -12    1.75    7.47
   8   1 -12   -4.08    7.20
   8  -1 -11  222.09   20.66
   8   1 -11  209.83   20.61
   8  -1 -10   17.76    8.12
   8   1 -10   19.48    8.80
   8  -1  -9  368.62   24.14
   8  -1  -8   95.60   12.74
   8  -1  -8   94.64    5.90
   8  -1  -7  241.17   17.98
   8  -1  -7  295.87   13.83
   8  -1  -7  264.68   11.55
   8  -1  -6    2.89    5.47
   8  -1  -6    0.99    3.60
   8  -1  -6    1.77    3.13
   8  -1  -5  217.57   15.15
   8  -1  -5  225.83   12.84
   8  -1  -4   25.04    5.61
   8  -1  -4   33.48    6.34
   8  -1  -3  254.88   14.19
   8  -1  -3  314.28   17.31
   8  -1  -2    9.51    3.77
   8   1  -2    7.83    6.23
   8   1  -2    3.60    4.00
   8  -1  -2    2.69    4.57
   8  -1  -1  242.94   10.68
   8   1  -1  247.25   14.58
   8   1  -1  242.14   17.44
   8  -1  -1  233.82   16.72
   8  -1   0    4.00    1.66
   8   1   0    6.48    3.86
   8   1   0    8.63    6.02
   8  -1   0   -3.21    4.24
   8   1   1  534.28   27.90
   8  -1   1  468.07   25.84
   8   1   2   46.94   10.31
   8  -1   2   38.74    8.93
   8   1   3  319.78   23.72
   8  -1   3  332.38   23.93
   8   1   4   57.75   11.99
   8  -1   4   61.19   11.73
   8   1   5  119.07   16.42
   8  -1   5   84.05   13.71
   8   1   6   45.50   12.37
   8  -1   6   37.51   10.16
   8  -1   7  150.37   19.25
   8   1   7  189.26   21.18
   8  -1   8    8.92   10.95
   8   1   8    4.65    7.24
   8  -1   9   66.25   15.74
   8   1   9   54.09   13.49
   8   1  10   24.98   11.05
   8   2 -16  147.82   21.39
   8   2 -15    5.45   10.03
   8  -2 -14  249.60   24.61
   8   2 -14  249.73   25.26
   8  -2 -13   -2.44    7.35
   8   2 -13   20.67   11.16
   8  -2 -12  101.17   16.06
   8   2 -12  109.70   16.62
   8  -2 -11   16.16    9.06
   8  -2 -10  416.76   26.65
   8  -2  -9    4.18    7.30
   8  -2  -8  418.08   24.33
   8  -2  -7  142.14   13.75
   8  -2  -7  156.55   12.16
   8  -2  -6  476.44   23.10
   8  -2  -6  466.59   22.42
   8  -2  -5   12.68    4.38
   8  -2  -5   14.18    6.16
   8  -2  -4 1016.70   30.27
   8  -2  -4  972.64   29.82
   8  -2  -3   32.06    5.68
   8  -2  -3   27.24    6.15
   8  -2  -2  265.35   16.83
   8   2  -2  251.65   15.23
   8   2  -1    1.62    2.64
   8  -2  -1   -3.36    4.93
   8   2   0  292.01   13.86
   8   2   0  295.35   20.60
   8  -2   0  321.51   20.48
   8   2   1   29.64    8.91
   8  -2   1   39.39    9.22
   8   2   2  231.69   19.71
   8  -2   2  236.69   19.55
   8  -2   3   84.04   12.94
   8   2   3   73.26   13.12
   8   2   4  317.10   24.69
   8  -2   4  361.20   25.99
   8  -2   5    8.45    7.55
   8   2   5   -0.27    6.57
   8  -2   6  193.61   20.85
   8   2   6  190.50   20.51
   8   2   7    3.95    7.87
   8   2   8  130.59   18.34
   8   2   9    2.85    8.55
   8   2  10   98.49   18.13
   8   3 -16   13.70   11.45
   8   3 -15  179.02   22.93
   8   3 -14   22.05   11.38
   8   3 -13  275.25   26.84
   8   3  -5  245.18    9.46
   8   3  -2   40.02    6.19
   8   3  -1  437.40   18.30
   8   3   0   15.55    3.70
   8   3   1  409.87   12.71
   8   3   2   13.89    7.21
   8   3   3  214.26   19.93
   8   3   4   36.10   10.22
   8   3   5   65.99   12.85
   8   3   6   -0.23    8.67
   8   3   7  133.25   18.70
   8   3   8    9.47    9.03
   8   3   9  135.12   20.36
   8   3  10   -1.47    8.28
   8   4 -16  246.68   27.97
   8   4 -15   24.16   12.67
   8   4  -4  482.78   18.70
   8   4  -2  271.12   15.77
   8   4  -1   39.94    6.03
   8   4   0  268.03   12.41
   8   4   1   15.72    2.35
   8   4   4  185.95   20.00
   8   4   5    1.92    7.40
   8   4   6  234.34   23.41
   8   4   7   26.43   10.79
   8   4   8  100.44   16.60
   8   4   9   35.79   13.05
   8   4  10   47.60   14.64
   8   5  -4   24.50    6.32
   8   5  -3  367.39   19.67
   8   5  -2    7.70    4.34
   8   5  -1  199.68   12.65
   8   5   5  394.84   30.06
   8   5   6   20.41    9.50
   8   5   7  123.78   18.22
   8   5   8   30.04   10.81
   8   5   9   93.67   17.87
   8   6  -3   19.51    7.50
   8   6  -2  336.65   21.89
   8   6  -1   14.63    6.78
   8   6   0  326.30   23.81
   8   6   6   76.01   14.43
   8   6   7   11.37    8.15
   8   6   8  104.00   18.24
   8   7  -2   58.62   11.06
   8   7  -1  205.17   19.48
   8   7   0    0.07    6.28
   8   7   1  347.23   26.74
   8   7   2   25.58    9.75
   8   7   6   43.84   13.25
   8   7   7  142.55   21.33
   8   8  -2   52.06   11.37
   8   8  -1   42.04   10.93
   8   8   0  184.05   20.68
   8   8   1  115.24   17.07
   8   8   2  146.99   19.30
   8   8   3   31.39   11.52
   8   8   4   70.32   16.42
   8   8   5    7.98    9.84
   8   8   6  109.93   19.08
   8   9  -1  157.99   20.63
   8   9   0   34.86   13.26
   8   9   1  119.06   18.53
   8   9   2   72.73   15.58
   8   9   3  220.71   27.20
   8   9   4    0.29    9.46
   8   9   5   76.75   17.65
   8  10   1   12.63   10.99
   8  10   2  120.61   21.41
   8  10   3    5.27    9.47
   8  10   4   78.63   18.91
   8  11   2   52.42   17.55
   9   0 -16   -0.37    9.99
   9   0 -15  288.68   27.93
   9   0 -14   -2.93    9.47
   9   0 -13  392.82   29.80
   9   0 -12   -9.02    8.78
   9   0 -11  190.53   20.04
   9   0 -10    7.20    8.04
   9   0 -10   -1.29    2.04
   9   0  -9  518.21   29.70
   9   0  -9  560.49   18.42
   9   0  -8    1.78    6.89
   9   0  -8    4.49    3.77
   9   0  -7  344.84   22.07
   9   0  -7  342.90   12.18
   9   0  -7  352.42   16.58
   9   0  -6    1.85    5.53
   9   0  -6   -0.26    3.72
   9   0  -5  406.07   19.91
   9   0  -4    0.51    3.81
   9   0  -3  242.61   16.89
   9   0  -2    1.50    6.12
   9   0  -1  301.34   20.14
   9   0   0    4.32    6.41
   9   0   1  705.53   33.91
   9   0   2    2.07    7.53
   9   0   3  351.87   25.87
   9   0   4    2.80    6.66
   9   0   5  121.06   16.91
   9   0   6    4.18    7.28
   9   0   7   87.24   16.10
   9   0   8    7.50    9.53
   9   0   9   36.04   12.85
   9  -1 -16  160.29   21.81
   9   1 -16  128.99   20.03
   9  -1 -15  -14.96   10.31
   9   1 -15   -2.38    9.50
   9  -1 -14  229.76   24.55
   9   1 -14  213.98   23.82
   9  -1 -13   75.00   14.63
   9   1 -13   34.76   11.44
   9  -1 -12  271.49   23.86
   9   1 -12  201.74   21.82
   9  -1 -11   57.01   12.50
   9   1 -11   54.85   12.09
   9  -1 -10  300.84   23.17
   9   1 -10  267.57   22.90
   9  -1  -9   35.30    9.40
   9  -1  -9   32.71    3.59
   9  -1  -8  677.35   31.65
   9  -1  -8  674.51   19.77
   9  -1  -7    5.97    6.23
   9  -1  -7    8.38    3.58
   9  -1  -7    8.62    3.46
   9  -1  -6  174.92   14.69
   9   1  -6  136.72    7.44
   9  -1  -6  166.94   11.54
   9  -1  -5   15.29    5.51
   9  -1  -5   15.65    4.78
   9  -1  -4  442.79   20.58
   9   1  -4  438.66   22.64
   9  -1  -4  418.04   20.85
   9  -1  -3   44.85    6.88
   9   1  -3   34.52    7.43
   9  -1  -3   39.75    7.84
   9  -1  -2  118.57    8.88
   9   1  -2  122.83   13.12
   9  -1  -2  101.06   11.86
   9  -1  -1    5.68    2.80
   9   1  -1    6.38    4.45
   9   1  -1   -0.83    4.38
   9  -1  -1    3.69    5.91
   9  -1   0  126.86    5.98
   9   1   0  162.83   11.85
   9   1   0  144.49   15.26
   9  -1   0  149.82   14.82
   9   1   1   60.08   10.84
   9  -1   1   34.47    8.78
   9   1   2  639.65   33.70
   9  -1   2  614.54   33.16
   9   1   3   11.55    8.57
   9  -1   3   -0.27    6.72
   9   1   4   74.39   13.70
   9  -1   4   57.74   12.39
   9   1   5   -0.61    7.09
   9  -1   5   -6.48    8.17
   9   1   6  241.61   24.46
   9  -1   6  273.22   25.77
   9  -1   7   26.27   10.99
   9   1   7   29.06   10.38
   9  -1   8   75.66   15.51
   9   1   8   83.61   16.56
   9   1   9   22.60   12.71
   9   2 -16   -2.53    8.53
   9   2 -15  311.29   29.65
   9  -2 -14   -5.60    7.28
   9   2 -14   -2.58    7.74
   9  -2 -13  176.51   20.73
   9   2 -13  215.60   23.22
   9  -2 -12    2.35    7.76
   9   2 -12   18.75   10.57
   9  -2 -11  288.03   23.63
   9  -2 -10   32.09   10.20
   9  -2  -9  559.61   29.77
   9  -2  -8   38.47    8.81
   9  -2  -7  373.00   22.05
   9  -2  -7  382.37   19.85
   9  -2  -6   27.60    5.41
   9  -2  -6   13.54    6.82
   9  -2  -6   38.92    7.67
   9  -2  -5  392.80   20.12
   9  -2  -5  412.79   19.27
   9  -2  -4   22.71    5.60
   9  -2  -4   20.83    5.60
   9  -2  -3  331.57   15.32
   9  -2  -3  344.20   19.70
   9  -2  -2   11.82    5.64
   9   2  -1  330.87   17.01
   9   2  -1  305.20   21.50
   9  -2  -1  340.39   21.49
   9   2   0   -1.06    3.13
   9   2   0    1.52    5.53
   9  -2   0    5.90    5.11
   9   2   1  294.95   22.41
   9  -2   1  283.98   21.63
   9   2   2  103.40   14.80
   9  -2   2   80.12   12.89
   9  -2   3  120.46   15.89
   9   2   3  125.72   16.23
   9  -2   4   21.21   10.32
   9   2   4   -0.30    6.46
   9  -2   5  107.62   16.67
   9   2   5  132.18   17.42
   9   2   6   14.42    9.15
   9   2   7  169.28   21.61
   9   2   8    4.54    7.96
   9   2   9   66.69   16.07
   9   3 -16  154.95   22.60
   9   3 -15   17.41   12.29
   9   3 -14  223.39   25.05
   9   3  -5  169.59    8.71
   9   3  -2  213.49   14.42
   9   3  -1    4.98    3.20
   9   3   0  241.22   12.23
   9   3   1   54.27   11.64
   9   3   2  705.52   36.56
   9   3   3   10.13    8.51
   9   3   4  246.24   23.14
   9   3   5   16.08    9.05
   9   3   6  255.23   25.10
   9   3   7    7.18    8.24
   9   3   8  125.54   21.01
   9   3   9   11.44    9.87
   9   4 -15  134.71   21.06
   9   4  -5  190.02   10.54
   9   4  -4   71.08    7.59
   9   4   3  105.09   15.69
   9   4   4    2.38    7.20
   9   4   5   95.01   15.65
   9   4   6    4.53    6.28
   9   4   7  143.02   19.89
   9   4   8   23.83   10.63
   9   5  -4  374.63   18.98
   9   5  -3   41.89    7.01
   9   5   4   85.33   16.19
   9   5   5   -5.08    7.56
   9   5   6   97.34   17.96
   9   5   7   18.81   10.00
   9   6  -4   32.47    7.89
   9   6  -3  542.91   27.10
   9   6  -2   26.73    8.08
   9   6  -1  185.09   18.08
   9   6   5   85.21   17.27
   9   6   6   35.68   12.22
   9   6   7   68.81   15.93
   9   7  -3    8.73    7.52
   9   7  -2  471.05   28.78
   9   7  -1    6.17    7.65
   9   7   0  241.61   22.04
   9   7   1   33.60   11.21
   9   8  -2   33.89   10.22
   9   8  -1  106.15   16.57
   9   8   0   66.72   14.01
   9   8   1   89.18   15.95
   9   8   2   17.54   10.24
   9   8   3  110.63   18.61
   9   8   4   64.28   14.34
   9   8   5  183.98   24.77
   9   9  -1   26.96   11.51
   9   9   0  207.69   23.92
   9   9   1    4.06    9.49
   9   9   2  137.27   20.92
   9   9   3   -4.38    9.10
   9   9   4   48.21   15.29
   9  10   1  245.73   28.43
   9  10   2   30.96   15.58
   9  10   3  130.52   21.99
  10   0 -16  144.75   20.98
  10   0 -15   11.44   10.95
  10   0 -14  180.32   21.81
  10   0 -13   11.40    9.67
  10   0 -12  199.58   21.74
  10   0 -11   -2.59    7.82
  10   0 -10 1039.75   44.82
  10   0  -9    4.45    7.67
  10   0  -9    2.45    3.08
  10   0  -8  335.42   23.22
  10   0  -8  335.39   16.83
  10   0  -7    8.21    6.31
  10   0  -7   -1.13    3.42
  10   0  -6  486.86   25.58
  10   0  -6  469.63   22.14
  10   0  -5    9.04    5.70
  10   0  -5   -3.50    4.64
  10   0  -4  319.28   20.00
  10   0  -3    4.93    6.27
  10   0  -2  213.98   17.82
  10   0  -1   -2.04    4.42
  10   0   0  228.54   19.45
  10   0   1   -5.62    7.65
  10   0   2  195.43   19.95
  10   0   3    1.45    7.48
  10   0   4  236.85   23.02
  10   0   5    9.71    9.44
  10   0   6  186.16   22.29
  10   0   7    0.53    7.57
  10   0   8  115.93   19.25
  10  -1 -16   37.95   13.79
  10   1 -16   24.77   11.50
  10  -1 -15  169.62   21.77
  10   1 -15  168.78   22.64
  10  -1 -14   17.66   10.33
  10   1 -14   13.27   11.29
  10  -1 -13   45.55   12.05
  10   1 -13   86.74   15.78
  10  -1 -12   18.08   11.00
  10   1 -12    0.16    8.07
  10  -1 -11  220.95   21.36
  10   1 -11  217.73   22.00
  10  -1 -10  182.52   18.74
  10   1 -10  169.64   18.78
  10  -1  -9  523.59   29.77
  10   1  -9  587.00   32.37
  10  -1  -8   32.88    9.25
  10  -1  -8   31.45    5.24
  10  -1  -7  114.74   13.24
  10  -1  -7  144.84   11.23
  10  -1  -6    5.59    5.19
  10   1  -6    9.00    5.07
  10  -1  -6    0.37    3.55
  10  -1  -5  424.73   22.03
  10   1  -5  468.28   24.07
  10  -1  -5  476.64   22.84
  10  -1  -4   -0.28    3.88
  10   1  -4    0.51    4.87
  10  -1  -4   13.11    5.56
  10  -1  -3  268.27   14.79
  10   1  -3  248.24   19.01
  10  -1  -3  266.27   18.74
  10  -1  -2    7.42    3.78
  10   1  -2   11.52    6.71
  10  -1  -2   18.97    6.91
  10  -1  -1  161.79    8.72
  10   1  -1  194.41   17.67
  10  -1  -1  182.95   17.19
  10   1   0   22.66    7.71
  10  -1   0   40.26    9.30
  10   1   1  272.25   22.19
  10  -1   1  300.21   23.28
  10   1   2   13.77    7.93
  10  -1   2   12.19    8.80
  10   1   3   35.89   10.55
  10  -1   3   64.87   13.70
  10   1   4   56.01   12.57
  10  -1   4   46.97   12.20
  10   1   5  192.43   21.75
  10  -1   5  177.50   21.23
  10  -1   6    6.24    8.68
  10   1   6   20.80    9.41
  10  -1   7  106.34   18.76
  10   1   7   44.06   12.34
  10   2 -15    5.71   10.67
  10  -2 -14  340.43   29.19
  10   2 -14  326.94   29.77
  10  -2 -13   26.99   11.22
  10   2 -13   13.68    9.56
  10  -2 -12  145.11   18.29
  10   2 -12  153.09   19.62
  10  -2 -11  -12.83    8.64
  10  -2 -10  639.80   33.90
  10  -2  -9    3.42    6.14
  10  -2  -8  298.70   21.13
  10  -2  -7   28.49    8.32
  10  -2  -6  411.42   22.37
  10  -2  -6  433.36   20.17
  10  -2  -5   21.12    5.99
  10  -2  -5   26.77    6.38
  10  -2  -4  377.34   18.24
  10  -2  -4  352.27   20.43
  10   2  -3   -3.53    4.93
  10  -2  -3    0.63    4.87
  10   2  -2  169.55   16.98
  10  -2  -2  152.28   15.34
  10   2  -1    4.00    5.47
  10  -2  -1   -3.29    5.27
  10   2   0  501.78   30.34
  10  -2   0  541.61   30.11
  10   2   1    9.99    7.08
  10  -2   1   25.98   10.05
  10  -2   2  164.70   18.58
  10   2   2  139.60   17.53
  10  -2   3   19.13   10.46
  10   2   3    4.31    8.41
  10  -2   4  108.46   16.36
  10   2   4  123.68   17.46
  10  -2   5   23.51   10.67
  10   2   5    9.81    8.54
  10   2   6  113.06   18.36
  10   2   7   16.89   11.15
  10   3 -15  229.58   26.37
  10   3 -14    1.84    8.58
  10   3 -13  264.48   26.52
  10   3   0    5.54    6.04
  10   3   1  162.79   18.30
  10   3   2   21.73    9.85
  10   3   3  162.47   19.56
  10   3   4   -3.12    7.62
  10   3   5  229.32   24.71
  10   3   6   14.67    9.33
  10   3   7  200.72   24.43
  10   4  -4  282.78   15.68
  10   4   1    7.00    8.36
  10   4   2  133.34   17.97
  10   4   3   38.21   12.15
  10   4   4  152.39   20.06
  10   4   5   16.68    9.47
  10   4   6  123.99   20.26
  10   5  -3   35.08    6.98
  10   5   3  109.14   17.73
  10   5   4   17.22    9.89
  10   5   5   39.08   12.14
  10   5   6   62.60   14.16
  10   6  -2  200.02   17.94
  10   6  -1    6.41    6.50
  10   6   4  129.38   20.30
  10   6   5   23.60   12.15
  10   7  -1  224.24   21.12
  10   7   0   20.07    9.30
  10   7   1  248.54   24.20
  10   8   0  148.95   19.22
  10   8   1    5.82    8.62
  10   8   2  167.14   22.70
  10   8   3   18.99   10.79
  10   8   4   75.62   16.84
  10   9   2   34.42   12.92
  10   9   3  103.59   19.36
  11   0 -15  144.44   21.23
  11   0 -14   10.93   10.79
  11   0 -13  165.27   20.94
  11   0 -12    7.64    8.59
  11   0 -11  410.73   29.38
  11   0 -10   20.66    9.69
  11   0  -9  407.58   27.13
  11   0  -8   -5.35    5.93
  11   0  -8    5.17    3.66
  11   0  -7  640.33   31.48
  11   0  -7  683.25   27.69
  11   0  -6    6.35    8.14
  11   0  -6   -2.08    5.03
  11   0  -5  386.58   22.28
  11   0  -5  363.15   21.99
  11   0  -4   -3.29    4.61
  11   0  -4   -5.28    5.76
  11   0  -3  322.54   17.87
  11   0  -3  279.67   20.88
  11   0  -2   -4.96    4.34
  11   0  -2    4.85    6.00
  11   0  -1  176.39   17.74
  11   0   0   -3.06    6.39
  11   0   1  128.51   17.07
  11   0   2   -2.18    6.19
  11   0   3   30.71   10.46
  11   0   4    4.82    8.56
  11   0   5  190.04   22.72
  11   0   6   17.76   10.20
  11  -1 -15   15.72   10.50
  11   1 -15   13.08   11.21
  11  -1 -14  136.20   20.19
  11   1 -14  165.20   21.71
  11  -1 -13   16.30    8.04
  11   1 -13   14.77   10.90
  11  -1 -12  142.54   18.55
  11   1 -12  195.73   22.02
  11  -1 -11   31.64   10.07
  11   1 -11   39.25   11.72
  11  -1 -10  295.89   23.85
  11   1 -10  290.49   24.84
  11  -1  -9   13.51    7.38
  11   1  -9   16.27    8.57
  11   1  -9    3.56    4.31
  11  -1  -8  296.17   22.00
  11   1  -8  284.40   17.93
  11  -1  -8  303.13   16.30
  11  -1  -7   11.77    8.07
  11   1  -7    7.83    4.83
  11  -1  -7   12.33    5.23
  11  -1  -6  300.05   20.02
  11   1  -6  313.53   20.33
  11  -1  -6  341.51   19.73
  11  -1  -5   13.49    5.46
  11   1  -5    0.81    5.06
  11  -1  -5    5.31    5.21
  11  -1  -4  291.55   17.00
  11   1  -4  292.31   21.06
  11  -1  -4  296.19   20.21
  11  -1  -3    2.79    3.48
  11  -1  -3    1.02    5.82
  11   1  -2  239.12   20.43
  11  -1  -2  202.35   18.24
  11   1  -1   26.46    8.32
  11  -1  -1   15.06    6.80
  11   1   0  282.42   23.62
  11  -1   0  283.87   23.18
  11   1   1   11.76    6.53
  11  -1   1   26.27    9.32
  11   1   2   67.29   13.69
  11  -1   2   67.44   13.12
  11   1   3   14.32    9.58
  11  -1   3   -1.80    7.17
  11   1   4   95.50   16.83
  11  -1   4   84.23   16.09
  11  -1   5   -1.00    7.89
  11   1   5   15.14   11.01
  11  -1   6  118.63   19.96
  11   1   6  131.45   20.22
  11   2 -15  263.28   28.19
  11  -2 -14   13.34   11.67
  11   2 -14   11.69   10.10
  11  -2 -13   81.21   14.51
  11   2 -13   55.05   13.98
  11  -2 -12   23.39   10.01
  11   2 -12   57.56   14.45
  11  -2 -11  344.16   26.37
  11   2 -11  370.34   29.17
  11  -2 -10   13.18    7.72
  11  -2  -9   79.51   12.70
  11  -2  -8   93.22   12.78
  11  -2  -7  151.15   14.88
  11  -2  -7  171.85   12.83
  11  -2  -6   49.63    8.30
  11  -2  -6   42.44    8.38
  11  -2  -5  466.36   22.46
  11   2  -5  433.06   25.80
  11  -2  -5  444.97   23.41
  11   2  -4    5.20    5.80
  11  -2  -4   13.29    6.10
  11   2  -3  216.17   19.55
  11  -2  -3  186.32   16.92
  11   2  -2   23.91    8.52
  11  -2  -2    8.14    5.95
  11   2  -1  281.21   23.15
  11  -2  -1  301.64   22.94
  11   2   0   -1.77    5.88
  11  -2   0   11.19    6.31
  11  -2   1  171.63   18.85
  11   2   1  174.00   19.50
  11  -2   2   48.76   12.69
  11   2   2    6.14    8.74
  11  -2   3  145.71   19.19
  11   2   3  149.56   19.52
  11  -2   4   10.14    8.82
  11   2   4   14.89   10.78
  11   2   5  147.72   21.10
  11   2   6    5.63    8.29
  11   3 -14  148.58   21.39
  11   3 -13   20.00   11.92
  11   3  -2  169.01   18.41
  11   3  -1   63.72   12.32
  11   3   0  355.38   27.22
  11   3   1   47.03   12.08
  11   3   2  218.50   23.47
  11   3   3   14.83    7.44
  11   3   4   28.46   11.33
  11   3   5   29.09   12.05
  11   4   0  156.33   19.19
  11   4   1  137.73   18.57
  11   4   2   37.25   12.35
  11   4   3  177.20   21.74
  11   4   4   37.23   13.88
  11   4   5  106.96   19.16
  11   5   1    0.49    8.14
  11   5   2  178.88   22.13
  11   5   3    9.65    8.87
  11   5   4  132.01   21.06
  11   6   2   15.01   12.09
  11   6   3   61.94   14.98
  11   7   1   44.62   12.80
  11   8   3   97.17   18.70
  12   0 -15    9.77   10.39
  12   0 -14  184.97   23.91
  12   0 -13   17.71   10.26
  12   0 -12  240.60   24.19
  12   0 -11    8.13    8.68
  12   0 -10  383.10   28.40
  12   0  -9   20.56    9.08
  12   0  -8  147.43   16.43
  12   0  -7    7.28    6.32
  12   0  -7    9.45    5.58
  12   0  -6  504.51   27.09
  12   0  -6  512.29   26.70
  12   0  -5    0.60    5.71
  12   0  -5   11.63    8.00
  12   0  -4  432.77   22.69
  12   0  -4  460.07   27.42
  12   0  -3   17.91    7.73
  12   0  -2  177.77   18.57
  12   0  -1    1.69    5.37
  12   0   0  139.10   17.66
  12   0   1   -6.33    7.18
  12   0   2  111.58   17.79
  12   0   3    8.87    9.67
  12   0   4  159.44   21.34
  12  -1 -15  168.53   22.71
  12  -1 -14   20.18   11.13
  12   1 -14   21.98   11.59
  12  -1 -13  170.97   21.11
  12   1 -13  163.10   21.69
  12  -1 -12   34.46   11.36
  12   1 -12   44.86   12.88
  12  -1 -11  347.40   27.24
  12   1 -11  415.20   30.99
  12  -1 -10   14.74    9.21
  12   1 -10    6.18    8.30
  12  -1  -9  166.44   17.70
  12   1  -9  144.16   18.14
  12  -1  -8   26.70    9.60
  12   1  -8   28.68    9.22
  12   1  -8   22.42    6.83
  12  -1  -7  261.57   19.89
  12   1  -7  244.63   18.46
  12  -1  -7  247.35   17.33
  12  -1  -6   12.57    6.09
  12   1  -6   26.82    8.19
  12  -1  -6   44.17    8.65
  12  -1  -5  496.11   24.37
  12   1  -5  551.09   29.73
  12  -1  -5  516.43   27.54
  12   1  -4   -1.87    5.10
  12  -1  -4   21.87    8.10
  12  -1  -3  161.35   16.95
  12   1  -3  130.28   16.07
  12   1  -2   11.47    8.03
  12  -1  -2    3.04    5.16
  12   1  -1  159.80   18.47
  12  -1  -1  199.58   20.19
  12   1   0    4.33    6.70
  12  -1   0    7.83    8.22
  12   1   1   97.13   15.52
  12  -1   1   87.09   14.83
  12   1   2    4.49    8.85
  12  -1   2    9.95    8.71
  12   1   3  126.92   18.63
  12  -1   3  128.49   19.14
  12  -1   4   29.42   11.14
  12   1   4    5.57    9.05
  12  -2 -14  108.98   17.76
  12   2 -14  123.83   20.01
  12  -2 -13   -1.71    8.60
  12   2 -13   18.76   11.21
  12  -2 -12   80.95   14.64
  12   2 -12   95.88   17.53
  12  -2 -11   -3.05    7.60
  12   2 -11    0.67    8.58
  12  -2 -10   67.88   12.11
  12  -2  -9    5.81    5.85
  12  -2  -8   41.49    9.31
  12   2  -8   43.56    9.02
  12  -2  -7   12.30    7.55
  12   2  -7   -1.74    5.23
  12  -2  -6  124.78   13.25
  12   2  -6  156.28   16.09
  12  -2  -6  155.50   14.22
  12  -2  -5   12.32    6.76
  12   2  -5    6.82    6.61
  12  -2  -4  190.78   17.27
  12   2  -4  161.43   17.51
  12   2  -3   -2.92    5.66
  12  -2  -3    0.57    6.88
  12   2  -2  270.63   23.38
  12  -2  -2  260.02   21.76
  12  -2  -1    5.67    6.21
  12   2  -1   16.03    7.99
  12   2   0  197.37   20.95
  12  -2   0  206.74   21.01
  12  -2   1    3.43    6.07
  12   2   1   -6.02    6.98
  12  -2   2   43.92   13.48
  12   2   2   17.96    9.41
  12  -2   3   20.68   11.99
  12   2   3   12.08   10.82
  12  -2   4  122.05   18.93
  12   2   4  132.88   19.97
  12   3 -13  200.44   24.38
  12   3  -4   26.58    9.69
  12   3  -3  187.73   19.83
  12   3  -2   11.93    7.18
  12   3  -1   80.70   13.83
  12   3   0   18.26    8.83
  12   3   1  211.81   23.71
  12   3   2   22.62   10.80
  12   3   3  107.46   18.39
  12   4  -2  140.37   17.86
  12   4  -1   -0.94    5.78
  12   4   0  255.75   24.88
  12   4   1   31.74   12.14
  12   4   2   48.13   12.88
  12   4   3  104.20   18.38
  12   5   0    9.44    8.65
  12   5   1  205.34   24.89
  12   5   2   18.45   11.48
  13   0 -14   12.97    9.70
  13   0 -13  336.22   29.66
  13   0 -12    4.12    7.88
  13   0 -11  171.22   20.26
  13   0 -10    0.71    7.24
  13   0  -9  286.79   24.01
  13   0  -8  -11.92    7.56
  13   0  -7  527.54   29.59
  13   0  -6    4.26    5.14
  13   0  -5  177.97   18.12
  13   0  -4    6.03    7.91
  13   0  -3  177.85   18.71
  13   0  -2   10.05    7.25
  13   0  -1  225.76   22.24
  13   0   0   -0.10    7.11
  13   0   1  137.07   19.33
  13   0   2   10.16    8.75
  13  -1 -14   71.01   15.65
  13   1 -14  121.75   20.48
  13  -1 -13   16.58   10.57
  13   1 -13   21.29   11.32
  13  -1 -12  230.53   23.84
  13   1 -12  264.58   26.42
  13  -1 -11    1.88    7.53
  13   1 -11    9.63    9.49
  13  -1 -10  103.67   16.03
  13   1 -10   95.97   16.06
  13  -1  -9   20.72    8.82
  13   1  -9   20.84    9.50
  13  -1  -8  186.45   18.22
  13   1  -8  197.30   19.56
  13  -1  -7   13.14    7.21
  13   1  -7   17.95    8.78
  13   1  -7   14.66    7.22
  13   1  -6  174.70   17.16
  13   1  -6  156.49   16.54
  13  -1  -6  166.08   16.11
  13   1  -5    4.44    7.89
  13  -1  -5   13.13    7.02
  13   1  -4  108.74   15.34
  13  -1  -4  129.94   15.87
  13   1  -3   19.86    9.86
  13  -1  -3   29.94    9.42
  13   1  -2  237.83   22.79
  13  -1  -2  215.67   21.08
  13   1  -1    1.54    5.24
  13  -1  -1    0.52    6.91
  13   1   0   57.95   12.82
  13  -1   0   51.94   12.62
  13   1   1   11.71    6.89
  13  -1   1   12.68    8.95
  13   1   2   94.09   17.16
  13  -1   2   89.65   16.54
  13  -2 -13   95.10   16.81
  13   2 -13  107.89   19.73
  13  -2 -12    8.01    9.30
  13   2 -12    0.25    8.22
  13  -2 -11  219.50   22.63
  13   2 -11  166.30   21.46
  13  -2 -10   17.56    8.46
  13   2 -10   10.43    9.55
  13  -2  -9   54.37   11.58
  13  -2  -8    7.60    6.27
  13   2  -7  197.02   18.49
  13   2  -6   47.09   10.35
  13   2  -5  184.34   19.04
  13  -2  -5  172.35   17.01
  13  -2  -4   19.12    7.74
  13   2  -4   -7.28    7.95
  13  -2  -3  100.98   14.53
  13   2  -3   92.46   14.40
  13  -2  -2   -6.53    8.39
  13   2  -2   -7.60    7.81
  13   2  -1  251.09   24.08
  13  -2  -1  220.51   22.31
  13  -2   0   16.01    8.91
  13   2   0    8.72    7.95
  13  -2   1   70.90   14.34
  13   2   1   83.59   15.70
  13  -2   2   15.92    9.95
  13   2   2    7.97   10.04
  13   3 -13   16.33   12.59
  13   3 -12  284.82   28.59
  13   3  -7   -3.58    6.14
  13   3  -6  152.81   17.59
  13   3  -5   -0.73    6.69
  13   3  -4  281.43   24.70
  13   3  -3    3.50    8.13
  13   3  -2  239.75   23.59
  13   3  -1   13.68    7.92
  13   3   0  113.89   17.56
  13   3   1    8.57    7.83
  13   4  -4   64.58   14.06
  13   4  -3  115.79   17.24
  13   4  -2   43.32   11.51
  13   4  -1   69.24   14.49
  13   4   0   18.09    9.85
  13   5  -2   43.60   12.62
  13   5  -1  -10.62    7.47
  14   0 -13   10.64    9.45
  14   0 -12  120.94   18.28
  14   0 -11   -0.09    8.02
  14   0 -10  300.75   25.81
  14   0  -9    0.37    6.13
  14   0  -5    2.26    5.83
  14   0  -4  163.92   18.79
  14   0  -3   23.96    9.04
  14   0  -2   62.59   12.93
  14   0  -1    1.92    6.89
  14   0   0  142.21   19.42
  14  -1 -13  109.33   18.63
  14   1 -13  148.18   21.45
  14  -1 -12   23.83   10.62
  14   1 -12   10.39   10.26
  14  -1 -11   89.36   15.40
  14   1 -11   82.23   16.15
  14  -1 -10   13.41    7.40
  14   1 -10   11.54    9.02
  14   1  -9   71.17   13.63
  14   1  -8   26.39    8.70
  14   1  -6   61.41   12.23
  14   1  -5   81.11   14.09
  14   1  -4    8.72    7.88
  14  -1  -4   -2.34    6.72
  14   1  -3   90.61   15.94
  14  -1  -3   62.14   12.96
  14   1  -2    2.45    6.55
  14  -1  -2    3.57    7.34
  14   1  -1   89.70   15.64
  14  -1  -1   83.32   14.89
  14   1   0    6.89    5.78
  14  -1   0   20.74   10.84
  14  -1   1  143.62   20.48
  14   2 -12  169.72   22.01
  14   2 -11   11.37    9.41
  14   2 -10  217.01   23.46
  14   2  -9   13.09    9.23
  14   2  -6  261.53   22.85
  14   2  -5    3.01    5.85
  14   2  -4  163.83   19.51
  14  -2  -3   -3.46    6.43
  14   2  -3   11.09    8.08
  14  -2  -2  136.13   17.83
  14   2  -2  189.69   21.99
  14  -2  -1    8.93    8.40
  14   2  -1   28.83   10.34
  14  -2   0  119.42   17.73
  14   2   0  108.99   18.06
  14   3 -12   11.75   10.73
  14   3 -11  119.62   18.35
  14   3  -7  103.95   15.09
  14   3  -6   10.92    8.57
  14   3  -5  118.32   17.12
  14   3  -4    7.03    7.58
  14   3  -3  153.64   19.99
  14   3  -2    8.49    7.04
  14   3  -1  124.01   18.66
  14   4  -7   12.45    7.64
  14   4  -6  267.68   24.80
  14   4  -5    6.20    7.89
  14   4  -4  111.34   17.29
  14   4  -3    7.43    7.23
  14   4  -2  107.28   18.03
  14   5  -4   69.37   15.21
  15   0  -3  135.85   18.68
  15   0  -2    1.73    6.29
  15   1 -12  216.87   25.04
  15   1  -4   85.58   15.14
  15   1  -3   51.98   13.07
  15  -1  -3   13.14    6.81
  15   1  -2  105.51   17.65
  15  -1  -2   79.99   15.48
  15  -1  -1    2.35    7.78
  15   2 -11  164.97   21.53
  15   2  -5  144.19   18.61
  15   2  -4   -6.35    6.78
  15   2  -3  100.94   17.26
  15   3 -10   67.44   15.03
  15   3  -5    7.50    8.35
  15   3  -4  122.98   18.10
  15   4  -6   18.21    9.43
  15   4  -5   87.73   16.18
   0   0   0    0.00    0.00


TITL MD_4167_BeDa in Pn
REM Pn (#7 in standard setting)
CELL 0.71073  11.622885  10.097238  14.002018  90.0000 109.7977  90.0000
ZERR    3.00   0.000682   0.000494   0.000834   0.0000   0.0071   0.0000
LATT -1
SYMM  x+1/2,-y, z+1/2
SFAC C H N O Eu
UNIT 60.00 60.00 12.00 18.00 3.00
TREF
HKLF 4
END
_computing_structure_solution     'SHELXT 2018/2 (Sheldrick, 2018)'
;
_shelx_hkl_checksum                77935
_olex2_submission_special_instructions  'No special instructions were received'
_oxdiff_exptl_absorpt_empirical_details
;
Empirical correction (ABSPACK) includes:
- Absorption correction using spherical harmonics
- Frame scaling
;
_oxdiff_exptl_absorpt_empirical_full_max  1.334
_oxdiff_exptl_absorpt_empirical_full_min  0.863
