# Supplementary material for: Novel Lanthanide (III) Complexes Derived from an Imidazole–Biphenyl–Carboxylate Ligand: Synthesis, Structure and Luminescence Properties
Source: Molecules. 2021 Nov 17;26(22):6942. doi: 10.3390/molecules26226942 (PMC8625298; doi:10.3390/molecules26226942)
Supplement: Supplementary file 1 [file molecules-26-06942-s001.zip › CRystallografic data/MD_4168_BeDa.cif]

data_md_4168_beda
_audit_creation_date               2021-09-04
_audit_creation_method
;
Olex2 1.3
(compiled 2020.11.12 svn.r5f609507 for OlexSys, GUI svn.r6272)
;
_shelx_SHELXL_version_number       '2018/3'
_audit_contact_author_address      ?
_audit_contact_author_email        ?
_audit_contact_author_name         ''
_audit_contact_author_phone        ?
_publ_contact_author_id_orcid      ?
_publ_section_references
;
Dolomanov, O.V., Bourhis, L.J., Gildea, R.J, Howard, J.A.K. & Puschmann, H.
 (2009), J. Appl. Cryst. 42, 339-341.

Sheldrick, G.M. (2015). Acta Cryst. C71, 3-8.
;
_chemical_name_common              ?
_chemical_name_systematic          ?
_chemical_formula_moiety           'C32 H24 Gd N7 O13'
_chemical_formula_sum              'C32 H24 Gd N7 O13'
_chemical_formula_weight           871.83
_chemical_melting_point            ?
_chemical_oxdiff_formula           C20H20N4O6Gd1
_chemical_oxdiff_usercomment       M10E
loop_
  _atom_type_symbol
  _atom_type_description
  _atom_type_scat_dispersion_real
  _atom_type_scat_dispersion_imag
  _atom_type_scat_source
 'C' 'C' 0.0033 0.0016 'International Tables Vol C Tables 4.2.6.8 and 6.1.1.4'
 'H' 'H' 0.0000 0.0000 'International Tables Vol C Tables 4.2.6.8 and 6.1.1.4'
 'Gd' 'Gd' -0.1653 3.9035
 'International Tables Vol C Tables 4.2.6.8 and 6.1.1.4'
 'N' 'N' 0.0061 0.0033 'International Tables Vol C Tables 4.2.6.8 and 6.1.1.4'
 'O' 'O' 0.0106 0.0060 'International Tables Vol C Tables 4.2.6.8 and 6.1.1.4'

_shelx_space_group_comment
;
The symmetry employed for this shelxl refinement is uniquely defined
by the following loop, which should always be used as a source of
symmetry information in preference to the above space-group names.
They are only intended as comments.
;
_space_group_crystal_system        'monoclinic'
_space_group_IT_number             13
_space_group_name_H-M_alt          'P 1 2/n 1'
_space_group_name_Hall             '-P 2yac'
loop_
  _space_group_symop_operation_xyz
 'x, y, z'
 '-x+1/2, y, -z+1/2'
 '-x, -y, -z'
 'x-1/2, -y, z-1/2'

_cell_length_a                     11.6154(7)
_cell_length_b                     10.0797(5)
_cell_length_c                     13.9905(7)
_cell_angle_alpha                  90
_cell_angle_beta                   109.817(7)
_cell_angle_gamma                  90
_cell_volume                       1541.00(16)
_cell_formula_units_Z              2
_cell_measurement_reflns_used      2952
_cell_measurement_temperature      180.05(10)
_cell_measurement_theta_max        28.5530
_cell_measurement_theta_min        2.0140
_shelx_estimated_absorpt_T_max     0.896
_shelx_estimated_absorpt_T_min     0.553
_exptl_absorpt_coefficient_mu      2.238
_exptl_absorpt_correction_T_max    1.00000
_exptl_absorpt_correction_T_min    0.90003
_exptl_absorpt_correction_type     multi-scan
_exptl_absorpt_process_details
;
CrysAlisPro 1.171.38.46 (Rigaku Oxford Diffraction, 2015)
Empirical absorption correction using spherical harmonics,
 implemented in SCALE3 ABSPACK scaling algorithm.
;
_exptl_absorpt_special_details     ?
_exptl_crystal_colour              'clear light colourless'
_exptl_crystal_colour_lustre       clear
_exptl_crystal_colour_modifier     light
_exptl_crystal_colour_primary      colourless
_exptl_crystal_density_diffrn      1.879
_exptl_crystal_density_meas        ?
_exptl_crystal_density_method      ?
_exptl_crystal_description         prism
_exptl_crystal_F_000               866
_exptl_crystal_size_max            0.3
_exptl_crystal_size_mid            0.05
_exptl_crystal_size_min            0.05
_exptl_transmission_factor_max     ?
_exptl_transmission_factor_min     ?
_diffrn_reflns_av_R_equivalents    0.0267
_diffrn_reflns_av_unetI/netI       0.0498
_diffrn_reflns_Laue_measured_fraction_full  0.994
_diffrn_reflns_Laue_measured_fraction_max  0.994
_diffrn_reflns_limit_h_max         13
_diffrn_reflns_limit_h_min         -13
_diffrn_reflns_limit_k_max         11
_diffrn_reflns_limit_k_min         -11
_diffrn_reflns_limit_l_max         16
_diffrn_reflns_limit_l_min         -16
_diffrn_reflns_number              5840
_diffrn_reflns_point_group_measured_fraction_full  0.994
_diffrn_reflns_point_group_measured_fraction_max  0.994
_diffrn_reflns_theta_full          25.024
_diffrn_reflns_theta_max           25.024
_diffrn_reflns_theta_min           1.978
_diffrn_ambient_environment        N~2~
_diffrn_ambient_temperature        180.05(10)
_diffrn_detector                   'CCD plate'
_diffrn_detector_area_resol_mean   8.0797
_diffrn_detector_type              Eos
_diffrn_measured_fraction_theta_full  0.994
_diffrn_measured_fraction_theta_max  0.994
_diffrn_measurement_details
;
List of Runs (angles in degrees, time in seconds):

  # Type    Start    End  Width  t~exp~   \w     \q     \k     \f   Frames
--------------------------------------------------------------------------
  1  \w     58.00  84.00   1.00  200.00    --   17.79 178.00   0.00   26
  2  \w     35.00  67.00   1.00  200.00    --   17.79 178.00 -90.00   32
  3  \w    -36.00  36.00   1.00  200.00    --   17.79 -38.00  60.00   72
  4  \w    -19.00  18.00   1.00  200.00    --  -15.60 -99.00  30.00   37
  5  \w    -39.00 -12.00   1.00  200.00    --   17.79 -57.00 -60.00   27
  6  \w    -88.00 -68.00   1.00  200.00    --  -15.60-178.00 120.00   20
;
_diffrn_measurement_device         'four-circle diffractometer'
_diffrn_measurement_device_type    'Xcalibur, Eos'
_diffrn_measurement_method         '\w scans'
_diffrn_orient_matrix_type        
 'CrysAlisPro convention (1999,Acta A55,543-557)'
_diffrn_orient_matrix_UB_11        -0.0523574000
_diffrn_orient_matrix_UB_12        0.0387950000
_diffrn_orient_matrix_UB_13        -0.0039538000
_diffrn_orient_matrix_UB_21        0.0364693000
_diffrn_orient_matrix_UB_22        0.0425990000
_diffrn_orient_matrix_UB_23        0.0388646000
_diffrn_orient_matrix_UB_31        0.0118225000
_diffrn_orient_matrix_UB_32        0.0404226000
_diffrn_orient_matrix_UB_33        -0.0371253000
_diffrn_radiation_monochromator    graphite
_diffrn_radiation_probe            x-ray
_diffrn_radiation_type             'Mo K\a'
_diffrn_radiation_wavelength       0.71073
_diffrn_source                     'fine-focus sealed X-ray tube'
_diffrn_source_type                'Enhance (Mo) X-ray Source'
_reflns_Friedel_coverage           0.000
_reflns_Friedel_fraction_full      .
_reflns_Friedel_fraction_max       .
_reflns_number_gt                  2377
_reflns_number_total               2712
_reflns_odcompleteness_completeness  99.37
_reflns_odcompleteness_iscentric   1
_reflns_odcompleteness_theta       26.32
_reflns_special_details
;
 Reflections were merged by SHELXL according to the crystal
 class for the calculation of statistics and refinement.
 
 _reflns_Friedel_fraction is defined as the number of unique
 Friedel pairs measured divided by the number that would be
 possible theoretically, ignoring centric projections and
 systematic absences.
;
_reflns_threshold_expression       'I > 2\s(I)'
_computing_cell_refinement         'CrysAlisPro 1.171.38.46 (Rigaku OD, 2015)'
_computing_data_collection         'CrysAlisPro 1.171.38.46 (Rigaku OD, 2015)'
_computing_data_reduction          'CrysAlisPro 1.171.38.46 (Rigaku OD, 2015)'
_computing_molecular_graphics      'Olex2 1.3 (Dolomanov et al., 2009)'
_computing_publication_material    'Olex2 1.3 (Dolomanov et al., 2009)'
_computing_structure_refinement    'SHELXL 2018/3 (Sheldrick, 2015)'
_computing_structure_solution      'SHELXT 2018/2 (Sheldrick, 2018)'
_refine_diff_density_max           0.492
_refine_diff_density_min           -0.419
_refine_diff_density_rms           0.094
_refine_ls_extinction_coef         .
_refine_ls_extinction_method       none
_refine_ls_goodness_of_fit_ref     1.057
_refine_ls_hydrogen_treatment      constr
_refine_ls_matrix_type             full
_refine_ls_number_parameters       241
_refine_ls_number_reflns           2712
_refine_ls_number_restraints       0
_refine_ls_R_factor_all            0.0386
_refine_ls_R_factor_gt             0.0300
_refine_ls_restrained_S_all        1.057
_refine_ls_shift/su_max            0.001
_refine_ls_shift/su_mean           0.000
_refine_ls_structure_factor_coef   Fsqd
_refine_ls_weighting_details      
 'w=1/[\s^2^(Fo^2^)+(0.0126P)^2^] where P=(Fo^2^+2Fc^2^)/3'
_refine_ls_weighting_scheme        calc
_refine_ls_wR_factor_gt            0.0453
_refine_ls_wR_factor_ref           0.0476
_refine_special_details            ?
_olex2_refinement_description
;
1. Fixed Uiso
 At 1.2 times of:
  All C(H) groups, All N(H) groups
2.a Aromatic/amide H refined with riding coordinates:
 N2(H2), C3(H3), C4(H4), C6(H6), C7(H7), C9(H9), C10(H10), C12(H12), C13(H13),
 C14(H14), C15(H15), C16(H16)
;
_atom_sites_solution_hydrogens     geom
_atom_sites_solution_primary       ?
_atom_sites_solution_secondary     ?
loop_
  _atom_site_label
  _atom_site_type_symbol
  _atom_site_fract_x
  _atom_site_fract_y
  _atom_site_fract_z
  _atom_site_U_iso_or_equiv
  _atom_site_adp_type
  _atom_site_occupancy
  _atom_site_site_symmetry_order
  _atom_site_calc_flag
  _atom_site_refinement_flags_posn
  _atom_site_refinement_flags_adp
  _atom_site_refinement_flags_occupancy
  _atom_site_disorder_assembly
  _atom_site_disorder_group
 Gd1 Gd 0.750000 0.75754(3) 0.250000 0.01598(8) Uani 1 2 d S T P . .
 O1 O 0.6252(2) 0.5540(2) 0.18561(15) 0.0215(6) Uani 1 1 d . . . . .
 O2 O 0.60840(19) 0.6529(2) 0.32050(15) 0.0201(5) Uani 1 1 d . . . . .
 O3 O 0.9536(2) 0.8415(2) 0.36040(15) 0.0239(6) Uani 1 1 d . . . . .
 O4 O 0.83686(19) 0.7672(2) 0.44065(15) 0.0225(5) Uani 1 1 d . . . . .
 O5 O 1.0149(2) 0.8506(3) 0.52625(16) 0.0313(7) Uani 1 1 d . . . . .
 O6 O 0.7170(2) 0.9812(2) 0.31401(14) 0.0222(6) Uani 1 1 d . . . . .
 O7 O 0.750000 1.1683(3) 0.250000 0.0267(8) Uani 1 2 d S T P . .
 N1 N 0.2554(2) -0.2792(3) 0.45498(18) 0.0196(7) Uani 1 1 d . . . . .
 N2 N 0.1938(2) -0.4158(3) 0.5452(2) 0.0235(7) Uani 1 1 d . . . . .
 H2 H 0.172582 -0.447864 0.593786 0.028 Uiso 1 1 calc R U . . .
 N3 N 0.9373(3) 0.8207(3) 0.4446(2) 0.0226(7) Uani 1 1 d . . . . .
 N4 N 0.750000 1.0466(4) 0.250000 0.0211(10) Uani 1 2 d S T P . .
 C1 C 0.5869(3) 0.5547(3) 0.2614(2) 0.0193(8) Uani 1 1 d . . . . .
 C2 C 0.5251(3) 0.4352(3) 0.2830(2) 0.0167(8) Uani 1 1 d . . . . .
 C3 C 0.5126(3) 0.3206(3) 0.2247(2) 0.0197(8) Uani 1 1 d . . . . .
 H3 H 0.535825 0.321870 0.167300 0.024 Uiso 1 1 calc R U . . .
 C4 C 0.4663(3) 0.2050(3) 0.2508(2) 0.0188(8) Uani 1 1 d . . . . .
 H4 H 0.459610 0.129514 0.211075 0.023 Uiso 1 1 calc R U . . .
 C5 C 0.4292(3) 0.2000(3) 0.3363(2) 0.0176(8) Uani 1 1 d . . . . .
 C6 C 0.4388(3) 0.3166(3) 0.3928(2) 0.0214(8) Uani 1 1 d . . . . .
 H6 H 0.412772 0.316997 0.448708 0.026 Uiso 1 1 calc R U . . .
 C7 C 0.4862(3) 0.4307(3) 0.3669(2) 0.0199(8) Uani 1 1 d . . . . .
 H7 H 0.492504 0.506464 0.406208 0.024 Uiso 1 1 calc R U . . .
 C8 C 0.3841(3) 0.0748(3) 0.3660(2) 0.0181(8) Uani 1 1 d . . . . .
 C9 C 0.4231(3) -0.0486(3) 0.3441(2) 0.0215(8) Uani 1 1 d . . . . .
 H9 H 0.478596 -0.052429 0.309409 0.026 Uiso 1 1 calc R U . . .
 C10 C 0.3818(3) -0.1645(3) 0.3725(2) 0.0217(8) Uani 1 1 d . . . . .
 H10 H 0.409796 -0.245919 0.357951 0.026 Uiso 1 1 calc R U . . .
 C11 C 0.2980(3) -0.1590(3) 0.4231(2) 0.0169(8) Uani 1 1 d . . . . .
 C12 C 0.2569(3) -0.0386(3) 0.4460(2) 0.0201(8) Uani 1 1 d . . . . .
 H12 H 0.200598 -0.035617 0.479894 0.024 Uiso 1 1 calc R U . . .
 C13 C 0.3002(3) 0.0773(3) 0.4180(2) 0.0197(8) Uani 1 1 d . . . . .
 H13 H 0.273202 0.158482 0.433925 0.024 Uiso 1 1 calc R U . . .
 C14 C 0.2289(3) -0.3977(4) 0.4025(2) 0.0271(9) Uani 1 1 d . . . . .
 H14 H 0.236078 -0.415613 0.339503 0.033 Uiso 1 1 calc R U . . .
 C15 C 0.1906(3) -0.4830(4) 0.4603(2) 0.0285(9) Uani 1 1 d . . . . .
 H15 H 0.166634 -0.570730 0.444830 0.034 Uiso 1 1 calc R U . . .
 C16 C 0.2342(3) -0.2940(3) 0.5424(2) 0.0201(8) Uani 1 1 d . . . . .
 H16 H 0.245939 -0.229774 0.592500 0.024 Uiso 1 1 calc R U . . .

loop_
  _atom_site_aniso_label
  _atom_site_aniso_U_11
  _atom_site_aniso_U_22
  _atom_site_aniso_U_33
  _atom_site_aniso_U_23
  _atom_site_aniso_U_13
  _atom_site_aniso_U_12
 Gd1 0.02025(13) 0.01114(13) 0.02123(12) 0.000 0.01315(9) 0.000
 O1 0.0306(14) 0.0174(14) 0.0248(11) -0.0027(10) 0.0200(11) -0.0045(12)
 O2 0.0275(13) 0.0134(13) 0.0260(12) -0.0043(11) 0.0180(10) -0.0056(12)
 O3 0.0274(13) 0.0267(15) 0.0233(12) 0.0003(12) 0.0160(11) -0.0027(13)
 O4 0.0219(12) 0.0195(14) 0.0297(12) 0.0009(12) 0.0135(10) -0.0017(13)
 O5 0.0284(15) 0.0360(17) 0.0243(12) 0.0041(13) 0.0023(11) -0.0008(14)
 O6 0.0321(14) 0.0186(14) 0.0223(12) 0.0031(11) 0.0176(11) 0.0005(12)
 O7 0.036(2) 0.015(2) 0.0311(18) 0.000 0.0132(16) 0.000
 N1 0.0217(15) 0.0186(17) 0.0213(14) 0.0021(13) 0.0111(12) -0.0018(14)
 N2 0.0254(17) 0.0216(18) 0.0289(15) 0.0092(14) 0.0162(13) -0.0005(15)
 N3 0.0227(17) 0.0175(17) 0.0290(16) 0.0026(14) 0.0107(14) 0.0088(15)
 N4 0.024(2) 0.016(2) 0.022(2) 0.000 0.0057(19) 0.000
 C1 0.0162(18) 0.016(2) 0.0264(18) 0.0025(17) 0.0084(15) 0.0030(17)
 C2 0.0142(18) 0.0156(19) 0.0194(16) 0.0028(15) 0.0047(14) -0.0006(16)
 C3 0.0203(19) 0.021(2) 0.0197(17) -0.0002(16) 0.0098(15) -0.0037(17)
 C4 0.0205(18) 0.0150(19) 0.0210(16) -0.0031(15) 0.0072(14) -0.0028(16)
 C5 0.0129(17) 0.018(2) 0.0206(16) 0.0015(15) 0.0047(14) -0.0013(16)
 C6 0.023(2) 0.023(2) 0.0228(17) -0.0012(17) 0.0129(16) -0.0013(18)
 C7 0.023(2) 0.016(2) 0.0226(17) -0.0028(16) 0.0104(15) 0.0020(17)
 C8 0.0176(19) 0.019(2) 0.0180(16) 0.0001(16) 0.0067(14) -0.0033(17)
 C9 0.0231(19) 0.023(2) 0.0248(18) 0.0004(17) 0.0164(15) -0.0028(18)
 C10 0.026(2) 0.016(2) 0.0285(18) 0.0014(17) 0.0156(16) 0.0030(18)
 C11 0.0188(19) 0.0168(19) 0.0145(16) 0.0034(15) 0.0048(14) -0.0027(17)
 C12 0.0213(19) 0.022(2) 0.0210(17) 0.0016(16) 0.0125(15) -0.0019(18)
 C13 0.0235(19) 0.0146(19) 0.0223(17) -0.0039(16) 0.0096(15) 0.0013(18)
 C14 0.036(2) 0.021(2) 0.0258(18) -0.0066(18) 0.0128(17) -0.008(2)
 C15 0.039(2) 0.020(2) 0.0273(19) -0.0015(18) 0.0119(17) -0.006(2)
 C16 0.0223(18) 0.020(2) 0.0204(16) 0.0015(16) 0.0105(15) 0.0026(17)

_geom_special_details
;
 All esds (except the esd in the dihedral angle between two l.s. planes)
 are estimated using the full covariance matrix.  The cell esds are taken
 into account individually in the estimation of esds in distances, angles
 and torsion angles; correlations between esds in cell parameters are only
 used when they are defined by crystal symmetry.  An approximate (isotropic)
 treatment of cell esds is used for estimating esds involving l.s. planes.
;
loop_
  _geom_bond_atom_site_label_1
  _geom_bond_atom_site_label_2
  _geom_bond_distance
  _geom_bond_site_symmetry_2
  _geom_bond_publ_flag
 Gd1 O1 2.497(2) . ?
 Gd1 O1 2.497(2) 2_655 ?
 Gd1 O2 2.427(2) 2_655 ?
 Gd1 O2 2.427(2) . ?
 Gd1 O3 2.494(2) 2_655 ?
 Gd1 O3 2.494(2) . ?
 Gd1 O4 2.5135(19) . ?
 Gd1 O4 2.5135(19) 2_655 ?
 Gd1 O6 2.503(2) 2_655 ?
 Gd1 O6 2.503(2) . ?
 Gd1 C1 2.828(3) 2_655 ?
 Gd1 C1 2.828(3) . ?
 O1 C1 1.282(4) . ?
 O2 C1 1.259(4) . ?
 O3 N3 1.272(3) . ?
 O4 N3 1.269(3) . ?
 O5 N3 1.229(3) . ?
 O6 N4 1.271(3) . ?
 O7 N4 1.227(5) . ?
 N1 C11 1.436(4) . ?
 N1 C14 1.381(4) . ?
 N1 C16 1.335(4) . ?
 N2 H2 0.8600 . ?
 N2 C15 1.357(4) . ?
 N2 C16 1.320(4) . ?
 C1 C2 1.485(4) . ?
 C2 C3 1.392(4) . ?
 C2 C7 1.394(4) . ?
 C3 H3 0.9300 . ?
 C3 C4 1.384(4) . ?
 C4 H4 0.9300 . ?
 C4 C5 1.402(4) . ?
 C5 C6 1.400(4) . ?
 C5 C8 1.480(4) . ?
 C6 H6 0.9300 . ?
 C6 C7 1.375(4) . ?
 C7 H7 0.9300 . ?
 C8 C9 1.393(4) . ?
 C8 C13 1.399(4) . ?
 C9 H9 0.9300 . ?
 C9 C10 1.372(4) . ?
 C10 H10 0.9300 . ?
 C10 C11 1.385(4) . ?
 C11 C12 1.381(4) . ?
 C12 H12 0.9300 . ?
 C12 C13 1.380(4) . ?
 C13 H13 0.9300 . ?
 C14 H14 0.9300 . ?
 C14 C15 1.356(5) . ?
 C15 H15 0.9300 . ?
 C16 H16 0.9300 . ?

loop_
  _geom_angle_atom_site_label_1
  _geom_angle_atom_site_label_2
  _geom_angle_atom_site_label_3
  _geom_angle
  _geom_angle_site_symmetry_1
  _geom_angle_site_symmetry_3
  _geom_angle_publ_flag
 O1 Gd1 O1 69.52(10) . 2_655 ?
 O1 Gd1 O4 112.95(7) 2_655 2_655 ?
 O1 Gd1 O4 112.95(7) . . ?
 O1 Gd1 O4 70.98(7) . 2_655 ?
 O1 Gd1 O4 70.97(7) 2_655 . ?
 O1 Gd1 O6 136.77(7) . . ?
 O1 Gd1 O6 138.72(7) 2_655 . ?
 O1 Gd1 O6 136.77(7) 2_655 2_655 ?
 O1 Gd1 O6 138.72(7) . 2_655 ?
 O1 Gd1 C1 26.95(8) . . ?
 O1 Gd1 C1 72.76(8) 2_655 . ?
 O1 Gd1 C1 72.76(8) . 2_655 ?
 O1 Gd1 C1 26.95(8) 2_655 2_655 ?
 O2 Gd1 O1 53.07(7) . . ?
 O2 Gd1 O1 83.49(7) . 2_655 ?
 O2 Gd1 O1 83.49(7) 2_655 . ?
 O2 Gd1 O1 53.07(7) 2_655 2_655 ?
 O2 Gd1 O2 128.47(10) . 2_655 ?
 O2 Gd1 O3 76.59(7) 2_655 . ?
 O2 Gd1 O3 121.79(7) . . ?
 O2 Gd1 O3 121.79(7) 2_655 2_655 ?
 O2 Gd1 O3 76.59(7) . 2_655 ?
 O2 Gd1 O4 70.68(7) . . ?
 O2 Gd1 O4 70.68(7) 2_655 2_655 ?
 O2 Gd1 O4 111.39(7) . 2_655 ?
 O2 Gd1 O4 111.39(7) 2_655 . ?
 O2 Gd1 O6 92.24(7) 2_655 2_655 ?
 O2 Gd1 O6 138.07(7) 2_655 . ?
 O2 Gd1 O6 92.25(7) . . ?
 O2 Gd1 O6 138.07(7) . 2_655 ?
 O2 Gd1 C1 105.54(9) . 2_655 ?
 O2 Gd1 C1 26.32(8) . . ?
 O2 Gd1 C1 105.54(9) 2_655 . ?
 O2 Gd1 C1 26.32(8) 2_655 2_655 ?
 O3 Gd1 O1 144.56(8) 2_655 2_655 ?
 O3 Gd1 O1 75.09(7) 2_655 . ?
 O3 Gd1 O1 144.56(8) . . ?
 O3 Gd1 O1 75.09(7) . 2_655 ?
 O3 Gd1 O3 140.34(11) 2_655 . ?
 O3 Gd1 O4 51.27(7) 2_655 2_655 ?
 O3 Gd1 O4 126.82(7) 2_655 . ?
 O3 Gd1 O4 51.27(7) . . ?
 O3 Gd1 O4 126.82(7) . 2_655 ?
 O3 Gd1 O6 72.59(7) . . ?
 O3 Gd1 O6 71.82(7) 2_655 . ?
 O3 Gd1 O6 72.59(7) 2_655 2_655 ?
 O3 Gd1 O6 71.82(7) . 2_655 ?
 O3 Gd1 C1 136.30(8) . . ?
 O3 Gd1 C1 76.55(8) 2_655 . ?
 O3 Gd1 C1 136.30(8) 2_655 2_655 ?
 O3 Gd1 C1 76.56(8) . 2_655 ?
 O4 Gd1 O4 175.54(11) . 2_655 ?
 O4 Gd1 C1 90.21(8) 2_655 2_655 ?
 O4 Gd1 C1 93.01(8) 2_655 . ?
 O4 Gd1 C1 93.01(8) . 2_655 ?
 O4 Gd1 C1 90.21(8) . . ?
 O6 Gd1 O4 68.92(7) . . ?
 O6 Gd1 O4 106.83(7) . 2_655 ?
 O6 Gd1 O4 68.92(7) 2_655 2_655 ?
 O6 Gd1 O4 106.84(7) 2_655 . ?
 O6 Gd1 O6 51.47(10) 2_655 . ?
 O6 Gd1 C1 149.10(8) 2_655 . ?
 O6 Gd1 C1 116.38(9) . . ?
 O6 Gd1 C1 149.10(8) . 2_655 ?
 O6 Gd1 C1 116.38(9) 2_655 2_655 ?
 C1 Gd1 C1 87.41(14) 2_655 . ?
 C1 O1 Gd1 91.06(19) . . ?
 C1 O2 Gd1 94.9(2) . . ?
 N3 O3 Gd1 96.31(17) . . ?
 N3 O4 Gd1 95.43(16) . . ?
 N4 O6 Gd1 95.5(2) . . ?
 C14 N1 C11 127.1(3) . . ?
 C16 N1 C11 124.7(3) . . ?
 C16 N1 C14 108.3(3) . . ?
 C15 N2 H2 125.0 . . ?
 C16 N2 H2 125.0 . . ?
 C16 N2 C15 110.0(3) . . ?
 O3 N3 Gd1 58.05(14) . . ?
 O4 N3 Gd1 58.94(14) . . ?
 O4 N3 O3 117.0(2) . . ?
 O5 N3 Gd1 178.4(2) . . ?
 O5 N3 O3 121.9(3) . . ?
 O5 N3 O4 121.2(3) . . ?
 O6 N4 Gd1 58.77(19) . . ?
 O6 N4 Gd1 58.77(19) 2_655 . ?
 O6 N4 O6 117.5(4) . 2_655 ?
 O7 N4 Gd1 180.0 . . ?
 O7 N4 O6 121.23(19) . . ?
 O7 N4 O6 121.23(19) . 2_655 ?
 O1 C1 Gd1 61.99(17) . . ?
 O1 C1 C2 119.4(3) . . ?
 O2 C1 Gd1 58.78(17) . . ?
 O2 C1 O1 120.1(3) . . ?
 O2 C1 C2 120.4(3) . . ?
 C2 C1 Gd1 167.8(2) . . ?
 C3 C2 C1 121.0(3) . . ?
 C3 C2 C7 117.8(3) . . ?
 C7 C2 C1 120.9(3) . . ?
 C2 C3 H3 119.4 . . ?
 C4 C3 C2 121.1(3) . . ?
 C4 C3 H3 119.4 . . ?
 C3 C4 H4 119.5 . . ?
 C3 C4 C5 121.0(3) . . ?
 C5 C4 H4 119.5 . . ?
 C4 C5 C8 120.7(3) . . ?
 C6 C5 C4 117.5(3) . . ?
 C6 C5 C8 121.7(3) . . ?
 C5 C6 H6 119.5 . . ?
 C7 C6 C5 121.0(3) . . ?
 C7 C6 H6 119.5 . . ?
 C2 C7 H7 119.3 . . ?
 C6 C7 C2 121.5(3) . . ?
 C6 C7 H7 119.3 . . ?
 C9 C8 C5 121.8(3) . . ?
 C9 C8 C13 117.8(3) . . ?
 C13 C8 C5 120.4(3) . . ?
 C8 C9 H9 119.2 . . ?
 C10 C9 C8 121.7(3) . . ?
 C10 C9 H9 119.2 . . ?
 C9 C10 H10 120.4 . . ?
 C9 C10 C11 119.2(3) . . ?
 C11 C10 H10 120.4 . . ?
 C10 C11 N1 120.0(3) . . ?
 C12 C11 N1 119.2(3) . . ?
 C12 C11 C10 120.8(3) . . ?
 C11 C12 H12 120.3 . . ?
 C13 C12 C11 119.4(3) . . ?
 C13 C12 H12 120.3 . . ?
 C8 C13 H13 119.4 . . ?
 C12 C13 C8 121.1(3) . . ?
 C12 C13 H13 119.4 . . ?
 N1 C14 H14 126.6 . . ?
 C15 C14 N1 106.8(3) . . ?
 C15 C14 H14 126.6 . . ?
 N2 C15 H15 126.6 . . ?
 C14 C15 N2 106.8(3) . . ?
 C14 C15 H15 126.6 . . ?
 N1 C16 H16 126.0 . . ?
 N2 C16 N1 108.0(3) . . ?
 N2 C16 H16 126.0 . . ?

loop_
  _geom_hbond_atom_site_label_D
  _geom_hbond_atom_site_label_H
  _geom_hbond_atom_site_label_A
  _geom_hbond_distance_DH
  _geom_hbond_distance_HA
  _geom_hbond_distance_DA
  _geom_hbond_angle_DHA
  _geom_hbond_site_symmetry_A
  _geom_hbond_publ_flag
 N2 H2 O1 0.86 1.89 2.737(3) 167.4 4_556 yes
 C15 H15 O4 0.93 2.56 3.244(4) 131.1 3_656 yes
 C16 H16 O7 0.93 2.27 3.117(3) 150.5 3_666 yes

loop_
  _geom_torsion_atom_site_label_1
  _geom_torsion_atom_site_label_2
  _geom_torsion_atom_site_label_3
  _geom_torsion_atom_site_label_4
  _geom_torsion
  _geom_torsion_site_symmetry_1
  _geom_torsion_site_symmetry_2
  _geom_torsion_site_symmetry_3
  _geom_torsion_site_symmetry_4
  _geom_torsion_publ_flag
 Gd1 O1 C1 O2 9.5(3) . . . . ?
 Gd1 O1 C1 C2 -166.1(3) . . . . ?
 Gd1 O2 C1 O1 -9.8(3) . . . . ?
 Gd1 O2 C1 C2 165.8(3) . . . . ?
 Gd1 O3 N3 O4 2.1(3) . . . . ?
 Gd1 O3 N3 O5 -178.1(3) . . . . ?
 Gd1 O4 N3 O3 -2.1(3) . . . . ?
 Gd1 O4 N3 O5 178.1(3) . . . . ?
 Gd1 O6 N4 O6 0.002(1) . . . 2_655 ?
 Gd1 O6 N4 O7 180.000(1) . . . . ?
 Gd1 C1 C2 C3 -90.4(11) . . . . ?
 Gd1 C1 C2 C7 84.6(12) . . . . ?
 O1 C1 C2 C3 2.7(5) . . . . ?
 O1 C1 C2 C7 177.7(3) . . . . ?
 O2 C1 C2 C3 -173.0(3) . . . . ?
 O2 C1 C2 C7 2.0(5) . . . . ?
 N1 C11 C12 C13 178.2(3) . . . . ?
 N1 C14 C15 N2 0.3(4) . . . . ?
 C1 C2 C3 C4 173.4(3) . . . . ?
 C1 C2 C7 C6 -174.1(3) . . . . ?
 C2 C3 C4 C5 0.7(5) . . . . ?
 C3 C2 C7 C6 1.0(5) . . . . ?
 C3 C4 C5 C6 1.1(5) . . . . ?
 C3 C4 C5 C8 -177.7(3) . . . . ?
 C4 C5 C6 C7 -1.8(5) . . . . ?
 C4 C5 C8 C9 28.6(5) . . . . ?
 C4 C5 C8 C13 -151.7(3) . . . . ?
 C5 C6 C7 C2 0.8(5) . . . . ?
 C5 C8 C9 C10 179.5(3) . . . . ?
 C5 C8 C13 C12 179.8(3) . . . . ?
 C6 C5 C8 C9 -150.2(3) . . . . ?
 C6 C5 C8 C13 29.5(5) . . . . ?
 C7 C2 C3 C4 -1.7(5) . . . . ?
 C8 C5 C6 C7 177.0(3) . . . . ?
 C8 C9 C10 C11 0.8(5) . . . . ?
 C9 C8 C13 C12 -0.5(5) . . . . ?
 C9 C10 C11 N1 -178.9(3) . . . . ?
 C9 C10 C11 C12 -0.7(5) . . . . ?
 C10 C11 C12 C13 -0.1(5) . . . . ?
 C11 N1 C14 C15 -179.3(3) . . . . ?
 C11 N1 C16 N2 178.7(3) . . . . ?
 C11 C12 C13 C8 0.6(5) . . . . ?
 C13 C8 C9 C10 -0.2(5) . . . . ?
 C14 N1 C11 C10 -38.6(5) . . . . ?
 C14 N1 C11 C12 143.1(3) . . . . ?
 C14 N1 C16 N2 -1.1(4) . . . . ?
 C15 N2 C16 N1 1.3(4) . . . . ?
 C16 N1 C11 C10 141.7(3) . . . . ?
 C16 N1 C11 C12 -36.6(4) . . . . ?
 C16 N1 C14 C15 0.5(4) . . . . ?
 C16 N2 C15 C14 -1.0(4) . . . . ?

_shelx_res_file
;
TITL md_4168_beda_a.res in P2/n
    md_4168_beda.res
    created by SHELXL-2018/3 at 15:05:45 on 04-Sep-2021
REM Old TITL MD_4168_BeDa in Pn
REM SHELXT solution in P2/n: R1 0.084, Rweak 0.007, Alpha 0.031
REM <I/s> 0.749 for 186 systematic absences, Orientation as input
REM Formula found by SHELXT: C34 N5 O13 Gd
CELL 0.71073 11.6154 10.0797 13.9905 90 109.817 90
ZERR 2 0.0007 0.0005 0.0007 0 0.007 0
LATT 1
SYMM 0.5-X,+Y,0.5-Z
SFAC C H Gd N O
UNIT 64 48 2 14 26
EQIV $1 -0.5+X,-Y,0.5+Z
EQIV $2 1-X,-Y,1-Z
EQIV $3 1-X,1-Y,1-Z

L.S. 15
PLAN  5
SIZE 0.05 0.05 0.3
CONF
HTAB N2 O1_$1
HTAB C15 O4_$2
HTAB C16 O7_$3
htab
BOND
LIST 4
MORE -1
BOND $H
fmap 2
acta
SHEL 999 0.84
OMIT -3 4 2
OMIT -2 0 8
REM <olex2.extras>
REM <HklSrc "%.\\MD_4168_BeDa.hkl">
REM </olex2.extras>

WGHT    0.012600
FVAR       0.30124
GD1   3    0.750000    0.757540    0.250000    10.50000    0.02025    0.01114 =
         0.02123    0.00000    0.01315    0.00000
O1    5    0.625230    0.554008    0.185609    11.00000    0.03062    0.01739 =
         0.02475   -0.00266    0.01999   -0.00445
O2    5    0.608403    0.652873    0.320500    11.00000    0.02754    0.01343 =
         0.02605   -0.00426    0.01797   -0.00556
O3    5    0.953619    0.841466    0.360397    11.00000    0.02740    0.02672 =
         0.02329    0.00032    0.01598   -0.00272
O4    5    0.836863    0.767238    0.440653    11.00000    0.02189    0.01951 =
         0.02967    0.00090    0.01351   -0.00168
O5    5    1.014943    0.850599    0.526251    11.00000    0.02841    0.03596 =
         0.02435    0.00407    0.00226   -0.00075
O6    5    0.717027    0.981218    0.314013    11.00000    0.03211    0.01859 =
         0.02234    0.00313    0.01763    0.00049
O7    5    0.750000    1.168276    0.250000    10.50000    0.03591    0.01456 =
         0.03114    0.00000    0.01316    0.00000
N1    4    0.255416   -0.279216    0.454975    11.00000    0.02171    0.01859 =
         0.02130    0.00215    0.01111   -0.00176
N2    4    0.193785   -0.415816    0.545244    11.00000    0.02541    0.02158 =
         0.02893    0.00915    0.01618   -0.00046
AFIX  43
H2    2    0.172582   -0.447864    0.593786    11.00000   -1.20000
AFIX   0
N3    4    0.937291    0.820743    0.444552    11.00000    0.02272    0.01746 =
         0.02902    0.00257    0.01069    0.00882
N4    4    0.750000    1.046592    0.250000    10.50000    0.02386    0.01619 =
         0.02179    0.00000    0.00567    0.00000
C1    1    0.586946    0.554737    0.261434    11.00000    0.01622    0.01616 =
         0.02641    0.00254    0.00839    0.00304
C2    1    0.525089    0.435153    0.282969    11.00000    0.01425    0.01560 =
         0.01938    0.00280    0.00466   -0.00057
C3    1    0.512618    0.320644    0.224717    11.00000    0.02028    0.02130 =
         0.01972   -0.00016    0.00985   -0.00368
AFIX  43
H3    2    0.535825    0.321870    0.167300    11.00000   -1.20000
AFIX   0
C4    1    0.466273    0.205016    0.250801    11.00000    0.02050    0.01499 =
         0.02099   -0.00307    0.00721   -0.00277
AFIX  43
H4    2    0.459610    0.129514    0.211075    11.00000   -1.20000
AFIX   0
C5    1    0.429205    0.200003    0.336251    11.00000    0.01295    0.01835 =
         0.02064    0.00145    0.00470   -0.00128
C6    1    0.438839    0.316634    0.392766    11.00000    0.02268    0.02278 =
         0.02284   -0.00119    0.01288   -0.00127
AFIX  43
H6    2    0.412772    0.316997    0.448708    11.00000   -1.20000
AFIX   0
C7    1    0.486233    0.430656    0.366870    11.00000    0.02286    0.01644 =
         0.02261   -0.00285    0.01039    0.00198
AFIX  43
H7    2    0.492504    0.506464    0.406208    11.00000   -1.20000
AFIX   0
C8    1    0.384054    0.074802    0.366014    11.00000    0.01755    0.01933 =
         0.01803    0.00013    0.00673   -0.00325
C9    1    0.423124   -0.048556    0.344131    11.00000    0.02311    0.02281 =
         0.02484    0.00042    0.01640   -0.00278
AFIX  43
H9    2    0.478596   -0.052429    0.309409    11.00000   -1.20000
AFIX   0
C10   1    0.381832   -0.164531    0.372514    11.00000    0.02587    0.01568 =
         0.02846    0.00137    0.01556    0.00302
AFIX  43
H10   2    0.409796   -0.245919    0.357951    11.00000   -1.20000
AFIX   0
C11   1    0.298015   -0.158977    0.423106    11.00000    0.01882    0.01680 =
         0.01446    0.00343    0.00483   -0.00273
C12   1    0.256923   -0.038580    0.445960    11.00000    0.02133    0.02202 =
         0.02105    0.00156    0.01248   -0.00194
AFIX  43
H12   2    0.200598   -0.035617    0.479894    11.00000   -1.20000
AFIX   0
C13   1    0.300214    0.077325    0.417975    11.00000    0.02345    0.01461 =
         0.02231   -0.00393    0.00956    0.00134
AFIX  43
H13   2    0.273202    0.158482    0.433925    11.00000   -1.20000
AFIX   0
C14   1    0.228942   -0.397748    0.402472    11.00000    0.03612    0.02126 =
         0.02580   -0.00656    0.01278   -0.00809
AFIX  43
H14   2    0.236078   -0.415613    0.339503    11.00000   -1.20000
AFIX   0
C15   1    0.190565   -0.483030    0.460339    11.00000    0.03893    0.01980 =
         0.02730   -0.00155    0.01189   -0.00589
AFIX  43
H15   2    0.166634   -0.570730    0.444830    11.00000   -1.20000
AFIX   0
C16   1    0.234236   -0.294030    0.542387    11.00000    0.02227    0.02018 =
         0.02037    0.00149    0.01047    0.00262
AFIX  43
H16   2    0.245939   -0.229774    0.592500    11.00000   -1.20000
AFIX   0
HKLF 4


REM  md_4168_beda_a.res in P2/n
REM wR2 = 0.0476, GooF = S = 1.057, Restrained GooF = 1.057 for all data
REM R1 = 0.0300 for 2377 Fo > 4sig(Fo) and 0.0386 for all 2712 data
REM 241 parameters refined using 0 restraints

END

WGHT      0.0126      0.0000

REM Instructions for potential hydrogen bonds
HTAB N2 O1_$1
HTAB C15 O4_$2
HTAB C16 O7_$3

REM Highest difference peak  0.492,  deepest hole -0.419,  1-sigma level  0.094
Q1    1   0.2001 -0.4117  0.2942  11.00000  0.05    0.49
Q2    1   0.6811  0.7600  0.1769  11.00000  0.05    0.41
Q3    1   0.4159  0.2191  0.2813  11.00000  0.05    0.41
Q4    1   0.3376  0.0766  0.3437  11.00000  0.05    0.38
Q5    1   0.7847  0.7719  0.1865  11.00000  0.05    0.37
;
_shelx_res_checksum                76487
_shelx_hkl_file
;
 -14  -1  -2   22.98    8.67
 -14  -1  -1  106.22   14.94
 -14  -1   0    9.18    6.31
 -14  -2  -2   52.55   11.52
 -14  -2  -1   -1.37    4.61
 -14  -2   0   89.62   13.74
 -14  -3  -1  123.19   16.46
 -14  -3   0    8.63    6.70
 -14  -4  -1   24.86    8.68
 -14  -4   0   72.51   12.27
 -14  -5   0    0.79    3.64
 -13  -1  -3    2.55    6.18
 -13  -1  -2   70.92   12.10
 -13  -1  -1   30.43    8.60
 -13  -1   0   63.15   10.47
 -13  -1   1    8.53    5.38
 -13  -1   2  209.14   16.69
 -13  -2  -3   67.11   12.19
 -13  -2  -2   11.86    6.43
 -13  -2  -1   73.76   12.07
 -13  -2   0    7.30    5.17
 -13  -2   1  255.42   19.77
 -13  -2   2    4.27    4.73
 -13  -3  -3   11.68    6.02
 -13  -3  -2   50.79   10.69
 -13  -3  -1    4.12    5.14
 -13  -3   0  139.77   15.44
 -13  -3   1    5.53    4.92
 -13  -3   2  226.10   17.99
 -13  -4  -2   24.55    8.78
 -13  -4  -1   97.03   13.98
 -13  -4   0   13.48    7.12
 -13  -4   1   54.56   10.08
 -13  -4   2   55.61    9.77
 -13  -5  -1   -9.59    6.18
 -13  -5   0   74.77   12.64
 -13  -5   1   -1.31    4.14
 -12   0  -5    7.28    6.09
 -12   0  -4  189.37   20.11
 -12   0  -3   -6.49    5.17
 -12   0  -2   83.00   12.51
 -12   0  -1   10.54    6.13
 -12   0   0  158.99   15.32
 -12  -1  -5   97.17   15.45
 -12  -1  -4   15.49    7.93
 -12  -1  -3  115.23   15.15
 -12  -1  -2   -1.62    4.54
 -12  -1  -1   90.03   12.27
 -12  -1   0    2.77    3.72
 -12  -1   1  175.45   15.51
 -12  -1   2    7.44    8.05
 -12  -1   3  155.77   13.07
 -12  -1   4    4.83    3.67
 -12  -2  -5    8.35    5.61
 -12  -2  -4  145.57   17.91
 -12  -2  -3    8.63    5.33
 -12  -2  -2   28.38    7.66
 -12  -2  -1   -0.67    3.94
 -12  -2   0  190.05   19.50
 -12  -2   1    9.15    5.37
 -12  -2   2  222.43   16.50
 -12  -2   3    4.41    3.44
 -12  -2   4  176.48   13.22
 -12  -3  -4    0.72    5.66
 -12  -3  -3   96.27   14.10
 -12  -3  -2    3.37    4.16
 -12  -3  -1  203.43   19.28
 -12  -3   0    7.38    6.10
 -12  -3   1   85.63   11.39
 -12  -3   2    4.74    4.53
 -12  -3   3  214.75   15.83
 -12  -3   4   35.09    6.55
 -12  -4  -4   97.57   15.64
 -12  -4  -3   98.36   14.96
 -12  -4  -2   44.20   10.34
 -12  -4  -1    9.64    6.97
 -12  -4   0  279.81   21.47
 -12  -4   1   10.10    4.41
 -12  -5  -3   29.26    9.09
 -12  -5  -2   17.22    8.09
 -11   0  -6   10.05    7.30
 -11   0  -5  178.04   19.16
 -11   0  -4   -0.88    6.21
 -11   0  -3   17.86    6.65
 -11   0  -2    2.28    3.90
 -11   0  -1  124.19   13.52
 -11   0   0   -0.70    3.28
 -11   0   1  190.62   14.96
 -11   0   2   -1.31    3.14
 -11  -1  -6  137.11   17.86
 -11  -1  -5   16.23    9.20
 -11  -1  -4   77.34   12.58
 -11  -1  -3   -1.03    4.80
 -11  -1  -2   69.09   10.93
 -11  -1  -1   29.42    7.93
 -11  -1   0  303.72   19.91
 -11  -1   1   28.90    6.69
 -11  -1   2  232.43   15.80
 -11  -1   3    7.08    5.35
 -11  -1   4  296.33   15.45
 -11  -1   5    2.25    2.50
 -11  -2  -6    4.30    5.98
 -11  -2  -5  149.51   17.66
 -11  -2  -4    0.67    4.32
 -11  -2  -3  180.15   17.90
 -11  -2  -2    9.34    5.90
 -11  -2  -1  143.83   14.73
 -11  -2   0   15.13    5.28
 -11  -2   1  276.40   18.37
 -11  -2   2    0.40    2.63
 -11  -2   3  198.76   13.77
 -11  -2   4   12.63    4.02
 -11  -2   5  469.88   18.40
 -11  -2   6   45.32    5.32
 -11  -3  -6  103.57   15.62
 -11  -3  -5   15.55    8.71
 -11  -3  -4   36.68    9.31
 -11  -3  -3   18.42    6.80
 -11  -3  -2  208.94   18.45
 -11  -3  -1   48.27    9.61
 -11  -3   0  336.10   21.78
 -11  -3   1   73.84    9.80
 -11  -3   2  179.25   14.53
 -11  -3   3   37.73    7.16
 -11  -3   4   99.55   10.12
 -11  -3   5   30.39    5.45
 -11  -3   6  126.51    9.44
 -11  -4  -5  101.39   15.53
 -11  -4  -4   17.57    7.67
 -11  -4  -3  176.83   18.51
 -11  -4  -2   12.86    6.54
 -10   0  -8  110.90   16.36
 -10   0  -7    1.14    5.62
 -10   0  -6  166.68   18.47
 -10   0  -5    2.06    4.47
 -10   0  -4  221.72   19.92
 -10   0  -3   -1.63    4.00
 -10   0  -2  208.89   17.34
 -10   0  -1    0.14    4.42
 -10   0   0  226.46   16.33
 -10   0   1   -1.23    3.10
 -10   0   2  197.09   13.53
 -10   0   3   -0.43    2.47
 -10  -1  -7   76.24   13.98
 -10  -1  -6    6.51    5.15
 -10  -1  -5  217.29   20.26
 -10  -1  -4   36.28    8.24
 -10  -1  -3   38.87    8.95
 -10  -1  -2   19.76    6.22
 -10  -1  -1  284.90   19.14
 -10  -1   0   21.07    5.39
 -10  -1   1  159.76   13.12
 -10  -1   2    5.38    4.05
 -10  -1   3  248.81   14.34
 -10  -1   4   -2.71    2.24
 -10  -1   5  441.44   15.69
 -10  -2  -7   -1.24    5.98
 -10  -2  -6  108.43   15.41
 -10  -2  -5    3.43    5.90
 -10  -2  -4  140.65   15.67
 -10  -2  -3    2.71    5.47
 -10  -2  -2  166.88   15.92
 -10  -2  -1   10.22    4.38
 -10  -2   0  560.19   25.89
 -10  -2   1    3.57    3.85
 -10  -2   2  165.70   12.73
 -10  -2   3    5.03    3.49
 -10  -2   4  409.81   17.37
 -10  -2   5   24.39    4.99
 -10  -2   6  433.20   14.49
 -10  -2   7   11.59    2.36
 -10  -3  -7  187.46   20.46
 -10  -3  -6    1.64    5.17
 -10  -3  -5  199.12   19.98
 -10  -3  -4    0.07    4.28
 -10  -3  -3  176.04   17.49
 -10  -3  -2   26.55    7.17
 -10  -4  -6  106.93   15.57
 -10  -4  -5   27.30    7.80
 -10  -5  -6   61.90   12.15
  -9   0  -9   31.17    9.52
  -9   0  -8   -1.65    4.38
  -9   0  -7  106.28   14.97
  -9   0  -6   -1.09    4.11
  -9   0  -5  106.64   13.95
  -9   0  -4    0.97    3.68
  -9   0  -3  354.10   22.24
  -9   0  -2    7.00    5.08
  -9   0  -1  774.91   29.68
  -9   0   0    6.48    3.59
  -9   0   1  271.23   15.85
  -9   0   2    1.97    2.73
  -9   0   3  259.75   13.26
  -9  -1  -9    2.78    6.14
  -9  -1  -8   61.01   11.62
  -9  -1  -7   18.66    8.08
  -9   1  -6  225.82   20.75
  -9  -1  -6  241.40   20.79
  -9   1  -5   -3.39    4.73
  -9  -1  -5    1.52    5.58
  -9  -1  -4   76.09   11.34
  -9   1  -4   87.07   11.79
  -9   1  -3    4.00    3.91
  -9  -1  -3    3.17    3.52
  -9  -1  -2  612.74   27.78
  -9   1  -2  633.22   28.44
  -9  -1  -1   49.32    8.24
  -9   1  -1   50.17    7.80
  -9  -1   0  139.12   12.53
  -9  -1   1    3.41    2.96
  -9  -1   2  122.86   10.25
  -9  -1   3   44.35    5.83
  -9  -1   4  408.35   15.45
  -9  -1   5   17.89    3.35
  -9  -1   6  185.56    7.67
  -9  -2  -9   84.02   14.38
  -9  -2  -8   -1.05    5.41
  -9  -2  -7  138.43   16.82
  -9  -2  -6    8.13    4.97
  -9  -2  -5  107.15   13.12
  -9  -2  -4    7.17    5.93
  -9  -2  -3  129.76   13.81
  -9  -2  -2   84.35   10.87
  -9  -2  -1  267.11   17.59
  -9  -2   0    2.10    3.53
  -9   2   3  356.30   13.15
  -9   2   4   20.82    3.77
  -9   2   5  440.07   16.59
  -9  -2   6   25.68    3.55
  -9   2   6   27.98    5.17
  -9  -2   7  382.27   10.31
  -9  -3  -8  127.95   17.08
  -9  -3  -7    7.90    7.49
  -9  -3  -6  253.83   21.78
  -9  -3  -5   15.21    6.68
  -9  -3  -4  214.78   18.78
  -9  -4  -8   14.39    9.23
  -9  -4  -7  124.57   16.81
  -9  -4  -6    8.99    6.81
  -9 -10   1   79.49   13.47
  -9 -10   6   51.31   12.29
  -9 -11   2   54.52   11.80
  -9 -11   3   69.11   14.13
  -8   0 -10  107.51   16.18
  -8   0  -9    4.19    6.08
  -8   0  -8  203.78   20.26
  -8   0  -7    0.73    4.06
  -8   0  -6  164.97   16.73
  -8   0  -5    6.27    5.06
  -8   0  -4  538.42   27.49
  -8   0  -3    0.26    3.58
  -8   0  -2  695.81   28.09
  -8   0  -1   -0.41    3.49
  -8   0   0  594.80   22.91
  -8   0   1    2.60    2.80
  -8   0   2  606.64   20.23
  -8   0   3    0.40    1.86
  -8  -1 -10    8.47    6.67
  -8  -1  -9   27.49    8.36
  -8   1  -8    2.46    5.92
  -8  -1  -8    7.04    4.62
  -8   1  -7  160.96   17.31
  -8  -1  -7  170.85   17.88
  -8   1  -6   34.53    8.80
  -8  -1  -6   47.33    9.17
  -8   1  -5  115.48   13.58
  -8  -1  -5  108.46   12.89
  -8   1  -4   44.21    8.57
  -8  -1  -4   36.62    7.18
  -8  -1  -3  353.52   20.97
  -8   1  -3  364.98   21.52
  -8  -1  -2   33.39    6.42
  -8   1  -2   49.66    9.36
  -8   1  -1  508.68   22.64
  -8  -1  -1  487.80   22.02
  -8   1   0    0.83    3.08
  -8  -1   0    4.59    3.29
  -8  -1   1  279.10   14.96
  -8  -1   2   -0.49    2.22
  -8  -1   3  294.51   13.08
  -8   1   4   34.30    4.57
  -8  -1   4   31.70    4.00
  -8   1   5  237.09   12.86
  -8  -1   5  239.15    9.17
  -8  -1   6    2.07    1.28
  -8  -2 -10   90.73   15.75
  -8  -2  -9    9.21    6.12
  -8  -2  -8  123.41   16.06
  -8  -2  -7    4.62    5.07
  -8  -2  -6  232.26   19.79
  -8  -2  -5    4.38    4.34
  -8  -2  -4  356.77   22.47
  -8  -2  -3   82.12   10.51
  -8   2   3   28.91    3.66
  -8   2   4 1016.29   22.22
  -8   2   5   14.06    3.42
  -8  -3  -9  109.76   15.76
  -8  -3  -8   13.40    7.27
  -8  -3  -7  136.96   16.79
  -8  -3  -6   -2.54    5.97
  -8   3  -5   93.65    8.46
  -8   3  -4   21.72    4.03
  -8  -4  -9   19.60    8.75
  -8  -4  -8  192.61   20.66
  -8  -4  17   11.23    6.93
  -8  -5  16    7.68    6.50
  -8  -5  17   90.89   15.02
  -8  -6  15   25.06    9.23
  -8  -7  14   64.00   13.60
  -8  -8  12  248.17   25.29
  -8  -9   9  186.40   21.52
  -8  -9  10   28.11    9.41
  -8 -10   0  218.91   20.39
  -8 -10   1   72.70   12.62
  -8 -10   2  185.94   19.90
  -8 -10   3   10.84    6.95
  -8 -10   4  185.89   20.55
  -8 -10   5   31.08    9.12
  -8 -10   6  105.35   16.71
  -8 -10   7    7.70    7.45
  -8 -10   8  159.84   20.06
  -8 -11   1   62.32   11.91
  -8 -11   2    9.07    6.76
  -8 -11   3  139.51   18.27
  -8 -11   4  132.61   17.96
  -8 -11   5  108.39   16.32
  -7   0 -11   67.12   13.06
  -7   0 -10   -3.22    4.65
  -7   0  -9   64.98   11.98
  -7   0  -8    3.98    6.46
  -7   0  -7  418.34   25.95
  -7   0  -6    1.27    3.96
  -7   0  -5  427.42   24.00
  -7   0  -4    0.12    3.55
  -7   0  -3 1277.80   37.38
  -7   0  -2    3.14    3.47
  -7   0  -1  780.62   26.11
  -7   0   0    1.18    3.01
  -7   0   1  434.43   17.03
  -7   0   2   -0.93    1.90
  -7   0   3 1261.05   23.80
  -7   0   4   -1.53    1.41
  -7   0   5  252.92   13.57
  -7   1 -13   -3.89    4.69
  -7   1 -12   96.46   13.87
  -7  -1 -11    5.02    6.33
  -7  -1 -10   28.43    8.74
  -7   1  -9   39.73    9.50
  -7  -1  -9   36.61    8.74
  -7   1  -8  111.39   14.38
  -7  -1  -8   88.56   13.00
  -7   1  -7   21.98    6.88
  -7  -1  -7   35.49    8.32
  -7   1  -6  149.97   15.41
  -7  -1  -6  142.98   14.71
  -7  -1  -5   37.62    8.37
  -7   1  -5   34.63    7.59
  -7  -1  -4  294.04   18.86
  -7   1  -4  333.18   20.54
  -7  -1  -3   44.90    7.45
  -7   1  -3   41.76    7.64
  -7   1  -2  433.12   20.85
  -7  -1  -2  432.57   20.76
  -7   1  -1   31.27    5.95
  -7  -1  -1   30.50    5.53
  -7   1   0  186.32   12.24
  -7  -1   0  173.40   11.77
  -7  -1   1  142.40   10.11
  -7  -1   2 1036.19   24.44
  -7  -1   3   67.85    5.69
  -7   1   4  844.05   21.68
  -7  -1   4  830.36   17.50
  -7   1   5   97.83    8.12
  -7  -1   5   99.83    5.13
  -7  -1   6   90.16    3.58
  -7   1   6  115.75    9.37
  -7  -2 -11  129.26   17.85
  -7   2 -11  105.77   13.48
  -7   2 -10    7.41    5.44
  -7  -2 -10    7.54    6.47
  -7  -2  -9  150.33   16.99
  -7   2  -9  171.65   15.40
  -7  -2  -8   47.62   10.35
  -7  -2  -7  225.88   19.50
  -7  -2  -6    7.81    5.22
  -7  -2  -5  163.82   15.48
  -7   2   3 1045.96   19.82
  -7   2   4   12.49    2.45
  -7  -2   8    9.13    1.28
  -7  -3 -11    2.44    6.23
  -7  -3 -10   27.57    9.11
  -7  -3  -9   12.37    8.11
  -7   3  -9    1.15    4.48
  -7  -3  -8  206.49   19.71
  -7   3  -8  235.42   16.50
  -7   3  -7   14.14    4.99
  -7  -3  -7   18.82    7.47
  -7   3  -6  226.86   13.69
  -7   3  -5   84.60    7.83
  -7   3  -4   30.24    4.52
  -7   3  -3    7.87    2.10
  -7  -4 -10    8.59    6.83
  -7  -4  -9  159.10   18.09
  -7   4  -6   33.11    5.43
  -7   4  -5  202.47   11.00
  -7   4  -4   81.51    6.00
  -7  -4  16    2.16    4.62
  -7  -4  17   95.97   14.89
  -7  -5 -10  145.10   18.52
  -7  -5   1   59.26    5.46
  -7  -5   2  236.96   12.02
  -7  -5   3  123.34    9.58
  -7  -5  15   11.61    7.25
  -7  -5  16   88.80   14.20
  -7  -5  17   66.27   15.88
  -7  -6   2    8.78    3.19
  -7  -6  14   24.89    8.13
  -7  -6  15  127.70   17.54
  -7  -6  16   18.15    7.88
  -7  -7  12  173.68   19.65
  -7  -7  13   15.83    6.81
  -7  -7  14  185.19   20.75
  -7  -7  15   30.29    9.35
  -7  -8  10   17.20    7.06
  -7  -8  11   57.39   12.82
  -7  -8  12   -3.99    4.93
  -7  -8  13  103.51   16.98
  -7  -9  -1  125.06   14.36
  -7  -9   0  207.10   18.65
  -7  -9   5   12.15    6.31
  -7  -9   6  178.67   19.78
  -7  -9   7   11.82    7.74
  -7  -9   8   85.90   14.60
  -7  -9   9   54.57   12.33
  -7  -9  10  276.43   25.65
  -7  -9  11   20.90   10.00
  -7 -10   0   83.79   12.61
  -7 -10   1  108.93   14.83
  -7 -10   2   42.52   10.57
  -7 -10   3  320.85   25.48
  -7 -10   4  110.98   16.22
  -7 -10   5  120.27   16.02
  -7 -10   6   18.98    7.32
  -7 -10   7  110.96   16.26
  -7 -10   8   63.89   13.50
  -7 -10   9  102.80   16.63
  -7 -11   1   26.54   11.23
  -7 -11   2  101.67   14.85
  -7 -11   3   51.91   11.60
  -7 -11   4  193.53   21.18
  -7 -11   5   36.67   10.82
  -7 -11   6  178.17   21.03
  -7 -12   2   79.94   13.63
  -7 -12   3  159.00   20.78
  -6   0 -12  108.27   16.14
  -6   0 -11    6.33    6.27
  -6   0 -10  243.66   21.63
  -6   0  -9   -2.45    5.19
  -6   0  -8  262.21   20.54
  -6   0  -7    3.80    4.75
  -6   0  -6  200.99   16.49
  -6   0  -5   -2.49    3.48
  -6   0  -4  716.39   27.87
  -6   0  -3   -5.11    3.64
  -6   0  -2  512.67   21.00
  -6   0  -1   -1.60    2.88
  -6   0   0 1442.54   30.33
  -6   0   1    1.38    2.43
  -6   0   2 1907.93   28.90
  -6   0   3   -0.12    1.48
  -6   0   5    3.79    2.72
  -6   1 -14   20.55    8.31
  -6   1 -13   25.32    8.55
  -6   1 -12   11.70    5.82
  -6  -1 -12    9.07    7.14
  -6  -1 -11   71.44   12.63
  -6   1 -10   27.63    8.24
  -6  -1 -10   35.45    8.72
  -6   1  -9  258.77   21.28
  -6  -1  -9  263.36   21.74
  -6   1  -8    6.32    4.03
  -6  -1  -8    4.47    5.15
  -6  -1  -7  167.54   15.62
  -6   1  -7  164.19   15.77
  -6  -1  -6   12.66    6.13
  -6   1  -6   18.71    6.30
  -6  -1  -5  434.27   22.69
  -6   1  -5  407.67   22.45
  -6   1  -4   14.52    5.08
  -6  -1  -4   11.01    4.59
  -6  -1  -3  387.20   19.33
  -6   1  -3  395.42   19.87
  -6  -1  -2   11.39    4.73
  -6   1  -2    5.13    4.01
  -6   1  -1  952.31   27.11
  -6   1   0  118.99    9.26
  -6   1   4   51.01    5.36
  -6   1   5  826.01   21.88
  -6   1   6   17.51    4.13
  -6   2 -13    3.76    5.43
  -6  -2 -12   61.05   13.13
  -6   2 -12   46.92    9.73
  -6  -2 -11    1.96    4.28
  -6   2 -11    4.93    4.74
  -6   2 -10  144.58   14.71
  -6  -2 -10  121.94   15.59
  -6   2  -9   15.20    5.98
  -6  -2  -9    5.15    4.82
  -6  -2  -8  184.58   17.51
  -6  -2  -7    0.54    4.97
  -6  -2  -6   72.80   10.14
  -6   2   2  998.77   16.01
  -6   2   3   20.49    2.98
  -6  -2   8  366.21    9.28
  -6  -2   9    2.81    1.37
  -6  -2  16  148.30   15.48
  -6   3 -12   10.69    6.41
  -6  -3 -12    2.69    5.55
  -6  -3 -11  161.44   18.69
  -6   3 -11  150.35   15.75
  -6   3 -10   16.78    6.47
  -6  -3 -10    4.77    4.95
  -6   3  -9  199.39   15.99
  -6  -3  -9  190.16   18.84
  -6   3  -8   35.94    6.56
  -6  -3  -8   26.93    7.91
  -6   3  -7  202.82   14.09
  -6   3  -6   26.85    4.77
  -6   3  -5  263.29   13.28
  -6   3  -4   34.66    4.88
  -6   3  -3  806.18   17.79
  -6   3  -2  106.40    5.42
  -6   3  -1   70.56    3.14
  -6  -3  10    2.71    2.22
  -6  -3  15  212.86   18.91
  -6  -3  16   14.26    5.67
  -6  -4 -11    0.07    5.68
  -6  -4 -10  114.59   15.93
  -6   4  -9   14.04    5.05
  -6   4  -8  105.88   10.57
  -6   4  -7    6.49    3.22
  -6   4  -6  334.97   15.71
  -6   4  -5   65.17    6.60
  -6  -4   0  583.73   13.38
  -6  -4   1   15.94    2.91
  -6  -4   2  192.09   10.17
  -6  -4   3    8.69    3.70
  -6  -4   4  655.05   22.00
  -6  -4  14  241.00   20.52
  -6  -4  15   20.65    8.01
  -6  -4  16  109.63   14.83
  -6  -5 -11   68.09   12.81
  -6  -5   1  313.82   12.98
  -6  -5   2   80.59    7.32
  -6  -5   3  326.80   15.53
  -6  -5  13  251.69   21.65
  -6  -5  14    3.27    5.12
  -6  -5  15  226.41   21.39
  -6  -5  16   18.95    7.82
  -6  -5  17   75.21   13.61
  -6  -6  12  203.20   19.73
  -6  -6  13   -1.64    3.63
  -6  -6  14  139.40   17.41
  -6  -6  15   44.87   11.16
  -6  -6  16   73.74   13.51
  -6  -6  17   12.52    7.57
  -6  -7  10   19.28    7.13
  -6  -7  11  113.20   15.19
  -6  -7  12    5.42    4.90
  -6  -7  13  221.42   22.02
  -6  -7  14    1.95    3.77
  -6  -7  15  163.57   19.67
  -6  -8  -3  148.17   13.52
  -6  -8   7  102.78   14.20
  -6  -8   8  267.26   23.24
  -6  -8   9   15.95    6.82
  -6  -8  10  103.32   15.58
  -6  -8  11   18.01    7.25
  -6  -8  12   87.48   14.69
  -6  -8  13   14.67    6.81
  -6  -9  -2   69.50   10.14
  -6  -9  -1  126.17   13.77
  -6  -9   0    0.63    4.28
  -6  -9   1  271.40   21.15
  -6  -9   2   46.57    9.72
  -6  -9   3  253.78   21.55
  -6  -9   4   54.65   10.99
  -6  -9   5   56.77   11.75
  -6  -9   6    7.70    6.30
  -6  -9   7  145.61   17.51
  -6  -9   8   58.76   11.99
  -6  -9   9  160.22   19.10
  -6  -9  10   30.59    9.13
  -6  -9  11  121.33   17.38
  -6  -9  12   69.90   14.64
  -6 -10  -1  134.66   15.31
  -6 -10   0  165.83   17.17
  -6 -10   1   53.61   10.77
  -6 -10   2  376.92   26.41
  -6 -10   3   78.69   13.43
  -6 -10   4  235.49   21.99
  -6 -10   5   38.03    9.82
  -6 -10   6  180.57   20.01
  -6 -10   7   47.99   10.79
  -6 -10   8  188.17   21.11
  -6 -10   9   93.45   15.44
  -6 -11   0   24.29    7.86
  -6 -11   1  310.49   24.63
  -6 -11   2   78.04   13.38
  -6 -11   3  223.71   21.92
  -6 -11   4   35.85   10.06
  -6 -11   5  124.80   16.73
  -6 -11   6   32.74    9.69
  -6 -11   7  133.95   18.34
  -6 -12   1   16.89    7.52
  -6 -12   2  168.59   19.51
  -6 -12   3  126.23   17.81
  -6 -12   4   75.43   15.17
  -5   0 -14   -7.55    7.15
  -5   0 -13   64.35   12.37
  -5   0 -13   92.01   14.03
  -5   0 -12    3.69    4.42
  -5   0 -11   21.98    7.59
  -5   0 -10    7.51    6.16
  -5   0  -9  371.01   24.56
  -5   0  -8   -5.22    4.36
  -5   0  -7  647.23   28.98
  -5   0  -6   -4.25    4.88
  -5   0  -5  318.72   18.58
  -5   0  -4    6.32    4.11
  -5   0  -3 1218.01   31.96
  -5   0  -3 1251.48   30.19
  -5   0  -2    2.18    2.96
  -5   0  -2    7.51    4.13
  -5   0  -1  167.94   10.45
  -5   0  -1  192.56   11.60
  -5   0   0    0.83    2.59
  -5   0   0    1.03    2.53
  -5   0   1 1931.53   35.67
  -5   0   1 1905.56   28.61
  -5   0   2    3.49    2.79
  -5   0   2    3.08    1.94
  -5   0   3 1561.24   32.36
  -5   0   3 1507.34   18.63
  -5   0   4    3.40    2.58
  -5   0   5 1145.97   26.54
  -5   0   5 1118.06   28.78
  -5   0   5 1115.47   28.02
  -5   0   6    3.22    2.61
  -5   1 -14  151.30   18.87
  -5  -1 -13   18.58    8.04
  -5   1 -13    3.09    5.00
  -5  -1 -12  167.94   18.85
  -5   1 -12  150.06   16.61
  -5   1 -11   32.06    8.33
  -5   1 -11    6.40    6.42
  -5  -1 -11   25.81    8.92
  -5  -1 -10  172.82   17.67
  -5   1 -10  159.77   16.84
  -5   1  -9   -0.11    4.48
  -5  -1  -9   -2.39    5.23
  -5   1  -8  354.89   22.80
  -5  -1  -8  333.06   22.03
  -5   1  -7  123.29   13.41
  -5  -1  -7  121.56   13.12
  -5   1  -6  521.42   24.86
  -5   1  -6  529.39   19.99
  -5  -1  -6  529.34   24.95
  -5   1  -5   19.34    5.22
  -5  -1  -5   15.05    4.35
  -5   1  -5   13.93    3.63
  -5   1  -4   67.17    6.95
  -5   1  -4   62.87    8.19
  -5  -1  -4   63.27    8.25
  -5   1  -3   52.98    7.27
  -5   1  -3   68.44    6.98
  -5   1  -2 1026.57   27.78
  -5   1  -2 1089.77   26.78
  -5   1  -1  243.73   13.07
  -5  -1  -1  220.94   12.94
  -5   1  -1  209.42   12.01
  -5   1   0  484.77   17.83
  -5  -1   0  473.66   18.42
  -5   1   0  451.05   15.80
  -5   1   1   17.20    4.55
  -5  -1   1   18.64    4.07
  -5   1   2 1359.13   30.41
  -5  -1   2 1348.91   30.28
  -5  -1   3   21.95    4.28
  -5   1   3   23.48    3.34
  -5  -1   3   25.21    4.66
  -5  -1   4  581.85   20.51
  -5   1   4  570.33   16.08
  -5  -1   4  562.16   19.17
  -5  -1   5   65.13    6.89
  -5   1   5   61.44    6.11
  -5  -1   6  194.60   11.55
  -5  -1   7  188.12   11.61
  -5  -1   8 1450.99   32.37
  -5  -1  15    3.47    3.06
  -5   2 -14   22.19    8.74
  -5  -2 -13   46.53   12.13
  -5   2 -13   58.70   11.15
  -5   2 -12    1.02    4.64
  -5  -2 -12   12.80    7.62
  -5  -2 -11  163.95   18.02
  -5   2 -11  160.61   16.21
  -5   2 -10   10.74    6.23
  -5  -2 -10    3.69    7.57
  -5  -2  -9  205.46   18.41
  -5   2  -9  168.34   14.73
  -5   2  -8    6.12    3.72
  -5  -2  -8    7.89    5.02
  -5  -2  -7  164.05   14.94
  -5   2  -6    2.72    2.10
  -5   2  -5  126.56    9.31
  -5   2  -4    5.81    2.72
  -5   2  -3  104.95    8.53
  -5   2  -2  106.06    8.62
  -5   2  -1  357.31   15.43
  -5   2   0  161.25   10.77
  -5  -2   1  852.40   23.19
  -5  -2   1  843.78   25.16
  -5   2   2    6.63    1.61
  -5  -2   2    6.81    3.74
  -5  -2   2    3.05    3.08
  -5  -2   3 1456.12   32.26
  -5  -2   3 1458.20   31.83
  -5  -2   4   52.02    6.55
  -5  -2   5  754.33   22.67
  -5  -2   6   20.25    4.30
  -5  -2   7  686.30   21.53
  -5  -2   8    7.82    3.30
  -5  -2   8    7.71    2.01
  -5  -2   9  538.25   19.34
  -5  -2   9  535.79   13.80
  -5  -2  10   11.88    3.87
  -5  -2  11  161.15   10.73
  -5  -2  15  110.15   12.90
  -5   3 -14  138.02   17.42
  -5  -3 -13   -0.17    5.60
  -5   3 -13    4.00    5.34
  -5   3 -12  199.95   18.59
  -5  -3 -12  215.28   21.35
  -5  -3 -11   -1.90    5.24
  -5   3 -11   -3.49    3.95
  -5   3 -10  115.27   12.92
  -5  -3 -10  126.51   15.45
  -5  -3  -9   35.50    8.97
  -5   3  -9   41.27    8.72
  -5   3  -8  411.81   20.94
  -5   3  -7   48.57    6.99
  -5   3  -6  207.90   11.44
  -5   3  -6  233.98   13.51
  -5   3  -5    3.11    2.14
  -5   3  -5    2.41    2.36
  -5   3  -4  401.01   16.24
  -5   3  -4  415.10   14.46
  -5   3  -3    3.00    1.71
  -5   3  -3    3.42    2.42
  -5   3  -2 1247.58   17.36
  -5   3  -2 1249.43   29.18
  -5   3  -1   48.16    6.39
  -5  -3   0  944.76   24.22
  -5  -3   0  898.18   14.55
  -5  -3   1   59.29    4.58
  -5  -3   1   53.55    6.18
  -5  -3   2 1247.59   23.45
  -5  -3   2 1336.33   30.98
  -5  -3   3  286.95   12.51
  -5  -3   4  493.24   17.87
  -5  -3   4  474.89   18.69
  -5  -3   5   55.57    6.94
  -5  -3   5   67.71    7.36
  -5  -3   6  757.18   22.95
  -5  -3   7    7.19    2.86
  -5  -3   8  439.11   17.38
  -5  -3   9   98.57    7.13
  -5  -3   9   95.52    8.17
  -5  -3  10  264.11   12.03
  -5  -3  10  222.73   12.27
  -5  -3  11   19.93    3.64
  -5  -3  11   25.82    4.52
  -5  -3  14  102.78   13.12
  -5  -3  15   11.73    6.28
  -5  -3  16  134.85   14.96
  -5   4 -12    0.12    3.77
  -5  -4 -12    3.67    5.84
  -5   4 -11   62.64   10.10
  -5  -4 -11   62.68   12.06
  -5   4 -10    9.46    4.26
  -5   4  -9   97.03   11.15
  -5   4  -8    4.80    4.50
  -5   4  -7  221.78   14.08
  -5  -4  -6   36.94    3.59
  -5   4  -6   36.89    5.57
  -5  -4  -5  348.94    9.60
  -5   4  -5  389.55   15.30
  -5   4  -5  376.40   15.66
  -5   4  -4    0.04    2.39
  -5   4  -3  935.28   25.57
  -5   4  -2    4.11    2.31
  -5  -4  -1  487.38   17.39
  -5  -4   0  346.63   15.30
  -5  -4   1  309.78   15.26
  -5  -4   2    1.31    1.71
  -5  -4   3  570.51   19.05
  -5  -4   4   50.61    6.27
  -5  -4   7  757.58   23.38
  -5  -4   8  138.68    9.92
  -5  -4   9  171.14   10.92
  -5  -4  10  994.14   25.74
  -5  -4  13  600.80   30.97
  -5  -4  14   12.89    6.30
  -5  -4  15  156.26   16.73
  -5  -4  16   12.22    5.50
  -5  -5 -12   59.65   13.14
  -5   5  -4  920.98   25.75
  -5   5  -3   54.37    6.76
  -5  -5  -2  570.72   18.66
  -5  -5  -1   22.69    4.13
  -5  -5   0   57.61    6.86
  -5  -5   9    4.68    2.02
  -5  -5  12  721.56   34.71
  -5  -5  13   48.97   10.77
  -5  -5  14  494.55   30.02
  -5  -5  15   43.30   10.22
  -5  -5  16   65.37   11.68
  -5  -6  -3  658.56   19.82
  -5  -6  -2   28.54    4.97
  -5  -6  10   13.27    5.91
  -5  -6  11  212.27   19.79
  -5  -6  12    0.54    3.37
  -5  -6  13  327.61   25.24
  -5  -6  14   74.66   13.45
  -5  -6  15   83.91   14.04
  -5  -6  16   16.70    8.65
  -5  -6  17   79.43   13.78
  -5  -7  -4  489.85   21.28
  -5  -7   7   25.95    7.23
  -5  -7   8  430.28   26.96
  -5  -7   9    8.13    6.44
  -5  -7  10  163.61   17.46
  -5  -7  11    6.11    5.11
  -5  -7  12  148.79   17.43
  -5  -7  13   28.60    8.63
  -5  -7  14  177.52   20.23
  -5  -7  15    7.57    6.39
  -5  -7  16   84.00   14.83
  -5  -8  -4  238.60   15.58
  -5  -8  -3  290.76   18.18
  -5  -8  -2   22.14    6.55
  -5  -8  -1  194.53   15.86
  -5  -8   0   77.05   10.40
  -5  -8   1  344.52   22.15
  -5  -8   2   61.54   10.15
  -5  -8   3  281.15   20.49
  -5  -8   4   73.53   11.69
  -5  -8   5   97.48   13.57
  -5  -8   6  401.34   26.38
  -5  -8   7  306.32   23.67
  -5  -8   8   29.17    8.63
  -5  -8   9  118.79   15.48
  -5  -8  10   17.67    7.32
  -5  -8  11  122.09   16.83
  -5  -8  12    6.79    4.79
  -5  -8  13  215.90   22.47
  -5  -8  14   83.73   14.32
  -5  -9  -3  102.91   11.57
  -5  -9  -2  159.97   14.57
  -5  -9  -1   24.39    6.62
  -5  -9   0  139.70   14.38
  -5  -9   1   -3.29    3.88
  -5  -9   2  345.01   23.93
  -5  -9   3   22.26    6.91
  -5  -9   4  206.01   19.35
  -5  -9   5   50.54   11.15
  -5  -9   6  192.50   19.85
  -5  -9   7  106.21   14.64
  -5  -9   8  117.24   16.03
  -5  -9   9    0.97    4.65
  -5  -9  10  129.19   17.02
  -5  -9  11    5.07    6.38
  -5  -9  12  135.11   18.83
  -5 -10  -2   84.15   11.74
  -5 -10  -1  249.94   19.90
  -5 -10   0   40.25    9.33
  -5 -10   1  249.16   20.75
  -5 -10   2   57.93   10.68
  -5 -10   3  287.93   23.34
  -5 -10   4   45.83   10.56
  -5 -10   5  239.14   22.15
  -5 -10   6   20.51    8.23
  -5 -10   7  300.57   25.75
  -5 -10   8   67.78   13.02
  -5 -10   9  276.71   25.51
  -5 -10  10   20.58    8.87
  -5 -11  -1    8.79    5.61
  -5 -11   0  106.22   13.89
  -5 -11   1  103.46   14.69
  -5 -11   2  129.76   16.52
  -5 -11   3  112.49   15.55
  -5 -11   4  246.64   23.34
  -5 -11   5   40.98   11.26
  -5 -11   6  148.99   18.62
  -5 -11   7   63.48   12.91
  -5 -11   8  178.35   21.12
  -5 -12   0   35.39    9.58
  -5 -12   1  239.40   22.51
  -5 -12   2   33.66    9.40
  -5 -12   3  153.95   20.61
  -5 -12   4   30.78    9.43
  -5 -12   5  149.22   19.13
  -5 -13   1   80.76   14.16
  -4   0 -15    5.67    6.04
  -4   0 -14  110.42   15.98
  -4   0 -14  112.30   16.28
  -4   0 -13    2.66    4.50
  -4   0 -13    3.19    6.99
  -4   0 -12   43.88    9.45
  -4   0 -11    8.57    5.46
  -4   0 -10  460.42   26.86
  -4   0  -9    0.61    3.74
  -4   0  -8  146.96   10.07
  -4   0  -8  155.42   14.59
  -4   0  -7    1.38    3.76
  -4   0  -7    4.49    2.25
  -4   0  -6  515.35   19.21
  -4   0  -6  497.24   22.73
  -4   0  -5    3.39    4.26
  -4   0  -5    3.66    3.25
  -4   0  -4 2668.52   40.62
  -4   0  -4 2590.46   45.62
  -4   0  -3    1.40    2.11
  -4   0  -3    2.22    3.51
  -4   0  -2 1051.12   24.35
  -4   0  -2 1062.38   25.37
  -4   0  -1   -1.01    2.40
  -4   0  -1    7.85    3.42
  -4   0   0 3436.45   37.69
  -4   0   0 3451.49   42.70
  -4   0   1    3.53    2.86
  -4   0   1    0.64    1.97
  -4   0   2   25.46    2.64
  -4   0   2   27.21    4.26
  -4   0   3    1.80    2.18
  -4   0   3    0.67    0.91
  -4   0   4 1306.61   27.70
  -4   0   4 1282.15   25.01
  -4   0   5    0.12    2.36
  -4   0   5    0.71    2.09
  -4   0   6 3852.92   50.46
  -4   0   6 3957.87   52.07
  -4   0   7    2.61    2.71
  -4   0  14  292.14   16.80
  -4   1 -15   53.76   15.93
  -4   1 -14   27.98    9.67
  -4  -1 -14   39.59   11.08
  -4  -1 -13   70.07   13.32
  -4   1 -13   60.99   11.80
  -4   1 -12   38.48    8.93
  -4  -1 -12   44.58    9.68
  -4  -1 -11  231.92   19.85
  -4   1 -11  266.43   20.64
  -4   1 -11  218.80   19.51
  -4  -1 -10   -0.55    4.38
  -4   1 -10    3.44    4.76
  -4  -1  -9  148.10   14.67
  -4   1  -9  143.82   14.74
  -4  -1  -8  112.90   12.16
  -4   1  -8  108.69   12.17
  -4  -1  -8  116.04    7.89
  -4   1  -7  325.31   14.41
  -4  -1  -7  328.20   13.01
  -4  -1  -7  302.62   18.97
  -4   1  -7  347.31   20.53
  -4  -1  -6   12.38    4.61
  -4   1  -6   11.26    3.59
  -4   1  -6    4.13    3.65
  -4   1  -6    8.52    2.84
  -4  -1  -5  233.35   13.63
  -4   1  -5  240.12   11.81
  -4   1  -5  230.70   15.11
  -4  -1  -5  230.15   14.99
  -4  -1  -4  544.53   19.86
  -4   1  -4  536.92   21.37
  -4   1  -4  527.02   17.15
  -4   1  -3  293.90   12.57
  -4   1  -3  282.02   14.70
  -4  -1  -3  305.92   14.45
  -4   1  -2  174.16   10.77
  -4  -1  -2  186.47   11.02
  -4   1  -2  164.93    9.41
  -4   1  -1  101.21    7.97
  -4   1  -1  104.18    7.71
  -4  -1  -1  104.99    7.98
  -4  -1   0  140.68    9.22
  -4   1   0  138.62    8.16
  -4   1   0  142.99    8.91
  -4  -1   1  158.38    9.56
  -4   1   1  159.03    9.53
  -4  -1   2    9.10    3.64
  -4  -1   2    2.03    2.36
  -4  -1   3  538.46   16.80
  -4  -1   3  523.42   17.29
  -4   1   3  519.89   13.15
  -4   1   4   -1.97    2.31
  -4  -1   4    0.00    2.27
  -4  -1   4    3.42    3.13
  -4  -1   5  453.83   15.79
  -4  -1   5  451.67   17.13
  -4  -1   5  435.83   17.22
  -4  -1   6   58.46    6.96
  -4  -1   6   68.44    7.46
  -4  -1   6   54.45    5.75
  -4  -1   6   55.50    3.18
  -4  -1   7  942.64   23.35
  -4   1   8    8.97    3.59
  -4  -1   8    3.54    2.36
  -4  -1  14   62.61    8.87
  -4  -1  15  167.29   14.02
  -4   2 -15   -3.04    5.59
  -4  -2 -14  151.64   19.37
  -4   2 -14  157.28   18.50
  -4  -2 -13    8.39    5.66
  -4   2 -13   11.90    5.98
  -4  -2 -12  138.85   16.34
  -4   2 -12  162.94   16.93
  -4  -2 -11    0.53    5.72
  -4   2 -11    8.43    5.23
  -4   2 -10  328.52   21.25
  -4  -2 -10  338.03   23.27
  -4   2  -9    1.03    3.30
  -4  -2  -9   10.61    6.07
  -4  -2  -8  521.43   26.28
  -4   2  -8  523.99   23.31
  -4   2  -7   29.95    4.26
  -4   2  -7   34.40    6.05
  -4   2  -6  282.53   12.30
  -4   2  -5   68.04    6.28
  -4   2  -4  932.74   21.94
  -4   2  -3  279.22   11.92
  -4   2  -2  717.22   19.37
  -4  -2  -2  734.42   23.21
  -4   2  -1  220.56   10.89
  -4  -2  -1  216.78   12.36
  -4  -2   0  979.99   21.58
  -4  -2   0 1010.44   25.49
  -4  -2   1  162.72   10.10
  -4  -2   1  173.06    9.63
  -4  -2   2  995.37   23.79
  -4  -2   2  994.37   24.10
  -4  -2   2  994.32   18.89
  -4  -2   3   21.17    4.41
  -4  -2   3   17.52    3.90
  -4  -2   4 1415.92   27.81
  -4  -2   4 1433.45   31.34
  -4  -2   5   44.84    5.62
  -4  -2   5   42.84    6.41
  -4  -2   6 1077.40   24.26
  -4  -2   7    3.43    2.04
  -4  -2   7    2.66    1.89
  -4  -2   8  597.89   15.37
  -4  -2   8  598.73   18.13
  -4  -2   9   26.88    3.70
  -4  -2   9   19.86    3.80
  -4  -2  10  399.44   15.05
  -4  -2  11    1.58    1.76
  -4  -2  13   29.38    6.98
  -4  -2  14  212.49   16.57
  -4  -2  15   17.18    5.25
  -4   3 -15   39.78    9.74
  -4  -3 -14    6.71    7.48
  -4   3 -14    2.85    5.48
  -4  -3 -13   93.86   14.60
  -4   3 -13  130.80   16.22
  -4   3 -12   37.02    9.37
  -4  -3 -12   33.78    9.25
  -4   3 -11  154.31   15.58
  -4  -3 -11  121.52   15.43
  -4  -3 -10   12.68    5.44
  -4   3 -10   14.88    5.15
  -4   3  -9  343.02   20.31
  -4   3  -8    3.32    3.25
  -4   3  -7  131.72    7.73
  -4   3  -7  149.45   11.94
  -4  -3  -7  140.41    8.52
  -4  -3  -6    5.77    2.17
  -4   3  -6    6.94    2.99
  -4   3  -6    3.49    2.14
  -4   3  -5  437.52   16.56
  -4   3  -5  417.70   14.51
  -4  -3  -5  418.62   11.60
  -4   3  -4    5.11    2.56
  -4   3  -4    2.89    2.37
  -4   3  -3  871.24   17.59
  -4   3  -3  871.56   21.56
  -4   3  -2   28.79    2.71
  -4   3  -2   28.31    4.50
  -4  -3  -1  334.01   12.45
  -4  -3   0    1.30    2.79
  -4  -3   0    2.33    2.81
  -4  -3   1 2426.20   40.91
  -4  -3   1 2441.47   37.57
  -4  -3   2    8.33    2.83
  -4  -3   2    9.19    3.37
  -4  -3   2    4.00    2.27
  -4  -3   3 1706.02   30.03
  -4  -3   3 1744.68   34.80
  -4  -3   3 1699.79   32.56
  -4  -3   4   70.84    6.88
  -4  -3   4   57.44    6.28
  -4  -3   5  626.39   18.94
  -4  -3   5  598.12   21.06
  -4  -3   6    1.26    1.95
  -4  -3   7  670.89   19.02
  -4  -3   8  479.99   16.03
  -4  -3   9  326.63   13.02
  -4  -3   9  311.27   13.44
  -4  -3  10    7.80    3.14
  -4  -3  10    1.18    1.50
  -4  -3  11  278.44   11.57
  -4  -3  12   17.58    5.82
  -4  -3  13  355.94   22.07
  -4  -3  14   15.11    5.71
  -4  -3  15  220.71   18.20
  -4  -4 -13   -7.94    4.97
  -4   4 -13   -2.96    4.54
  -4  -4 -12   50.69   10.62
  -4   4 -12   68.13   10.96
  -4   4 -11   43.69    8.54
  -4   4 -10  129.24   13.35
  -4   4  -9   -2.69    3.41
  -4  -4  -8  153.83   10.00
  -4   4  -8  159.51   12.78
  -4   4  -7   20.01    4.73
  -4  -4  -7   33.78    4.72
  -4   4  -6  350.09   12.53
  -4   4  -6  335.47   15.69
  -4   4  -5    1.84    2.00
  -4   4  -4  621.51   18.21
  -4   4  -3   10.51    2.90
  -4  -4  -2  815.70   19.31
  -4  -4  -1    5.89    4.13
  -4  -4   0  745.33   21.29
  -4  -4   3   88.29    8.12
  -4  -4   4  426.48   17.58
  -4  -4   4  426.43   17.01
  -4  -4   5   14.74    3.50
  -4  -4   6  237.33   12.06
  -4  -4   7   35.82    4.99
  -4  -4   8  368.14   14.04
  -4  -4   9   23.95    3.89
  -4  -4  10  634.94   17.13
  -4  -4  11    3.09    3.74
  -4  -4  12  313.97   21.54
  -4  -4  13  165.91   16.36
  -4  -4  14  251.25   20.01
  -4  -4  15   34.53    7.78
  -4  -4  16  195.58   18.47
  -4  -5 -13   92.80   15.00
  -4   5  -5  535.86   16.95
  -4   5  -4   44.62    5.61
  -4  -5  -3  385.59   13.25
  -4  -5  -2  232.68   11.45
  -4  -5  -1  707.37   21.12
  -4  -5   5  427.39   17.78
  -4  -5   6   61.19    6.40
  -4  -5   7  205.37   11.57
  -4  -5   8  111.84    8.40
  -4  -5   9  500.30   16.29
  -4  -5   9  497.50   26.35
  -4  -5  10   47.02    9.24
  -4  -5  11  434.00   26.09
  -4  -5  12   66.54   11.19
  -4  -5  13  210.63   19.26
  -4  -5  14   13.63    7.48
  -4  -5  15  104.72   14.21
  -4  -5  16   50.48   11.11
  -4  -6  -6  108.83    7.46
  -4  -6  -5   14.09    3.55
  -4  -6  -4  328.98   15.44
  -4  -6  -4  329.68   11.96
  -4  -6  -3   40.47    4.97
  -4  -6  -2  111.63    8.74
  -4  -6   7   -2.63    4.50
  -4  -6   8  246.51   19.29
  -4  -6   9   -4.69    4.87
  -4  -6  10  292.47   22.14
  -4  -6  11   -2.63    3.86
  -4  -6  12  255.64   21.68
  -4  -6  13   28.50    9.21
  -4  -6  14  145.29   18.18
  -4  -6  15    8.33    6.27
  -4  -6  16  152.48   18.18
  -4  -7  -5  221.04   12.84
  -4  -7  -4   35.26    5.77
  -4  -7  -3  577.86   19.84
  -4  -7  -3  606.45   23.53
  -4  -7  -2   95.63    9.85
  -4  -7  -1  664.96   26.57
  -4  -7   0   36.51    6.85
  -4  -7   1  886.96   32.23
  -4  -7   2  210.70   16.89
  -4  -7   3  655.15   29.29
  -4  -7   4   84.00   11.30
  -4  -7   5  519.98   27.21
  -4  -7   6   71.54   11.52
  -4  -7   7  416.91   25.82
  -4  -7   8  109.83   13.77
  -4  -7   9  241.59   20.47
  -4  -7  10    6.27    5.76
  -4  -7  11  269.16   22.59
  -4  -7  12   60.76   11.58
  -4  -7  13  207.35   20.91
  -4  -7  14   20.46    7.61
  -4  -7  15   80.19   14.45
  -4  -7  16    1.02    4.74
  -4  -8  -4  134.95   11.52
  -4  -8  -3    7.06    3.41
  -4  -8  -2  196.02   15.16
  -4  -8  -1    0.97    3.67
  -4  -8   0  263.13   18.22
  -4  -8   1   50.37    8.73
  -4  -8   2  417.52   24.17
  -4  -8   3  205.27   17.56
  -4  -8   4  212.47   18.45
  -4  -8   5   69.44   11.30
  -4  -8   6   71.00   11.16
  -4  -8   7   96.62   13.54
  -4  -8   8  109.94   14.55
  -4  -8   9   96.36   14.02
  -4  -8  10  105.40   15.52
  -4  -8  11   27.85    7.43
  -4  -8  12  229.94   22.30
  -4  -8  13    9.66    6.87
  -4  -8  14  153.43   19.15
  -4  -9  -3  448.43   23.21
  -4  -9  -2   57.68    9.11
  -4  -9  -1  212.66   17.22
  -4  -9   0    4.73    4.86
  -4  -9   1  384.95   23.76
  -4  -9   2  200.54   17.80
  -4  -9   3  127.12   14.91
  -4  -9   4   11.55    5.98
  -4  -9   5  301.75   23.43
  -4  -9   6   46.80   10.44
  -4  -9   7  470.24   30.31
  -4  -9   8   90.47   13.78
  -4  -9   9  143.26   18.25
  -4  -9  10   25.61    8.61
  -4  -9  11  179.85   20.93
  -4  -9  12   23.26    8.52
  -4 -10  -2   69.91   10.57
  -4 -10  -1   -4.53    4.13
  -4 -10   0   86.14   12.16
  -4 -10   1   53.39    8.99
  -4 -10   2  202.42   18.70
  -4 -10   3   47.75    9.93
  -4 -10   4  251.41   21.74
  -4 -10   5   14.77    7.08
  -4 -10   6  310.97   25.46
  -4 -10   7   44.03   10.12
  -4 -10   8  367.70   28.55
  -4 -10   9   10.80    7.13
  -4 -10  10  110.80   16.98
  -4 -11  -1   25.04    6.92
  -4 -11   0  130.15   15.41
  -4 -11   1   66.04   11.96
  -4 -11   2   78.77   12.78
  -4 -11   3  126.44   16.21
  -4 -11   4   33.87    8.77
  -4 -11   5  165.04   19.26
  -4 -11   6   94.66   15.43
  -4 -11   7  265.59   25.40
  -4 -11   8   35.58   11.73
  -4 -12   0   99.03   14.76
  -4 -12   1  104.28   14.77
  -4 -12   2  233.89   22.96
  -4 -12   3   48.74   10.99
  -4 -12   4  151.96   19.54
  -4 -12   5   11.93    6.85
  -4 -13   1  137.95   18.16
  -4 -13   2   60.26   13.19
  -3   0 -15   81.87   14.48
  -3   0 -14    3.04    5.49
  -3   0 -14   11.32    7.40
  -3   0 -13  302.23   24.12
  -3   0 -13  305.81   24.07
  -3   0 -12   15.34    6.83
  -3   0 -11  148.91   15.12
  -3   0 -10    0.84    3.54
  -3   0  -9  705.40   20.84
  -3   0  -9  720.19   30.22
  -3   0  -8    2.94    4.10
  -3   0  -8    1.40    1.93
  -3   0  -7  589.68   24.40
  -3   0  -7  608.67   18.26
  -3   0  -6   -0.34    1.72
  -3   0  -6    3.11    4.10
  -3   0  -5  154.21    9.22
  -3   0  -5  152.61   11.22
  -3   0  -4    0.28    2.92
  -3   0  -4   -0.19    1.99
  -3   0  -3 2006.77   30.25
  -3   0  -3 1952.93   34.08
  -3   0  -2   -3.64    3.07
  -3   0  -2    2.05    2.49
  -3   0  -1  947.72   19.58
  -3   0  -1  956.08   19.95
  -3   0   0    0.93    1.95
  -3   0   0    4.36    2.58
  -3   0   1 1356.68   16.98
  -3   0   1 1340.45   22.96
  -3   0   2   -0.24    1.95
  -3   0   2    0.58    1.04
  -3   0   3 1538.71   23.69
  -3   0   3 1582.22   26.37
  -3   0   4    0.22    2.35
  -3   0   4    2.03    2.56
  -3   0   5  143.98    9.06
  -3   0   5  135.63    8.85
  -3   0   6    2.09    2.42
  -3   0   7 2088.68   36.49
  -3   0   8    1.42    2.52
  -3   0  12   -1.19    2.21
  -3   0  13  227.37   13.67
  -3   0  14    0.29    2.46
  -3   1 -15    8.73    6.58
  -3  -1 -15    7.08    6.34
  -3  -1 -15   -2.28    5.10
  -3  -1 -14   19.09    7.74
  -3   1 -14   24.86    8.51
  -3   1 -13    2.60    4.38
  -3  -1 -13    1.01    4.71
  -3   1 -12  172.32   17.30
  -3  -1 -12  161.62   17.12
  -3   1 -11   10.36    5.60
  -3  -1 -11   19.41    7.27
  -3   1 -11   22.53    7.13
  -3   1 -10   70.51   10.73
  -3  -1 -10   68.23   10.61
  -3   1 -10   59.30    9.43
  -3   1  -9    4.25    4.99
  -3  -1  -9   -3.72    4.64
  -3   1  -8  473.56   18.67
  -3   1  -8  458.18   23.26
  -3  -1  -8  487.61   23.40
  -3  -1  -8  462.42   13.69
  -3   1  -7   14.07    4.73
  -3   1  -7    8.22    4.67
  -3  -1  -7   10.23    4.34
  -3  -1  -7    5.91    2.28
  -3   1  -6  134.76   11.50
  -3  -1  -6  141.19   11.76
  -3  -1  -6  148.63    7.49
  -3   1  -6  150.60    9.98
  -3   1  -6  141.89    8.34
  -3   1  -5   54.46    5.97
  -3   1  -5   44.97    6.91
  -3   1  -5   49.79    4.93
  -3   1  -4  879.99   19.14
  -3  -1  -4  909.96   23.33
  -3   1  -4  879.18   25.41
  -3   1  -3  678.23   20.68
  -3   1  -3  704.49   16.88
  -3  -1  -3  680.61   19.48
  -3   1  -2 1508.75   24.18
  -3  -1  -2 1479.36   27.37
  -3   1  -2 1467.48   27.87
  -3  -1  -1 3808.88   42.35
  -3   1  -1 3784.21   38.01
  -3   1  -1 3675.56   39.74
  -3  -1   0  245.95   10.55
  -3   1   0  231.62    9.75
  -3  -1   1    1.22    2.29
  -3  -1   1    2.05    2.26
  -3  -1   2  909.18   19.69
  -3  -1   2  910.44   19.08
  -3   1   2  905.22   13.97
  -3  -1   3  460.84   14.83
  -3  -1   3  440.78   13.18
  -3   1   3  434.21   11.48
  -3  -1   4  712.20   19.63
  -3  -1   4  696.71   16.72
  -3  -1   4  693.47   19.09
  -3  -1   5  116.85    8.44
  -3  -1   5  116.12    4.85
  -3  -1   5  132.97    9.25
  -3  -1   5  114.18    7.01
  -3  -1   6 1157.58   27.65
  -3  -1   6 1152.84   28.18
  -3   1   6 1166.54   25.16
  -3  -1   6 1145.63   17.06
  -3  -1   7    7.35    1.50
  -3   1   7   11.22    3.11
  -3  -1   7   17.41    4.30
  -3   1   8 1127.33   26.76
  -3   1   9    6.24    2.36
  -3   1  10  127.33    9.91
  -3  -1  12  291.25   16.71
  -3  -1  13  130.62   11.47
  -3   1  13  132.38    9.38
  -3  -1  14  132.46   11.55
  -3  -2 -15  100.21   15.68
  -3   2 -15   96.28   15.10
  -3  -2 -14   27.75    8.65
  -3   2 -14   29.89    9.14
  -3   2 -13  170.77   18.18
  -3  -2 -13  183.73   19.23
  -3  -2 -12    1.72    5.64
  -3   2 -12    7.04    5.16
  -3  -2 -11  275.90   20.73
  -3   2 -11  282.82   20.77
  -3   2 -10   38.07    7.66
  -3  -2 -10   41.42    8.28
  -3  -2  -9  383.84   22.51
  -3   2  -9  376.76   21.04
  -3  -2  -8    1.92    0.88
  -3   2  -8    8.44    4.67
  -3  -2  -7  596.58   18.61
  -3  -2  -7  570.96   12.15
  -3   2  -7  601.42   23.06
  -3   2  -6   36.21    5.67
  -3   2  -6   46.88    4.42
  -3  -2  -6   43.14    4.79
  -3   2  -5 1158.07   26.58
  -3  -2  -5 1161.63   20.66
  -3   2  -5 1207.42   21.16
  -3   2  -5 1242.47   30.00
  -3   2  -4   22.44    3.16
  -3  -2  -4   29.23    3.09
  -3   2  -4   32.09    4.84
  -3  -2  -3 1137.04   27.39
  -3   2  -3 1101.43   20.55
  -3   2  -2   22.24    3.57
  -3  -2  -2   15.66    3.86
  -3   2  -2   19.72    2.68
  -3  -2  -1 1660.65   23.20
  -3  -2  -1 1696.65   30.82
  -3   2  -1 1619.93   14.55
  -3  -2   0  219.35    9.06
  -3  -2   0  212.83   10.71
  -3  -2   1  759.31   18.09
  -3  -2   1  747.43   19.13
  -3  -2   2   -1.58    2.40
  -3  -2   2    3.79    2.11
  -3  -2   2   -0.16    2.12
  -3  -2   3  928.18   20.29
  -3  -2   3  930.75   19.98
  -3  -2   4  132.58    7.54
  -3  -2   4  125.88    8.76
  -3  -2   5  872.44   23.80
  -3  -2   5  866.99   18.90
  -3  -2   5  906.71   24.53
  -3  -2   6   10.40    2.42
  -3  -2   7 1328.94   23.83
  -3  -2   7 1339.02   23.28
  -3  -2   8   94.40    6.97
  -3  -2   8   90.15    6.13
  -3  -2   9  383.30   12.56
  -3  -2   9  389.78   14.81
  -3  -2  10    5.38    2.20
  -3  -2  11  217.70    9.71
  -3  -2  11  210.96   15.12
  -3  -2  12    0.89    3.57
  -3  -2  13  405.42   21.60
  -3  -2  14   59.73    8.85
  -3  -2  15  146.86   13.58
  -3   3 -15    5.25    5.69
  -3  -3 -15    1.08    5.73
  -3   3 -14  158.12   18.36
  -3  -3 -14  141.24   17.25
  -3   3 -13   11.85    6.31
  -3  -3 -13   23.54    8.19
  -3  -3 -12   83.46   13.06
  -3   3 -12   67.25   11.06
  -3  -3 -11   18.60    7.04
  -3   3 -11   14.29    6.20
  -3  -3 -10  147.98   11.74
  -3   3 -10  180.14   15.53
  -3  -3  -9   14.17    4.88
  -3   3  -9   27.03    7.36
  -3   3  -8  447.57   21.33
  -3  -3  -8  460.90   17.91
  -3   3  -7    1.32    1.02
  -3  -3  -7    2.45    2.33
  -3   3  -7    3.34    3.23
  -3   3  -6  367.34   16.57
  -3   3  -6  369.54   10.85
  -3   3  -5   51.30    6.00
  -3   3  -5   53.15    4.39
  -3   3  -4  639.80   15.57
  -3   3  -4  636.46   17.55
  -3   3  -3   12.26    2.77
  -3   3  -3    9.93    2.24
  -3   3  -3    7.42    2.96
  -3  -3  -2 1033.03   17.95
  -3  -3  -2 1022.11   27.21
  -3   3  -2 1039.42   26.90
  -3  -3  -1   33.63    5.31
  -3  -3  -1   32.51    3.69
  -3  -3   0 1083.48   22.06
  -3  -3   0 1113.64   26.35
  -3  -3   1   29.22    4.70
  -3  -3   2 1553.93   28.62
  -3  -3   3  557.79   16.67
  -3  -3   4  564.56   16.14
  -3  -3   4  566.55   18.67
  -3  -3   5  204.40    9.46
  -3  -3   5  197.27   12.28
  -3  -3   6 1139.95   21.86
  -3  -3   7  228.39    9.48
  -3  -3   8  757.89   16.79
  -3  -3   8  783.20   21.77
  -3  -3   9    2.46    1.63
  -3  -3   9   -1.13    2.29
  -3  -3  10  477.08   12.25
  -3  -3  10  453.08   22.68
  -3  -3  11    0.83    3.45
  -3  -3  11    7.03    1.66
  -3  -3  12  589.03   27.01
  -3  -3  13   13.15    5.67
  -3  -3  14  144.11   14.10
  -3  -3  15   16.52    5.86
  -3  -4 -14   16.36    7.77
  -3  -4 -13  183.15   18.90
  -3   4 -13  207.36   19.94
  -3  -4 -12    1.63    4.42
  -3   4 -12   -1.97    4.60
  -3   4 -11  114.79   13.20
  -3   4 -10   26.78    7.55
  -3  -4 -10   13.61    4.20
  -3  -4  -9  204.68   13.16
  -3   4  -9  214.57   15.97
  -3   4  -8   84.99    9.71
  -3   4  -7  252.29    7.32
  -3  -4  -6    1.07    1.05
  -3   4  -6    0.46    1.11
  -3   4  -5  239.85    9.32
  -3   4  -4   21.02    3.25
  -3  -4  -3  807.02   15.68
  -3  -4  -2    9.99    2.45
  -3   4   0   47.06    6.45
  -3  -4   1 2899.89   44.25
  -3  -4   2  355.93   15.03
  -3  -4   3  630.25   19.29
  -3  -4   4   44.90    5.17
  -3  -4   5  281.43   12.11
  -3  -4   6  123.53    7.78
  -3  -4   7  517.30   14.95
  -3  -4   8   16.18    5.39
  -3  -4   8    7.41    1.96
  -3  -4   9  159.46    7.20
  -3  -4   9  146.70   13.86
  -3  -4  10   26.21    2.57
  -3  -4  10   22.00    6.11
  -3  -4  11  492.45   25.73
  -3  -4  12  237.13   18.37
  -3  -4  13  413.95   24.78
  -3  -4  14   15.84    6.50
  -3  -4  15  102.20   13.10
  -3  -5 -14   74.79   13.73
  -3  -5  -6  320.29   10.46
  -3   5  -6  348.95   10.81
  -3  -5  -5   26.23    3.64
  -3   5  -5   23.48    3.50
  -3  -5  -4  263.85   11.87
  -3  -5  -4  268.46    8.94
  -3  -5  -3  146.74    7.98
  -3   5   4  186.72   11.58
  -3   5   5   36.49    5.37
  -3   5   6  227.60   12.00
  -3  -5   6  222.23   16.32
  -3  -5   7    7.30    3.33
  -3   5   7   18.55    3.83
  -3  -5   8  280.17   19.01
  -3   5   8  261.53   11.84
  -3  -5   9   57.32    9.48
  -3   5   9   45.72    4.87
  -3  -5  10   46.07    8.92
  -3   5  10   45.96    4.62
  -3  -5  11   93.72   12.27
  -3  -5  12  433.37   26.28
  -3  -5  13   69.83   11.08
  -3  -5  14   81.23   12.17
  -3  -5  15   16.14    8.04
  -3  -5  16   71.71   12.11
  -3  -6  -6   38.36    4.17
  -3  -6  -5  168.03    6.74
  -3  -6  -5  176.77    9.91
  -3  -6  -4   87.38    7.59
  -3  -6  -4   95.01    6.46
  -3  -6  -3  141.49   10.31
  -3  -6  -2   13.77    4.00
  -3  -6  -1   69.43    8.18
  -3  -6   0  101.85    9.85
  -3  -6   1 1139.02   33.44
  -3  -6   2   40.29    7.58
  -3  -6   3  489.83   23.25
  -3  -6   4    0.28    3.93
  -3  -6   5  639.84   27.97
  -3  -6   6    4.35    4.66
  -3   6   7  275.69   14.18
  -3  -6   7  293.73   20.36
  -3  -6   8   28.70    6.78
  -3   6   8   34.87    5.20
  -3  -6   9  364.23   23.69
  -3   6   9  357.23   14.41
  -3  -6  10   40.08    8.77
  -3  -6  11  464.38   27.67
  -3  -6  12   34.08    9.04
  -3  -6  13   85.13   13.41
  -3  -6  14   18.50    7.29
  -3  -6  15   78.53   13.20
  -3  -6  16    1.18    4.83
  -3  -7  -5   34.64    5.28
  -3  -7  -4  607.89   21.92
  -3  -7  -3  170.64   12.35
  -3  -7  -2  211.78   14.23
  -3  -7  -1   98.48   10.05
  -3  -7   0  862.85   30.53
  -3  -7   1  185.15   14.97
  -3  -7   2  769.61   30.25
  -3  -7   3   12.05    4.58
  -3  -7   4  494.20   25.65
  -3  -7   5   32.63    7.46
  -3  -7   6  404.04   24.16
  -3  -7   7   90.83   12.23
  -3  -7   8  329.99   23.40
  -3  -7   9   73.78   11.24
  -3  -7  10  297.65   22.97
  -3  -7  11   56.56   10.55
  -3  -7  12  243.14   22.11
  -3  -7  13   47.62   12.01
  -3  -7  14  143.87   17.38
  -3  -7  15    3.70    5.07
  -3  -7  16  138.56   18.03
  -3  -8  -5  502.22   20.43
  -3  -8  -4  161.80   12.26
  -3  -8  -3  582.55   24.45
  -3  -8  -2   92.75   10.36
  -3  -8  -1  267.11   17.85
  -3  -8   0   68.67    9.45
  -3  -8   1  339.58   21.39
  -3  -8   2   38.56    7.93
  -3  -8   3  316.96   21.45
  -3  -8   4   33.04    8.08
  -3  -8   5  266.69   20.26
  -3  -8   6  287.76   22.00
  -3  -8   7  260.15   21.10
  -3  -8   8   34.31    9.26
  -3  -8   9   57.89   11.01
  -3  -8  10   68.25   12.10
  -3  -8  11  236.01   22.28
  -3  -8  12   48.22   11.66
  -3  -8  13  148.11   18.31
  -3  -8  14   -1.34    4.00
  -3  -9  -4  284.33   17.64
  -3  -9  -3   13.65    5.08
  -3  -9  -2  210.36   16.34
  -3  -9  -1    6.34    4.92
  -3  -9   0  444.81   24.89
  -3  -9   1   83.81   11.32
  -3  -9   2  262.11   20.31
  -3  -9   3    1.71    4.72
  -3  -9   4   87.26   12.65
  -3  -9   5   57.51   10.69
  -3  -9   6  321.56   24.52
  -3  -9   7   41.00   10.27
  -3  -9   8  125.95   16.16
  -3  -9   9    7.29    6.36
  -3  -9  10  317.70   26.63
  -3  -9  11   33.92    9.96
  -3  -9  12  155.63   19.32
  -3 -10  -3  102.60   12.04
  -3 -10  -2   93.08   12.18
  -3 -10  -1  175.92   16.61
  -3 -10   0   98.14   12.79
  -3 -10   1   40.03    8.89
  -3 -10   2   36.86    8.63
  -3 -10   3  258.26   21.86
  -3 -10   4   71.30   12.20
  -3 -10   5  227.16   21.36
  -3 -10   6   42.86   10.80
  -3 -10   7  386.76   29.06
  -3 -10   8   30.03    9.37
  -3 -10   9  202.13   21.85
  -3 -10  10   73.84   14.16
  -3 -11  -2  114.92   14.07
  -3 -11  -1   57.90   10.72
  -3 -11   0  156.43   17.06
  -3 -11   1  222.82   20.46
  -3 -11   2   49.61   10.63
  -3 -11   3   38.41    9.98
  -3 -11   4  193.78   20.58
  -3 -11   5   37.45   10.00
  -3 -11   6  235.88   22.97
  -3 -11   7   43.45   11.06
  -3 -11   8  145.52   19.41
  -3 -12  -1  189.63   18.72
  -3 -12   0  114.13   15.55
  -3 -12   1   71.83   12.90
  -3 -12   2  163.37   19.15
  -3 -12   3   71.86   12.34
  -3 -12   4   99.89   15.85
  -3 -12   5  133.15   18.35
  -3 -13   0  144.14   18.49
  -3 -13   1   10.24    6.73
  -3 -13   2  154.99   19.77
  -2   0 -15    7.78    7.88
  -2   0 -14  294.66   23.29
  -2   0 -14  313.69   25.39
  -2   0 -13   -6.05    5.47
  -2   0 -13    6.24    5.94
  -2   0 -12  102.34   13.85
  -2   0 -12   99.57   12.60
  -2   0 -11    7.30    5.90
  -2   0 -10  345.58   20.76
  -2   0  -9    6.89    5.06
  -2   0  -8  107.57   11.00
  -2   0  -8   96.84    7.19
  -2   0  -7   -0.33    1.38
  -2   0  -7   -1.16    3.04
  -2   0  -6 1806.33   37.75
  -2   0  -6 1797.98   27.36
  -2   0  -5    1.28    1.85
  -2   0  -5   -0.41    3.07
  -2   0  -4 2352.08   30.11
  -2   0  -4 2367.96   36.91
  -2   0  -3   -1.07    1.68
  -2   0  -3    1.09    3.20
  -2   0  -2 1443.17   20.95
  -2   0  -2 1431.08   23.62
  -2   0  -1   -4.27    2.53
  -2   0  -1    3.50    2.02
  -2   0   0 1546.25   17.68
  -2   0   0 1482.90   19.77
  -2   0   1    2.10    1.60
  -2   0   1    0.22    0.96
  -2   0   2 1843.96   23.18
  -2   0   2 1765.23   20.70
  -2   0   3    2.26    2.43
  -2   0   3   -0.07    2.06
  -2   0   4  657.71   16.73
  -2   0   4  678.72   16.26
  -2   0   5    0.64    1.92
  -2   0   6 1518.45   27.66
  -2   0   7   -2.08    2.15
  -2   0   8   53.20    6.05
  -2   0   9   -1.50    2.60
  -2   0  10  527.62   20.10
  -2   0  10  532.77   18.13
  -2   0  11    8.96    3.70
  -2   0  12  617.41   20.28
  -2   0  13    3.63    2.70
  -2  -1 -16   16.23    7.67
  -2   1 -16   35.98   10.94
  -2   1 -15  154.81   18.77
  -2  -1 -15  261.87   23.29
  -2  -1 -15  150.27   18.74
  -2   1 -14   25.82    7.90
  -2  -1 -14   19.94    7.65
  -2  -1 -14   28.01    9.37
  -2  -1 -13  167.99   17.10
  -2   1 -13  172.48   18.26
  -2   1 -12    2.29    3.84
  -2  -1 -12    8.22    5.30
  -2   1 -11   84.90   11.15
  -2  -1 -11   86.91   11.45
  -2   1 -11   92.75   12.27
  -2  -1 -10   31.95    6.75
  -2   1 -10   23.02    6.40
  -2   1 -10   26.71    6.82
  -2   1  -9  406.42   21.61
  -2  -1  -9  413.87   21.46
  -2   1  -9  374.97   21.05
  -2  -1  -8    3.87    3.71
  -2   1  -8    2.30    3.68
  -2   1  -8    1.39    1.84
  -2   1  -7  411.47   19.78
  -2  -1  -7  359.20   15.37
  -2  -1  -7  367.23   10.38
  -2   1  -7  371.40   15.18
  -2  -1  -7  379.78   18.78
  -2  -1  -6  183.02    7.06
  -2  -1  -6  178.26    9.76
  -2   1  -6  187.08   12.56
  -2   1  -6  203.92   10.83
  -2   1  -5 1572.41   22.35
  -2  -1  -5 1509.51   25.36
  -2   1  -5 1575.85   33.42
  -2  -1  -5 1580.32   19.64
  -2   1  -5 1622.19   28.74
  -2   1  -4   63.04    5.70
  -2   1  -4   67.42    4.62
  -2  -1  -4   55.59    4.50
  -2   1  -4   61.15    7.30
  -2  -1  -3 1119.71   15.65
  -2   1  -3 1145.19   17.33
  -2  -1  -3 1138.77   22.57
  -2   1  -3 1158.14   24.29
  -2   1  -2   52.97    3.92
  -2   1  -2   64.01    5.78
  -2  -1  -2   62.52    2.88
  -2  -1  -2   61.13    5.21
  -2  -1  -1 1779.87   25.06
  -2   1  -1 1741.71   21.35
  -2  -1   0  139.51    6.83
  -2  -1   0  142.90    5.81
  -2  -1   1 2775.37   28.28
  -2  -1   1 2818.21   28.23
  -2  -1   1 2729.55   22.08
  -2  -1   2 1796.36   22.51
  -2  -1   2 1804.48   22.24
  -2  -1   2 1858.61   25.06
  -2  -1   3  655.89   15.70
  -2  -1   3  662.08   13.31
  -2  -1   4   -0.71    2.27
  -2  -1   4    0.43    1.55
  -2  -1   5 1080.11   17.41
  -2   1   5 1080.44   20.56
  -2  -1   5 1100.80   24.77
  -2  -1   6   32.13    3.73
  -2  -1   6   42.45    5.84
  -2   1   6   40.99    4.53
  -2   1   7  904.58   20.98
  -2   1   8   12.23    3.12
  -2  -1   9  339.40   15.82
  -2   1   9  365.44   14.75
  -2   1  10    0.79    1.73
  -2   1  10    7.16    2.87
  -2  -1  10    0.43    2.77
  -2  -1  11  452.97   19.14
  -2   1  11  457.37   14.82
  -2   1  11  464.61   18.29
  -2   1  12  107.11    7.38
  -2  -1  12  117.35   10.18
  -2  -1  13  368.71   18.25
  -2  -1  14    3.56    2.74
  -2  -2 -16   19.88    8.26
  -2   2 -16   46.54   10.86
  -2  -2 -15    5.41    5.77
  -2   2 -15    4.46    5.68
  -2   2 -14   93.75   13.56
  -2  -2 -14   87.03   13.34
  -2   2 -13   29.81    8.72
  -2  -2 -13   19.41    7.01
  -2   2 -12   68.83   11.40
  -2  -2 -12   76.22   11.85
  -2   2 -11    0.42    3.97
  -2  -2 -11    6.37    5.38
  -2  -2 -10  245.30   15.68
  -2  -2 -10  254.53   18.47
  -2   2 -10  259.94   18.65
  -2  -2  -9   22.18    5.34
  -2   2  -9   18.83    5.73
  -2   2  -8  426.35   20.77
  -2  -2  -8  441.59   18.27
  -2   2  -7  134.46   10.93
  -2   2  -7  135.00   10.37
  -2  -2  -7  132.26    9.48
  -2  -2  -6  392.31   14.49
  -2   2  -6  411.18   17.17
  -2   2  -6  390.64   16.79
  -2   2  -5  186.74   10.68
  -2   2  -5  187.36    6.68
  -2   2  -5  212.20   11.88
  -2   2  -4 1433.06   18.27
  -2   2  -4 1460.95   26.33
  -2   2  -4 1453.49   29.47
  -2   2  -3    1.00    1.88
  -2   2  -3    1.12    2.43
  -2   2  -3    1.72    1.47
  -2   2  -2  377.93   13.61
  -2   2  -2  370.19    9.50
  -2  -2  -2  379.48    8.00
  -2  -2  -2  378.85   13.96
  -2  -2  -1  837.55   13.82
  -2  -2  -1  834.96   19.76
  -2  -2   0  288.50   11.05
  -2  -2   1   11.91    2.98
  -2  -2   2 1357.80   21.11
  -2  -2   3   52.57    4.24
  -2  -2   3   55.54    5.37
  -2  -2   4  228.49   11.20
  -2  -2   4  241.28    8.15
  -2  -2   5   53.25    4.02
  -2  -2   5   58.16    6.48
  -2  -2   5   47.76    5.75
  -2  -2   6 1317.30   30.63
  -2  -2   6 1375.59   31.60
  -2  -2   6 1335.43   24.12
  -2  -2   6 1317.78   18.45
  -2  -2   7  155.52    9.17
  -2  -2   7  149.36    6.27
  -2  -2   8  660.96   23.05
  -2  -2   8  708.73   20.37
  -2  -2   8  673.10   13.28
  -2  -2   9    2.29    1.19
  -2  -2   9    2.22    3.02
  -2  -2  10  623.13   13.18
  -2  -2  10  622.95   23.78
  -2  -2  11   42.79    6.84
  -2  -2  11   30.58    3.17
  -2   2  11   23.90    2.86
  -2   2  12  267.03    8.49
  -2  -2  12  279.00    8.64
  -2  -2  12  316.05   17.98
  -2  -2  13   18.62    5.55
  -2  -2  14   99.23   10.78
  -2   3 -16   17.58    9.75
  -2  -3 -16    6.54    5.52
  -2   3 -15  158.34   19.01
  -2  -3 -15  125.77   16.62
  -2  -3 -14   -5.99    4.75
  -2   3 -14   -5.88    6.82
  -2   3 -13  222.92   20.44
  -2  -3 -13  179.92   18.42
  -2   3 -12   28.95    8.39
  -2  -3 -12   32.91    7.19
  -2  -3 -12   54.33    9.46
  -2  -3 -11  261.64   17.10
  -2   3 -11  284.30   20.45
  -2  -3 -10    2.84    3.88
  -2   3 -10    6.85    4.65
  -2   3  -9  439.36   22.32
  -2  -3  -9  412.72   19.21
  -2   3  -8   67.16    8.47
  -2   3  -7  354.90   17.60
  -2   3  -6   51.91    2.89
  -2   3  -6   60.68    7.12
  -2   3  -5 1391.02   16.87
  -2   3  -5 1402.31   29.46
  -2   3  -4   36.12    4.79
  -2   3  -4   44.07    6.32
  -2   3  -4   38.96    3.31
  -2  -3  -3 1439.27   15.39
  -2   3  -3 1524.98   32.11
  -2   3  -2   47.11    5.67
  -2   3  -1  439.02   16.08
  -2   3   0  320.39   13.10
  -2  -3   1 2204.04   32.13
  -2  -3   2  891.20   19.54
  -2  -3   3  559.22   14.76
  -2  -3   4   92.36    5.85
  -2  -3   5  769.49   23.36
  -2  -3   5  793.64   23.53
  -2  -3   5  782.44   15.39
  -2  -3   6  193.81    7.25
  -2  -3   7  886.26   14.17
  -2  -3   7  951.12   28.92
  -2  -3   8    6.73    4.34
  -2  -3   8    1.63    0.90
  -2  -3   9  464.03    7.70
  -2  -3   9  565.82   23.89
  -2  -3  10   90.37   10.44
  -2  -3  11  891.08   31.75
  -2  -3  12   25.89    6.15
  -2  -3  13  333.57   20.60
  -2  -3  14   13.23    6.40
  -2  -3  15  157.05   14.87
  -2  -4 -15   11.26    5.91
  -2  -4 -14  142.10   17.22
  -2  -4 -13   63.78   11.59
  -2  -4 -12   50.35    8.18
  -2  -4 -11   22.48    5.67
  -2  -4 -10  516.56   23.16
  -2   4  -6  130.48    4.38
  -2   4  -5   16.79    2.29
  -2  -4  -5   14.34    2.10
  -2  -4  -4  679.35   15.36
  -2  -4  -4  638.03   10.53
  -2   4  -1   31.05    5.33
  -2   4   0 2058.87   37.11
  -2   4   1  529.61   17.99
  -2   4   2  435.67   15.73
  -2   4   3  352.64   13.72
  -2   4   4 1453.31   26.35
  -2   4   5    5.03    2.23
  -2  -4   5    4.28    3.23
  -2   4   6  368.47   12.20
  -2  -4   6  392.10   19.66
  -2  -4   7  104.72   10.80
  -2   4   7   99.97    6.10
  -2  -4   8  290.99   17.80
  -2   4   8  297.41    9.55
  -2  -4   9   10.30    4.61
  -2   4   9    7.19    1.61
  -2  -4  10  290.45   18.94
  -2  -4  11   11.53    5.34
  -2  -4  12   68.28   10.17
  -2  -4  13   15.59    4.92
  -2  -4  14  240.66   19.04
  -2  -4  15   51.09    9.05
  -2  -5 -15   96.04   15.24
  -2  -5 -14    8.31    7.37
  -2  -5 -11  345.47   20.34
  -2   5  -6    6.68    1.41
  -2  -5  -6    5.72    1.66
  -2  -5  -5   98.53    4.13
  -2  -5  -5  111.58    6.62
  -2  -5  -4   39.97    4.60
  -2  -5  -3  326.26   13.54
  -2  -5  -2   59.31    6.25
  -2  -5  -1  978.84   26.00
  -2  -5   0   31.69    5.38
  -2  -5   1  984.95   27.94
  -2   5   2  196.70   11.96
  -2  -5   2  175.17   12.22
  -2  -5   3  906.65   28.99
  -2   5   3  869.45   24.06
  -2  -5   4   -2.73    4.23
  -2   5   4    2.98    2.56
  -2   5   5 1013.39   23.95
  -2  -5   5  978.66   31.98
  -2  -5   6  145.71   12.94
  -2   5   6  155.09    9.07
  -2   5   7  440.21   14.49
  -2  -5   7  410.51   21.91
  -2  -5   8    4.60    3.78
  -2   5   8    3.31    1.65
  -2  -5   9  241.65   17.85
  -2   5   9  220.44    8.24
  -2  -5  10   22.25    6.16
  -2  -5  11  114.38   13.83
  -2  -5  12   66.73   10.93
  -2  -5  13   25.26    7.24
  -2  -5  14    4.44    4.45
  -2  -5  15  282.29   22.45
  -2  -6  -5   80.49    6.59
  -2  -6  -4  289.24   13.25
  -2  -6  -3  246.04   13.12
  -2  -6  -2  110.73    9.32
  -2  -6  -1   27.93    5.31
  -2  -6   0 1108.69   31.31
  -2  -6   1   73.91    8.88
  -2  -6   2  276.45   16.73
  -2  -6   3    5.97    3.86
  -2  -6   4  553.13   25.02
  -2  -6   5   13.49    6.34
  -2   6   5    1.31    2.02
  -2  -6   6  837.81   32.41
  -2   6   6  864.36   23.53
  -2   6   7   52.46    5.64
  -2  -6   7   41.22    8.03
  -2   6   8  192.58    9.96
  -2  -6   8  185.38   16.22
  -2  -6   9   19.02    6.11
  -2  -6  10  172.78   16.85
  -2  -6  11  154.30   16.63
  -2  -6  12  119.24   14.78
  -2  -6  13   59.85   11.18
  -2  -6  14  106.21   14.83
  -2  -6  15   31.90    8.34
  -2  -6  16   64.63   11.73
  -2   6  17   -6.27    7.22
  -2  -7  -5  243.50   12.73
  -2  -7  -4   29.53    5.13
  -2  -7  -3  464.04   19.97
  -2  -7  -2   83.36    9.14
  -2  -7  -1  462.82   21.23
  -2  -7   0   36.84    6.70
  -2  -7   1  350.45   19.86
  -2  -7   2   26.25    6.90
  -2  -7   3  331.11   20.32
  -2  -7   4   15.11    5.19
  -2  -7   5  456.97   25.22
  -2  -7   6   31.08    6.95
  -2   7   7  513.84   19.45
  -2  -7   7  513.91   27.87
  -2  -7   8  204.77   18.19
  -2  -7   9  395.80   25.77
  -2  -7  10    0.18    4.06
  -2  -7  11  235.78   21.11
  -2  -7  12   40.17    9.43
  -2  -7  13  156.06   17.89
  -2  -7  14   -4.37    5.71
  -2  -7  15  185.44   20.37
  -2  -7  16   -5.53    6.11
  -2  -8  -5   31.68    5.47
  -2  -8  -4  269.34   15.82
  -2  -8  -3  347.05   18.62
  -2  -8  -2 1153.12   35.07
  -2  -8  -1  164.41   13.87
  -2  -8   0  836.63   31.92
  -2  -8   1   34.79    7.23
  -2  -8   2  218.73   17.51
  -2  -8   3   26.41    6.88
  -2  -8   4  191.32   17.19
  -2  -8   5   73.59   11.41
  -2  -8   6  287.37   21.79
  -2  -8   7  150.99   16.46
  -2  -8   8  363.60   25.54
  -2  -8   9  158.63   17.57
  -2  -8  10  258.54   22.74
  -2  -8  11   74.90   13.30
  -2  -8  12  119.10   16.41
  -2  -8  13    6.15    6.71
  -2  -8  14   95.75   15.55
  -2  -9  -4   24.18    5.53
  -2  -9  -3   57.47    8.46
  -2  -9  -2   69.31   10.02
  -2  -9  -1  109.20   12.21
  -2  -9   0    9.78    4.44
  -2  -9   1  336.90   22.47
  -2  -9   2    3.21    4.11
  -2  -9   3  137.01   15.07
  -2  -9   4    1.56    5.30
  -2  -9   5  341.95   24.62
  -2  -9   6   -5.76    6.02
  -2  -9   7   15.70    7.47
  -2  -9   8   28.08    8.76
  -2  -9   9  138.66   17.42
  -2  -9  10   12.75    6.25
  -2  -9  11  196.83   21.41
  -2  -9  12    5.64    6.21
  -2 -10  -3   83.73   10.75
  -2 -10  -2  223.22   18.03
  -2 -10  -1  236.20   19.01
  -2 -10   0  124.77   14.20
  -2 -10   1  206.11   18.75
  -2 -10   2  374.05   25.28
  -2 -10   3   50.25   10.48
  -2 -10   4  269.92   22.51
  -2 -10   5   55.42   11.37
  -2 -10   6  284.13   24.32
  -2 -10   7   94.01   15.04
  -2 -10   8  153.46   18.60
  -2 -10   9   20.77    8.87
  -2 -10  10  149.00   19.12
  -2 -11  -2   43.30   10.18
  -2 -11  -1   50.17    9.82
  -2 -11   0   62.56   10.85
  -2 -11   1  158.21   17.64
  -2 -11   2   53.03   10.60
  -2 -11   3  194.93   20.03
  -2 -11   4   70.73   13.24
  -2 -11   5  156.11   19.20
  -2 -11   6   98.16   15.58
  -2 -11   7  160.65   19.46
  -2 -11   8   31.48    9.72
  -2 -12  -1   48.35   10.23
  -2 -12   0  175.36   19.08
  -2 -12   1   22.46    7.76
  -2 -12   2  257.33   23.67
  -2 -12   3   79.58   14.57
  -2 -12   4   57.06   12.07
  -2 -12   5  154.79   19.38
  -2 -12   6  111.58   17.07
  -2  13   0   71.35   12.41
  -2 -13   1  102.23   15.52
  -2 -13   2  171.75   20.54
  -1   0 -16   52.19   13.30
  -1   0 -15  315.36   26.56
  -1   0 -14    1.63    6.10
  -1   0 -14   18.25    8.77
  -1   0 -13  319.28   22.05
  -1   0 -13  325.55   24.11
  -1   0 -12    9.49    4.33
  -1   0 -12   -5.55    4.93
  -1   0 -11  183.71   16.73
  -1   0 -11  200.37   16.02
  -1   0 -10    1.44    3.91
  -1   0  -9  581.50   24.13
  -1   0  -8    4.23    3.58
  -1   0  -7   80.86    8.01
  -1   0  -6   -3.05    3.21
  -1   0  -5  666.23   19.47
  -1   0  -5  657.52   14.16
  -1   0  -4   -2.06    2.56
  -1   0  -4   -1.91    1.63
  -1   0  -3 9999.00   60.82
  -1   0  -3 9932.99   45.10
  -1   0  -2    1.93    2.11
  -1   0  -2   -0.84    1.37
  -1   0  -1 1927.67   17.17
  -1   0   0   -0.01    0.58
  -1   0   1  421.61    8.03
  -1   0   2   -1.23    1.18
  -1   0   2   -0.24    1.38
  -1   0   3 1215.15   17.49
  -1   0   7  520.89   14.68
  -1   0   8   -0.12    1.78
  -1   0   9  233.68   10.81
  -1   0  10   -0.58    1.88
  -1   0  10    2.06    2.15
  -1   0  11  537.38   17.32
  -1   0  12    2.57    2.81
  -1   0  12    0.51    2.43
  -1   0  13  208.88   12.23
  -1  -1 -16  142.86   19.03
  -1  -1 -16  142.86   17.16
  -1   1 -16  132.72   18.52
  -1   1 -15   -0.71    5.38
  -1  -1 -15    7.16    6.04
  -1  -1 -15   21.58   12.66
  -1  -1 -14  177.08   19.36
  -1  -1 -14  188.04   17.90
  -1   1 -14  181.90   19.25
  -1   1 -13    1.42    4.19
  -1  -1 -13    7.61    6.00
  -1  -1 -12  228.54   17.82
  -1   1 -12  228.63   19.60
  -1   1 -11   31.47    7.51
  -1   1 -11   25.35    6.26
  -1  -1 -11   44.85    7.49
  -1  -1 -10  300.13   17.60
  -1  -1 -10  306.64   18.67
  -1   1 -10  298.92   19.80
  -1   1 -10  339.57   19.88
  -1   1  -9    9.68    3.97
  -1  -1  -9    9.86    4.54
  -1  -1  -9   10.91    4.38
  -1   1  -9    4.34    4.54
  -1  -1  -8  376.02   17.49
  -1   1  -8  393.60   19.48
  -1  -1  -8  376.45   18.31
  -1   1  -8  385.38   18.77
  -1  -1  -7   16.67    3.76
  -1   1  -7   20.50    4.75
  -1   1  -7   24.36    5.84
  -1  -1  -6  751.76   20.77
  -1   1  -6  746.97   23.05
  -1   1  -6  772.55   19.94
  -1  -1  -5    2.88    2.80
  -1   1  -5   -0.62    2.90
  -1  -1  -5    0.55    0.70
  -1   1  -5    1.52    2.73
  -1   1  -4  813.21   20.28
  -1  -1  -4  745.76    9.48
  -1   1  -4  814.65   17.76
  -1   1  -3  309.69    6.57
  -1   1  -3  297.27   11.13
  -1   1  -3  302.13   10.33
  -1   1  -2 1128.89   16.03
  -1   1  -2 1124.00   18.04
  -1   1  -2 1149.48   11.85
  -1  -1  -1   43.07    3.63
  -1   1  -1   46.83    2.50
  -1  -1   0  847.37   13.19
  -1  -1   1   26.29    2.29
  -1  -1   2 3605.05   22.40
  -1  -1   2 3862.76   31.77
  -1  -1   3   45.17    2.63
  -1  -1   3   49.08    4.59
  -1  -1   3   47.19    4.46
  -1  -1   4  316.83    9.75
  -1   1   4  331.61    9.09
  -1  -1   4  309.10   12.02
  -1  -1   4  310.49   11.97
  -1  -1   5    0.20    1.89
  -1  -1   5    2.29    2.74
  -1   1   5    1.60    1.63
  -1  -1   6  145.19    8.76
  -1   1   6  139.01    7.04
  -1  -1   6  139.25    8.08
  -1  -1   7   39.11    4.73
  -1   1   7   27.08    3.78
  -1  -1   8  392.10   15.45
  -1   1   8  401.54   11.04
  -1   1   8  393.59   13.41
  -1   1   9   70.30    6.16
  -1  -1   9   71.43    7.02
  -1   1   9   69.12    4.93
  -1   1  10  224.20   11.26
  -1  -1  10  230.20   12.87
  -1   1  10  199.22    8.41
  -1  -1  11    3.20    2.63
  -1   1  11    6.79    3.02
  -1   1  11    5.53    1.93
  -1  -1  11    1.13    1.54
  -1  -1  12  558.99   15.80
  -1  -1  12  565.13   21.07
  -1   1  13   20.52    5.29
  -1  -1  13   20.30    4.75
  -1   1  14   77.58    9.01
  -1  -2 -17   55.76   11.40
  -1  -2 -16   17.83    7.49
  -1   2 -16   13.21    7.82
  -1  -2 -15  124.54   15.13
  -1   2 -15  106.39   15.64
  -1  -2 -15  123.97   17.49
  -1  -2 -14    6.73    5.09
  -1   2 -14    3.51    4.65
  -1  -2 -13   34.11    8.22
  -1   2 -13   26.04    8.19
  -1   2 -12   67.99   10.83
  -1  -2 -12   58.87    9.43
  -1  -2 -12   68.78    9.90
  -1   2 -11  133.17   14.15
  -1  -2 -11  119.94   12.06
  -1  -2 -11  138.67   13.31
  -1  -2 -10   41.28    7.08
  -1   2 -10   40.19    8.03
  -1  -2 -10   52.84    8.51
  -1  -2  -9  424.73   19.64
  -1   2  -9  462.85   22.77
  -1   2  -8    4.48    3.45
  -1  -2  -8    2.15    2.54
  -1   2  -7  413.29   18.70
  -1   2  -6   16.03    4.26
  -1   2  -6   15.36    5.27
  -1   2  -5 1217.04   26.98
  -1   2  -5 1195.86   26.74
  -1   2  -4   17.61    3.72
  -1   2  -4   19.12    3.73
  -1   2  -3  141.91    7.47
  -1   2  -3  143.12    4.35
  -1   2  -3  154.02    8.89
  -1   2  -2  293.20   11.40
  -1   2  -1  328.38   11.23
  -1   2   0   80.91    5.53
  -1  -2   1 1337.29   18.83
  -1  -2   2  187.16    6.51
  -1  -2   3  211.05    6.14
  -1  -2   4    6.35    2.83
  -1  -2   4    3.44    1.05
  -1  -2   5 1484.18   13.22
  -1  -2   5 1581.26   31.19
  -1  -2   5 1561.83   30.37
  -1  -2   5 1601.08   30.93
  -1  -2   6   29.17    4.31
  -1  -2   6   30.91    5.07
  -1  -2   6   38.57    6.02
  -1  -2   6   31.73    5.41
  -1  -2   7  787.90   21.77
  -1  -2   7  760.05   23.00
  -1  -2   8   11.26    1.28
  -1  -2   8   14.20    4.10
  -1   2   8    6.01    1.07
  -1  -2   9  705.22   23.94
  -1  -2   9  646.17    9.28
  -1  -2  10    2.58    3.42
  -1  -2  10    0.04    0.58
  -1  -2  11  824.07   27.56
  -1  -2  12   14.97    4.72
  -1  -2  13  226.99   15.36
  -1   2  14   -1.76    2.81
  -1  -2  14   -0.50    2.72
  -1   3 -16   39.23   11.39
  -1  -3 -16   41.69    9.56
  -1  -3 -15   -0.49    5.71
  -1   3 -15    3.50    5.89
  -1   3 -14   85.18   13.68
  -1  -3 -14   81.90   12.12
  -1  -3 -14   85.25   12.11
  -1  -3 -13   21.46    6.67
  -1  -3 -13   25.74    7.61
  -1   3 -13   26.62    8.01
  -1  -3 -12  205.06   17.72
  -1  -3 -12  243.91   18.08
  -1   3 -12  250.28   20.13
  -1  -3 -11   25.66    6.56
  -1   3 -11   10.27    4.90
  -1   3 -10  569.96   27.18
  -1  -3 -10  578.58   24.71
  -1   3  -9  152.21   13.53
  -1   3  -8  598.08   24.61
  -1   3  -7  158.71   12.16
  -1   3  -6  617.70   21.65
  -1   3  -5   39.71    5.89
  -1   3  -4 1449.97   31.58
  -1  -3  -4 1446.91   15.76
  -1   3  -3   12.10    3.80
  -1  -3  -3    9.57    2.18
  -1  -3  -2  589.13   13.73
  -1   3  -2  614.87   18.76
  -1  -3  -1  403.19   12.35
  -1   3  -1  376.21   13.95
  -1  -3   0 1227.81   22.93
  -1   3   0 1220.06   23.69
  -1  -3   1  411.05   14.17
  -1   3   1  407.87   12.97
  -1  -3   2  421.53   15.39
  -1   3   2  435.60   12.64
  -1  -3   3    5.31    3.60
  -1   3   3    2.01    1.54
  -1  -3   4  561.70   19.31
  -1   3   4  563.06   12.42
  -1  -3   5  171.73   10.82
  -1  -3   5  178.10   11.62
  -1   3   5  170.40    6.31
  -1  -3   6 1602.54   35.46
  -1   3   6 1489.96   16.45
  -1  -3   6 1584.46   34.39
  -1  -3   7   33.03    5.78
  -1  -3   8  329.13   17.34
  -1  -3   9    1.43    3.37
  -1  -3  10  360.14   19.56
  -1  -3  11    1.96    3.82
  -1  -3  12  288.39   18.42
  -1  -3  13   24.83    6.41
  -1   3  14  218.15   17.45
  -1  -3  14  241.92   17.53
  -1   3  15    6.13    4.56
  -1  -4 -16   30.89    9.38
  -1  -4 -15   99.39   14.36
  -1  -4 -14   21.86    7.68
  -1  -4 -13  204.08   17.50
  -1  -4 -12    6.33    4.92
  -1  -4 -11  295.09   19.02
  -1  -4  -4    9.96    2.13
  -1   4  -3  525.48   20.23
  -1  -4  -3  515.56   14.14
  -1  -4  -2   84.84    6.43
  -1   4  -2   86.98    8.33
  -1  -4  -1 1448.48   27.19
  -1   4  -1 1392.46   30.45
  -1   4   0   23.42    4.29
  -1  -4   0   18.37    4.17
  -1   4   1 1084.08   24.51
  -1  -4   1 1073.37   26.05
  -1  -4   2  438.01   17.49
  -1   4   2  430.50   14.85
  -1  -4   3  706.77   22.93
  -1   4   3  720.08   17.92
  -1  -4   4 1152.27   30.48
  -1   4   4 1189.86   22.09
  -1  -4   5  427.09   17.87
  -1  -4   5  430.81   19.51
  -1   4   5  406.39   12.03
  -1   4   6   74.01    4.74
  -1  -4   6  111.07   10.38
  -1   4   7  999.09   14.54
  -1  -4   7 1089.56   32.83
  -1  -4   8   12.03    4.58
  -1  -4   9  116.92   11.89
  -1  -4  10   62.25    9.28
  -1  -4  11  221.60   17.07
  -1  -4  12   39.18    8.01
  -1  -4  13  172.50   15.98
  -1  -4  14   13.96    5.34
  -1   4  15   80.74   12.47
  -1  -5 -16  149.00   18.68
  -1  -5 -15   33.65    9.22
  -1  -5 -13    6.50    5.55
  -1   5  -6  297.96    7.43
  -1  -5  -4  313.71   12.13
  -1  -5  -3   72.15    6.40
  -1  -5  -2  693.15   20.36
  -1  -5  -1   56.57    6.45
  -1   5   0  875.06   25.64
  -1  -5   0  851.40   24.69
  -1   5   1  343.05   15.75
  -1  -5   1  352.46   16.45
  -1  -5   2 1652.46   36.99
  -1   5   2 1709.91   33.21
  -1   5   3   16.30    3.63
  -1  -5   3    7.96    3.76
  -1   5   4  643.05   18.72
  -1  -5   4  669.07   25.11
  -1  -5   5   17.14    5.09
  -1   5   5   28.32    4.02
  -1  -5   6 1222.84   36.31
  -1   5   6 1225.72   22.78
  -1  -5   7    1.11    2.90
  -1  -5   8  445.80   23.59
  -1  -5   9    6.37    4.49
  -1  -5  10  183.28   16.02
  -1  -5  11   11.81    5.62
  -1  -5  12  224.15   18.90
  -1  -5  13    6.64    4.88
  -1  -5  14   58.01   10.47
  -1   5  15   14.42    6.75
  -1  -5  15   13.10    6.02
  -1   5  16  104.06   14.44
  -1   6  -6    3.44    1.56
  -1  -6  -4  227.92   11.73
  -1  -6  -3  338.76   15.42
  -1  -6  -2   11.31    3.72
  -1  -6  -1  524.68   20.64
  -1  -6   0  155.76   11.80
  -1  -6   1  228.55   14.61
  -1  -6   2   12.19    4.38
  -1   6   3  349.73   16.42
  -1  -6   3  352.74   19.23
  -1  -6   4   -0.25    3.86
  -1   6   4    6.30    2.97
  -1  -6   5  728.52   29.41
  -1   6   5  706.80   21.24
  -1  -6   6   44.03    7.89
  -1  -6   7  447.40   24.63
  -1  -6   8   -1.95    3.82
  -1  -6   9  243.82   19.10
  -1  -6  10  119.15   14.78
  -1  -6  11   36.32    8.72
  -1  -6  12   13.81    6.03
  -1  -6  13   32.02    8.23
  -1  -6  14   30.15    8.51
  -1   6  15  139.86   17.46
  -1  -6  15  140.27   16.78
  -1   6  16   18.41    8.54
  -1   7  -6  486.98   15.15
  -1   7  -5  105.36    8.23
  -1  -7  -4  427.58   18.08
  -1  -7  -3   88.95    8.92
  -1  -7  -2  331.57   17.40
  -1  -7  -1   57.14    8.33
  -1  -7   0  505.79   23.05
  -1  -7   1   21.98    6.35
  -1  -7   2  272.21   17.91
  -1  -7   3    5.58    4.53
  -1  -7   4  708.32   30.21
  -1  -7   5   13.70    5.48
  -1  -7   6  605.72   29.58
  -1  -7   7  189.73   17.45
  -1  -7   8  439.06   26.64
  -1  -7   9   42.13    8.50
  -1  -7  10  479.74   29.24
  -1  -7  11   56.24   10.69
  -1  -7  12  197.61   19.80
  -1  -7  13    5.36    3.55
  -1   7  14  131.62   17.28
  -1  -7  14  105.96   15.14
  -1   7  15   -1.71    5.69
  -1   8  -5  245.55   13.45
  -1  -8  -4  134.56   11.32
  -1  -8  -3  115.79   10.95
  -1  -8  -2    1.51    2.84
  -1  -8  -1  250.73   17.11
  -1  -8   0  654.13   27.96
  -1  -8   1  572.39   26.91
  -1  -8   2   27.09    6.87
  -1  -8   3  357.70   22.45
  -1  -8   4   14.80    6.39
  -1  -8   5   96.41   12.60
  -1  -8   6  216.56   19.28
  -1  -8   7  193.44   18.37
  -1  -8   8   10.16    6.63
  -1  -8   9  197.03   19.57
  -1  -8  10  122.37   15.95
  -1  -8  11  286.64   24.41
  -1  -8  12   20.14    8.42
  -1  -8  13  133.03   17.52
  -1   8  14   37.70   11.25
  -1  -8  14   58.01   12.17
  -1   9  -5   67.87    7.96
  -1   9  -4  373.35   19.14
  -1  -9  -3    9.36    4.83
  -1  -9  -2  641.79   28.41
  -1  -9  -1  246.54   18.07
  -1  -9   0  327.83   21.31
  -1  -9   1  155.68   15.10
  -1  -9   2  131.15   14.59
  -1  -9   3   -5.40    6.21
  -1  -9   4  285.41   22.05
  -1  -9   5   58.92   10.76
  -1  -9   6  166.44   18.22
  -1  -9   7    6.79    5.19
  -1  -9   8  177.25   19.06
  -1  -9   9    1.60    5.21
  -1  -9  10  140.44   17.92
  -1  -9  11   15.60    9.27
  -1  -9  12  130.31   17.91
  -1  10  -4   80.29    9.76
  -1  10  -3  358.04   21.04
  -1 -10  -2   65.65    9.99
  -1 -10  -1  341.72   22.75
  -1 -10   0  149.38   15.89
  -1 -10   1  421.99   26.43
  -1 -10   2   72.12   11.92
  -1 -10   3  298.46   23.51
  -1 -10   4  104.99   14.74
  -1 -10   5  169.97   18.57
  -1 -10   6   14.38    7.38
  -1 -10   7  173.21   19.37
  -1 -10   8   47.60   11.20
  -1 -10   9  125.44   17.53
  -1 -10  10   37.61   11.16
  -1  11  -3   28.18    6.75
  -1  11  -2   81.12   11.41
  -1 -11  -1   24.07    7.15
  -1 -11   0  283.49   22.66
  -1 -11   1   43.45    9.58
  -1 -11   2  115.00   15.94
  -1 -11   3   18.44    6.86
  -1 -11   4  171.93   19.36
  -1 -11   5  100.95   15.15
  -1 -11   6  128.73   17.93
  -1 -11   7   58.71   12.35
  -1 -11   8  146.19   18.87
  -1  12  -2   27.65    7.96
  -1  12  -1  110.83   14.30
  -1  12   0   13.07    6.67
  -1  12   1  135.37   16.82
  -1 -12   1  134.10   17.00
  -1 -12   2    8.94    6.27
  -1 -12   3  131.06   17.14
  -1 -12   4   17.70    8.37
  -1 -12   5  195.31   21.91
  -1  13  -1   18.79    7.10
  -1  13   0   87.70   13.97
  -1  13   1   62.67   12.89
  -1  13   2   61.42   13.24
  -1  13   3  181.01   21.00
   0   0 -16  194.23   21.59
   0   0 -15    5.52    6.97
   0   0 -14  310.21   21.80
   0   0 -14  358.42   26.36
   0   0 -13   -4.48    5.73
   0   0 -13   -1.13    4.17
   0   0 -12  128.36   14.50
   0   0 -12  152.88   14.10
   0   0 -11    0.90    3.70
   0   0 -11   -1.38    3.86
   0   0 -10 1343.18   40.67
   0   0 -10 1322.22   36.25
   0   0  -9   -1.38    3.19
   0   0  -9   -7.33    4.04
   0   0  -8  154.86   11.13
   0   0  -8  141.76   11.17
   0   0  -7   -0.24    3.24
   0   0  -7    3.27    2.57
   0   0  -6 1150.51   25.26
   0   0  -6 1168.15   26.91
   0   0  -5    5.47    2.91
   0   0  -5    0.98    3.12
   0   0  -4  942.87   19.47
   0   0  -4  921.22   18.39
   0   0  -3    1.42    2.10
   0   0  -3   -0.34    1.88
   0   0  -2 1192.62   15.39
   0   0  -2 1232.96   14.72
   0   0   3    2.24    1.30
   0   0   4  920.02   14.03
   0   0   5    1.83    1.75
   0   0   6 1172.65   19.41
   0   0   7   -2.02    1.66
   0   0   8  160.62    8.17
   0   0   9   -1.39    2.09
   0   0   9    2.98    2.26
   0   0  10 1349.13   27.62
   0   0  11    1.56    2.30
   0   0  12  156.21   10.30
   0  -1 -16    3.52    4.46
   0   1 -16   12.70    8.05
   0  -1 -16   19.20    7.81
   0  -1 -15  231.00   22.68
   0  -1 -15  196.02   18.36
   0   1 -15  180.62   19.86
   0   1 -14   18.67    7.19
   0  -1 -14    5.74    4.44
   0  -1 -14    3.62    5.14
   0   1 -13   84.98   12.90
   0  -1 -13   76.61   10.33
   0  -1 -13   69.74   12.31
   0   1 -12   20.25    6.50
   0  -1 -12   45.10    8.72
   0  -1 -12   22.28    6.21
   0  -1 -11  471.61   24.06
   0  -1 -11  446.20   22.53
   0   1 -11  456.51   25.16
   0  -1 -10   45.46    7.58
   0   1 -10   42.80    6.76
   0  -1 -10   40.35    6.98
   0   1 -10   52.23    8.87
   0  -1  -9  168.63   12.22
   0   1  -9  137.37   11.38
   0   1  -9  150.68   12.92
   0  -1  -9  168.05   12.97
   0   1  -8   13.13    3.39
   0  -1  -8   18.49    4.82
   0   1  -8   14.94    5.25
   0  -1  -8    8.91    4.05
   0  -1  -7  199.49   12.26
   0   1  -7  240.15   12.75
   0   1  -7  197.28   13.11
   0   1  -6    3.79    3.10
   0   1  -6    1.45    3.42
   0   1  -5  421.59   14.44
   0   1  -5  441.10   15.95
   0   1  -4   58.91    5.73
   0   1  -3  119.42    6.68
   0   1  -2   14.38    2.47
   0   1  -2   19.41    2.66
   0   1  -1 1221.91   15.61
   0   1   0   35.01    2.34
   0  -1   0    6.08    1.25
   0  -1   1 1215.50   15.36
   0  -1   2   19.98    2.68
   0  -1   2   20.64    2.96
   0  -1   3  119.32    6.36
   0  -1   3  126.59    6.35
   0  -1   4   69.48    6.04
   0  -1   4   62.27    5.16
   0  -1   4   59.54    5.15
   0   1   4   67.30    3.35
   0   1   5  415.35    9.44
   0  -1   5  417.42   15.26
   0  -1   5  428.36   13.60
   0  -1   5  429.96   14.13
   0  -1   5  385.32    7.63
   0  -1   6    1.63    2.73
   0  -1   6   -1.43    2.35
   0  -1   6   -0.85    2.03
   0   1   6    1.02    1.56
   0   1   6    2.43    1.07
   0  -1   6    2.50    1.31
   0   1   7  210.04    8.47
   0  -1   7  212.10    7.36
   0  -1   7  218.21   10.87
   0   1   8   12.57    2.61
   0  -1   8   11.68    3.13
   0  -1   8   15.54    2.48
   0   1   9  167.06    8.68
   0  -1   9  155.59   10.05
   0  -1   9  150.92    7.14
   0   1  10   44.34    6.00
   0  -1  10   40.31    4.04
   0   1  10   39.19    4.51
   0  -1  10   42.42    5.81
   0  -1  11  449.03   13.24
   0   1  11  467.44   19.46
   0  -1  12   29.75    3.77
   0   1  12   35.12    6.16
   0   1  13   86.78    9.34
   0  -2 -17   27.62    8.55
   0   2 -16  106.91   16.30
   0  -2 -16   88.88   13.06
   0  -2 -16  143.43   19.10
   0  -2 -15   16.19    7.86
   0   2 -15   11.98    7.01
   0  -2 -15   -3.39    4.74
   0  -2 -14  152.48   15.65
   0   2 -14  185.86   19.35
   0  -2 -14  145.75   17.18
   0  -2 -14  184.05   17.50
   0  -2 -13  134.82   14.49
   0  -2 -13  136.35   13.93
   0   2 -13  147.80   16.39
   0  -2 -12  250.47   17.90
   0  -2 -12  212.64   17.14
   0   2 -12  234.99   19.36
   0  -2 -11    1.35    3.36
   0  -2 -11    1.27    3.54
   0   2 -11    5.37    5.94
   0  -2 -10  585.79   25.49
   0   2 -10  623.41   28.16
   0  -2  -9   26.36    6.57
   0   2  -9   23.93    6.08
   0   2  -8  606.10   24.34
   0   2  -7   11.88    4.60
   0   2  -6 1213.14   29.70
   0   2  -5    8.34    3.56
   0   2  -4 1066.37   22.86
   0  -2  -4  976.56   10.71
   0   2  -3  338.55   12.65
   0   2  -2  297.92   11.02
   0  -2  -2  299.97    7.13
   0   2  -1   -0.88    2.15
   0  -2  -1    3.04    1.58
   0   2   0 1188.36   18.53
   0  -2   0 1187.61   18.31
   0   2   1   -0.06    1.64
   0  -2   1    5.45    2.74
   0   2   2  292.00    7.17
   0  -2   2  287.09   10.78
   0  -2   3  326.30   11.31
   0   2   3  316.11    6.34
   0  -2   3  345.39   12.54
   0  -2   4 1037.00   22.14
   0  -2   4 1072.71   23.13
   0  -2   5    6.00    2.54
   0  -2   5    1.55    3.08
   0  -2   6 1306.09   28.28
   0  -2   6 1240.44   29.83
   0  -2   6 1295.43   28.55
   0  -2   7   11.44    3.60
   0  -2   8  610.14   21.39
   0  -2   9   20.28    4.30
   0  -2  10  636.16   23.45
   0   2  11    0.86    3.10
   0  -2  11    0.48    2.50
   0   2  12  203.66   14.85
   0   2  13  131.28   12.32
   0   2  14  153.22   13.61
   0  -3 -17  103.95   14.88
   0  -3 -16   -3.38    4.64
   0   3 -15   79.14   13.77
   0  -3 -15   90.91   12.84
   0  -3 -15   91.03   13.96
   0   3 -14   -4.59    5.50
   0  -3 -14   14.72    6.06
   0  -3 -14    2.08    4.37
   0  -3 -13   18.17    6.61
   0  -3 -13   22.78    6.83
   0   3 -13   38.59    9.97
   0  -3 -12    2.72    4.60
   0   3 -12   10.08    5.64
   0  -3 -12    7.09    4.67
   0   3 -11  235.80   18.62
   0  -3 -11  229.81   17.05
   0   3 -10  111.58   12.38
   0   3  -9  638.29   26.94
   0   3  -8  122.25   11.39
   0  -3  -5 1511.73   15.24
   0   3  -4   39.43    2.49
   0   3  -3  182.88   10.78
   0   3  -2   18.02    4.02
   0  -3  -2   13.14    2.77
   0   3  -1  527.93   16.24
   0  -3  -1  526.33   14.20
   0   3   0  464.88   14.16
   0  -3   0  445.43   13.80
   0   3   1  548.01   14.41
   0  -3   1  573.37   16.69
   0   3   2   16.20    2.90
   0  -3   2   18.85    3.92
   0   3   3  170.23    6.73
   0  -3   3  154.66    9.71
   0  -3   4   40.40    5.17
   0  -3   4   43.73    6.01
   0  -3   5 1606.17   34.03
   0  -3   5 1636.26   32.03
   0  -3   6   91.78    8.35
   0  -3   6  104.19    9.40
   0  -3   7  587.06   22.46
   0  -3   8  134.43   11.29
   0  -3   9  604.57   24.19
   0  -3  10  113.78   11.09
   0  -3  11  231.66   15.99
   0   3  12    4.91    3.14
   0  -3  12   12.19    4.90
   0   3  13   20.40    5.71
   0   3  14    0.70    3.73
   0  -4 -17   11.27    5.93
   0  -4 -16  128.52   16.80
   0  -4 -15    4.10    5.05
   0  -4 -15   16.23    7.04
   0  -4 -14  230.46   20.19
   0  -4 -14  197.43   18.12
   0  -4 -13    2.81    4.46
   0  -4  -6  587.94   10.55
   0   4  -5   37.28    2.74
   0   4  -4 1405.04   19.74
   0  -4  -3   89.26    6.11
   0   4  -3   83.93    8.20
   0   4  -2  820.56   24.07
   0  -4  -2  801.21   19.17
   0   4  -1  125.22    9.29
   0  -4  -1  121.74    8.21
   0   4   0  856.81   22.54
   0  -4   0  851.18   22.00
   0   4   1  126.37    8.37
   0  -4   1  126.19    9.14
   0   4   2  808.07   19.65
   0  -4   2  803.77   23.76
   0  -4   3   72.66    7.94
   0  -4   4 1384.21   28.97
   0  -4   4 1406.69   33.96
   0  -4   5   42.07    5.53
   0  -4   5   34.66    6.23
   0  -4   6  628.11   24.48
   0  -4   7  262.58   16.59
   0  -4   8  151.97   13.14
   0  -4   9    1.88    3.29
   0  -4  10  494.52   24.55
   0  -4  11    3.80    3.39
   0   4  12  196.26   17.05
   0  -4  12  186.01   15.91
   0   4  13   -2.79    4.45
   0   4  14  191.14   17.70
   0   4  15    5.41    5.39
   0  -5 -16   85.83   14.13
   0  -5 -15  179.08   18.59
   0  -5 -14   21.36    7.58
   0  -5  -7  107.49    4.72
   0   5  -6   27.54    2.51
   0   5  -5 1333.47   20.97
   0   5  -4   21.46    3.47
   0  -5  -3 1063.56   23.88
   0  -5  -2  236.47   12.16
   0   5  -1  748.02   24.64
   0  -5  -1  787.33   22.99
   0   5   0  506.67   19.35
   0  -5   0  487.51   19.04
   0   5   1  780.34   23.10
   0  -5   1  791.51   24.95
   0  -5   2  252.97   14.95
   0  -5   3 1066.77   31.16
   0  -5   4   23.04    5.64
   0  -5   5 1315.39   36.92
   0  -5   6   35.61    6.98
   0  -5   7  121.72   12.45
   0  -5   8   12.67    5.08
   0  -5   9  301.25   20.10
   0  -5  10   35.34    7.24
   0  -5  11  208.51   17.56
   0   5  12   70.40   10.95
   0  -5  12   55.20    9.12
   0   5  13  299.54   22.76
   0   5  14    7.26    6.05
   0   5  15  164.73   18.00
   0  -6 -16   66.01   12.50
   0  -6  -8  243.56    6.19
   0   6  -7    1.26    0.68
   0   6  -6  644.48   15.25
   0   6  -5   33.46    4.19
   0   6  -4  439.78   15.77
   0  -6  -3   15.81    4.12
   0  -6  -2  396.15   17.49
   0  -6  -1   57.96    7.15
   0  -6   0  288.94   16.08
   0  -6   1   60.91    8.55
   0  -6   2  411.60   20.38
   0  -6   3   12.37    5.59
   0  -6   4  434.54   22.67
   0  -6   5   34.59    7.47
   0  -6   6  642.42   28.57
   0  -6   7    2.13    3.72
   0  -6   8  288.69   20.45
   0  -6   9    9.60    5.46
   0  -6  10  238.30   19.76
   0  -6  11    1.06    3.79
   0   6  12  145.47   16.28
   0  -6  12  135.67   15.28
   0   6  13    0.98    5.94
   0   6  14   62.43   12.28
   0   6  15   -1.59    4.57
   0   6  16   46.56   10.86
   0   7  -6   49.33    5.36
   0   7  -5  608.71   19.45
   0   7  -4   13.39    3.80
   0  -7  -2  114.92   10.54
   0  -7  -1  347.37   18.69
   0  -7   0   22.91    6.05
   0  -7   1  351.46   19.86
   0  -7   2  111.65   11.94
   0  -7   3  658.57   28.49
   0  -7   4    7.21    3.58
   0  -7   5  553.57   27.87
   0  -7   6   62.57   10.14
   0  -7   7  694.31   32.83
   0  -7   8   21.98    8.36
   0  -7   9  282.40   21.78
   0  -7  10   39.90    9.02
   0  -7  11  134.49   15.92
   0   7  12  100.13   14.91
   0  -7  12  125.99   15.75
   0   7  13  223.08   22.24
   0   7  14    5.24    7.19
   0   7  15  168.71   24.19
   0   8  -6  171.68   10.99
   0   8  -5  178.08   12.01
   0   8  -4  334.99   16.99
   0   8  -3  207.04   14.18
   0  -8  -2  133.32   12.43
   0  -8  -1    6.61    3.03
   0  -8   0   15.24    5.88
   0  -8   1    7.02    5.05
   0  -8   2  126.11   13.49
   0  -8   3  213.61   17.87
   0  -8   4  350.87   23.21
   0  -8   5  172.66   16.69
   0  -8   6  175.47   17.30
   0  -8   7   -0.03    4.47
   0  -8   8  115.50   14.96
   0  -8   9   53.75   11.15
   0  -8  10   69.35   12.53
   0   8  11    8.14    6.95
   0  -8  11   21.37    7.74
   0   8  12  121.37   16.72
   0   8  13   23.51    8.56
   0   9  -5  267.82   15.86
   0   9  -4  119.35   11.13
   0   9  -3  141.14   12.63
   0   9  -2  369.68   20.98
   0  -9  -1  937.38   35.41
   0  -9   0   20.87    6.47
   0  -9   1  947.92   37.30
   0  -9   2  361.73   23.69
   0  -9   3  144.12   15.48
   0  -9   4  117.52   14.36
   0  -9   5  250.05   21.36
   0  -9   6   22.55    7.53
   0  -9   7  129.00   16.73
   0  -9   8   20.30    8.02
   0  -9   9  216.60   21.76
   0   9  10   13.01    8.11
   0  -9  10   10.63    6.70
   0   9  11  169.86   20.02
   0   9  12   34.65   11.35
   0  10  -4  177.88   14.78
   0  10  -3  111.35   11.97
   0  10  -2  389.22   23.07
   0  10  -1   40.39    8.06
   0  10   0  497.95   27.29
   0 -10   1   37.80    9.18
   0 -10   2  392.95   26.24
   0 -10   3  122.13   15.56
   0 -10   4  184.40   18.95
   0 -10   5   20.74    9.20
   0 -10   6  131.76   16.75
   0 -10   7   27.47    8.77
   0  10   8  143.43   17.85
   0 -10   8  153.30   18.89
   0  10   9  -10.66    7.89
   0 -10   9    0.64    5.54
   0  10  10  166.89   21.50
   0  11  -3  212.36   18.06
   0  11  -2   28.82    8.79
   0  11  -1  250.15   20.38
   0  11   0   83.04   12.41
   0  11   1  230.20   20.28
   0  11   2   24.26    8.45
   0  11   3  203.02   20.31
   0 -11   3  218.93   21.16
   0  11   4   50.14   11.10
   0 -11   4   56.45   11.65
   0  11   5  106.92   15.46
   0 -11   5  112.29   16.37
   0  11   6   89.07   15.37
   0 -11   6   84.12   14.72
   0  11   7  100.51   15.38
   0  11   8   60.14   13.01
   0  12  -2  109.30   14.35
   0  12  -1   24.81    7.89
   0  12   0  223.27   20.83
   0  12   1   21.47    8.10
   0  12   2   88.91   13.62
   0  12   3   52.76   11.64
   0  12   4   32.50    9.54
   0  12   5   19.00    7.40
   0  13  -1  140.10   17.30
   0  13   0   73.56   13.33
   0  13   1  162.61   19.38
   0  13   2   29.87    9.09
   1   0 -16   -1.71    5.82
   1   0 -15  342.47   26.75
   1   0 -14    4.86    5.69
   1   0 -13  193.09   15.51
   1   0 -13  220.32   19.49
   1   0 -12   -0.09    3.07
   1   0 -12    3.80    5.59
   1   0 -11  571.61   26.72
   1   0 -11  523.66   22.69
   1   0 -11  543.88   27.46
   1   0 -10    1.06    4.52
   1   0 -10    2.27    4.60
   1   0 -10   -0.01    2.80
   1   0  -9  260.50   16.37
   1   0  -9  241.53   13.58
   1   0  -9  222.37   15.61
   1   0  -8   -5.68    3.97
   1   0  -8    0.97    2.52
   1   0  -8    0.89    3.26
   1   0  -7  476.81   16.28
   1   0  -7  468.96   19.03
   1   0  -7  495.75   20.02
   1   0  -6    0.48    3.32
   1   0  -6    1.83    3.48
   1   0  -6   -2.25    2.21
   1   0  -5 2004.18   33.14
   1   0  -5 1967.28   32.50
   1   0  -5 1958.07   26.19
   1   0  -4   -0.16    1.73
   1   0  -4   -4.49    3.41
   1   0  -4    4.18    3.40
   1   0  -3 1222.33   14.08
   1   0  -3 1206.53   19.80
   1   0  -2    1.82    1.76
   1   0  -2    1.91    1.58
   1   0  -1 2600.30   19.43
   1   0   0    2.35    1.11
   1   0   1 1912.20   17.22
   1   0   2    3.74    1.53
   1   0   2    2.27    1.44
   1   0   3 9939.00   52.44
   1   0   3 9928.68   48.54
   1   0   4    2.42    2.12
   1   0   5  661.65   15.09
   1   0   6    4.58    2.29
   1   0   7   81.67    6.34
   1   0   8    0.58    2.18
   1   0   9  577.05   17.93
   1   0  10    1.89    2.24
   1   0  11  190.49   11.25
   1   0  12   -0.89    2.38
   1  -1 -16  155.44   16.26
   1   1 -16  193.42   21.22
   1  -1 -16  216.56   23.07
   1  -1 -15    9.53    5.25
   1   1 -15    0.56    4.89
   1  -1 -15    8.20    6.19
   1  -1 -14   85.45   12.39
   1  -1 -14   70.63   10.41
   1   1 -14   87.05   13.80
   1  -1 -14   78.05   13.01
   1  -1 -13   12.19    4.75
   1  -1 -13   20.41    6.01
   1  -1 -13   32.73    8.68
   1   1 -13   28.35    8.75
   1  -1 -12  591.21   30.38
   1  -1 -12  538.94   27.32
   1  -1 -12  539.10   24.53
   1   1 -12  548.61   29.14
   1  -1 -11    6.34    5.83
   1   1 -11    5.42    4.37
   1  -1 -11    3.80    3.85
   1  -1 -11    7.13    4.70
   1  -1 -10  209.66   13.53
   1  -1 -10  222.00   15.94
   1   1 -10  214.38   16.71
   1  -1  -9   59.76    8.23
   1   1  -9   68.32    9.45
   1  -1  -9   64.84    7.19
   1  -1  -8  402.28   16.43
   1  -1  -8  380.15   18.21
   1   1  -8  373.90   18.99
   1   1  -7   16.87    4.88
   1   1  -6  135.72    9.87
   1   1  -6  136.96   10.22
   1   1  -5    1.00    3.11
   1   1  -5    2.71    3.43
   1  -1  -4  309.16    8.94
   1   1  -4  311.28   12.33
   1   1  -3   44.17    4.57
   1  -1  -3   44.44    3.42
   1   1  -2 3902.43   23.35
   1   1  -1   28.47    2.51
   1   1   0  846.20   13.25
   1   1   1   41.88    3.72
   1  -1   2 1151.90   19.05
   1   1   2 1164.78   18.98
   1  -1   3  312.94    6.48
   1   1   3  324.95   11.11
   1  -1   3  304.63   11.04
   1  -1   4  822.51   11.56
   1   1   4  789.30   18.59
   1  -1   4  833.39   19.79
   1  -1   4  806.08   18.95
   1   1   5    2.43    2.57
   1  -1   5   -1.34    2.19
   1  -1   5    0.95    1.14
   1  -1   5   -0.78    2.22
   1  -1   6  782.12   13.83
   1  -1   6  795.77   22.46
   1   1   6  758.18   20.59
   1  -1   7   20.67    2.81
   1   1   7   18.91    3.82
   1  -1   8  397.15   11.35
   1   1   8  380.47   16.13
   1  -1   9    9.95    2.30
   1   1   9   12.28    3.87
   1  -1  10  315.96   11.11
   1   1  10  340.49   16.33
   1  -1  11   33.44    3.93
   1   1  11   22.96    4.88
   1   1  12  215.19   14.04
   1   1  13   24.04    5.21
   1  -2 -16   -2.49    4.42
   1   2 -16    2.94    5.45
   1  -2 -16   18.35    8.83
   1   2 -15   68.17   12.57
   1  -2 -15   63.20   10.51
   1  -2 -15   89.88   13.77
   1  -2 -15   68.39   13.08
   1  -2 -14    3.47    6.05
   1  -2 -14    1.44    4.96
   1   2 -14    4.36    7.17
   1  -2 -14   -4.59    3.74
   1  -2 -13  217.47   19.34
   1  -2 -13  233.17   17.39
   1  -2 -13  208.46   18.01
   1   2 -13  224.86   19.89
   1  -2 -12    3.88    4.46
   1  -2 -12   11.37    4.22
   1   2 -12    7.70    5.18
   1  -2 -11  787.67   28.17
   1   2 -11  818.24   33.72
   1  -2 -11  821.99   32.20
   1  -2 -10    4.72    3.49
   1   2 -10    0.16    4.03
   1   2  -9  751.61   28.84
   1   2  -8    7.57    4.16
   1   2  -7  766.60   25.60
   1   2  -6   28.37    5.49
   1  -2  -5 1593.06   20.75
   1  -2  -4    4.59    1.70
   1   2  -3  201.81    6.08
   1   2  -2  184.15    6.40
   1   2  -1 1328.37   19.11
   1   2   0   90.54    5.82
   1   2   1  331.82   11.36
   1  -2   2  293.81    8.71
   1  -2   2  283.55   11.24
   1  -2   3  141.65    8.20
   1  -2   4   18.91    3.83
   1  -2   4   14.87    3.04
   1  -2   5 1173.45   27.25
   1  -2   5 1230.39   26.79
   1   2   6   12.63    4.10
   1  -2   6   14.01    4.06
   1  -2   6   16.51    3.98
   1   2   7  418.27   17.85
   1  -2   7  419.30   17.23
   1   2   8    2.31    3.91
   1   2   9  425.16   19.82
   1   2   9  395.86    8.64
   1   2  10   41.03    6.83
   1   2  11  124.00   11.51
   1   2  12   54.44    8.09
   1   2  13   27.95    6.55
   1  -3 -17    8.55    7.44
   1  -3 -16  142.33   15.88
   1  -3 -16  171.66   19.10
   1  -3 -16  201.81   22.25
   1  -3 -15    5.44    7.31
   1  -3 -15   12.54    6.77
   1  -3 -15    5.10    5.94
   1  -3 -14  232.38   18.01
   1  -3 -14  237.91   20.13
   1  -3 -13   21.48    6.37
   1  -3 -13   25.43    7.97
   1  -3 -12  293.08   20.57
   1  -3  -6 1542.56   21.64
   1   3  -5  156.26    5.12
   1   3  -4  559.54   11.15
   1   3  -3    4.20    2.11
   1   3  -2  448.88   12.30
   1   3  -1  423.89   13.14
   1  -3   0 1221.32   23.62
   1   3   0 1201.81   23.39
   1  -3   1  400.46   14.42
   1  -3   2  624.03   19.00
   1  -3   3    6.75    3.43
   1  -3   3    6.87    2.59
   1  -3   4 1481.79   26.93
   1  -3   4 1437.87   31.17
   1  -3   5   33.92    5.08
   1  -3   6  609.26   22.00
   1  -3   7  145.16   11.40
   1  -3   8  579.09   23.19
   1   3   8  595.38   24.23
   1   3   9  152.27   12.71
   1   3  10  569.42   25.32
   1   3  11   31.03    7.32
   1   3  12  198.20   16.05
   1   3  13   21.93    6.41
   1   3  14  104.07   12.49
   1  -4 -16    3.83    4.84
   1  -4 -16   21.30    7.44
   1  -4 -15  102.45   14.56
   1  -4 -15   68.44   11.70
   1  -4 -14   13.40    6.84
   1  -4 -14   40.74    9.06
   1  -4 -13  197.56   17.74
   1  -4  -7 1081.02   18.89
   1   4  -6   73.77    3.75
   1   4  -5  423.45   10.75
   1   4  -4 1124.25   19.86
   1   4  -3  732.70   17.35
   1   4  -2  409.22   14.13
   1   4  -1 1110.94   24.12
   1  -4   0   28.04    5.09
   1  -4   1 1425.06   30.67
   1  -4   2   97.11    8.87
   1  -4   3  518.70   15.89
   1  -4   3  503.13   19.88
   1  -4   4    6.92    3.71
   1  -4   4   10.52    3.10
   1  -4   5  623.81   23.71
   1  -4   5  629.74   20.24
   1  -4   6   26.92    5.83
   1  -4   7  553.78   23.65
   1   4   8   20.26    6.31
   1  -4   8   10.17    2.80
   1  -4   9  127.37   12.06
   1   4   9  151.43   13.88
   1   4  10  175.61   15.11
   1   4  11  264.89   19.19
   1   4  12   14.46    6.38
   1   4  13  222.86   19.06
   1   4  14   33.01    9.15
   1  -5 -16  138.15   17.67
   1  -5 -16  112.78   14.93
   1  -5 -15   15.23    6.78
   1  -5 -15   10.40    5.54
   1  -5  -8  455.01   12.66
   1  -5  -7    1.74    2.05
   1   5  -7    1.08    0.73
   1   5  -6 1218.95   19.33
   1   5  -5   25.16    3.47
   1   5  -4  648.17   17.87
   1   5  -3   14.60    3.36
   1   5  -2 1670.73   31.81
   1   5  -1  339.79   15.10
   1  -5   0  850.10   25.43
   1  -5   1   58.44    7.43
   1  -5   2  672.33   24.40
   1  -5   3   64.72    8.42
   1  -5   4  301.81   14.13
   1  -5   4  311.56   17.90
   1  -5   5  343.29   15.80
   1  -5   5  330.22   18.74
   1  -5   6  320.05   19.14
   1  -5   7   -0.99    3.06
   1   5   8  344.00   21.24
   1  -5   8  308.79   19.83
   1   5   9   35.22    8.29
   1  -5   9   37.15    7.25
   1   5  10   76.42   10.49
   1   5  11   19.34    6.77
   1   5  12  342.54   24.13
   1   5  13   13.77    6.94
   1   5  14   86.62   13.05
   1   5  15   41.95    9.55
   1  -6 -16    3.51    5.76
   1  -6 -15  131.21   16.67
   1  -6  -9  211.33    8.46
   1  -6  -8    0.49    1.51
   1   6  -7  470.51   12.27
   1   6  -6   48.10    4.84
   1   6  -5  726.56   19.70
   1   6  -4    1.65    2.23
   1   6  -3  344.47   15.56
   1   6  -2   11.53    4.11
   1   6  -1  237.93   13.86
   1  -6   0  167.01   12.80
   1  -6   1  508.14   22.60
   1  -6   2   11.44    5.26
   1  -6   3  300.48   18.46
   1  -6   4  232.37   13.35
   1  -6   4  230.16   16.52
   1  -6   5  801.92   31.25
   1  -6   6    3.07    4.69
   1  -6   7  223.37   17.95
   1   6   8   -1.03    4.16
   1  -6   8    0.40    3.25
   1   6   9  389.34   24.89
   1  -6   9  392.29   24.38
   1   6  10   10.11    6.18
   1   6  11  509.90   30.40
   1   6  12    5.60    4.78
   1   6  13  109.35   14.86
   1   6  14    7.60    5.50
   1   6  15   87.67   13.90
   1   7  -7  173.53    9.05
   1   7  -6  612.80   18.86
   1   7  -5    8.30    2.76
   1   7  -4  687.60   22.86
   1   7  -3    3.67    3.09
   1   7  -2  249.95   15.26
   1   7  -1   14.55    4.85
   1   7   0  506.30   22.88
   1  -7   0  466.78   22.55
   1  -7   1   55.98    8.17
   1  -7   2  361.28   21.16
   1  -7   3   78.36   10.66
   1  -7   4  414.76   23.63
   1  -7   5  100.90   12.71
   1  -7   6  442.21   25.75
   1   7   7    6.58    5.13
   1  -7   7   11.98    6.80
   1   7   8  243.95   20.39
   1  -7   8  285.63   22.13
   1   7   9   -5.33    5.68
   1   7  10  287.21   23.34
   1   7  11   12.02    6.88
   1   7  12  105.40   14.69
   1   7  13    4.06    5.59
   1   7  14   14.39    7.90
   1   8  -6  219.80   12.63
   1   8  -5   98.15    9.17
   1   8  -4   16.11    4.84
   1   8  -3  364.69   19.20
   1   8  -2   25.25    5.86
   1   8  -1  544.44   24.88
   1   8   0  649.52   27.71
   1   8   1  218.48   16.71
   1   8   2   -2.16    4.16
   1  -8   2    2.96    4.65
   1  -8   3  111.12   13.52
   1  -8   4  119.49   14.18
   1   8   5  202.76   18.11
   1  -8   5  220.24   19.15
   1   8   6  110.55   13.90
   1  -8   6  120.59   14.59
   1   8   7  329.96   24.05
   1  -8   7  322.83   23.85
   1   8   8   37.42    9.47
   1   8   9   67.96   12.16
   1   8  10  101.25   14.86
   1   8  11  121.22   16.47
   1   8  12   38.66   11.06
   1   8  13   71.97   13.82
   1   9  -5   54.60    7.75
   1   9  -4  267.76   17.03
   1   9  -3    6.27    3.70
   1   9  -2  165.93   14.49
   1   9  -1  141.42   13.79
   1   9   0  323.22   21.69
   1   9   1  235.70   18.64
   1   9   2  600.52   30.41
   1   9   3    6.55    5.25
   1   9   4  322.51   23.29
   1   9   5   84.59   12.65
   1   9   6  103.53   14.44
   1   9   7   -1.32    5.63
   1   9   8   76.92   13.29
   1   9   9   20.09    8.50
   1   9  10   81.36   14.43
   1   9  11   44.08   11.17
   1  10  -5  179.66   14.56
   1  10  -4   90.25   11.04
   1  10  -3  293.24   19.89
   1  10  -2   75.03   10.68
   1  10  -1  405.63   24.69
   1  10   0  144.79   15.33
   1  10   1  346.23   24.21
   1  10   2   72.57   12.08
   1  10   3  365.16   25.70
   1  10   4   46.13    9.87
   1  10   5  211.15   20.90
   1  10   6   76.25   16.74
   1  10   7  289.18   25.32
   1  10   8   12.33    7.38
   1  10   9  104.12   16.15
   1  11  -4  197.42   16.89
   1  11  -3   23.59    7.07
   1  11  -2   99.57   13.17
   1  11  -1   34.32    8.77
   1  11   0  284.51   22.64
   1  11   1   20.21    7.20
   1  11   2   64.13   11.60
   1  11   3   37.87    9.62
   1  11   4  121.68   16.71
   1  11   5   34.31   10.27
   1  11   6  164.80   19.70
   1  11   7   35.80   11.45
   1  12  -3  147.85   16.08
   1  12  -2    3.88    6.52
   1  12  -1  138.11   16.18
   1  12   0   21.03    7.56
   1  12   1  108.48   15.95
   1  12   2   23.51    8.15
   1  12   3  210.90   22.05
   1  12   4   82.74   14.92
   1  12   5   79.46   14.37
   1  13  -1   55.41   11.06
   1  13   0  145.19   18.07
   1  13   1   25.54    8.59
   1  13   2  105.53   16.65
   2   0 -17   -2.23    6.84
   2   0 -16  191.42   21.34
   2   0 -15    9.09    6.61
   2   0 -14  257.35   22.47
   2   0 -13    0.05    4.73
   2   0 -13    0.35    5.58
   2   0 -12  615.33   29.85
   2   0 -12  630.87   24.72
   2   0 -12  591.39   29.77
   2   0 -11    3.48    3.88
   2   0 -11    3.43    3.20
   2   0 -11   -1.39    3.94
   2   0 -10  500.13   19.34
   2   0 -10  504.48   24.17
   2   0 -10  510.39   24.80
   2   0  -9    1.86    2.80
   2   0  -9    2.44    3.82
   2   0  -9   -2.26    4.15
   2   0  -8   37.83    6.72
   2   0  -8   47.26    5.33
   2   0  -8   35.63    6.27
   2   0  -7    4.72    4.32
   2   0  -7    1.40    2.01
   2   0  -7   -1.45    3.90
   2   0  -6 1494.89   31.91
   2   0  -6 1496.22   22.53
   2   0  -6 1544.57   32.21
   2   0  -5    0.14    1.68
   2   0  -5   -4.97    3.30
   2   0  -4  671.72   10.05
   2   0  -4  680.12   17.54
   2   0  -3    5.08    2.48
   2   0  -3    4.57    2.58
   2   0  -2 1784.70   22.85
   2   0  -1   -0.21    1.98
   2   0   0 1500.25   20.14
   2   0   1    3.84    2.16
   2   0   2 1386.61   20.83
   2   0   3    0.52    1.62
   2   0   3    3.15    2.11
   2   0   4 2337.53   30.04
   2   0   4 2350.27   29.05
   2   0   5   -0.50    2.09
   2   0   6 1797.41   29.37
   2   0   7    0.31    2.07
   2   0   8   93.12    7.39
   2   0   9    0.67    2.25
   2   0  10  336.60   15.07
   2   0  11   -1.27    2.03
   2   0  12   91.75    8.57
   2  -1 -17  123.17   18.28
   2   1 -17   82.31   14.43
   2  -1 -16   27.15    9.20
   2   1 -16   25.11    9.39
   2  -1 -15   36.25    7.64
   2  -1 -15   52.17   11.01
   2  -1 -15   53.64   11.32
   2   1 -15   24.21    8.57
   2  -1 -14   -1.95    2.96
   2  -1 -14    4.15    5.86
   2   1 -14   -3.13    5.26
   2  -1 -14    9.51    8.13
   2  -1 -13  404.62   25.17
   2   1 -13  381.49   26.19
   2  -1 -13  381.75   20.39
   2  -1 -13  393.19   25.81
   2  -1 -12  105.63   13.57
   2  -1 -12  124.48   13.91
   2  -1 -12  109.06   10.38
   2   1 -12  114.88   13.50
   2  -1 -11  472.62   20.07
   2   1 -11  483.17   25.96
   2  -1 -11  435.28   23.77
   2  -1 -11  458.10   25.06
   2  -1 -10    0.83    3.62
   2  -1 -10   -3.88    4.26
   2  -1 -10    2.51    2.30
   2   1 -10   -8.63    5.34
   2  -1  -9  333.93   19.07
   2  -1  -9  350.85   19.29
   2  -1  -9  354.45   15.01
   2   1  -9  388.49   20.48
   2   1  -9  367.64   19.82
   2  -1  -8   10.15    4.42
   2   1  -8   14.58    5.67
   2  -1  -8    7.70    2.45
   2   1  -8   13.02    5.39
   2  -1  -7  894.31   26.74
   2   1  -7  891.44   26.99
   2   1  -7  891.27   27.07
   2   1  -6   39.75    5.96
   2   1  -6   33.20    5.84
   2  -1  -5 1088.93   21.13
   2   1  -5 1079.20   25.48
   2   1  -5 1100.89   25.56
   2   1  -4   -2.22    3.37
   2  -1  -4    3.11    2.28
   2  -1  -3  663.66   14.37
   2  -1  -3  657.24   14.91
   2   1  -3  694.57   16.20
   2   1  -2 1851.07   22.54
   2  -1  -2 1821.11   19.14
   2   1  -2 1796.09   22.14
   2   1  -1 2739.54   27.90
   2   1  -1 2739.70   28.49
   2   1   0  147.51    7.22
   2   1   0  143.45    6.03
   2  -1   0  140.82    6.09
   2   1   1 1780.27   25.60
   2  -1   1 1774.24   24.04
   2   1   1 1769.83   18.55
   2  -1   2   70.10    5.64
   2   1   2   65.97    5.56
   2  -1   2   67.47    4.33
   2   1   3 1136.37   22.86
   2  -1   3 1110.44   17.43
   2  -1   3 1135.20   23.72
   2  -1   4   77.67    7.02
   2   1   4   62.73    6.07
   2  -1   4   62.92    4.42
   2  -1   5 1562.46   28.77
   2   1   5 1600.83   29.95
   2  -1   5 1562.08   22.33
   2   1   6  193.96   11.19
   2  -1   6  183.67   10.96
   2  -1   6  185.99    8.18
   2   1   7  388.01   16.27
   2  -1   7  382.52   12.08
   2  -1   8    4.98    2.18
   2   1   8    4.56    2.91
   2   1   9  404.77   18.05
   2  -1   9  405.81   13.38
   2  -1  10   25.62    3.71
   2   1  10   20.53    4.81
   2   1  11   89.72    9.32
   2  -1  11   91.96    6.70
   2   1  12    7.02    3.91
   2  -2 -17   34.61    9.61
   2   2 -16  158.54   19.66
   2  -2 -16  177.35   19.66
   2  -2 -16  170.50   20.16
   2  -2 -15   22.05    8.53
   2  -2 -15   19.62    7.53
   2   2 -15   15.62    8.76
   2  -2 -15   13.21    5.28
   2  -2 -14  105.16   14.13
   2   2 -14   92.56   13.55
   2  -2 -14   89.09   10.82
   2  -2 -14   77.43   12.53
   2  -2 -13   13.94    6.63
   2  -2 -13    7.29    5.04
   2  -2 -13   18.09    5.70
   2   2 -13    6.65    5.64
   2  -2 -12  320.40   22.28
   2  -2 -12  297.29   20.87
   2   2 -12  312.49   22.31
   2  -2 -12  300.71   17.36
   2  -2 -11   44.29    8.10
   2   2 -11   27.98    7.04
   2  -2 -11   26.45    4.94
   2   2 -10  621.85   28.06
   2   2  -9    7.80    5.38
   2   2  -8  678.34   26.14
   2  -2  -6 1324.92   23.94
   2  -2  -5   56.70    5.12
   2   2  -4  227.47    8.27
   2   2  -3   53.71    4.45
   2   2  -2 1302.15   21.17
   2   2  -1    7.33    3.28
   2   2   0  287.03   11.35
   2   2   1  806.38   19.72
   2   2   2  397.40   14.71
   2   2   3    0.09    3.05
   2  -2   3   -5.23    3.10
   2   2   4 1428.91   30.22
   2  -2   4 1447.71   30.28
   2   2   5  194.38   12.06
   2   2   6  389.22   17.42
   2  -2   6  397.49   17.05
   2   2   7  116.22   10.08
   2   2   8  413.74   19.40
   2   2   9   12.52    4.14
   2   2  10  214.22   14.98
   2   2  11    5.10    4.18
   2   2  12   81.56    9.91
   2   2  13   16.98    5.60
   2  -3 -18   10.48    7.75
   2  -3 -17  137.89   18.25
   2  -3 -16   11.03    7.53
   2  -3 -16    1.23    5.32
   2  -3 -15  190.68   19.53
   2  -3 -15  163.23   19.21
   2  -3 -15  141.85   14.12
   2  -3 -14   11.53    5.43
   2  -3 -14    6.79    3.14
   2  -3 -14   12.73    7.27
   2  -3 -13  314.78   19.39
   2  -3 -13  338.37   23.69
   2  -3  -7  894.67   20.36
   2  -3  -6  200.97    9.55
   2   3  -5  766.43   15.30
   2   3  -4   97.00    6.06
   2   3  -3  524.02   14.42
   2   3  -2  902.14   19.86
   2   3  -1 2127.89   32.24
   2   3   0  321.36   13.46
   2   3   1  444.48   16.55
   2  -3   2   45.93    3.66
   2   3   2   46.15    6.10
   2   3   3 1471.08   32.44
   2   3   4   38.89    6.04
   2   3   5 1420.58   34.45
   2   3   6   67.03    8.50
   2   3   7  337.90   18.36
   2   3   8   58.06    8.23
   2   3   9  414.70   21.98
   2   3  10    9.75    5.38
   2   3  11  286.63   19.42
   2   3  12   25.78    7.66
   2   3  13  198.18   17.09
   2   3  14    0.71    4.33
   2  -4 -17   44.56   11.58
   2  -4 -16  182.74   19.80
   2  -4 -16  226.24   23.85
   2  -4 -15   83.19   14.33
   2  -4 -15   49.69   10.77
   2  -4 -15   49.89    9.50
   2  -4 -14  243.37   18.53
   2  -4 -14  261.04   22.15
   2  -4  -8  301.56   12.28
   2  -4  -7  104.53    7.41
   2   4  -6  360.90   11.07
   2   4  -5    6.56    2.39
   2   4  -4 1418.14   25.20
   2   4  -3  357.75   13.62
   2   4  -2  437.31   15.62
   2   4  -1  512.92   17.76
   2   4   0 2099.60   37.52
   2   4   1   34.48    5.93
   2   4   2  420.59   18.44
   2  -4   2  404.28   12.10
   2  -4   3   15.00    3.01
   2   4   3   20.71    5.16
   2  -4   4  667.13   18.54
   2   4   4  662.17   24.72
   2   4   5   14.38    5.10
   2   4   6  140.42   12.45
   2   4   7    4.33    3.87
   2   4   8  211.13   16.30
   2   4   9    7.40    4.39
   2   4  10  530.85   27.06
   2   4  11   31.83    8.04
   2   4  12   43.37    8.43
   2   4  13   68.35   10.99
   2   4  14  126.90   15.40
   2  -5 -17  106.14   15.98
   2  -5 -16   25.27    9.49
   2  -5 -15  296.98   24.41
   2  -5  -9  226.43   11.09
   2  -5  -8   10.03    3.09
   2   5  -7  414.01   12.15
   2   5  -6  146.09    8.12
   2   5  -5  979.15   22.40
   2   5  -4    4.02    2.99
   2   5  -3  865.69   23.35
   2   5  -2  189.91   11.64
   2   5  -1  966.53   26.81
   2   5   0   39.75    6.26
   2   5   1 1028.61   29.82
   2   5   2   60.52    8.32
   2   5   3  320.46   17.88
   2  -5   3  322.56   12.82
   2   5   4   42.62    7.58
   2  -5   4   33.79    4.83
   2   5   5  113.73   11.57
   2  -5   5   97.69    8.26
   2   5   6    9.88    4.68
   2   5   7  144.92   14.24
   2   5   8   60.50    9.59
   2   5   9  420.77   25.41
   2   5  10    0.63    5.46
   2   5  11  335.71   24.02
   2   5  12   -4.71    5.85
   2   5  13   48.10   10.48
   2   5  14    3.27    4.94
   2  -6 -16   78.06   14.48
   2  -6 -10  175.14    9.51
   2  -6  -9   25.86    4.21
   2   6  -8  197.05    8.26
   2   6  -7   50.75    5.09
   2   6  -6  854.44   21.88
   2   6  -5    3.01    2.20
   2   6  -4  565.57   19.93
   2   6  -3    3.95    4.02
   2   6  -2  274.93   15.46
   2   6  -1   59.45    8.33
   2   6   0 1084.49   32.17
   2   6   1   35.53    7.16
   2   6   2  105.32   10.91
   2   6   3  249.54   17.10
   2  -6   3  231.89   12.08
   2   6   4  303.38   19.62
   2  -6   4  286.97   14.08
   2   6   5   73.21   10.09
   2  -6   5   83.12    8.25
   2   6   6  263.96   19.26
   2   6   7   11.14    5.58
   2   6   8  336.64   23.06
   2   6   9    5.84    5.50
   2   6  10  321.66   23.68
   2   6  11    5.97    5.65
   2   6  12  139.39   16.86
   2   6  13   13.05    7.96
   2   6  14  151.24   18.52
   2   6  15    5.67    4.54
   2  -7  -9  408.78   16.26
   2   7  -7  532.86   17.93
   2   7  -6   23.67    4.48
   2   7  -5  455.58   18.71
   2   7  -4   12.24    4.18
   2   7  -3  350.17   17.94
   2   7  -2   30.99    6.76
   2   7  -1  373.39   19.83
   2   7   0   46.98    8.21
   2   7   1  500.45   23.98
   2   7   2   71.67   10.09
   2   7   3  471.34   24.82
   2   7   4   34.32    8.77
   2  -7   4   29.67    5.20
   2   7   5  230.78   18.46
   2   7   6   58.12   10.03
   2   7   7  293.09   21.83
   2   7   8   43.82    9.23
   2   7   9  249.30   21.77
   2   7  10    6.38    6.33
   2   7  11  253.99   24.14
   2   7  12    0.65    4.95
   2   7  13   86.50   14.35
   2   7  14    2.70    6.97
   2   8  -7  149.12   10.50
   2   8  -6  288.86   15.55
   2   8  -5   74.63    8.52
   2   8  -4  183.93   13.65
   2   8  -3   33.98    6.27
   2   8  -2  231.24   16.27
   2   8  -1   31.81    7.30
   2   8   0  858.10   33.04
   2   8   1  166.91   15.48
   2   8   2 1077.22   38.90
   2   8   3  324.15   22.06
   2   8   4  280.14   21.29
   2   8   5   24.14    8.39
   2   8   6  197.45   18.75
   2   8   7   20.39    7.60
   2   8   8  137.81   17.19
   2   8   9  119.06   16.88
   2   8  10   97.71   15.09
   2   8  11   57.02   12.72
   2   8  12   55.62   13.03
   2   9  -6    2.64    2.69
   2   9  -5  345.54   19.16
   2   9  -4    4.41    4.22
   2   9  -3  143.99   13.88
   2   9  -2   -1.77    3.88
   2   9  -1  333.12   21.44
   2   9   0   -2.49    4.93
   2   9   1   90.59   12.26
   2   9   2   82.78   12.03
   2   9   3   55.98   10.73
   2   9   4   20.45    7.45
   2   9   5  589.11   33.25
   2   9   6   22.45    8.63
   2   9   7   40.76    9.45
   2   9   8   28.72    9.88
   2   9   9  100.81   16.06
   2   9  10   29.84   10.83
   2  10  -5   69.09    9.74
   2  10  -4  239.12   17.84
   2  10  -3   46.76    8.81
   2  10  -2  368.33   23.38
   2  10  -1  191.91   17.42
   2  10   0  134.42   15.26
   2  10   1  202.02   19.04
   2  10   2  249.43   21.62
   2  10   3   96.26   13.99
   2  10   4  276.60   23.45
   2  10   5   52.67   11.39
   2  10   6  347.05   27.43
   2  10   7   71.00   14.33
   2  10   8  187.49   21.72
   2  10   9   32.94   11.17
   2  11  -4   48.16    8.81
   2  11  -3  204.29   18.76
   2  11  -2   42.87    9.33
   2  11  -1  129.61   15.85
   2  11   0   56.45   10.66
   2  11   1   58.21   11.87
   2  11   2   26.13    9.50
   2  11   3  111.48   15.72
   2  11   4   60.48   12.43
   2  11   5  105.71   16.21
   2  11   6   45.05   11.78
   2  12  -3   49.79    9.91
   2  12  -2  222.74   20.37
   2  12  -1   57.88   12.77
   2  12   0  158.91   18.38
   2  12   1   44.27   11.22
   2  12   2   85.70   14.56
   2  12   3   14.21    7.28
   2  12   4  202.08   21.95
   2  13  -2  170.77   18.79
   2  13  -1  138.60   17.61
   2  13   0   82.21   14.67
   2  13   1   88.61   14.69
   3   0 -17  163.25   20.38
   3   0 -16   -8.48    6.57
   3   0 -15  240.85   22.36
   3   0 -14   -3.91    5.15
   3   0 -14   -2.88    5.24
   3   0 -13  232.20   19.49
   3   0 -13  224.88   19.76
   3   0 -12    4.13    5.12
   3   0 -12   23.12    8.30
   3   0 -11  484.94   25.45
   3   0 -11  430.33   24.27
   3   0 -10    8.44    5.32
   3   0 -10    0.63    2.06
   3   0 -10    3.50    4.33
   3   0  -9  888.50   30.73
   3   0  -9  855.96   20.85
   3   0  -9  844.99   30.11
   3   0  -8    5.91    4.74
   3   0  -8    1.71    2.00
   3   0  -8    5.69    4.25
   3   0  -7 2043.68   41.01
   3   0  -7 2042.91   25.09
   3   0  -7 2066.92   40.71
   3   0  -6   -2.29    3.61
   3   0  -5  137.00    9.40
   3   0  -4    1.02    3.25
   3   0  -3 1562.66   26.52
   3   0  -2    2.92    3.53
   3   0  -1 1318.06   23.52
   3   0   0    1.19    2.88
   3   0   1  933.29   19.92
   3   0   2    3.41    2.46
   3   0   3 1941.66   22.32
   3   0   3 1994.53   30.75
   3   0   4    1.27    2.07
   3   0   4   -0.87    2.60
   3   0   5  151.10    9.17
   3   0   6    1.72    2.36
   3   0   7  579.26   19.24
   3   0   8    0.86    2.28
   3   0   9  726.38   22.86
   3   0  10   -0.71    2.50
   3   0  11  160.31   11.35
   3   1 -17   18.27    7.88
   3  -1 -17  103.35   15.47
   3   1 -16  111.65   16.66
   3  -1 -16  103.86   15.31
   3  -1 -16  121.48   17.10
   3  -1 -15   23.07    8.35
   3   1 -15   24.33    9.00
   3  -1 -15   21.06    5.70
   3  -1 -15   36.68   12.45
   3  -1 -14  135.42   16.09
   3  -1 -14  127.74   15.22
   3  -1 -14  141.23   12.34
   3   1 -14  142.23   16.97
   3  -1 -13  132.76   11.30
   3   1 -13  118.55   14.87
   3  -1 -13  153.50   15.46
   3  -1 -13  130.59   15.41
   3  -1 -12  297.35   15.64
   3   1 -12  294.78   21.08
   3  -1 -12  317.78   21.98
   3  -1 -12  310.68   21.80
   3  -1 -11    2.25    4.79
   3   1 -11    4.79    5.88
   3  -1 -11    3.76    2.78
   3   1 -11    0.80    5.17
   3  -1 -11    3.02    4.39
   3  -1 -10  143.15   13.37
   3  -1 -10  150.02    9.82
   3   1 -10  118.18   12.52
   3   1 -10  134.81   13.01
   3  -1 -10  119.51   12.11
   3   1  -9    4.02    4.34
   3   1  -9    5.29    3.67
   3  -1  -9    3.77    2.40
   3  -1  -9    8.66    4.81
   3   1  -8 1082.53   32.20
   3   1  -8 1105.79   32.89
   3  -1  -8 1114.72   21.66
   3  -1  -8 1059.42   31.25
   3   1  -7    7.56    3.86
   3   1  -7    5.44    3.72
   3  -1  -7   13.93    4.50
   3  -1  -6 1126.24   25.58
   3   1  -6 1124.11   28.67
   3  -1  -6 1068.08   26.70
   3  -1  -5  113.13    7.98
   3   1  -5  111.52    8.98
   3  -1  -5  120.96    8.44
   3   1  -4  714.62   19.32
   3  -1  -4  712.33   18.71
   3  -1  -4  692.15   17.33
   3   1  -3  456.75   13.77
   3  -1  -3  445.85   12.12
   3  -1  -3  446.33   14.28
   3   1  -3  450.32   13.90
   3   1  -2  888.77   19.82
   3   1  -2  907.48   16.53
   3   1  -2  902.05   19.71
   3   1  -1    0.23    1.57
   3  -1  -1    5.60    1.99
   3   1  -1   -1.06    3.06
   3   1  -1    1.19    2.52
   3   1   0  217.30   10.32
   3   1   0  230.11    9.00
   3  -1   0  236.73    9.01
   3   1   1 3717.60   42.94
   3  -1   1 3838.47   39.81
   3   1   1 3755.46   34.60
   3   1   2 1493.82   28.00
   3  -1   2 1486.22   27.33
   3  -1   2 1462.97   24.31
   3   1   3  700.14   20.11
   3  -1   3  709.94   20.64
   3  -1   3  693.96   17.08
   3   1   4  875.34   23.34
   3  -1   4  885.57   19.55
   3  -1   5   47.71    5.27
   3   1   5   46.79    6.16
   3  -1   5   53.66    5.23
   3   1   6  123.75    9.61
   3  -1   6  151.17    9.86
   3  -1   6  148.11    8.41
   3  -1   7    8.22    3.08
   3  -1   7    9.86    2.84
   3   1   7    8.34    3.87
   3   1   8  472.60   19.80
   3  -1   8  470.00   15.82
   3  -1   9    1.56    2.28
   3   1   9    5.24    3.43
   3   1  10   59.59    7.82
   3  -1  10   60.76    6.01
   3   1  11   12.30    4.45
   3   1  12  167.39   13.26
   3  -2 -18    5.81    7.07
   3  -2 -17  119.70   17.68
   3  -2 -17  103.91   16.02
   3  -2 -16    4.10    7.15
   3  -2 -16    8.82    6.84
   3  -2 -15  175.62   18.79
   3  -2 -15  171.04   14.23
   3  -2 -15  149.45   18.03
   3  -2 -14   64.95   11.99
   3  -2 -14   64.35    8.84
   3  -2 -14   62.08   11.94
   3  -2 -13  424.42   26.35
   3  -2 -13  401.91   19.61
   3  -2 -13  403.81   26.29
   3  -2 -12    4.03    5.11
   3  -2 -12   -2.15    2.32
   3  -2 -12   -1.73    4.23
   3  -2 -11  198.60   12.25
   3  -2 -11  238.78   17.99
   3  -2 -10    3.57    4.86
   3  -2  -9  384.29   20.10
   3  -2  -8   92.67    9.67
   3  -2  -7 1336.07   28.36
   3  -2  -6   13.78    3.81
   3  -2  -5  876.14   21.55
   3   2  -4  122.26    7.50
   3   2  -3  908.00   20.16
   3  -2  -3  938.86   16.75
   3  -2  -2    1.12    1.36
   3   2  -2    2.76    3.21
   3   2  -1  740.05   19.38
   3   2   0  200.90   10.69
   3  -2   1 1667.86   28.43
   3   2   1 1642.90   30.96
   3   2   2   21.30    2.82
   3   2   2   18.56    4.29
   3  -2   2   21.32    3.92
   3   2   3 1066.95   27.02
   3   2   3 1108.92   15.99
   3  -2   3 1107.24   26.79
   3   2   4   22.77    2.21
   3   2   4   26.71    5.17
   3   2   5 1165.69   30.54
   3   2   5 1169.92   13.94
   3   2   6   39.47    2.47
   3   2   6   45.85    7.18
   3   2   7  602.54   23.43
   3   2   7  555.02    8.37
   3   2   8    5.81    4.04
   3   2   9  395.61   20.40
   3   2  10   47.22    7.80
   3   2  11  272.79   17.67
   3   2  12    5.48    4.49
   3  -3 -18  156.19   20.17
   3  -3 -17   18.46    8.01
   3  -3 -16  271.84   24.84
   3  -3 -16  276.85   25.36
   3  -3 -15   21.71    6.95
   3  -3 -15   24.31    9.05
   3  -3 -15   26.87    7.09
   3  -3 -14  168.52   18.06
   3  -3 -14  129.62   12.30
   3  -3 -14  145.69   16.95
   3  -3 -13   15.51    4.99
   3  -3 -13    5.12    5.31
   3  -3 -12  544.79   29.11
   3  -3  -9   -0.18    2.10
   3  -3  -8  753.09   21.89
   3  -3  -7  217.15   11.46
   3  -3  -6 1142.30   25.86
   3   3  -5  190.43    9.45
   3   3  -4  559.03   16.54
   3   3  -3  536.93   16.73
   3   3  -2 1536.68   29.26
   3   3  -1   23.98    4.83
   3   3   0 1040.71   26.12
   3   3   1   29.62    5.63
   3   3   2 1013.07   27.62
   3   3   3    9.11    4.06
   3   3   4  648.49   23.91
   3   3   5   60.99    8.04
   3   3   6  362.90   19.23
   3   3   7    0.63    3.84
   3   3   8  455.04   22.97
   3   3   9   16.50    5.12
   3   3  10  160.61   14.64
   3   3  11   14.24    6.50
   3   3  12   81.19   11.29
   3   3  13   27.95    7.67
   3  -4 -17  119.65   17.22
   3  -4 -16   35.29    9.78
   3  -4 -16   33.17   10.20
   3  -4 -15  110.37   16.06
   3  -4 -15  103.80   14.72
   3  -4 -14   19.96    6.03
   3  -4 -14    8.61    5.45
   3  -4  -9  161.72   10.45
   3  -4  -8    8.41    3.57
   3  -4  -7  504.03   18.11
   3   4  -6  116.13    7.63
   3   4  -5  278.48   12.23
   3   4  -4   33.05    4.93
   3   4  -3  590.83   19.14
   3   4  -2  354.56   15.67
   3   4  -1 2854.90   44.88
   3   4   0   44.53    6.49
   3   4   1  513.62   20.62
   3  -4   1  510.30   10.33
   3   4   2   14.49    4.96
   3   4   3  745.86   26.53
   3   4   4   22.11    6.03
   3   4   5  236.91   16.18
   3   4   6    5.48    5.22
   3   4   7  271.60   18.36
   3   4   8   54.90    9.64
   3   4   9  224.43   18.15
   3   4  10   23.96    6.77
   3   4  11  129.30   14.48
   3   4  12   15.65    6.74
   3   4  13  167.02   17.31
   3   4  14   13.99    6.13
   3  -5 -17   28.52    9.14
   3  -5 -16   67.03   12.95
   3  -5 -16   65.73   13.99
   3  -5 -15    0.51    4.99
   3  -5 -10   38.10    5.46
   3  -5  -9   54.82    6.54
   3  -5  -8  282.42   14.02
   3   5  -7   17.12    3.61
   3   5  -6  227.57   11.43
   3   5  -5   21.82    4.08
   3   5  -4  184.09   11.40
   3   5  -3  262.34   14.09
   3   5  -2 1593.40   35.43
   3   5  -1  197.25   12.98
   3   5   0  609.78   23.63
   3   5   1   34.55    6.64
   3   5   2  381.77   19.81
   3  -5   2  390.38   11.81
   3   5   3  152.25   13.41
   3  -5   3  132.66    7.69
   3   5   4  282.40   18.27
   3   5   5   16.99    5.67
   3   5   6  334.03   21.09
   3   5   7    8.46    5.07
   3   5   8  171.29   15.93
   3   5   9   24.84    7.56
   3   5  10  261.70   21.20
   3   5  11    9.36    5.83
   3   5  12  149.59   17.34
   3   5  13   -1.75    5.04
   3   5  14   94.16   15.70
   3  -6 -10   32.47    5.10
   3  -6  -9  385.49   16.95
   3   6  -8   34.07    4.57
   3   6  -7  295.24   13.62
   3   6  -6   10.94    3.73
   3   6  -5  690.12   22.53
   3   6  -4    2.12    4.20
   3   6  -3  500.15   20.71
   3   6  -2   45.25    7.16
   3   6  -1 1146.28   33.42
   3   6   0  105.54   10.65
   3   6   1   63.04    8.54
   3  -6   2   14.65    3.00
   3   6   2   21.36    6.02
   3   6   3  134.51   13.10
   3  -6   3  143.38    8.71
   3   6   4   80.93   11.10
   3  -6   4   93.92    7.55
   3   6   5  177.62   16.19
   3   6   6   37.05    8.17
   3   6   7   73.36   11.35
   3   6   8   11.38    5.66
   3   6   9  299.85   23.01
   3   6  10   17.79    7.15
   3   6  11  112.96   15.51
   3   6  12    4.89    5.88
   3   6  13   62.17   12.56
   3   6  14   19.89    8.72
   3  -7 -10  314.37   15.74
   3  -7  -9   63.61    7.89
   3   7  -8  329.36   14.37
   3   7  -7   77.22    7.67
   3   7  -6  411.87   18.13
   3   7  -5   35.58    6.09
   3   7  -4  473.56   21.24
   3   7  -3   16.43    5.35
   3   7  -2  795.91   29.00
   3   7  -1  197.52   15.11
   3   7   0  868.88   32.05
   3   7   1   94.26   11.12
   3   7   2  231.13   17.79
   3   7   3  164.54   15.29
   3  -7   3  173.11   10.52
   3   7   4  617.43   30.36
   3   7   5   34.37    9.07
   3   7   6  530.00   29.58
   3   7   7   73.81   11.63
   3   7   8  136.22   16.18
   3   7   9   96.70   14.63
   3   7  10  330.26   25.81
   3   7  11   42.85   10.85
   3   7  12  115.02   17.16
   3   7  13   28.34   10.07
   3   8  -7  278.07   15.33
   3   8  -6  311.36   17.25
   3   8  -5  292.47   17.42
   3   8  -4   36.15    7.00
   3   8  -3  333.24   19.63
   3   8  -2   49.30    8.44
   3   8  -1  337.59   21.28
   3   8   0   95.12   12.09
   3   8   1  271.82   19.83
   3   8   2  101.45   12.70
   3   8   3  605.78   31.04
   3   8   4  144.84   15.61
   3   8   5  523.96   30.22
   3   8   6  124.94   16.24
   3   8   7   94.88   13.76
   3   8   8   25.66    8.80
   3   8   9   63.37   12.28
   3   8  10   44.52   11.08
   3   8  11   95.94   15.62
   3   9  -6  293.54   17.77
   3   9  -5   57.41    8.84
   3   9  -4   93.94   11.40
   3   9  -3   -0.92    3.91
   3   9  -2  308.03   20.89
   3   9  -1   90.09   12.10
   3   9   0  432.66   25.71
   3   9   1    2.57    4.34
   3   9   2  240.64   20.68
   3   9   3   11.38    6.13
   3   9   4  286.44   23.01
   3   9   5  100.27   14.55
   3   9   6   85.51   13.81
   3   9   7   17.23    7.84
   3   9   8  251.62   23.85
   3   9   9   28.33   10.08
   3   9  10   99.22   16.55
   3  10  -5  239.90   17.86
   3  10  -4   82.21   11.32
   3  10  -3  241.71   19.12
   3  10  -2   36.41    8.69
   3  10  -1   44.35    9.84
   3  10   0   95.73   13.47
   3  10   1  168.65   18.01
   3  10   2   82.36   13.62
   3  10   3  117.68   15.85
   3  10   4   91.33   13.73
   3  10   5   96.66   15.23
   3  10   6   16.32    8.07
   3  10   7  150.53   19.09
   3  10   8    8.23    6.92
   3  11  -4  200.02   17.68
   3  11  -3   36.63    8.69
   3  11  -2   62.04   11.35
   3  11  -1  206.28   19.29
   3  11   0  178.85   18.72
   3  11   1   28.33    7.88
   3  11   2  113.63   15.79
   3  11   3   81.99   13.58
   3  11   4  150.97   19.14
   3  11   5  124.53   17.56
   3  11   6  133.51   18.66
   3  12  -3   74.70   12.41
   3  12  -2  157.41   18.37
   3  12  -1   63.04   11.83
   3  12   0  100.88   15.14
   3  12   1  141.74   18.23
   3  12   2   17.20    6.82
   3  12   3  168.57   20.28
   3  13  -2  165.01   19.20
   3  13  -1   21.85    8.30
   3  13   0  137.53   18.50
   4   0 -17    3.93    5.44
   4   0 -16   64.65   12.17
   4   0 -15    9.49    7.16
   4   0 -15   -0.16    5.43
   4   0 -14  294.99   23.22
   4   0 -14  312.39   24.44
   4   0 -13    1.99    5.27
   4   0 -13   -5.32    4.65
   4   0 -12  357.41   23.10
   4   0 -12  332.82   22.72
   4   0 -11    0.22    4.33
   4   0 -11    4.96    5.43
   4   0 -10  526.46   25.53
   4   0 -10  541.43   25.44
   4   0  -9    9.99    5.10
   4   0  -9   12.12    6.54
   4   0  -8 1736.88   40.32
   4   0  -8 1699.30   40.81
   4   0  -7   -0.98    3.20
   4   0  -6 3706.45   51.71
   4   0  -5   -3.09    3.34
   4   0  -4 1273.12   27.99
   4   0  -3    0.34    3.35
   4   0  -2   28.93    4.71
   4   0  -1    2.10    3.05
   4   0   0 3448.25   44.04
   4   0   1    1.54    3.01
   4   0   2 1062.11   24.97
   4   0   3   -3.37    2.97
   4   0   4 2704.22   30.18
   4   0   4 2616.88   40.93
   4   0   5    0.46    1.60
   4   0   5    2.10    2.89
   4   0   6  499.52   19.03
   4   0   7    0.72    2.46
   4   0   8  160.76   11.56
   4   0   9    3.57    3.31
   4   0  10  457.17   19.83
   4   0  11   -1.24    3.07
   4  -1 -17  142.71   18.64
   4  -1 -17  142.74   18.90
   4   1 -16   21.88    8.39
   4  -1 -16   10.47    5.22
   4  -1 -16    2.10    5.78
   4  -1 -15  193.19   19.80
   4  -1 -15  196.02   20.49
   4   1 -15  183.58   19.80
   4   1 -14   84.92   13.00
   4  -1 -14   65.41   12.68
   4  -1 -14   57.05   11.80
   4  -1 -13  259.78   21.18
   4   1 -13  249.32   21.05
   4  -1 -13  255.25   20.75
   4  -1 -13  251.16   14.10
   4   1 -13  249.17   20.60
   4   1 -12   34.21    8.34
   4   1 -12   33.71    7.97
   4  -1 -12   34.06    5.26
   4  -1 -12   36.60    8.19
   4  -1 -12   26.52    7.93
   4   1 -11  220.61   17.68
   4   1 -11  219.08   17.74
   4  -1 -11  220.10   11.50
   4  -1 -11  241.99   18.44
   4  -1 -11  215.30   17.24
   4  -1 -10    7.45    3.96
   4   1 -10    9.67    5.37
   4   1 -10   10.18    5.66
   4  -1 -10    5.30    2.08
   4  -1  -9  374.76   12.08
   4  -1  -9  366.16   19.91
   4   1  -9  366.78   20.25
   4   1  -8   21.52    5.71
   4  -1  -8    8.11    2.14
   4  -1  -8    3.47    4.16
   4  -1  -7  909.57   26.01
   4   1  -7  969.47   29.09
   4  -1  -7  920.12   13.94
   4  -1  -7  935.55   27.50
   4   1  -6   62.70    7.67
   4  -1  -6   51.26    6.23
   4  -1  -6   60.67    7.21
   4  -1  -5  466.06   17.39
   4  -1  -5  447.19   16.10
   4   1  -5  458.94   17.35
   4  -1  -4    3.44    3.39
   4   1  -4    6.43    3.15
   4   1  -3  505.55   17.62
   4   1  -3  504.35   14.94
   4  -1  -3  531.83    9.90
   4   1  -3  509.33   17.08
   4   1  -2   -1.75    1.84
   4   1  -2    4.69    4.05
   4  -1  -2    2.09    1.58
   4   1  -2    0.83    3.00
   4   1  -1  153.78    8.90
   4   1  -1  152.04    6.05
   4  -1  -1  158.30    7.60
   4   1  -1  144.28    9.68
   4   1   0  137.51    8.21
   4  -1   0  150.51    8.26
   4   1   0  128.94    4.01
   4   1   0  130.24    9.19
   4  -1   1  108.30    7.68
   4   1   1  105.85    7.08
   4   1   1   95.97    7.96
   4   1   2  158.92   10.66
   4  -1   2  175.74   10.20
   4  -1   2  181.78   10.74
   4   1   3  299.95   14.59
   4  -1   3  289.56   12.94
   4   1   4  523.41   19.86
   4  -1   4  549.49   17.80
   4   1   5  241.30   14.07
   4  -1   5  230.39   11.20
   4  -1   5  240.02   11.97
   4  -1   6    8.01    2.61
   4  -1   6    5.18    2.43
   4   1   6    8.96    4.63
   4   1   7  325.48   17.09
   4  -1   7  319.14   15.49
   4  -1   7  332.28   14.65
   4   1   8  114.64   10.38
   4  -1   8  113.87    8.94
   4   1   9  132.96   11.63
   4  -1   9  161.35   10.62
   4  -1  10    2.18    2.64
   4   1  10    9.32    4.36
   4   1  11  239.54   16.39
   4  -2 -18  156.19   20.46
   4  -2 -17    0.40    5.15
   4  -2 -17   -1.93    5.54
   4  -2 -16   89.78   14.65
   4  -2 -16   97.95   15.02
   4  -2 -15   13.32    6.19
   4  -2 -15   16.89    6.60
   4  -2 -14  213.53   20.56
   4  -2 -14  210.98   14.01
   4  -2 -14  258.93   21.82
   4  -2 -13   19.41    7.41
   4  -2 -13    8.23    4.60
   4  -2 -13   26.24    5.44
   4  -2 -12  279.27   14.27
   4  -2 -12  250.89   19.61
   4  -2 -11    4.26    1.85
   4  -2 -11    3.97    4.64
   4  -2 -10  405.87   22.00
   4  -2  -9   16.32    5.08
   4  -2  -8  601.31   21.71
   4  -2  -8  593.96   23.29
   4  -2  -7    6.84    3.92
   4  -2  -7    9.74    4.35
   4   2  -6 1091.20   29.27
   4  -2  -6 1064.31   27.24
   4  -2  -6 1076.28   26.65
   4  -2  -5   55.78    6.70
   4  -2  -5   48.87    5.47
   4  -2  -4 1390.76   24.10
   4   2  -4 1383.01   28.23
   4  -2  -3   21.88    3.18
   4   2  -3   21.18    4.22
   4   2  -2  988.04   24.77
   4   2  -1  163.76   10.52
   4   2   0  973.52   25.65
   4   2   0  972.32   21.67
   4  -2   0  972.66   22.26
   4   2   1  193.32   12.14
   4   2   1  216.84    9.90
   4  -2   1  233.09   11.79
   4   2   2  732.73   23.52
   4   2   2  738.12   17.09
   4  -2   2  740.22   22.08
   4   2   3  269.63   14.88
   4   2   3  280.59    9.96
   4   2   4  892.44   27.61
   4   2   4  916.48   17.27
   4   2   5   62.66    4.43
   4   2   5   63.06    8.04
   4   2   6  303.56   17.21
   4   2   6  307.50    9.22
   4   2   7   34.40    3.01
   4   2   7   34.43    6.27
   4   2   8  546.55   24.45
   4   2   8  490.91   10.17
   4   2   9    8.88    4.63
   4   2  10  330.82   20.29
   4   2  11    2.59    3.65
   4   2  12  153.81   14.40
   4  -3 -17   96.85   16.89
   4  -3 -17  126.58   17.69
   4  -3 -16    9.70    7.09
   4  -3 -16   40.52   16.47
   4  -3 -15  207.36   20.90
   4  -3 -15  196.26   20.29
   4  -3 -14   20.90    8.36
   4  -3 -14   13.38    6.86
   4  -3 -13  338.33   17.48
   4  -3 -13  373.34   25.08
   4  -3 -12   14.59    6.58
   4  -3 -11  273.17   19.34
   4  -3 -10   -4.21    4.27
   4  -3  -9  310.47   18.26
   4  -3  -9  305.02   15.75
   4  -3  -8  458.39   20.56
   4  -3  -8  462.48   18.85
   4  -3  -7  668.57   22.44
   4  -3  -6    4.16    3.19
   4   3  -6    0.64    2.27
   4  -3  -5  630.59   18.53
   4   3  -5  580.93   18.97
   4   3  -4   63.61    6.67
   4  -3  -4   75.13    5.81
   4  -3  -3 1733.99   22.23
   4   3  -3 1667.43   32.97
   4  -3  -2    5.86    1.27
   4   3  -2   10.81    4.32
   4   3  -1 2360.28   41.61
   4   3   0    2.90    3.08
   4   3   1  320.96   16.42
   4  -3   1  360.05   15.56
   4   3   2   24.11    4.99
   4   3   3  882.71   28.60
   4   3   4   -2.81    3.98
   4   3   5  409.07   20.63
   4   3   6   -0.20    3.93
   4   3   7  151.45   13.68
   4   3   8    5.01    4.33
   4   3   9  320.17   20.56
   4   3  10    9.10    4.77
   4   3  11  150.25   15.21
   4   3  12   39.55    8.31
   4   3  13  116.05   13.73
   4  -4 -17   22.85    9.40
   4  -4 -16  200.33   21.73
   4  -4 -16  219.62   22.78
   4  -4 -15    1.62    4.50
   4  -4 -14  272.22   22.88
   4  -4 -13  182.64   18.09
   4  -4 -12  322.12   22.51
   4  -4 -10  593.49   22.51
   4  -4  -9   25.00    5.27
   4  -4  -8  363.20   17.10
   4  -4  -7   33.14    5.59
   4   4  -7   27.00    4.61
   4   4  -6  236.47   12.52
   4   4  -5   14.32    3.78
   4   4  -4  387.46   16.77
   4   4  -3   76.08    7.83
   4   4  -2  834.54   25.84
   4   4  -1   84.78    8.70
   4   4   0  784.93   26.24
   4   4   1    1.39    3.67
   4   4   2  802.27   28.07
   4   4   3   18.35    5.14
   4   4   4  587.17   25.72
   4   4   5    9.46    5.38
   4   4   6  329.68   20.48
   4   4   7   29.84    6.71
   4   4   8  158.55   15.07
   4   4   9   -5.37    5.16
   4   4  10  114.93   13.65
   4   4  11   60.86   11.20
   4   4  12   60.82   10.95
   4   4  13    9.95    5.65
   4  -5 -17  125.10   17.94
   4  -5 -16   33.46   10.69
   4  -5 -15  134.13   17.70
   4  -5 -14    9.07    6.10
   4  -5 -11  428.40   19.50
   4  -5 -10   40.82    6.45
   4  -5  -9  518.39   21.16
   4  -5  -8  124.12   10.53
   4   5  -7  158.97   10.56
   4   5  -6   57.06    6.56
   4   5  -5  403.28   17.63
   4   5  -4   24.70    5.44
   4   5  -3  355.29   17.73
   4   5  -2   74.41    8.98
   4   5  -1  409.91   19.86
   4  -5   0   62.04    3.19
   4   5   0   55.29    8.13
   4   5   1  699.27   27.22
   4   5   2  203.60   15.60
   4   5   3  385.86   21.50
   4   5   4   52.02    9.18
   4   5   5  528.60   26.66
   4   5   6    7.71    5.80
   4   5   7  228.96   18.50
   4   5   8   39.34    8.65
   4   5   9  233.09   19.71
   4   5  10    5.50    5.81
   4   5  11   28.54    8.14
   4   5  12   23.41    8.60
   4   5  13   96.03   14.49
   4  -6 -16  149.66   19.14
   4  -6 -15   -1.65    5.25
   4  -6 -11    1.64    2.94
   4  -6 -10  284.44   16.21
   4  -6  -9   -0.48    3.23
   4   6  -8  259.62   13.50
   4   6  -7   -0.04    2.30
   4   6  -6  737.64   24.54
   4   6  -5   45.53    6.72
   4   6  -4  100.20    9.83
   4   6  -3   19.58    5.49
   4   6  -2  976.25   31.84
   4   6  -1  117.09   11.28
   4   6   0  288.77   18.64
   4   6   1  125.38   12.93
   4  -6   1  132.01    6.25
   4   6   2  120.52   12.81
   4   6   3   29.74    7.33
   4   6   4  310.20   21.13
   4   6   5   12.17    7.48
   4   6   6  107.59   13.43
   4   6   7    5.43    4.75
   4   6   8  252.73   21.35
   4   6   9   24.57    8.00
   4   6  10   63.13   11.77
   4   6  11   -1.98    5.11
   4   6  12   49.92   10.68
   4   6  13   11.06    7.69
   4   6  14   74.86   14.12
   4  -7 -10   11.79    4.44
   4   7  -8   99.61    8.89
   4   7  -7  455.26   19.79
   4   7  -6   65.07    8.33
   4   7  -5  549.58   23.45
   4   7  -4  113.99   11.56
   4   7  -3  632.86   26.70
   4   7  -2  185.91   15.07
   4   7  -1  935.06   33.80
   4   7   0   36.29    8.21
   4   7   1  672.93   30.14
   4  -7   1  641.25   16.11
   4   7   2   94.61   11.82
   4   7   3  614.23   30.49
   4   7   4   46.88    9.47
   4   7   5  224.91   19.66
   4   7   6  157.62   17.33
   4   7   7  308.39   23.92
   4   7   8   28.88    8.49
   4   7   9  344.08   26.74
   4   7  10   22.25    8.41
   4   7  11   52.83   11.48
   4   7  12   64.50   12.60
   4   8  -8  149.98   11.75
   4   8  -7   81.16    9.28
   4   8  -6   81.54    9.84
   4   8  -5   56.02    8.56
   4   8  -4  197.56   15.62
   4   8  -3  204.84   16.83
   4   8  -2  385.16   22.66
   4   8  -1   38.01    7.25
   4   8   0  286.30   20.52
   4   8   1   -2.81    3.97
   4   8   2  174.19   17.07
   4   8   3   12.98    7.30
   4   8   4  127.76   15.60
   4   8   5    3.63    4.88
   4   8   6  150.25   17.81
   4   8   7  100.02   15.45
   4   8   8  171.17   19.50
   4   8   9  108.93   15.24
   4   8  10   86.89   15.03
   4   8  11    7.33    7.25
   4   9  -7  451.15   22.58
   4   9  -6   43.62    7.58
   4   9  -5  309.47   20.08
   4   9  -4    7.13    4.69
   4   9  -3  158.36   15.75
   4   9  -2  172.38   16.55
   4   9  -1  361.33   24.00
   4   9   0   -4.08    4.44
   4   9   1  212.37   19.74
   4   9   2   61.94   11.60
   4   9   3  403.07   27.50
   4   9   4   -0.67    6.51
   4   9   5  311.24   25.38
   4   9   6   22.19    8.60
   4   9   7   50.04   11.56
   4   9   8  125.09   17.24
   4   9   9  143.70   19.22
   4  10  -6  313.97   20.78
   4  10  -5   17.09    6.45
   4  10  -4  248.41   19.63
   4  10  -3   38.34    9.00
   4  10  -2  185.89   17.76
   4  10  -1   88.10   12.75
   4  10   0   95.70   13.55
   4  10   1    2.45    5.24
   4  10   2  101.33   14.63
   4  10   3   46.56   10.40
   4  10   4  187.45   20.64
   4  10   5   86.48   14.74
   4  10   6  112.27   17.43
   4  10   7   29.76    9.88
   4  11  -5  176.28   17.23
   4  11  -4   30.75    8.01
   4  11  -3   90.39   13.68
   4  11  -2   83.84   13.34
   4  11  -1   64.21   11.34
   4  11   0  113.56   15.15
   4  11   1   42.99   10.79
   4  11   2  118.02   16.21
   4  11   3  156.92   20.03
   4  11   4   60.98   13.55
   4  11   5  122.32   17.29
   4  12  -4  115.42   15.14
   4  12  -3   49.55   11.10
   4  12  -2  226.23   21.89
   4  12  -1  115.79   16.49
   4  12   0   94.01   15.07
   4  12   1   93.20   15.69
   4  12   2  113.72   16.99
   4  13  -3  115.80   16.45
   4  13  -2   85.30   14.15
   4  13  -1  104.44   16.30
   5   0 -17  293.86   27.02
   5   0 -16   -1.38    5.05
   5   0 -16   -7.89    6.49
   5   0 -15  346.43   26.63
   5   0 -15  327.69   26.27
   5   0 -14   11.32    7.27
   5   0 -14    4.03    5.32
   5   0 -13  142.80   15.94
   5   0 -13  155.07   16.40
   5   0 -12   -2.33    4.59
   5   0 -12    2.89    4.50
   5   0 -11  815.30   33.92
   5   0 -11  752.73   32.38
   5   0 -10    3.97    4.39
   5   0 -10   -4.06    3.60
   5   0  -9 1095.81   35.22
   5   0  -7  456.92   20.44
   5   0  -6    2.98    3.86
   5   0  -5 1104.97   29.56
   5   0  -4   -2.93    3.40
   5   0  -3 1524.79   32.58
   5   0  -2    4.65    2.75
   5   0  -1 1896.21   36.73
   5   0   0   -2.15    3.69
   5   0   1  163.99   11.43
   5   0   2   -0.61    2.86
   5   0   3 1213.64   30.43
   5   0   4    0.93    1.31
   5   0   4   -0.70    2.87
   5   0   5  333.57   16.68
   5   0   6   -1.31    2.66
   5   0   7  695.30   24.85
   5   0   8    0.93    2.65
   5   0   9  376.03   18.97
   5   0  10   -0.24    3.30
   5  -1 -17   10.96    7.27
   5  -1 -17   -1.92    5.09
   5  -1 -16  171.14   19.59
   5  -1 -16  179.01   20.15
   5  -1 -15   25.91    9.18
   5  -1 -15   12.13    7.95
   5   1 -14  172.53   18.56
   5  -1 -14  152.84   16.61
   5  -1 -14  171.60   18.70
   5  -1 -13   20.90    7.24
   5   1 -13   17.81    7.15
   5  -1 -13   14.28    7.22
   5  -1 -12  391.06   24.69
   5   1 -12  389.96   24.93
   5  -1 -12  397.51   24.49
   5   1 -11    3.89    5.52
   5  -1 -11    6.60    5.46
   5   1 -10  331.04   20.94
   5  -1 -10  321.09   19.72
   5  -1  -9   40.55    3.19
   5  -1  -9   33.52    6.58
   5   1  -9   40.05    7.26
   5  -1  -8 1391.80   35.98
   5   1  -8 1478.43   38.87
   5  -1  -8 1414.63   36.36
   5  -1  -7  185.38   12.94
   5   1  -7  190.99   13.51
   5  -1  -7  176.45   12.24
   5   1  -6  183.91   12.51
   5  -1  -6  206.45   13.22
   5   1  -5   65.69    7.23
   5   1  -5   71.71    8.78
   5  -1  -5   55.80    7.05
   5   1  -4  578.14   21.04
   5   1  -4  548.33   18.11
   5  -1  -4  557.08    9.92
   5  -1  -4  562.71   20.70
   5   1  -3   18.94    3.65
   5   1  -3   21.74    4.60
   5  -1  -3   27.69    2.97
   5   1  -3   26.17    5.18
   5   1  -2 1389.11   22.32
   5   1  -2 1384.84   30.27
   5  -1  -2 1371.25   22.12
   5   1  -2 1346.30   31.22
   5   1  -1   16.28    2.51
   5   1  -1   11.29    4.57
   5  -1  -1   34.41    4.37
   5   1  -1    8.60    3.46
   5   1   0  457.33   16.63
   5   1   0  476.64   19.16
   5   1   0  438.92    8.20
   5   1   1  230.10   11.70
   5   1   1  216.34   13.27
   5   1   2 1063.91   24.47
   5   1   2 1049.99   29.05
   5  -1   3   54.10    7.04
   5   1   3   57.74    7.42
   5   1   4   57.44    7.87
   5  -1   4   74.37    7.76
   5  -1   5   17.76    4.54
   5  -1   5   16.93    3.68
   5   1   5   15.72    4.93
   5   1   6  500.29   22.10
   5  -1   6  514.73   17.81
   5  -1   6  498.51   19.69
   5   1   7  141.89   12.69
   5  -1   7  133.83   10.01
   5  -1   7  146.05   10.85
   5   1   8  346.26   19.41
   5  -1   8  362.49   17.14
   5  -1   9   -1.76    2.94
   5   1   9    4.49    3.70
   5  -1  10  182.45   12.36
   5   1  10  178.26   14.71
   5   1  11   13.07    4.91
   5  -2 -17  198.82   22.13
   5  -2 -17  192.61   21.75
   5  -2 -16    1.93    5.10
   5  -2 -16   10.81    7.45
   5  -2 -15   94.72   14.35
   5  -2 -15  145.12   17.53
   5  -2 -14    5.72    5.14
   5  -2 -14    1.32    5.78
   5  -2 -13  140.50   16.15
   5  -2 -13  142.31   15.86
   5  -2 -12    6.42    2.80
   5  -2 -12    6.67    5.03
   5  -2 -11  173.09    9.22
   5  -2 -11  170.07   15.30
   5  -2 -10    9.61    4.92
   5  -2 -10    8.58    2.32
   5  -2  -9  543.93   22.64
   5   2  -9  525.85   25.11
   5  -2  -9  512.75   23.09
   5   2  -8    4.26    4.77
   5  -2  -8    6.10    3.96
   5  -2  -8   -0.61    3.01
   5  -2  -7  661.60   23.93
   5  -2  -7  644.28   22.66
   5   2  -7  678.81   25.16
   5   2  -6   16.02    4.81
   5  -2  -6   10.03    3.57
   5  -2  -6   12.59    4.10
   5  -2  -5  709.32   19.68
   5   2  -5  708.32   22.48
   5  -2  -5  698.74   23.74
   5   2  -4   58.57    6.51
   5   2  -4   53.90    6.89
   5   2  -3 1417.66   32.46
   5  -2  -2    5.17    2.12
   5   2  -2    5.01    4.37
   5   2  -2    4.75    3.63
   5   2  -1  836.21   23.23
   5  -2  -1  857.17   20.89
   5   2  -1  839.20   25.72
   5   2   0  157.20    9.95
   5  -2   0  157.72    9.92
   5   2   0  167.92   12.05
   5   2   1  335.63   16.96
   5   2   1  334.11   13.70
   5  -2   1  336.39   15.20
   5   2   2   99.26    9.86
   5   2   2   92.44    7.03
   5   2   3   93.05   10.00
   5   2   3   97.56    7.05
   5   2   4    0.68    3.30
   5   2   4    5.35    2.20
   5   2   5  140.73   12.23
   5   2   5  134.63    7.66
   5   2   6    3.99    3.65
   5   2   6    0.21    1.53
   5   2   7  185.31   14.89
   5   2   7  188.58    8.38
   5   2   8    2.65    4.12
   5   2   9  184.86   15.49
   5   2  10    3.62    4.42
   5   2  11  174.87   15.82
   5  -3 -17    0.51    7.27
   5  -3 -17    1.55    5.79
   5  -3 -16  119.05   16.73
   5  -3 -16  113.88   16.51
   5  -3 -15    3.78    5.99
   5  -3 -15    6.11    5.93
   5  -3 -14  124.44   15.53
   5  -3 -13   37.71    9.23
   5  -3 -12  391.69   24.34
   5  -3 -11   27.65    6.88
   5  -3 -10  221.11   15.21
   5  -3 -10  226.82   16.62
   5  -3  -9  102.06   10.22
   5  -3  -9  107.19   11.12
   5  -3  -8  437.03   19.90
   5  -3  -8  402.35   19.08
   5  -3  -7    1.28    3.57
   5  -3  -7    0.33    2.60
   5  -3  -6  754.21   25.53
   5  -3  -6  728.76   21.69
   5   3  -6  705.15   23.05
   5   3  -5   56.57    7.21
   5  -3  -5   48.79    5.34
   5  -3  -4  480.19   13.78
   5   3  -4  462.13   19.05
   5   3  -3  268.50   14.97
   5   3  -2 1267.68   32.44
   5   3  -1   60.02    8.13
   5   3   0  942.16   29.21
   5  -3   0  940.73   25.40
   5   3   1   32.90    6.26
   5   3   2 1250.16   35.36
   5   3   3    2.98    3.92
   5   3   4  426.11   21.98
   5   3   5    4.98    5.27
   5   3   6  219.61   16.55
   5   3   7   45.68    8.68
   5   3   8  412.98   23.77
   5   3   9   29.23    7.40
   5   3  10  104.32   12.60
   5   3  11    8.88    6.08
   5   3  12  202.66   18.50
   5  -4 -17   92.05   15.64
   5  -4 -17   68.00   13.57
   5  -4 -16   23.06    8.20
   5  -4 -16   16.45    7.88
   5  -4 -15  185.18   20.76
   5  -4 -14    3.45    6.66
   5  -4 -13  622.10   32.76
   5  -4 -12   33.02    7.99
   5  -4 -11  314.62   18.10
   5  -4 -11  321.43   20.95
   5  -4 -10 1033.67   32.16
   5  -4 -10 1027.42   35.11
   5  -4  -9  169.13   13.00
   5  -4  -9  154.01   13.17
   5  -4  -8  152.27   12.30
   5  -4  -8  145.53   11.97
   5   4  -7  748.39   24.04
   5  -4  -7  730.17   24.03
   5   4  -6    6.44    3.05
   5  -4  -6    5.14    2.42
   5  -4  -5  170.96    9.57
   5   4  -5  177.81   12.23
   5   4  -4   45.92    6.75
   5  -4  -4   54.37    4.72
   5   4  -3  564.35   22.27
   5  -4  -3  599.60   12.33
   5   4  -2    7.24    4.27
   5   4  -1  294.73   17.09
   5   4   0  294.31   17.40
   5   4   1  474.42   22.68
   5   4   2    2.53    3.84
   5   4   3  910.68   32.72
   5   4   4    9.63    6.47
   5   4   5  384.60   22.56
   5   4   6   28.40    6.97
   5   4   7  266.20   19.78
   5   4   8    7.79    6.39
   5   4   9  118.98   14.44
   5   4  10   22.38    6.47
   5   4  11   63.53   11.19
   5   4  12    6.61    6.03
   5   4  13   85.53   13.18
   5  -5 -16   77.27   14.22
   5  -5 -15   12.99    6.78
   5  -5 -14  479.54   30.43
   5  -5 -13   20.34    7.90
   5  -5 -12  718.59   27.71
   5  -5 -12  677.30   32.47
   5  -5 -11    7.82    4.14
   5  -5 -11    8.57    5.29
   5  -5 -10  298.15   17.62
   5  -5  -9   -0.98    3.52
   5  -5  -8  792.04   28.30
   5   5  -8  804.79   25.37
   5   5  -7   20.00    4.48
   5   5  -6  559.52   22.03
   5   5  -5    3.95    4.29
   5   5  -4  377.00   18.91
   5   5  -3    7.32    4.54
   5   5  -2  761.15   28.25
   5  -5  -2  640.84    9.25
   5   5  -1   13.96    4.97
   5   5   0   65.05    8.78
   5   5   1   12.32    4.75
   5   5   2  575.26   26.82
   5   5   3   46.84    8.58
   5   5   4  908.52   35.51
   5   5   5   57.66    9.63
   5   5   6  162.62   15.92
   5   5   7   21.97    7.26
   5   5   8  183.61   18.10
   5   5   9   -1.60    4.63
   5   5  10   28.02    8.24
   5   5  11    9.72    8.30
   5   5  12   73.58   12.97
   5   5  13    4.08    6.28
   5  -6 -16    9.69    7.00
   5  -6 -15   66.64   12.89
   5  -6 -14   46.76   10.98
   5  -6 -13  304.38   23.58
   5  -6 -12    8.23    3.86
   5  -6 -11  207.10   15.32
   5  -6 -10    5.69    3.54
   5  -6  -9  103.85   10.93
   5   6  -8   -1.22    2.31
   5   6  -7  690.23   25.07
   5   6  -6   21.02    5.11
   5   6  -5  177.69   13.66
   5   6  -4   93.31   10.05
   5   6  -3  537.85   24.87
   5   6  -2   98.22   11.24
   5   6  -1  156.94   14.42
   5   6   0   51.47    8.85
   5   6   1  242.41   18.52
   5   6   2   29.06    8.01
   5   6   3  669.08   31.43
   5   6   4  124.57   14.65
   5   6   5  282.21   21.70
   5   6   6    8.66    4.65
   5   6   7  220.65   20.22
   5   6   8    5.28    7.13
   5   6   9  149.18   17.98
   5   6  10   23.77    7.49
   5   6  11   89.75   14.54
   5   6  12   15.01    8.14
   5   6  13   88.51   14.79
   5  -7 -15    5.26    6.40
   5  -7 -14  150.54   17.99
   5  -7 -11   -1.78    2.86
   5  -7 -10  164.07   13.95
   5   7  -9    0.44    2.16
   5   7  -8  442.23   20.59
   5   7  -7   38.47    6.59
   5   7  -6  362.92   19.76
   5   7  -5   87.78   10.33
   5   7  -4  618.30   27.13
   5   7  -3  222.10   16.97
   5   7  -2  725.67   30.66
   5   7  -1   10.57    5.61
   5   7   0  201.00   17.27
   5   7   1    4.15    5.67
   5   7   2  337.19   23.00
   5   7   3   22.32    7.53
   5   7   4  459.92   28.01
   5   7   5    2.81    4.64
   5   7   6  110.88   14.99
   5   7   7   35.05    9.83
   5   7   8   84.52   13.65
   5   7   9   16.15    6.74
   5   7  10  170.59   19.92
   5   7  11    4.57    6.09
   5  -8 -15   65.93   12.91
   5  -8 -10   17.06    6.03
   5   8  -8   24.21    5.86
   5   8  -7  279.91   17.95
   5   8  -6  434.05   22.89
   5   8  -5   86.50   10.70
   5   8  -4   67.29   10.25
   5   8  -3  243.25   18.71
   5   8  -2   58.73    9.65
   5   8  -1  336.66   22.71
   5   8   0   93.13   12.74
   5   8   1  212.71   18.74
   5   8   2    5.93    6.25
   5   8   3  282.72   22.82
   5   8   4  246.10   22.10
   5   8   5  130.67   16.35
   5   8   6   21.36    9.15
   5   8   7   66.59   12.51
   5   8   8   58.77   12.77
   5   8   9   93.82   15.75
   5   8  10   75.29   13.88
   5   9  -7  124.38   12.99
   5   9  -6  226.64   17.75
   5   9  -5   44.88    9.05
   5   9  -4  232.47   19.05
   5   9  -3   33.01    8.30
   5   9  -2  333.44   23.45
   5   9  -1    8.10    6.53
   5   9   0  150.95   16.67
   5   9   1   13.57    6.47
   5   9   2  179.70   19.42
   5   9   3  111.93   16.04
   5   9   4  134.38   17.19
   5   9   5   46.10   11.53
   5   9   6  102.91   15.90
   5   9   7   12.93    9.44
   5   9   8  203.62   23.03
   5  10  -6    8.87    5.12
   5  10  -5  282.59   21.32
   5  10  -4   57.56   10.43
   5  10  -3  269.59   21.84
   5  10  -2   50.00   10.97
   5  10  -1  239.66   21.59
   5  10   0   40.44   10.24
   5  10   1  278.99   23.76
   5  10   2   90.31   14.25
   5  10   3  183.25   20.19
   5  10   4   33.04   10.58
   5  10   5  118.85   17.45
   5  10   6   49.62   12.80
   5  11  -5   57.02   11.38
   5  11  -4  230.30   20.43
   5  11  -3  121.13   15.92
   5  11  -2  111.03   15.76
   5  11  -1  117.57   16.21
   5  11   0   98.55   15.94
   5  11   1    2.97    6.54
   5  11   2   21.73    8.74
   5  11   3  110.33   16.55
   5  12  -4   28.24    9.29
   5  12  -3  157.93   20.11
   5  12  -2   30.06    8.45
   5  12  -1  211.26   22.36
   5  12   0   21.38    8.67
   5  12   1  239.06   24.98
   5  13  -3   32.29    9.62
   6   0 -17    1.10    7.02
   6   0 -16  275.64   25.71
   6   0 -15    7.62    6.71
   6   0 -14  695.84   36.38
   6   0 -13    2.26    5.40
   6   0 -12  935.11   38.87
   6   0 -11    3.81    3.66
   6   0 -10  753.06   31.50
   6   0  -9   13.08    5.66
   6   0  -7   -3.98    4.03
   6   0  -6  634.21   24.73
   6   0  -5   -5.53    4.09
   6   0  -4   20.37    5.62
   6   0  -3    2.81    3.47
   6   0  -2 1935.27   39.19
   6   0  -1   -1.06    3.31
   6   0   0 1516.77   36.44
   6   0   1    0.14    3.78
   6   0   2  536.49   22.20
   6   0   3    0.07    3.26
   6   0   4  721.34   14.86
   6   0   4  678.71   25.51
   6   0   5   -0.14    3.27
   6   0   6  200.44   14.25
   6   0   7    4.87    4.10
   6   0   8  272.74   17.28
   6   0   9   -3.94    3.23
   6   0  10  290.33   18.17
   6  -1 -17  159.55   20.79
   6  -1 -17  139.14   19.42
   6  -1 -16   -4.99    5.95
   6  -1 -16    0.85    5.70
   6  -1 -15  118.65   16.34
   6  -1 -15  112.67   15.97
   6   1 -15  127.17   16.99
   6  -1 -14  -10.17    6.33
   6  -1 -14   -2.93    4.88
   6   1 -14    5.55    6.67
   6  -1 -13  414.51   27.26
   6   1 -13  394.50   26.74
   6  -1 -13  339.54   23.85
   6  -1 -12    8.12    5.33
   6   1 -12   -3.23    4.68
   6  -1 -12   -0.36    3.85
   6   1 -11  336.98   21.99
   6  -1 -11  323.14   21.28
   6  -1 -10   31.59    7.05
   6   1 -10   18.92    5.79
   6  -1  -9  477.87   23.03
   6   1  -9  512.13   24.62
   6   1  -8   11.47    4.61
   6  -1  -8   19.54    5.42
   6   1  -7  452.17   20.77
   6  -1  -7  406.00   20.26
   6   1  -6   16.84    4.17
   6  -1  -6   11.36    4.31
   6   1  -5  790.68   27.34
   6   1  -5  827.66   24.63
   6  -1  -5  821.00   27.33
   6  -1  -4   43.01    7.05
   6   1  -4   49.56    5.91
   6   1  -4   47.22    7.10
   6   1  -3  943.43   22.17
   6  -1  -3  955.39   28.61
   6   1  -3  932.09   28.14
   6   1  -3  977.48   29.18
   6   1  -2   43.70    7.19
   6   1  -2   42.81    6.21
   6   1  -1  736.42   14.59
   6   1  -1  719.83   23.41
   6   1  -1  751.77   25.79
   6   1   0  122.04    4.78
   6   1   0  132.38   10.16
   6   1   0  122.06   11.09
   6   1   1  936.83   25.77
   6   1   1  941.79   29.33
   6   1   2   -1.15    2.55
   6   1   2    6.90    4.28
   6  -1   3  391.20   18.77
   6   1   3  385.48   19.64
   6  -1   4    8.81    3.86
   6   1   4   11.46    4.42
   6  -1   5  393.91   19.18
   6  -1   5  419.28   15.06
   6   1   5  389.69   20.70
   6  -1   6   16.01    3.76
   6  -1   6   16.77    4.76
   6   1   6    8.83    4.23
   6  -1   7  165.17   10.84
   6  -1   7  193.47   13.67
   6   1   7  182.26   14.82
   6  -1   8    0.45    3.49
   6   1   8    9.90    4.41
   6  -1   9  258.62   15.79
   6   1   9  244.01   17.53
   6   1  10   32.73    7.33
   6  -2 -17   13.61    9.29
   6  -2 -17    4.95    7.32
   6  -2 -16  157.61   19.65
   6  -2 -16  144.92   19.09
   6  -2 -15    6.66    6.71
   6  -2 -15   11.83    7.26
   6  -2 -14  268.59   22.83
   6  -2 -14  282.73   23.05
   6  -2 -13   -9.32    5.89
   6  -2 -12  105.92   13.27
   6   2 -11   12.73    5.51
   6  -2 -11   16.30    2.35
   6  -2 -11   24.50    7.06
   6  -2 -10  330.44   19.42
   6   2 -10  336.03   21.25
   6  -2 -10  318.43    8.79
   6  -2 -10  327.54   19.83
   6   2  -9   -2.59    4.10
   6  -2  -9    3.63    4.18
   6  -2  -9    1.34    0.86
   6  -2  -9    3.26    4.02
   6  -2  -8  382.35   20.05
   6  -2  -8  378.91   18.78
   6   2  -8  376.75   20.36
   6   2  -7    6.00    3.22
   6  -2  -7   10.51    4.47
   6   2  -6  873.38   27.23
   6  -2  -6  817.46   28.33
   6  -2  -5   42.68    7.58
   6   2  -5   39.31    5.60
   6  -2  -5   35.88    3.34
   6   2  -4  905.18   23.56
   6  -2  -4  908.28   18.10
   6   2  -4  902.28   28.19
   6   2  -3   24.29    6.31
   6  -2  -3   20.22    3.37
   6   2  -3   14.75    4.38
   6   2  -2 1037.36   29.14
   6  -2  -2 1035.41   23.29
   6   2  -2  993.15   29.99
   6   2  -1   -2.71    3.50
   6  -2  -1    2.13    2.43
   6   2  -1    0.51    2.79
   6   2   0  656.47   21.81
   6  -2   0  691.72   22.01
   6   2   0  662.91   25.52
   6   2   1  204.25   11.95
   6   2   1  201.38   14.70
   6   2   2   55.19    8.53
   6   2   2   48.99    5.79
   6   2   3   40.18    6.87
   6   2   3   38.55    5.43
   6   2   4  136.22   13.24
   6   2   4  127.82    8.82
   6   2   5   45.82    7.75
   6   2   5   44.42    5.23
   6   2   6   91.54    7.06
   6   2   6   65.92    9.61
   6   2   7    2.75    3.85
   6   2   8  209.78   17.15
   6   2   9    1.19    3.63
   6   2  10  126.81   13.91
   6   2  11   11.10    5.95
   6  -3 -17  164.10   20.35
   6  -3 -17  195.71   22.27
   6  -3 -16   25.84   14.93
   6  -3 -16    2.44    6.85
   6  -3 -15  221.90   21.75
   6  -3 -15  212.79   21.18
   6  -3 -14    1.67    4.57
   6  -3 -13  190.42   17.88
   6  -3 -12   57.51    9.90
   6  -3 -11  115.92   11.98
   6  -3 -11  120.63   12.83
   6  -3 -10    0.59    3.70
   6  -3 -10   -0.15    3.94
   6  -3  -9  316.64   18.64
   6  -3  -9  331.57   18.83
   6  -3  -8   49.72    6.82
   6  -3  -8   46.01    7.30
   6  -3  -7  911.72   26.55
   6  -3  -7  942.41   31.04
   6  -3  -6   13.81    3.35
   6   3  -6   21.47    5.66
   6  -3  -6   21.15    5.87
   6   3  -5  503.15   21.55
   6   3  -4    5.08    3.27
   6   3  -3  941.11   30.01
   6  -3  -2  239.09   12.28
   6   3  -2  238.37   15.68
   6  -3  -1  352.17   15.82
   6   3  -1  345.55   18.94
   6   3   0   42.21    7.38
   6   3   1  106.40   11.62
   6   3   2  114.67   11.79
   6   3   3  790.89   31.04
   6   3   4   25.45    6.54
   6   3   5  261.82   18.71
   6   3   6   22.12    7.72
   6   3   7  188.95   17.06
   6   3   8   23.64    6.57
   6   3   9  214.36   18.53
   6   3  10    6.44    5.27
   6   3  11  138.97   15.70
   6  -4 -17    6.70    7.27
   6  -4 -16  145.36   18.35
   6  -4 -15   17.15    7.86
   6  -4 -14  272.55   22.73
   6  -4 -13   86.38   12.64
   6  -4 -12  260.37   18.23
   6  -4 -12  258.29   19.77
   6  -4 -11   -2.54    3.90
   6  -4 -11    2.01    3.72
   6  -4 -10  583.94   26.08
   6  -4 -10  638.31   27.67
   6  -4  -9  187.97   14.85
   6  -4  -9  195.01   14.45
   6  -4  -8  640.01   26.47
   6  -4  -8  621.14   23.63
   6  -4  -7  355.97   16.49
   6   4  -7  353.13   18.33
   6  -4  -6  139.44    9.66
   6   4  -6  154.33   12.42
   6  -4  -5    8.15    2.48
   6   4  -5   10.74    4.48
   6   4  -4  683.86   26.12
   6   4  -3    3.41    4.69
   6   4  -2  207.00   15.22
   6   4  -1   17.59    6.04
   6   4   0  603.79   26.46
   6   4   1   35.38    7.06
   6   4   2  586.34   27.29
   6   4   3   35.42    7.62
   6   4   4  463.43   25.34
   6   4   5   76.33   11.03
   6   4   6  322.54   22.21
   6   4   7    4.46    4.97
   6   4   8  134.10   15.66
   6   4   9   20.36    8.54
   6   4  10  110.37   15.07
   6   4  11   10.67    6.71
   6   4  12   49.00   10.91
   6  -5 -16    2.64    7.26
   6  -5 -15  224.79   21.81
   6  -5 -14    5.64    5.95
   6  -5 -13  268.19   21.71
   6  -5 -12  175.86   14.90
   6  -5 -12  166.18   16.48
   6  -5 -11  614.20   27.39
   6  -5 -11  594.91   28.57
   6  -5 -10   17.79    6.33
   6  -5 -10    9.20    4.60
   6  -5  -9  793.34   30.66
   6  -5  -9  811.50   29.43
   6  -5  -8    5.31    3.70
   6  -5  -8   11.18    5.42
   6   5  -8    4.21    2.72
   6  -5  -7  438.69   18.46
   6   5  -7  427.93   20.83
   6   5  -6   12.36    4.73
   6  -5  -6   15.85    3.64
   6  -5  -5  338.92   13.01
   6   5  -5  313.71   18.44
   6  -5  -4    1.71    1.52
   6   5  -4    4.19    3.54
   6   5  -3  337.93   19.98
   6   5  -2   84.91   10.43
   6   5  -1  336.22   20.58
   6   5   0   40.15    8.00
   6   5   1  765.06   32.32
   6   5   2  104.20   12.19
   6   5   3  480.37   26.51
   6   5   4   48.41    9.99
   6   5   5  252.39   20.62
   6   5   6    8.87    5.95
   6   5   7  325.97   24.32
   6   5   8   52.44   10.22
   6   5   9   40.49    9.65
   6   5  10   -1.27    5.65
   6   5  11   48.59   10.66
   6   5  12   26.45    9.37
   6  -6 -16   55.89   12.44
   6  -6 -15   35.09    9.81
   6  -6 -14   97.67   14.19
   6  -6 -13    4.28    4.72
   6  -6 -12  192.17   15.78
   6  -6 -12  222.37   19.56
   6  -6 -11   31.24    8.20
   6  -6 -11   31.96    7.07
   6  -6 -10  214.25   16.52
   6  -6 -10  213.64   16.64
   6  -6  -9    0.33    3.94
   6  -6  -9    2.99    3.46
   6   6  -8  424.78   21.12
   6  -6  -8  439.96   20.46
   6   6  -7    4.99    4.81
   6  -6  -7    5.20    2.92
   6  -6  -6  392.67   16.32
   6   6  -6  357.03   20.06
   6  -6  -5   33.15    4.81
   6   6  -5   32.56    7.25
   6   6  -4  416.12   22.73
   6  -6  -4  426.62   12.52
   6  -6  -3    2.47    0.88
   6   6  -3   -3.23    4.52
   6   6  -2  196.07   16.34
   6   6  -1   36.60    7.76
   6   6   0  172.75   16.00
   6   6   1   -0.17    3.84
   6   6   2  494.49   27.64
   6   6   3    7.67    5.55
   6   6   4  398.93   26.15
   6   6   5   -0.38    4.83
   6   6   6  197.03   19.30
   6   6   7    9.87    6.18
   6   6   8  217.26   21.30
   6   6   9   14.32    8.79
   6   6  10   72.07   13.14
   6   6  11   20.06    9.07
   6   6  12   89.45   15.45
   6  -7 -15  146.61   18.44
   6  -7 -14   35.98   10.12
   6  -7 -13  193.93   19.19
   6  -7 -12    7.26    5.14
   6  -7 -12   11.37    5.47
   6  -7 -11  127.74   13.83
   6  -7 -11  124.93   13.30
   6  -7 -10    4.64    3.42
   6   7  -9  358.06   19.68
   6   7  -8  165.70   13.91
   6   7  -7  365.25   20.91
   6   7  -6    2.29    3.55
   6   7  -5  420.69   23.25
   6   7  -4  161.96   15.22
   6   7  -3  459.89   25.71
   6   7  -2   77.59   11.59
   6   7  -1  233.47   19.18
   6   7   0   40.84    8.76
   6   7   1  232.88   19.56
   6   7   2   59.41   10.80
   6   7   3  159.27   17.49
   6   7   4   15.03    6.92
   6   7   5  102.57   14.57
   6   7   6   16.47    9.21
   6   7   7  246.88   23.17
   6   7   8   -0.76    6.05
   6   7   9   79.08   14.76
   6   7  10   44.99   12.01
   6  -8 -15   19.16    7.86
   6  -8 -14   59.18   11.90
   6  -8 -13   31.70    9.43
   6  -8 -12   99.68   13.35
   6  -8 -11   38.39    8.27
   6  -8 -10   95.86   11.87
   6   8  -8  286.27   18.85
   6   8  -7  107.20   12.07
   6   8  -6  163.75   15.16
   6   8  -5   63.29    9.71
   6   8  -4  433.03   25.29
   6   8  -3  284.95   21.33
   6   8  -2  231.62   19.81
   6   8  -1   37.79    8.69
   6   8   0   99.79   13.58
   6   8   1   24.79    8.25
   6   8   2  390.36   27.21
   6   8   3  148.94   17.34
   6   8   4   59.74   12.45
   6   8   5    2.52    5.66
   6   8   6  151.92   18.62
   6   8   7  112.82   17.32
   6   8   8  127.78   18.21
   6   9  -7  148.73   14.96
   6   9  -6   -1.88    4.11
   6   9  -5   69.21   11.37
   6   9  -4   45.41    9.08
   6   9  -3  227.29   20.09
   6   9  -2   47.96   10.64
   6   9  -1  286.46   23.09
   6   9   0   -0.17    5.40
   6   9   1  131.83   16.81
   6   9   2   83.36   13.86
   6   9   3  126.36   16.57
   6   9   4   27.06    9.23
   6   9   5  112.40   16.88
   6   9   6   39.38   11.27
   6   9   7   46.51   11.75
   6  10  -6  168.32   17.33
   6  10  -5   56.41   10.78
   6  10  -4  217.74   20.40
   6  10  -3   68.89   12.31
   6  10  -2  432.55   29.25
   6  10  -1   48.18   10.63
   6  10   0  176.88   19.51
   6  10   1  142.65   18.04
   6  10   2  212.61   22.73
   6  10   3  119.60   17.10
   6  10   4  195.37   22.24
   6  11  -5  150.64   17.23
   6  11  -4   23.08    7.93
   6  11  -3  207.23   21.23
   6  11  -2   93.79   14.90
   6  11  -1  281.92   25.38
   6  11   0   12.78    7.98
   6  11   1  152.33   19.71
   6  11   2   30.90   10.62
   6  12  -4   51.76   11.34
   6  12  -3  101.99   15.35
   6  12  -2  191.93   21.60
   6  12  -1    6.38    6.88
   7   0 -17  254.50   25.24
   7   0 -16    0.79    5.91
   7   0 -15  268.40   24.08
   7   0 -14    8.69    7.34
   7   0 -13  778.30   37.34
   7   0 -12   -4.54    4.96
   7   0 -11 1028.37   39.81
   7   0 -10    1.31    4.28
   7   0  -8    2.86    3.70
   7   0  -7  488.97   23.62
   7   0  -6    3.46    3.47
   7   0  -5  256.02   16.58
   7   0  -4   -0.13    3.93
   7   0  -3 1218.14   34.48
   7   0  -2    2.25    3.29
   7   0  -1  456.24   20.63
   7   0   0   -3.16    4.28
   7   0   1  826.81   29.28
   7   0   2    2.11    4.10
   7   0   3 1224.51   17.39
   7   0   3 1277.12   37.45
   7   0   4    0.97    1.12
   7   0   4    5.15    3.86
   7   0   5  457.79   23.10
   7   0   6    1.54    3.47
   7   0   7  390.55   21.93
   7   0   8    7.54    4.63
   7   0   9   58.46    9.22
   7  -1 -17   22.88    9.61
   7  -1 -16  139.66   18.56
   7  -1 -15   12.65    7.56
   7   1 -15   19.56    7.98
   7  -1 -14  349.72   26.43
   7   1 -14  338.68   25.99
   7  -1 -13   14.81    6.45
   7   1 -13   15.57    7.26
   7  -1 -12  368.73   24.80
   7   1 -12  344.71   23.77
   7   1 -11   25.55    8.40
   7   1 -10  197.85   16.95
   7   1  -9   -1.92    4.51
   7  -1  -9   -3.72    4.63
   7   1  -8  356.19   20.31
   7  -1  -8  351.28   20.41
   7   1  -7   54.56    7.72
   7  -1  -7   59.47    8.52
   7   1  -6  127.28   10.78
   7   1  -6  114.96   11.54
   7  -1  -6  103.52   11.03
   7   1  -5  102.30   10.94
   7   1  -5   97.29    9.06
   7  -1  -5  112.23   11.16
   7   1  -4  822.00   23.34
   7   1  -4  809.28   28.71
   7  -1  -4  814.68   28.75
   7   1  -3   65.46    6.31
   7  -1  -3   73.01    9.22
   7   1  -3   69.98    8.68
   7   1  -2 1067.42   31.44
   7   1  -2 1108.51   21.81
   7   1  -2 1083.73   33.82
   7   1  -1  155.22    7.19
   7   1  -1  145.61   11.83
   7   1  -1  124.72   11.77
   7   1   0  160.88    5.68
   7   1   0  174.14   12.41
   7   1   0  184.86   14.34
   7   1   1   34.75    5.85
   7   1   1   38.67    7.51
   7   1   2  459.05   19.70
   7   1   2  437.31   22.32
   7   1   3   43.38    6.37
   7   1   3   40.49    7.38
   7   1   4  318.54   16.18
   7   1   4  328.12   19.87
   7  -1   5   37.69    4.80
   7  -1   5   49.35    8.12
   7   1   5   22.98    6.08
   7  -1   6  135.83   12.47
   7   1   6  164.06   14.82
   7  -1   7   16.95    5.38
   7   1   7   20.79    6.26
   7   1   8  114.75   12.95
   7   1   9   20.79    6.05
   7   1  10   33.15    7.87
   7  -2 -17  152.32   19.87
   7  -2 -17  146.42   19.59
   7  -2 -16    4.57    5.52
   7  -2 -16    3.99    5.97
   7  -2 -15  154.31   18.06
   7  -2 -15  151.98   18.62
   7  -2 -14    8.17    6.70
   7  -2 -14   15.41    7.91
   7  -2 -13  289.56   22.34
   7  -2 -12   -1.00    4.95
   7   2 -12    9.39    6.40
   7  -2 -11  246.51   18.47
   7   2 -11  238.59   19.41
   7  -2 -11  247.30   18.46
   7   2 -10   -4.83    4.85
   7  -2 -10    0.77    3.59
   7   2  -9  254.94   18.17
   7  -2  -9  277.71   18.66
   7   2  -8   11.96    3.96
   7  -2  -8   16.34    5.88
   7   2  -7  732.70   27.25
   7  -2  -7  746.65   29.14
   7  -2  -6   31.36    6.65
   7   2  -6   28.20    5.07
   7  -2  -6   40.06    3.25
   7   2  -5  714.50   23.34
   7  -2  -5  751.04   15.81
   7  -2  -5  727.00   28.34
   7   2  -4   13.45    3.43
   7   2  -4   15.19    5.50
   7  -2  -4   13.80    2.77
   7   2  -4    9.27    4.27
   7   2  -3 1049.90   32.34
   7  -2  -3 1065.20   23.69
   7   2  -3 1078.17   33.94
   7   2  -2   33.43    7.03
   7  -2  -2   31.91    4.78
   7   2  -2   29.44    6.07
   7   2  -1  340.44   17.67
   7   2  -1  349.88   20.04
   7   2   0  120.61   10.46
   7   2   0  131.04   12.54
   7   2   1  482.11   20.03
   7   2   1  495.32   24.20
   7   2   2   94.21    8.84
   7   2   2   85.33   11.12
   7   2   3  338.23   15.99
   7   2   3  328.39   20.42
   7   2   4    5.55    4.39
   7   2   4   -0.02    2.58
   7   2   5  163.90   10.86
   7   2   5  171.35   15.40
   7   2   6    5.51    5.83
   7   2   6    9.32    3.01
   7   2   7  246.71   19.10
   7   2   8   41.89    8.86
   7   2   9  138.84   14.96
   7   2  10    9.35    5.74
   7  -3 -17   26.99    9.08
   7  -3 -16  165.45   20.22
   7  -3 -16  153.85   18.66
   7  -3 -15    3.40    5.99
   7  -3 -14  121.79   15.38
   7  -3 -13    2.36    4.32
   7  -3 -12  530.97   27.16
   7  -3 -12  537.44   28.70
   7  -3 -11  109.99   12.84
   7  -3 -11  105.88   12.42
   7  -3 -10  274.09   19.26
   7  -3 -10  266.66   17.98
   7  -3  -9   14.64    4.92
   7  -3  -9   13.19    5.02
   7  -3  -8  572.81   26.29
   7  -3  -7   40.73    7.62
   7  -3  -6  532.05   24.68
   7   3  -6  514.39   23.55
   7  -3  -5  160.62    8.79
   7   3  -5  149.64   13.54
   7  -3  -4  754.64   20.46
   7   3  -4  771.47   29.04
   7  -3  -3  211.02   11.56
   7   3  -3  221.34   15.88
   7  -3  -2  775.51   23.34
   7   3  -2  750.56   29.13
   7   3  -1   20.83    6.81
   7   3   0   88.70   10.92
   7   3   1   -0.16    2.96
   7   3   1    1.99    3.88
   7   3   2  264.88   14.47
   7   3   2  249.39   18.38
   7   3   3    4.09    2.66
   7   3   3   -0.69    4.95
   7   3   4   29.56    4.78
   7   3   4   22.72    7.51
   7   3   5   62.26    6.22
   7   3   5   76.13   11.26
   7   3   6  211.31   18.29
   7   3   7   10.03    5.47
   7   3   8  247.04   20.85
   7   3   9    3.20    5.73
   7   3  10   56.35   11.06
   7   3  11    3.64    4.39
   7  -4 -17   75.02   14.24
   7  -4 -16    1.92    4.78
   7  -4 -15  189.71   19.81
   7  -4 -14   29.92    8.80
   7  -4 -13  286.59   21.96
   7  -4 -12   10.32    4.99
   7  -4 -12    5.63    4.16
   7  -4 -11  211.94   17.11
   7  -4 -11  201.74   16.56
   7  -4 -10    4.88    4.00
   7  -4 -10    2.50    3.87
   7  -4  -9  787.21   32.00
   7  -4  -9  832.30   29.44
   7  -4  -8  263.69   15.54
   7  -4  -8  288.73   19.53
   7  -4  -7  583.55   20.92
   7  -4  -7  565.51   26.40
   7   4  -7  602.74   25.93
   7   4  -6   44.09    7.68
   7   4  -5  358.40   20.60
   7   4  -4  146.88   13.39
   7   4  -3  210.39   16.15
   7   4  -2    8.18    4.84
   7   4  -1  354.29   21.25
   7   4   0   32.23    7.76
   7   4   1  484.98   25.96
   7   4   2   13.21    5.89
   7   4   3  552.55   28.76
   7   4   4   68.95   10.93
   7   4   5  211.17   18.93
   7   4   6   27.46    7.97
   7   4   7  199.43   18.94
   7   4   8   16.53    7.16
   7   4   9  156.81   17.22
   7   4  10   11.87    6.48
   7   4  11   47.70   10.73
   7  -5 -16   72.05   13.08
   7  -5 -15    9.04    5.37
   7  -5 -14  239.25   21.30
   7  -5 -13   49.17    9.05
   7  -5 -13   43.99    9.33
   7  -5 -12  122.35   13.92
   7  -5 -12  100.84   12.26
   7  -5 -11   84.82   11.07
   7  -5 -11   69.07   10.40
   7  -5 -10  114.79   12.69
   7  -5 -10  148.25   13.47
   7  -5  -9  160.65   14.91
   7  -5  -9  156.57   12.97
   7  -5  -8  977.20   29.44
   7  -5  -8  958.47   35.46
   7   5  -8  997.53   33.82
   7  -5  -7  137.30   10.31
   7   5  -7  137.51   12.85
   7  -5  -6  223.61   11.93
   7   5  -6  176.34   14.80
   7   5  -5   13.99    5.59
   7   5  -4  187.25   15.54
   7   5  -3  137.75   13.93
   7   5  -2  241.84   18.44
   7   5  -1   52.22    8.60
   7   5   0  323.40   21.78
   7   5   1    6.51    5.25
   7   5   2  999.03   39.49
   7   5   3  148.15   15.95
   7   5   4  251.55   21.23
   7   5   5   29.73    8.35
   7   5   6  223.38   21.06
   7   5   7   12.30    6.50
   7   5   8  146.58   17.67
   7   5   9    9.40    6.97
   7   5  10  165.78   18.98
   7   5  11    9.33    6.91
   7   5  12   60.47   13.22
   7  -6 -16   11.44    7.43
   7  -6 -15  100.54   15.42
   7  -6 -14    7.03    6.06
   7  -6 -13  119.90   13.90
   7  -6 -13  120.69   14.68
   7  -6 -12    3.44    4.11
   7  -6 -12    5.52    5.12
   7  -6 -11  151.08   15.06
   7  -6 -11  195.79   17.04
   7  -6 -10    8.62    5.04
   7  -6 -10   10.12    5.44
   7  -6  -9  570.79   28.45
   7  -6  -9  569.32   24.57
   7  -6  -8   35.18    6.10
   7   6  -8   39.79    8.16
   7  -6  -7  490.43   19.25
   7   6  -7  458.18   23.98
   7   6  -6    6.10    4.30
   7  -6  -6    1.71    2.16
   7   6  -5  243.82   18.37
   7   6  -4   -1.65    4.48
   7   6  -3  457.03   25.74
   7   6  -2    8.17    5.26
   7   6  -1  298.25   21.86
   7   6   0   -2.02    4.74
   7   6   1  185.67   17.94
   7   6   2    1.16    5.32
   7   6   3  176.78   18.26
   7   6   4   -1.14    5.40
   7   6   5   75.98   12.87
   7   6   6    3.57    6.64
   7   6   7  183.92   20.23
   7   6   8   15.13    7.00
   7   6   9   68.29   13.07
   7   6  10   10.91    8.42
   7  -7 -16  129.64   18.29
   7  -7 -15   34.27   10.17
   7  -7 -14  169.35   18.55
   7  -7 -13   17.80    8.41
   7  -7 -12   88.00   12.09
   7  -7 -12   84.46   11.94
   7  -7 -11    5.20    4.90
   7  -7 -11   -3.37    4.57
   7  -7 -10  272.81   20.56
   7  -7 -10  270.32   18.45
   7   7  -9   70.45    9.80
   7  -7  -9   68.49    9.09
   7  -7  -8  493.12   21.36
   7   7  -8  483.08   25.30
   7   7  -7   56.88    9.45
   7   7  -6  307.91   20.82
   7   7  -5  165.31   16.10
   7   7  -4  422.18   25.17
   7   7  -3   12.72    6.52
   7   7  -2  263.69   20.81
   7   7  -1   50.73   10.07
   7   7   0  272.37   21.81
   7   7   1   85.57   13.01
   7   7   2  239.38   21.41
   7   7   3   63.39   12.34
   7   7   4   98.08   15.48
   7   7   5   20.80    7.96
   7   7   6  132.69   17.84
   7   7   7   21.07    9.60
   7   7   8  151.39   19.30
   7   7   9   29.57   10.76
   7  -8 -11   34.73    8.20
   7  -8 -10   41.46    8.88
   7   8  -9  267.63   19.38
   7   8  -8   42.06    8.32
   7   8  -7  160.81   15.72
   7   8  -6   43.98    9.13
   7   8  -5  173.51   17.12
   7   8  -4   14.28    5.37
   7   8  -3  323.35   23.66
   7   8  -2   92.62   13.52
   7   8  -1  194.77   19.08
   7   8   0  147.38   17.69
   7   8   1  147.28   17.60
   7   8   2   12.80    7.80
   7   8   3   83.16   14.75
   7   8   4    4.81    6.35
   7   8   5   91.76   15.06
   7   8   6    7.22    7.61
   7   8   7   76.07   14.50
   7   9  -8   96.46   12.65
   7   9  -7    5.48    5.57
   7   9  -6  173.33   17.17
   7   9  -5   11.90    5.94
   7   9  -4  170.03   17.95
   7   9  -3    2.60    4.74
   7   9  -2  100.65   14.41
   7   9  -1   56.34   11.24
   7   9   0  230.64   22.28
   7   9   1  119.24   16.53
   7   9   2  202.78   21.47
   7   9   3   22.20    9.25
   7   9   4  167.46   20.51
   7   9   5   11.50    6.31
   7  10  -7   84.50   13.05
   7  10  -6   32.62    9.35
   7  10  -5  128.39   16.89
   7  10  -4  106.00   15.02
   7  10  -3  349.39   26.94
   7  10  -2   20.46    7.16
   7  10  -1  102.51   15.26
   7  10   0   82.28   14.47
   7  10   1  250.25   24.45
   7  10   2   85.07   14.88
   7  10   3  105.71   17.05
   7  11  -6  164.20   18.50
   7  11  -5   35.54    9.91
   7  11  -4  209.32   21.81
   7  11  -3   34.69    9.41
   7  11  -2  119.71   16.84
   7  11  -1    0.55    6.32
   7  11   0  218.65   24.36
   7  12  -5  154.16   19.05
   7  12  -4   90.34   15.26
   7  12  -3  142.12   19.55
   8   0 -17    2.89    8.24
   8   0 -16  250.00   24.48
   8   0 -15    6.35    6.53
   8   0 -14  406.97   28.80
   8   0 -13    4.21    5.89
   8   0 -12  332.08   24.05
   8   0 -11    2.77    5.24
   8   0 -10  283.67   20.40
   8   0  -9   -4.10    4.62
   8   0  -8  645.34   29.45
   8   0  -7   -0.98    5.00
   8   0  -6  305.39   19.38
   8   0  -5    6.90    5.22
   8   0  -4  508.92   24.58
   8   0  -3    9.59    7.23
   8   0  -2  632.12   26.44
   8   0  -1   -1.01    3.73
   8   0   0  588.96   25.01
   8   0   1    9.01    5.07
   8   0   2  686.67   29.35
   8   0   3    0.48    0.73
   8   0   3    5.11    4.32
   8   0   4  512.35   26.06
   8   0   5    1.18    3.86
   8   0   6  157.25   14.99
   8   0   7    2.94    4.28
   8   0   8  202.58   17.51
   8   0   9    3.99    4.98
   8  -1 -17   64.92   13.20
   8  -1 -16   18.84    8.54
   8   1 -16    6.65    6.43
   8  -1 -15  321.56   27.09
   8   1 -15  321.57   26.42
   8  -1 -14   61.18   11.73
   8   1 -14   42.17    9.86
   8   1 -13  451.24   29.31
   8  -1 -13  435.87   28.66
   8   1 -12    3.51    5.99
   8   1 -11  259.37   20.53
   8   1 -10   21.53    7.02
   8  -1 -10   26.40    7.35
   8  -1  -9  393.88   23.68
   8   1  -9  382.79   22.28
   8   1  -8   86.92   10.28
   8  -1  -8   83.24   10.38
   8   1  -7  274.31   19.25
   8   1  -7  288.91   17.59
   8  -1  -7  289.71   19.78
   8   1  -6    7.29    4.16
   8   1  -6    2.07    3.71
   8  -1  -6    6.61    5.11
   8   1  -5  253.72   17.57
   8   1  -5  235.43   14.04
   8  -1  -5  241.23   17.20
   8  -1  -4   35.46    7.41
   8   1  -4   42.24    6.05
   8   1  -4   30.98    6.89
   8   1  -3  306.73   13.39
   8   1  -3  262.77   17.18
   8  -1  -3  310.35   19.10
   8   1  -2    7.04    2.65
   8   1  -2    8.06    5.78
   8   1  -2    4.57    3.92
   8   1  -1  254.64    9.44
   8   1  -1  270.22   16.80
   8   1  -1  255.19   18.06
   8   1   0    1.04    1.06
   8   1   0    2.71    5.05
   8   1   0    0.34    3.18
   8   1   1  502.27   22.43
   8   1   1  488.34   25.19
   8   1   2   31.25    5.75
   8   1   2   52.08    8.72
   8   1   3  333.07   18.16
   8   1   3  355.56   22.40
   8   1   4   44.87    6.94
   8   1   4   57.96    9.38
   8   1   5  107.75   12.84
   8   1   5  108.50   10.25
   8   1   6   45.76    7.05
   8   1   6   40.29    8.30
   8   1   7  157.23   15.47
   8   1   8   10.44    4.82
   8   1   9   34.00    8.25
   8  -2 -16  142.65   19.44
   8  -2 -15    4.23    6.02
   8   2 -12  113.43   14.62
   8   2 -11    7.71    4.71
   8  -2 -11    8.15    4.71
   8  -2 -10  447.58   25.50
   8   2 -10  455.98   25.62
   8   2  -9    6.80    5.62
   8  -2  -9    2.58    4.99
   8   2  -8  471.71   23.75
   8  -2  -8  444.46   24.28
   8   2  -7  142.93   12.50
   8  -2  -7  122.20   13.06
   8   2  -6  457.45   20.48
   8  -2  -6  468.17   24.52
   8  -2  -5   15.07    6.16
   8   2  -5   19.97    5.16
   8   2  -4 1031.60   34.75
   8   2  -4  981.70   25.80
   8   2  -4  987.81   34.99
   8   2  -3   26.31    6.21
   8   2  -3   36.62    7.33
   8   2  -2  267.97   17.21
   8   2  -2  272.11   18.85
   8   2  -1   -2.23    4.83
   8   2  -1    5.60    4.17
   8   2   0  296.50   17.66
   8   2   0  334.60   21.15
   8   2   1   28.71    7.28
   8   2   1   47.98    7.39
   8   2   2  221.59   14.62
   8   2   2  248.87   18.76
   8   2   3   48.99    8.32
   8   2   3   67.59    8.15
   8   2   4  362.30   17.86
   8   2   4  348.31   22.76
   8   2   5    5.18    5.35
   8   2   5    7.82    3.28
   8   2   6  193.94   18.18
   8   2   7    8.81    5.58
   8   2   8  139.06   15.49
   8   2   9   -2.09    4.65
   8   2  10  101.21   13.90
   8  -3 -16    6.52    7.91
   8  -3 -12    2.27    4.79
   8  -3 -11  246.14   19.34
   8  -3 -10  111.80   13.15
   8  -3  -9 1191.83   40.70
   8  -3  -8  247.54   18.87
   8  -3  -7  812.70   32.85
   8  -3  -6    5.20    4.96
   8  -3  -6    9.68    2.53
   8  -3  -5  310.29   12.95
   8   3  -5  317.01   20.02
   8  -3  -4   66.27    6.50
   8   3  -4   58.79    9.74
   8   3  -3  767.97   31.91
   8   3  -2   44.98    8.94
   8   3  -1  451.81   24.83
   8   3   0   12.84    6.00
   8   3   0   26.67    6.12
   8   3   1  433.15   20.68
   8   3   1  404.89   24.20
   8   3   2   10.56    5.06
   8   3   2   11.81    3.66
   8   3   3  249.68   14.81
   8   3   3  256.56   20.42
   8   3   4   17.06    6.40
   8   3   4   20.50    4.58
   8   3   5   75.46   12.23
   8   3   6   -4.19    4.80
   8   3   7  166.15   17.51
   8   3   8    4.94    4.33
   8   3   9  129.56   16.48
   8   3  10   -0.68    5.82
   8  -4 -17   -0.91    5.05
   8  -4 -16  214.37   22.26
   8  -4 -15   13.59    9.54
   8  -4 -14  205.82   20.02
   8  -4 -13    1.90    4.43
   8  -4 -13   20.37    6.56
   8  -4 -12  180.87   17.17
   8  -4 -12  166.00   15.87
   8  -4 -11    5.69    4.58
   8  -4 -11   11.05    5.47
   8  -4 -10  512.22   27.38
   8  -4  -9   15.26    6.57
   8  -4  -8  179.93   16.18
   8  -4  -7   20.92    6.62
   8   4  -7    7.77    6.26
   8   4  -6  387.96   22.90
   8   4  -5   30.60    6.74
   8  -4  -5   31.68    4.83
   8   4  -4  441.14   24.50
   8   4  -3   91.00   11.30
   8   4  -2  265.50   19.57
   8   4  -1   31.53    8.05
   8   4   0  284.91   21.23
   8   4   1   11.01    6.28
   8   4   2  203.08   18.33
   8   4   3   80.82   12.29
   8   4   4  191.76   18.56
   8   4   5   -1.98    5.15
   8   4   6  253.32   21.87
   8   4   7    9.19    5.64
   8   4   8  118.21   16.12
   8   4   9    6.06    5.15
   8   4  10   58.41   12.35
   8   4  11   28.45    9.42
   8  -5 -16   11.32    5.77
   8  -5 -15  170.17   18.84
   8  -5 -14   46.05   10.07
   8  -5 -14   43.13    8.98
   8  -5 -13  155.67   16.64
   8  -5 -13  150.56   16.16
   8  -5 -12   62.48   10.36
   8  -5 -12   58.98   10.89
   8  -5 -11  229.12   19.20
   8  -5 -11  277.17   19.41
   8  -5 -10    4.05    3.18
   8  -5 -10   12.64    6.34
   8  -5  -9  128.40   14.13
   8  -5  -9  135.71   11.90
   8  -5  -8  100.92   12.77
   8   5  -8   95.65   11.68
   8   5  -7   28.86    6.97
   8   5  -6   43.62    8.56
   8   5  -5  597.59   29.32
   8   5  -4   19.91    7.06
   8   5  -3  362.65   23.05
   8   5  -2    6.93    5.16
   8   5  -1  211.05   18.62
   8   5   0    8.59    5.93
   8   5   1  356.41   24.61
   8   5   2   79.29   12.64
   8   5   3   95.70   13.98
   8   5   4    6.31    7.31
   8   5   5  383.52   27.34
   8   5   6   25.30    8.86
   8   5   7  137.06   17.76
   8   5   8   24.35    8.83
   8   5   9   77.63   14.41
   8   5  10   -6.53    6.03
   8  -6 -16  118.29   16.71
   8  -6 -15    5.30    4.91
   8  -6 -14  145.80   16.99
   8  -6 -13   23.90    7.71
   8  -6 -13   27.77    7.80
   8  -6 -12  107.14   13.18
   8  -6 -12   96.01   12.72
   8  -6 -11   78.73   10.84
   8  -6 -11   72.02   11.33
   8  -6 -10  244.97   19.92
   8  -6 -10  263.61   17.76
   8  -6  -9   63.27   10.65
   8  -6  -9   48.42    7.29
   8   6  -8  204.48   17.27
   8   6  -7   20.12    6.89
   8   6  -6  397.80   24.49
   8   6  -5   56.00   10.32
   8   6  -4  324.63   22.55
   8   6  -3   19.64    7.16
   8   6  -2  317.54   23.06
   8   6  -1   15.44    7.82
   8   6   0  326.23   24.55
   8   6   1   49.77   10.34
   8   6   2  131.23   16.39
   8   6   3    6.34    4.76
   8   6   4   39.27   10.61
   8   6   5   14.48    6.65
   8   6   6   69.88   13.69
   8   6   7    5.79    7.03
   8   6   8  115.34   17.09
   8   6   9    2.57    6.24
   8  -7 -13  130.53   15.54
   8  -7 -12   32.14    8.37
   8  -7 -11  264.69   21.50
   8  -7 -10   25.24    7.70
   8   7  -9  347.47   22.56
   8   7  -8   45.24    8.88
   8   7  -7  200.05   17.80
   8   7  -6    3.41    4.90
   8   7  -5  738.15   34.55
   8   7  -4   30.17    9.00
   8   7  -3  337.55   24.15
   8   7  -2   72.65   11.79
   8   7  -1  199.36   19.24
   8   7   0    9.95    6.19
   8   7   1  332.80   25.79
   8   7   2   28.17    9.21
   8   7   3  137.49   17.72
   8   7   4   13.47    8.77
   8   7   5  192.13   21.21
   8   7   6   54.73   12.26
   8   7   7  111.39   17.41
   8  -8 -12  305.38   23.38
   8  -8 -11   79.32   12.61
   8  -8 -10  257.40   21.46
   8   8  -9   20.75    6.49
   8   8  -8  208.14   18.57
   8   8  -7   36.87    8.97
   8   8  -6  149.43   16.90
   8   8  -5    9.51    6.23
   8   8  -4  221.80   20.76
   8   8  -3   94.66   14.10
   8   8  -2   67.50   12.07
   8   8  -1   60.29   12.40
   8   8   0  157.57   19.03
   8   8   1   92.01   14.69
   8   8   2  149.04   18.86
   8   8   3   49.98   12.23
   8   8   4   69.97   13.46
   8   8   5   16.46    9.28
   8  -9 -11  138.10   16.44
   8   9  -8   15.97    6.94
   8   9  -7  181.70   18.30
   8   9  -6   14.35    7.55
   8   9  -5  111.35   14.83
   8   9  -4   18.96    7.39
   8   9  -3  182.67   19.86
   8   9  -2   25.45    8.09
   8   9  -1  172.43   20.32
   8   9   0   59.51   13.01
   8   9   1   85.00   14.53
   8   9   2   74.42   14.16
   8   9   3  190.85   22.23
   8  10  -7   -3.52    4.50
   8  10  -6   85.12   13.62
   8  10  -5   24.86    7.67
   8  10  -4  195.74   21.02
   8  10  -3   20.56    8.30
   8  10  -2  146.38   18.58
   8  10  -1   42.37   11.54
   8  10   0  225.33   23.68
   8  10   1   52.97   13.75
   8  11  -6   58.39   12.45
   8  11  -5  100.52   16.16
   8  11  -4  111.48   16.31
   8  11  -3  122.99   18.10
   8  11  -2   32.08   10.00
   9   0 -16   11.01    8.92
   9   0 -15  233.91   23.56
   9   0 -14   19.10    8.19
   9   0 -13  409.63   28.18
   9   0 -12    1.23    4.85
   9   0 -11  174.41   17.05
   9   0 -10    7.99    5.39
   9   0  -9  583.17   30.21
   9   0  -8   -3.08    4.15
   9   0  -7  345.48   22.50
   9   0  -6    2.52    5.46
   9   0  -5  436.62   24.17
   9   0  -4    8.57    5.50
   9   0  -3  256.54   18.32
   9   0  -2    6.72    5.26
   9   0  -1  293.55   19.16
   9   0   0    6.14    4.42
   9   0   1  751.75   30.19
   9   0   2    4.97    3.94
   9   0   3  345.06   22.92
   9   0   4   -1.42    3.75
   9   0   5   97.32   12.78
   9   0   6    2.42    3.70
   9   0   7  136.35   15.24
   9   0   8    5.95    3.97
   9  -1 -16  174.53   21.12
   9   1 -16  150.08   19.21
   9  -1 -15   37.25   11.49
   9   1 -15   -0.19    5.91
   9  -1 -14  239.19   22.53
   9   1 -14  209.68   21.17
   9  -1 -13   40.78   10.26
   9   1 -13   47.09    9.93
   9   1 -12  295.22   22.67
   9   1 -11   49.99    9.57
   9  -1 -10  317.03   22.76
   9   1 -10  293.09   21.19
   9   1  -9   45.08    8.29
   9  -1  -9   42.64   11.16
   9   1  -8  674.24   28.82
   9  -1  -8  644.72   30.75
   9   1  -7    8.25    4.61
   9   1  -7   17.43    7.81
   9  -1  -7    7.18    5.68
   9   1  -6  185.64   16.47
   9   1  -6  206.78   14.52
   9  -1  -6  180.42   16.12
   9   1  -5   34.52    5.64
   9   1  -5   11.83    5.95
   9  -1  -5    3.97    5.02
   9   1  -4  417.38   17.63
   9   1  -4  417.46   23.36
   9  -1  -4  429.52   23.91
   9  -1  -3   40.24    8.19
   9   1  -3   48.13    5.76
   9   1  -3   51.57    8.93
   9   1  -2  118.80    7.69
   9   1  -2  116.66   12.06
   9  -1  -2  120.07   12.75
   9   1  -1    3.18    1.58
   9   1  -1   13.10    8.38
   9   1  -1    8.94    5.04
   9   1   0  145.57   13.07
   9   1   0  154.73   15.96
   9   1   1   47.79    9.56
   9   1   1   38.48    7.79
   9   1   2  621.12   26.66
   9   1   2  629.18   31.13
   9   1   3   -1.86    4.95
   9   1   3   -2.55    4.13
   9   1   4   69.60    9.57
   9   1   4   68.08   11.44
   9   1   5    3.62    3.01
   9   1   5   -2.28    4.42
   9   1   6  236.35   19.99
   9   1   7   18.50    7.30
   9   1   8   75.81   12.19
   9   1   9   11.38    6.44
   9  -2 -16    2.30    6.19
   9  -2 -15  246.43   24.16
   9   2 -13  196.21   19.71
   9   2 -12    8.02    6.09
   9  -2 -12    5.05    5.68
   9  -2 -11  340.66   24.01
   9   2 -11  307.30   22.63
   9   2 -10    1.93    3.88
   9  -2 -10    3.53    5.27
   9   2  -9  582.95   28.05
   9  -2  -9  578.00   29.91
   9   2  -8   51.13    8.54
   9  -2  -8   50.68    9.66
   9   2  -7  398.40   20.75
   9  -2  -7  359.19   22.71
   9  -2  -6   23.67    7.06
   9   2  -6   24.51    5.52
   9   2  -5  421.41   24.25
   9   2  -5  457.48   19.49
   9  -2  -5  470.22   25.60
   9  -2  -4   26.00    7.57
   9   2  -4   20.26    4.49
   9   2  -4   26.22    7.61
   9   2  -3  380.56   22.41
   9   2  -3  357.34   22.85
   9   2  -2   12.64    6.22
   9   2  -2   21.12    6.20
   9   2  -1  340.73   20.40
   9   2  -1  303.05   21.63
   9   2   0    9.66    5.81
   9   2   0    1.69    3.77
   9   2   1  272.44   17.72
   9   2   1  275.37   20.73
   9   2   2  105.30   11.09
   9   2   2   69.75   10.61
   9   2   3  120.48   11.64
   9   2   3  138.55   15.37
   9   2   4    5.16    5.50
   9   2   4   -0.67    2.87
   9   2   5  123.00   15.10
   9   2   6   24.55    7.87
   9   2   7  155.25   17.07
   9   2   8   -1.10    4.75
   9   2   9   54.23   11.04
   9  -3 -16  156.45   20.80
   9  -3 -13    2.40    4.83
   9  -3 -12  353.07   24.93
   9  -3 -11   52.46   10.28
   9  -3 -10  178.05   17.16
   9  -3  -9   20.14    6.80
   9  -3  -8  531.98   28.66
   9  -3  -7   29.23    8.04
   9  -3  -6  773.49   33.74
   9   3  -5  187.53   16.90
   9   3  -4  690.80   32.25
   9   3  -3   -0.63    4.77
   9   3  -2  201.37   17.81
   9   3  -1   -0.44    4.22
   9   3  -1    1.06    3.52
   9   3   0  234.15   16.64
   9   3   0  226.91   19.13
   9   3   1   53.30   10.37
   9   3   1   45.66    7.70
   9   3   2  684.90   26.91
   9   3   2  660.14   33.44
   9   3   3   11.53    6.03
   9   3   3   12.54    4.57
   9   3   4  233.33   20.59
   9   3   5    3.16    5.80
   9   3   6  260.09   22.87
   9   3   7    3.90    4.41
   9   3   8  115.85   15.59
   9   3   9   -3.19    5.90
   9   3  10   45.50   10.80
   9  -4 -13  259.29   21.64
   9  -4 -12   46.57    9.42
   9  -4 -11  263.40   21.53
   9  -4 -10   23.89    6.72
   9  -4  -9  314.95   22.81
   9  -4  -8    7.65    6.23
   9  -4  -7  151.49   15.86
   9   4  -6  119.02   13.96
   9   4  -5  211.40   18.37
   9   4  -4   64.70   10.84
   9   4  -3  466.15   27.22
   9   4  -2   -1.74    4.61
   9   4  -1  240.43   20.14
   9   4   0   67.46   11.47
   9   4   1  281.94   22.86
   9   4   2    3.05    4.67
   9   4   3  112.69   14.21
   9   4   4   -5.49    6.26
   9   4   5  102.82   15.08
   9   4   6   12.39    5.83
   9   4   7  132.30   17.05
   9   4   8   -0.24    6.44
   9   4   9   95.34   15.67
   9   4  10   17.83    7.13
   9  -5 -14  289.99   23.24
   9  -5 -13   35.48    8.88
   9  -5 -12  154.51   17.06
   9  -5 -11    6.04    5.65
   9  -5 -10  366.28   24.92
   9  -5  -9   14.09    5.49
   9  -5  -8  246.35   20.33
   9   5  -7   -1.19    4.50
   9   5  -6   46.52    9.66
   9   5  -5    3.00    4.44
   9   5  -4  414.38   25.82
   9   5  -3   62.07   10.95
   9   5  -2  515.17   29.89
   9   5  -1   -3.95    4.64
   9   5   0  246.47   21.59
   9   5   1   33.90    9.85
   9   5   2   38.13    9.60
   9   5   3   26.52    9.82
   9   5   4   64.61   12.79
   9   5   5    7.97    7.54
   9   5   6   74.05   13.87
   9   5   7    9.23    7.23
   9   5   8  129.37   17.86
   9   5   9    2.01    8.36
   9  -6 -14   57.42   11.06
   9  -6 -13  128.97   15.82
   9  -6 -12   14.46    5.90
   9  -6 -11  124.99   15.36
   9  -6 -10  134.23   16.23
   9  -6  -9   49.19   10.24
   9   6  -8   84.11   12.43
   9   6  -7  259.52   20.81
   9   6  -6   18.10    7.14
   9   6  -5  199.55   18.84
   9   6  -4   26.81    8.19
   9   6  -3  507.72   29.92
   9   6  -2   17.96    7.72
   9   6  -1  182.28   19.10
   9   6   0   27.52    8.94
   9   6   1  142.59   17.39
   9   6   2   30.84    9.38
   9   6   3  153.77   18.51
   9   6   4   88.64   15.08
   9   6   5   50.25   11.78
   9   6   6   29.16    9.99
   9   6   7   74.84   14.61
   9  -7 -13   29.45    8.47
   9  -7 -12  114.51   15.24
   9  -7 -11   64.33   12.02
   9  -7 -10  318.83   24.65
   9  -7  -9   71.35   12.38
   9   7  -9   62.56   10.84
   9   7  -8  297.98   22.80
   9   7  -7   11.62    7.08
   9   7  -6  302.84   23.62
   9   7  -5   13.41    7.00
   9   7  -4  340.09   25.19
   9   7  -3   13.07    6.40
   9   7  -2  472.50   30.89
   9   7  -1   12.92    7.35
   9   7   0  304.09   25.58
   9   7   1   31.52    9.74
   9   7   2   83.20   14.75
   9   7   3   23.51    9.13
   9   7   4  190.15   21.48
   9   7   5   14.57    6.71
   9  -8 -12    3.57    4.85
   9  -8 -11  276.92   23.83
   9  -8 -10  118.32   15.81
   9   8  -9  378.40   26.04
   9   8  -8   22.48    8.36
   9   8  -7  200.50   19.82
   9   8  -6   39.60    9.96
   9   8  -5  167.92   18.75
   9   8  -4   73.13   12.50
   9   8  -3   99.79   15.34
   9   8  -2   50.68   11.28
   9   8  -1  100.07   15.74
   9   8   0   36.26   10.47
   9   8   1   97.53   16.50
   9   8   2   36.94   10.58
   9   8   3  117.30   17.63
   9   8   4   85.76   15.94
   9  -9 -11    3.70    5.86
   9  -9 -10  123.87   16.72
   9   9  -8  155.24   18.32
   9   9  -7   22.11    8.76
   9   9  -6  179.14   19.65
   9   9  -5   28.45   10.23
   9   9  -4   81.92   14.49
   9   9  -3   28.61    9.74
   9   9  -2   79.39   13.96
   9   9  -1   28.59   10.11
   9   9   0  159.32   20.46
   9   9   1   16.29    8.68
   9  10  -7  129.34   17.04
   9  10  -6   43.64   12.14
   9  10  -5  186.36   20.85
   9  10  -4   23.05    8.45
   9  10  -3  111.15   17.26
   9  10  -2   24.00   10.10
   9  10  -1   85.52   16.34
   9  11  -6   50.38   11.96
   9  11  -5   32.75    9.09
  10   0 -16  147.56   19.70
  10   0 -15   18.91    9.41
  10   0 -14  167.49   19.44
  10   0 -13    0.34    4.87
  10   0 -12  260.58   21.99
  10   0 -11    4.28    5.13
  10   0 -10 1113.09   42.07
  10   0  -9    5.71    5.24
  10   0  -9    7.11    6.91
  10   0  -8  303.13   22.85
  10   0  -7   -1.41    4.74
  10   0  -6  490.68   27.81
  10   0  -5    3.03    4.05
  10   0  -4  339.35   22.43
  10   0  -3    1.13    3.83
  10   0  -2  202.72   17.18
  10   0  -1   -0.10    4.37
  10   0   0  218.84   17.56
  10   0   1   -1.83    3.81
  10   0   2  221.60   17.61
  10   0   3   15.72    6.44
  10   0   4  209.58   17.12
  10   0   5    6.97    6.08
  10  -1 -16   12.47    8.19
  10   1 -16  -12.62    7.89
  10   1 -15  160.44   20.20
  10  -1 -15  167.86   19.84
  10  -1 -14   17.00    8.18
  10   1 -14   18.05    7.67
  10  -1 -13   61.15   11.43
  10   1 -13   65.89   11.69
  10   1 -12   11.83    6.63
  10  -1 -11  205.92   19.73
  10   1 -11  219.85   19.38
  10  -1 -10  158.91   17.02
  10   1 -10  168.96   16.57
  10  -1  -9  568.00   31.34
  10   1  -9  567.97   28.09
  10   1  -8   38.31    7.93
  10   1  -8   17.41    7.25
  10  -1  -8   24.20    7.35
  10   1  -7  132.99   15.18
  10   1  -7  139.04   13.30
  10  -1  -7  136.09   15.02
  10   1  -6    2.43    3.24
  10   1  -6    0.59    5.58
  10  -1  -6    9.10    5.82
  10   1  -5  443.80   26.08
  10   1  -5  472.57   20.73
  10  -1  -5  458.14   26.57
  10   1  -4    2.84    2.61
  10   1  -4   -3.87    4.38
  10  -1  -4   14.44    6.81
  10   1  -3  260.37   12.91
  10   1  -3  230.04   18.39
  10  -1  -3  250.54   19.81
  10  -1  -2    1.94    5.07
  10   1  -2    0.74    1.70
  10   1  -2    6.78    4.12
  10   1  -1  166.72    7.44
  10   1  -1  149.41   14.52
  10  -1  -1  139.08   14.68
  10  -1   0   30.92    7.89
  10   1   0   14.93    5.98
  10   1   0   19.05    6.11
  10   1   1  289.51   20.02
  10   1   1  325.05   23.72
  10   1   2    7.37    4.50
  10   1   2   17.41    5.79
  10   1   3   41.06    8.83
  10   1   3   41.02    7.79
  10   1   4   37.11    9.04
  10   1   4   47.43    8.58
  10   1   5  201.67   19.35
  10   1   6    6.64    5.42
  10   1   7   93.21   14.54
  10   1   8    7.14    6.51
  10  -2 -15   51.49   13.69
  10   2 -13    4.74    6.53
  10  -2 -12  161.04   17.83
  10   2 -12  149.21   16.85
  10   2 -11    7.96    6.07
  10  -2 -11    2.06    5.46
  10  -2 -10  614.50   33.12
  10   2 -10  581.84   29.87
  10   2  -9    2.60    3.87
  10  -2  -9   13.56    6.37
  10   2  -8  332.10   20.41
  10  -2  -8  292.69   22.20
  10   2  -7   20.74    5.84
  10  -2  -7   21.92    8.04
  10   2  -6  429.00   20.67
  10  -2  -6  407.99   25.71
  10  -2  -5   26.19    7.11
  10   2  -5   16.47    3.99
  10   2  -5   34.41    8.39
  10   2  -4  391.94   24.02
  10  -2  -4  384.28   24.45
  10  -2  -3   13.74    6.50
  10   2  -3    4.78    5.46
  10   2  -3    1.92    3.95
  10   2  -2  134.01   14.08
  10   2  -2  162.06   17.30
  10   2  -1   -0.45    4.91
  10   2  -1    4.78    5.63
  10   2   0  538.75   26.81
  10   2   0  544.67   31.03
  10   2   1   -0.17    5.90
  10   2   1   18.56    5.71
  10   2   2  188.01   15.54
  10   2   2  155.69   17.49
  10   2   3    9.91    6.33
  10   2   3    9.69    4.64
  10   2   4   94.59   14.02
  10   2   5    2.91    5.62
  10   2   6   97.40   14.64
  10   2   7    7.80    5.91
  10   2   8   68.52   13.15
  10   2   9   -2.47    5.42
  10  -3 -13  259.05   22.97
  10  -3 -12    0.82    5.42
  10  -3 -11  223.75   20.44
  10  -3 -10    7.94    4.45
  10  -3  -9  274.62   22.15
  10  -3  -8    9.14    6.55
  10  -3  -7   56.95   10.40
  10  -3  -6   30.86    8.34
  10  -3  -5  231.61   19.82
  10   3  -4   24.89    7.32
  10   3  -3  632.33   33.04
  10   3  -2  175.34   17.95
  10   3  -1  244.00   18.25
  10   3  -1  227.04   20.41
  10   3   0    8.44    6.14
  10   3   0   11.79    4.98
  10   3   1  184.80   15.61
  10   3   1  182.00   18.87
  10   3   2   22.30    7.77
  10   3   2   21.57    6.23
  10   3   3  188.99   15.10
  10   3   3  178.50   18.96
  10   3   4    6.08    6.59
  10   3   5  211.56   21.27
  10   3   6    4.79    6.67
  10   3   7  152.99   18.64
  10   3   8    6.14    6.89
  10   3   9   55.16   13.05
  10  -4 -14  192.00   20.37
  10  -4 -13   25.91    8.45
  10  -4 -12  177.76   18.91
  10  -4 -11    8.57    6.10
  10  -4 -10  356.05   25.54
  10  -4  -9   20.64    6.96
  10  -4  -8  196.18   18.94
  10  -4  -7    4.85    5.73
  10  -4  -6  415.57   26.95
  10   4  -6  405.66   26.33
  10   4  -5   37.85    8.63
  10   4  -4  228.99   20.57
  10   4  -3   81.59   13.17
  10   4  -2  132.10   16.10
  10   4  -1   21.42    7.31
  10   4   0  358.40   26.19
  10   4   1    6.24    6.44
  10   4   2  155.56   17.73
  10   4   3   29.36    9.75
  10   4   4  167.79   18.80
  10   4   5   15.35    6.91
  10   4   6  128.85   17.81
  10   4   7   14.74    8.10
  10   4   8   32.47   10.55
  10  -5 -14   -4.11    4.30
  10  -5 -13  123.91   16.39
  10  -5 -12   40.66    9.21
  10  -5 -11  225.10   21.11
  10  -5 -10   35.36    9.78
  10  -5  -9  144.47   17.29
  10  -5  -8   43.57   10.36
  10  -5  -7  384.77   26.85
  10   5  -7  388.89   26.44
  10   5  -6    0.55    4.32
  10   5  -5  556.46   31.57
  10   5  -4   20.93    8.61
  10   5  -3   41.37    9.65
  10   5  -2   10.12    7.78
  10   5  -1  203.88   20.33
  10   5   0   33.37    9.20
  10   5   1  206.60   21.33
  10   5   2   55.93   11.84
  10   5   3   67.44   13.18
  10   5   4   -1.53    5.30
  10   5   5   43.84   11.71
  10   5   6   51.24   12.54
  10   5   7   41.86   12.42
  10  -6 -14  108.46   15.09
  10  -6 -13   14.08    7.46
  10  -6 -12  140.97   17.38
  10  -6 -11   81.87   13.04
  10  -6 -10   69.00   12.43
  10  -6  -9   10.32    6.73
  10  -6  -8   75.24   13.05
  10   6  -8   76.11   12.86
  10   6  -7   -2.18    5.24
  10   6  -6  114.51   15.35
  10   6  -5   33.51    9.88
  10   6  -4  424.67   28.94
  10   6  -3   29.87    9.41
  10   6  -2  194.73   20.29
  10   6  -1    2.08    5.94
  10   6   0  157.96   19.55
  10   6   1   26.53    9.80
  10   6   2  142.89   18.56
  10   6   3   12.73    6.89
  10   6   4  123.66   17.39
  10   6   5   19.82    9.69
  10  -7 -14    3.20    6.84
  10  -7 -13  291.97   24.97
  10  -7 -12   24.91    8.37
  10  -7 -11  228.61   22.17
  10  -7 -10   50.90   10.98
  10  -7  -9  101.54   14.86
  10   7  -8  112.63   15.25
  10   7  -7  236.61   21.68
  10   7  -6   15.80    6.65
  10   7  -5  330.27   25.99
  10   7  -4   42.35   10.59
  10   7  -3  147.89   18.15
  10   7  -2   16.61    8.62
  10   7  -1  191.19   21.49
  10   7   0   19.03   10.20
  10   7   1  230.46   23.87
  10   7   2   68.02   13.72
  10   7   3  109.23   16.83
  10  -8 -13   47.07   11.21
  10  -8 -12  133.80   17.93
  10  -8 -11    8.33    5.59
  10  -8 -10  111.72   16.19
  10   8  -9   15.98    7.57
  10   8  -8  168.57   19.15
  10   8  -7   77.63   13.50
  10   8  -6  203.29   21.15
  10   8  -5   55.42   11.69
  10   8  -4   84.94   14.96
  10   8  -3   40.79   11.01
  10   8  -2  131.34   18.07
  10   8  -1   22.01    9.00
  10   8   0  113.77   17.46
  10   8   1   14.14    8.19
  10  -9 -12   50.50   11.56
  10  -9 -11  206.62   22.04
  10  -9 -10    8.87    6.06
  10   9  -8   36.86    9.58
  10   9  -7  149.66   19.09
  10   9  -6   30.30   10.06
  10   9  -5   83.58   14.50
  10   9  -4   26.12    9.78
  10   9  -3  121.86   17.98
  10   9  -2    8.88    8.39
  10   9  -1   80.76   15.58
  10  10  -7   51.70   12.09
  10  10  -6   92.10   15.93
  10  10  -5   37.66   11.35
  11   0 -15  146.89   19.29
  11   0 -14   -2.21    4.86
  11   0 -13  148.09   17.81
  11   0 -12   -8.85    6.45
  11   0 -11  386.30   26.29
  11   0 -10   -2.14    5.43
  11   0 -10    7.76    7.12
  11   0  -9  438.62   29.10
  11   0  -9  449.90   25.96
  11   0  -8    5.36    4.27
  11   0  -7  641.47   33.54
  11   0  -6   -4.50    4.20
  11   0  -5  394.02   25.92
  11   0  -4   -5.52    5.38
  11   0  -3  294.81   22.02
  11   0  -2   15.86    7.44
  11   0  -1  159.11   16.05
  11   0   0   13.37    4.29
  11   0   1  120.47   14.12
  11   0   2    5.33    5.29
  11   0   3   43.83    9.18
  11   0   4   -1.58    3.75
  11  -1 -15    4.54    6.26
  11   1 -15    4.79    5.35
  11  -1 -14  147.04   18.76
  11   1 -14  134.94   17.82
  11  -1 -13    7.85    5.76
  11   1 -13   17.55    8.11
  11  -1 -12  195.66   19.30
  11   1 -12  198.97   20.35
  11   1 -11   18.11    6.80
  11  -1 -11    9.38    6.09
  11  -1 -10  262.50   22.96
  11   1 -10  345.74   23.73
  11   1  -9    6.94    4.31
  11  -1  -9    4.89    5.08
  11   1  -8  275.35   22.81
  11   1  -8  328.48   21.02
  11  -1  -8  298.59   23.56
  11   1  -7   20.44    5.22
  11   1  -7   21.57    7.67
  11  -1  -7   18.59    7.19
  11   1  -6  312.11   23.45
  11   1  -6  328.60   18.80
  11  -1  -6  326.73   23.66
  11   1  -5    6.40    4.37
  11   1  -5    5.46    5.90
  11  -1  -5   11.21    6.64
  11   1  -4  318.86   15.82
  11   1  -4  291.34   22.02
  11  -1  -4  304.87   23.05
  11   1  -3   -1.60    1.96
  11   1  -3   15.91    7.07
  11  -1  -3   -0.15    3.98
  11   1  -2  198.45   17.77
  11  -1  -2  212.23   19.01
  11  -1  -1   27.70    7.72
  11   1  -1   14.05    6.04
  11   1   0  308.68   21.55
  11  -1   0  291.28   22.18
  11  -1   1   27.20    8.68
  11   1   1   25.83    7.31
  11  -1   2   71.77   11.20
  11   1   2   57.16   11.00
  11   1   2   69.57   10.41
  11   1   3    8.66    6.11
  11   1   3   12.77    5.94
  11   1   4   76.12   13.52
  11   1   5   18.74    7.43
  11   1   6  140.36   17.70
  11   1   7    3.14    5.64
  11  -2 -15  241.40   25.02
  11  -2 -14   -3.84    6.28
  11   2 -12   12.68    7.25
  11  -2 -12   22.41    7.39
  11  -2 -11  420.43   29.20
  11   2 -11  384.90   25.73
  11   2 -10    7.91    4.66
  11  -2 -10   13.11    7.02
  11   2  -9  113.49   13.19
  11  -2  -9  107.08   15.03
  11   2  -8   62.89    9.59
  11  -2  -8   83.98   13.40
  11   2  -7  189.23   14.75
  11  -2  -7  194.83   18.71
  11   2  -6   53.07    7.80
  11  -2  -6   44.66    9.43
  11   2  -5  450.24   27.78
  11  -2  -5  448.50   28.35
  11  -2  -4    0.77    5.78
  11   2  -4   13.37    6.80
  11   2  -3  176.10   17.57
  11  -2  -3  187.50   18.64
  11  -2  -2   11.95    6.90
  11   2  -2   15.23    6.54
  11   2  -1  282.57   20.85
  11   2  -1  315.57   24.81
  11   2   0    1.39    5.28
  11   2   0    6.38    4.94
  11   2   1  178.43   16.21
  11   2   1  159.09   18.44
  11   2   2   16.88    7.70
  11   2   2    6.39    6.31
  11   2   3  155.93   14.74
  11   2   3  158.03   18.66
  11   2   4   -0.17    5.83
  11   2   5  152.55   18.84
  11   2   6    8.73    6.79
  11   2   7   40.83    9.85
  11   2   8    9.30    6.91
  11  -3 -13    2.93    4.74
  11  -3 -12  338.50   26.84
  11  -3 -11   25.67    8.43
  11  -3 -10  260.97   22.91
  11  -3  -9    7.47    6.53
  11  -3  -8  291.67   23.72
  11  -3  -7   18.58    6.46
  11  -3  -6  144.09   17.08
  11  -3  -5   47.16   10.44
  11  -3  -4  106.32   14.72
  11   3  -4   91.79   14.08
  11   3  -3    3.42    5.30
  11   3  -2  166.71   18.76
  11   3  -1   76.55   12.96
  11   3  -1   72.50   11.21
  11   3   0  354.12   23.01
  11   3   0  338.01   26.54
  11   3   1   42.67   10.97
  11   3   1   46.32    8.65
  11   3   2  233.13   18.11
  11   3   2  213.05   21.74
  11   3   3   39.20   10.77
  11   3   4   31.36    9.98
  11   3   5   12.69    6.68
  11   3   6  124.33   17.69
  11   3   7   12.06    8.21
  11  -4 -14    3.85    6.14
  11  -4 -13  231.69   22.38
  11  -4 -12    8.37    6.91
  11  -4 -11  228.12   21.89
  11  -4 -10   91.05   15.57
  11  -4  -9  290.95   24.57
  11  -4  -8   30.23    9.69
  11  -4  -7  162.41   18.30
  11  -4  -6   55.11   11.80
  11   4  -5  359.72   26.74
  11   4  -4   12.08    7.26
  11   4  -3  199.28   20.37
  11   4  -2   -1.42    4.64
  11   4  -1  112.35   16.07
  11   4   0  151.41   18.35
  11   4   1  160.68   19.35
  11   4   2   18.53    8.25
  11   4   3  154.75   19.48
  11   4   4   14.71    7.27
  11   4   5  112.69   17.13
  11   4   6    2.73    6.84
  11  -5 -15   42.77   11.02
  11  -5 -14  233.13   23.92
  11  -5 -13   16.16    7.63
  11  -5 -12  210.52   21.93
  11  -5 -11   28.12    8.90
  11  -5 -10  145.22   18.14
  11  -5  -9   73.49   12.80
  11  -5  -8  217.90   21.26
  11  -5  -7   59.60   11.91
  11   5  -6  196.18   20.31
  11   5  -5   19.23    7.17
  11   5  -4  425.36   29.92
  11   5  -3   24.26    8.80
  11   5  -2  186.04   20.86
  11   5  -1   18.38    8.66
  11   5   0   73.71   16.58
  11   5   1   14.91    8.18
  11   5   2  254.26   24.83
  11   5   3    9.81    8.18
  11   5   4  102.78   16.70
  11  -6 -15  128.08   17.55
  11  -6 -14    9.37    5.94
  11  -6 -13  183.73   20.84
  11  -6 -12   10.33    6.07
  11  -6 -11  106.11   15.45
  11  -6 -10   35.06    9.82
  11  -6  -9  233.86   22.76
  11  -6  -8   -2.37    6.41
  11   6  -7  243.52   22.73
  11   6  -6   -2.81    5.19
  11   6  -5  112.52   16.31
  11   6  -4    9.96    9.32
  11   6  -3  185.76   21.33
  11   6  -2    3.39    7.05
  11   6  -1  178.41   21.10
  11   6   0   17.44    9.05
  11   6   1  132.78   18.41
  11   6   2   -0.63    6.52
  11   6   3   78.44   14.97
  11  -7 -13    4.30    5.48
  11  -7 -12  136.77   18.23
  11  -7 -11   -1.06    5.56
  11  -7 -10  201.11   21.33
  11  -7  -9   11.65    7.08
  11   7  -8   86.32   14.49
  11   7  -7   21.26    8.90
  11   7  -6  118.53   17.43
  11   7  -5  138.71   18.03
  11   7  -4  163.74   19.93
  11   7  -3   15.53    7.79
  11   7  -2  161.79   20.32
  11   7  -1   34.70   11.44
  11   7   0  109.79   17.29
  11   7   1   53.28   13.41
  11  -8 -11  107.40   16.31
  11  -8 -10   70.88   14.04
  11  -8  -9  223.31   24.07
  11   8  -9  224.87   22.23
  11   8  -8   31.45    9.69
  11   8  -7   77.24   14.76
  11   8  -6   37.37   11.15
  11   8  -5   97.28   15.48
  11   8  -4   83.59   15.56
  11   8  -3  137.23   19.25
  11   8  -2    1.49    6.03
  11   9  -9   86.21   15.34
  11   9  -8  143.46   18.88
  11   9  -7    9.10    6.58
  11   9  -6  127.17   18.00
  11   9  -5   61.18   13.39
  12   0 -15    9.40    6.72
  12   0 -14  171.90   20.11
  12   0 -13   22.00    8.72
  12   0 -12  239.00   22.50
  12   0 -11   -1.67    4.43
  12   0 -10  413.80   30.12
  12   0 -10  409.16   26.32
  12   0  -9    4.31    4.59
  12   0  -9   -2.36    6.25
  12   0  -8  158.75   15.30
  12   0  -8  132.06   16.67
  12   0  -7    5.74    3.88
  12   0  -7   -2.67    5.45
  12   0  -6  541.55   25.16
  12   0  -6  511.48   31.43
  12   0  -5   -0.39    5.28
  12   0  -4  466.15   29.22
  12   0  -3    6.91    5.53
  12   0  -2  157.05   17.13
  12   0  -1    0.61    4.31
  12   0   0  161.51   17.33
  12   0   1    3.28    4.60
  12   0   2   83.54   12.51
  12   0   3   -3.01    4.20
  12   1 -15  178.29   21.04
  12  -1 -14   12.55    8.02
  12   1 -14   15.26    7.98
  12  -1 -13  188.24   20.47
  12   1 -13  223.50   22.35
  12  -1 -12   37.64   10.78
  12   1 -12   31.06    9.07
  12  -1 -11  390.07   29.22
  12   1 -11  383.00   26.25
  12   1 -10    0.37    5.35
  12  -1 -10   16.80    8.53
  12  -1  -9  163.12   19.18
  12   1  -9  153.41   15.47
  12   1  -8   43.32    8.66
  12   1  -8   32.41   10.04
  12  -1  -8   28.47    8.62
  12   1  -7  252.20   22.62
  12   1  -7  278.35   18.67
  12  -1  -7  289.57   24.16
  12   1  -6   16.99    5.45
  12   1  -6   21.61    8.01
  12  -1  -6   22.66    8.39
  12   1  -5  507.76   30.98
  12   1  -5  557.12   22.88
  12  -1  -5  499.75   30.83
  12   1  -4   14.90    6.46
  12  -1  -4   -2.91    6.56
  12   1  -3  142.62   16.33
  12  -1  -3  138.50   16.56
  12   1  -2    3.83    5.04
  12  -1  -2    0.33    4.87
  12   1  -1  186.63   18.50
  12  -1  -1  184.98   18.73
  12  -1   0    0.38    4.55
  12   1   0   -2.09    4.55
  12  -1   1   65.91   11.91
  12   1   1   83.48   12.48
  12  -1   2   10.93    7.16
  12   1   2    3.20    4.84
  12  -1   3  130.40   15.45
  12  -1   4    8.95    5.29
  12  -2 -14  148.23   18.87
  12  -2 -12   68.74   13.25
  12   2 -11    3.76    4.36
  12  -2 -11    6.26    5.37
  12   2 -10  105.87   13.42
  12  -2 -10   92.39   14.85
  12   2  -9    3.93    4.44
  12  -2  -9  -11.30    6.38
  12   2  -8   21.36    6.46
  12  -2  -8   29.19    9.33
  12  -2  -7   13.58    8.09
  12  -2  -6  139.71   17.17
  12   2  -5    3.02    6.12
  12  -2  -5   11.41    7.79
  12   2  -4  204.63   19.94
  12  -2  -4  227.48   21.20
  12  -2  -3    4.48    5.61
  12   2  -3   -1.20    4.33
  12   2  -2  239.85   20.91
  12  -2  -2  225.68   20.87
  12  -2  -1    9.30    5.36
  12   2  -1   11.13    7.95
  12   2   0  206.56   18.72
  12  -2   0  174.19   19.05
  12   2   0  194.08   21.31
  12   2   1    1.32    7.04
  12   2   1   11.53    6.45
  12   2   2   37.66    9.60
  12   2   2   29.59    7.04
  12   2   3   11.13    7.94
  12   2   4  126.31   17.85
  12   2   5   -3.97    6.11
  12   2   6   57.29   12.02
  12  -3 -13  227.32   23.65
  12  -3 -12   79.15   14.20
  12  -3 -11  128.35   17.60
  12  -3 -10   16.49    6.50
  12  -3  -9  257.42   23.66
  12  -3  -8   28.31   10.39
  12  -3  -7  244.76   22.98
  12  -3  -6    7.81    5.96
  12  -3  -5  298.25   24.68
  12  -3  -4   34.33   12.25
  12  -3  -3  183.79   19.36
  12   3  -2    3.74    6.17
  12   3  -1   76.06   13.68
  12   3   0    1.60    5.08
  12   3   1  299.02   21.90
  12   3   1  194.71   21.95
  12   3   2   20.81    8.41
  12   3   3  130.13   18.61
  12   3   4    5.96    8.10
  12   3   5   66.91   13.32
  12  -4 -14   95.11   15.27
  12  -4 -13   -4.86    6.11
  12  -4 -12  165.91   19.85
  12  -4 -11   38.97   10.58
  12  -4 -10  415.67   31.06
  12  -4  -9   22.64    9.11
  12  -4  -8  135.68   17.60
  12  -4  -7   22.50    8.24
  12  -4  -6  309.29   26.03
  12  -4  -5   52.71   11.50
  12   4  -4   35.74   10.47
  12   4  -3   20.67    9.29
  12   4  -2  127.09   18.21
  12   4  -1    2.18    5.67
  12   4   0  262.12   25.26
  12   4   1    6.43    6.76
  12   4   2   49.79   12.69
  12   4   3  120.66   17.76
  12  -5 -13   94.98   16.09
  12  -5 -12   87.63   15.37
  12  -5 -11  354.41   29.26
  12  -5 -10    2.08    7.04
  12  -5  -9  320.51   27.79
  12  -5  -8   25.06    7.13
  12  -5  -7  163.10   19.28
  12  -5  -6   14.26    6.85
  12   5  -6   31.69   11.09
  12   5  -5  143.59   18.44
  12   5  -4   31.06    9.88
  12   5  -3   66.41   13.61
  12   5  -2    1.37    6.05
  12   5  -1  296.38   27.23
  12   5   0   14.18    8.94
  12   5   1  159.34   20.98
  12   5   2   -1.93    5.62
  12  -6 -12  157.69   20.47
  12  -6 -11   35.58   11.20
  12  -6 -10  270.00   25.73
  12  -6  -9   16.97    8.49
  12  -6  -8  229.50   23.39
  12  -6  -7   21.29    7.64
  12   6  -7   20.00    8.83
  12   6  -6  192.30   22.25
  12   6  -5   11.21    7.69
  12   6  -4  158.35   20.26
  12   6  -3    3.28    7.92
  12   6  -2   60.86   13.52
  12   6  -1   19.11    8.31
  12   6   0  175.32   22.45
  12  -7  -8   -3.76    6.56
  12   7  -7  118.45   17.79
  12   7  -6    1.48    6.62
  12   7  -5  115.68   17.97
  12   7  -4   14.87    9.33
  12   7  -3   99.55   16.91
  12   8  -8   86.32   15.13
  12   8  -7  134.61   19.29
  13   0 -14   16.12    6.88
  13   0 -13  392.58   29.57
  13   0 -12    2.51    4.46
  13   0 -11  184.97   19.02
  13   0 -10    5.64    7.09
  13   0 -10   -1.79    5.00
  13   0  -9  331.21   27.77
  13   0  -9  280.79   21.80
  13   0  -8    4.20    4.04
  13   0  -8   -5.53    6.41
  13   0  -7  514.32   33.80
  13   0  -7  552.26   27.58
  13   0  -6    9.10    7.57
  13   0  -5  184.37   20.43
  13   0  -4   -2.22    5.34
  13   0  -3  162.06   17.97
  13   0  -2    4.17    5.05
  13   0  -1  222.25   21.21
  13   0   0   10.72    6.54
  13   0   1  129.04   16.46
  13   0   2    4.36    5.54
  13  -1 -14  109.73   17.02
  13   1 -14  104.82   16.12
  13  -1 -13   -0.06    5.28
  13   1 -13  -10.77    6.94
  13  -1 -12  231.09   22.60
  13   1 -12  217.65   21.29
  13  -1 -11   26.35    8.31
  13   1 -11   21.91    7.69
  13  -1 -11    2.56    5.55
  13   1 -10   65.67   10.82
  13  -1 -10   98.23   16.31
  13   1  -9    4.33    4.35
  13  -1  -9    6.67    5.27
  13   1  -8  195.89   21.35
  13  -1  -8  192.29   21.35
  13   1  -8  198.62   16.99
  13   1  -7    8.29    6.98
  13  -1  -7   -0.02    5.32
  13   1  -6  191.99   20.53
  13  -1  -6  174.07   19.74
  13   1  -5   20.52    9.44
  13  -1  -5   -0.83    5.98
  13   1  -4  145.22   17.59
  13  -1  -4  120.73   16.48
  13   1  -3   24.67    9.14
  13  -1  -3   10.27    6.82
  13   1  -2  220.66   20.83
  13  -1  -2  229.85   21.99
  13   1  -1    0.56    4.64
  13  -1  -1    4.18    5.43
  13   1   0   31.12   10.16
  13  -1   0   63.46   12.20
  13  -1   1   -0.66    4.92
  13   1   1   14.27    6.59
  13  -1   2   81.64   13.75
  13  -1   3    5.10    5.67
  13  -2 -12   17.89   12.42
  13  -2 -11  193.63   22.21
  13  -2 -10   19.68    9.43
  13  -2  -9   57.83   12.58
  13  -2  -8    6.02    6.53
  13  -2  -7  153.81   18.98
  13  -2  -6   44.64   11.09
  13   2  -5  176.24   19.85
  13  -2  -5  152.40   18.75
  13   2  -4    3.81    7.22
  13  -2  -4   -0.61    6.29
  13  -2  -3  103.13   15.68
  13   2  -3   97.55   14.63
  13  -2  -2    1.07    5.52
  13   2  -2    3.47    4.35
  13   2  -1  240.95   21.55
  13  -2  -1  254.48   23.47
  13  -2   0   12.24    7.04
  13   2   0   -4.91    4.64
  13  -2   1   81.58   13.44
  13   2   1   88.03   13.39
  13  -2   2   19.07    8.60
  13  -2   3   71.26   12.77
  13  -3 -12  255.51   25.21
  13  -3 -11   12.95    8.22
  13  -3 -10   72.25   13.42
  13  -3  -9   22.49    9.22
  13  -3  -8  111.09   16.58
  13  -3  -7    3.33    6.93
  13  -3  -6  212.92   22.25
  13  -3  -5   15.08    8.19
  13  -3  -4  239.67   23.62
  13  -3  -3   -1.46    4.72
  13  -3  -2  212.36   22.22
  13  -3  -1   14.35    9.47
  13   3   0  137.92   19.20
  13   3   1  -10.35    7.20
  13  -4 -11  280.15   26.64
  13  -4 -10   27.18   10.50
  13  -4  -9  210.38   23.55
  13  -4  -8    4.07    6.10
  13  -4  -7  226.51   23.49
  13  -4  -6   68.07   13.84
  13  -4  -5  119.81   18.00
  13  -4  -4    2.32    6.21
  13  -4  -3  150.72   19.69
  13   4  -3  131.20   19.00
  13   4  -2   51.94   13.66
  13   4  -1   55.07   13.10
  13   4   0   22.84    9.74
  13  -5  -9   21.07    8.74
  13  -5  -8  279.01   26.68
  13  -5  -7   37.18   11.68
  13  -5  -6  186.64   21.31
  13  -5  -5   12.46    7.73
  13   5  -5    9.98    7.00
  13   5  -4   84.62   16.33
  13   5  -3    7.39    8.42
  13   5  -2   33.12   10.97
  13   6  -6   53.15   13.34
  13   6  -5  115.18   18.89
  14   0 -13   -5.15    4.70
  14   0 -12   82.74   13.36
  14   0 -11   -6.08    5.02
  14   0 -10  384.16   31.84
  14   0  -9   16.10    9.09
  14   0  -8  108.19   16.83
  14   0  -7   64.07   12.65
  14   0  -6  277.65   25.63
  14   0  -5    2.98    6.48
  14   0  -4  159.24   19.65
  14   0  -3    3.27    5.37
  14   0  -2   83.57   14.65
  14   0  -1   14.96    7.59
  14   0   0   95.41   15.37
  14   0   1   -2.89    5.10
  14  -1 -13  144.89   18.91
  14   1 -13  139.29   18.21
  14  -1 -12   21.39    9.32
  14   1 -12   20.17    8.38
  14  -1 -11  109.09   15.57
  14  -1 -10   15.51    6.97
  14  -1 -10   22.50   10.01
  14  -1  -9  140.99   19.27
  14   1  -8   49.02   13.14
  14  -1  -8   46.72   11.29
  14   1  -7  131.46   19.83
  14  -1  -7   78.01   14.57
  14   1  -6   68.85   13.57
  14  -1  -6   88.59   15.59
  14   1  -5   49.00   11.67
  14  -1  -5   80.26   14.84
  14   1  -4    5.58    6.15
  14  -1  -4    7.55    6.95
  14   1  -3   74.37   13.67
  14  -1  -3   55.11   12.32
  14   1  -2   12.74    7.33
  14  -1  -2    4.97    6.46
  14   1  -1   93.80   14.45
  14  -1  -1  101.53   15.91
  14   1   0   -9.88    6.69
  14  -1   0    3.04    6.05
  14  -1   1   97.31   15.18
  14  -1   2   19.18    8.10
  14  -2  -9   11.68    7.85
  14  -2  -8  223.75   24.04
  14  -2  -7   10.56    8.63
  14  -2  -6  255.90   25.02
  14  -2  -5   11.30    7.00
  14   2  -4  145.58   18.35
  14  -2  -4  145.90   18.99
  14   2  -3    8.79    6.79
  14  -2  -3   37.27    9.75
  14   2  -2  172.94   19.95
  14  -2  -2  150.14   19.19
  14  -2  -1   -4.44    6.98
  14   2  -1   34.13    9.41
  14  -2   0  101.10   15.77
  14   2   0  107.01   15.47
  14  -2   1   -2.60    6.10
  14  -2   2   69.37   13.21
  14  -3  -7  117.84   18.18
  14  -3  -6   -1.15    5.91
  14  -3  -5  103.79   16.80
  14  -3  -4   -3.82    6.30
  14  -3  -3  149.48   19.56
  14  -3  -2   17.51    8.83
  14  -3  -1  123.76   17.80
  15   0  -3  131.31   18.28
  15   0  -2    5.53    8.64
  15   0  -1   72.42   14.38
  15   1  -5   48.52   12.18
  15   1  -4   92.38   15.63
  15   1  -3   38.76   11.13
  15   1  -2   69.64   13.38
  15   1  -1   -0.61    5.63
  15   2  -3  118.71   16.84
  15   2  -2   -2.19    6.53
   0   0   0    0.00    0.00


TITL MD_4168_BeDa in Pn
REM Pn (#7 in standard setting)
CELL 0.71073  11.615451  10.079704  13.990533  90.0000 109.8173  90.0000
ZERR    3.00   0.000692   0.000482   0.000743   0.0000   0.0065   0.0000
LATT -1
SYMM  x+1/2,-y, z+1/2
SFAC C H N O Gd
UNIT 60.00 60.00 12.00 18.00 3.00
TREF
HKLF 4
END
_computing_structure_solution     'SHELXT 2018/2 (Sheldrick, 2018)'
_computing_structure_solution     'SHELXT 2018/2 (Sheldrick, 2018)'
;
_shelx_hkl_checksum                58576
_olex2_submission_special_instructions  'No special instructions were received'
_oxdiff_exptl_absorpt_empirical_details
;
Empirical correction (ABSPACK) includes:
- Absorption correction using spherical harmonics
- Frame scaling
;
_oxdiff_exptl_absorpt_empirical_full_max  1.067
_oxdiff_exptl_absorpt_empirical_full_min  0.864
