# Supplementary material for: Novel Lanthanide (III) Complexes Derived from an Imidazole–Biphenyl–Carboxylate Ligand: Synthesis, Structure and Luminescence Properties
Source: Molecules. 2021 Nov 17;26(22):6942. doi: 10.3390/molecules26226942 (PMC8625298; doi:10.3390/molecules26226942)
Supplement: Supplementary file 1 [file molecules-26-06942-s001.zip › CRystallografic data/shI_4078_BeDa.cif]

data_shi_4078_beda
_audit_creation_date               2021-09-04
_audit_creation_method
;
Olex2 1.3
(compiled 2020.11.12 svn.r5f609507 for OlexSys, GUI svn.r6272)
;
_shelx_SHELXL_version_number       '2018/3'
_audit_contact_author_address      ?
_audit_contact_author_email        ?
_audit_contact_author_name         ''
_audit_contact_author_phone        ?
_publ_contact_author_id_orcid      ?
_publ_section_references
;
Dolomanov, O.V., Bourhis, L.J., Gildea, R.J, Howard, J.A.K. & Puschmann, H.
 (2009), J. Appl. Cryst. 42, 339-341.

Sheldrick, G.M. (2015). Acta Cryst. A71, 3-8.

Sheldrick, G.M. (2015). Acta Cryst. C71, 3-8.
;
_chemical_name_common              ?
_chemical_name_systematic          ?
_chemical_formula_moiety           'C32 H24 N7 Nd O13'
_chemical_formula_sum              'C32 H24 N7 Nd O13'
_chemical_formula_weight           858.82
_chemical_melting_point            ?
_chemical_oxdiff_formula           C30H30N4O6Nd1
_chemical_oxdiff_usercomment       11C
loop_
  _atom_type_symbol
  _atom_type_description
  _atom_type_scat_dispersion_real
  _atom_type_scat_dispersion_imag
  _atom_type_scat_source
 'C' 'C' 0.0033 0.0016 'International Tables Vol C Tables 4.2.6.8 and 6.1.1.4'
 'H' 'H' 0.0000 0.0000 'International Tables Vol C Tables 4.2.6.8 and 6.1.1.4'
 'N' 'N' 0.0061 0.0033 'International Tables Vol C Tables 4.2.6.8 and 6.1.1.4'
 'Nd' 'Nd' -0.1943 3.0179
 'International Tables Vol C Tables 4.2.6.8 and 6.1.1.4'
 'O' 'O' 0.0106 0.0060 'International Tables Vol C Tables 4.2.6.8 and 6.1.1.4'

_shelx_space_group_comment
;
The symmetry employed for this shelxl refinement is uniquely defined
by the following loop, which should always be used as a source of
symmetry information in preference to the above space-group names.
They are only intended as comments.
;
_space_group_crystal_system        'monoclinic'
_space_group_IT_number             13
_space_group_name_H-M_alt          'P 1 2/n 1'
_space_group_name_Hall             '-P 2yac'
loop_
  _space_group_symop_operation_xyz
 'x, y, z'
 '-x+1/2, y, -z+1/2'
 '-x, -y, -z'
 'x-1/2, -y, z-1/2'

_cell_length_a                     11.6264(8)
_cell_length_b                     10.1166(6)
_cell_length_c                     14.0056(8)
_cell_angle_alpha                  90
_cell_angle_beta                   109.845(7)
_cell_angle_gamma                  90
_cell_volume                       1549.51(17)
_cell_formula_units_Z              2
_cell_measurement_reflns_used      2748
_cell_measurement_temperature      179.95(10)
_cell_measurement_theta_max        28.1960
_cell_measurement_theta_min        1.9630
_shelx_estimated_absorpt_T_max     0.917
_shelx_estimated_absorpt_T_min     0.667
_exptl_absorpt_coefficient_mu      1.761
_exptl_absorpt_correction_T_max    1.00000
_exptl_absorpt_correction_T_min    0.96891
_exptl_absorpt_correction_type     multi-scan
_exptl_absorpt_process_details
;
CrysAlisPro 1.171.38.46 (Rigaku Oxford Diffraction, 2015)
Empirical absorption correction using spherical harmonics,
 implemented in SCALE3 ABSPACK scaling algorithm.
;
_exptl_absorpt_special_details     ?
_exptl_crystal_colour              'clear light colourless'
_exptl_crystal_colour_lustre       clear
_exptl_crystal_colour_modifier     light
_exptl_crystal_colour_primary      colourless
_exptl_crystal_density_diffrn      1.841
_exptl_crystal_density_meas        ?
_exptl_crystal_density_method      ?
_exptl_crystal_description         prism
_exptl_crystal_F_000               858
_exptl_crystal_size_max            0.25
_exptl_crystal_size_mid            0.1
_exptl_crystal_size_min            0.05
_exptl_transmission_factor_max     ?
_exptl_transmission_factor_min     ?
_diffrn_reflns_av_R_equivalents    0.0401
_diffrn_reflns_av_unetI/netI       0.0678
_diffrn_reflns_Laue_measured_fraction_full  1.000
_diffrn_reflns_Laue_measured_fraction_max  1.000
_diffrn_reflns_limit_h_max         13
_diffrn_reflns_limit_h_min         -13
_diffrn_reflns_limit_k_max         10
_diffrn_reflns_limit_k_min         -12
_diffrn_reflns_limit_l_max         16
_diffrn_reflns_limit_l_min         -10
_diffrn_reflns_number              5738
_diffrn_reflns_point_group_measured_fraction_full  1.000
_diffrn_reflns_point_group_measured_fraction_max  1.000
_diffrn_reflns_theta_full          25.026
_diffrn_reflns_theta_max           25.026
_diffrn_reflns_theta_min           1.976
_diffrn_ambient_environment        N~2~
_diffrn_ambient_temperature        179.95(10)
_diffrn_detector                   'CCD plate'
_diffrn_detector_area_resol_mean   8.0797
_diffrn_detector_type              Eos
_diffrn_measured_fraction_theta_full  1.000
_diffrn_measured_fraction_theta_max  1.000
_diffrn_measurement_details
;
List of Runs (angles in degrees, time in seconds):

  # Type    Start    End  Width  t~exp~   \w     \q     \k     \f   Frames
--------------------------------------------------------------------------
  1  \w     14.00  97.00   1.00   20.00    --   24.72  57.00  90.00   83
  2  \w     43.00  95.00   1.00   20.00    --   24.72  57.00 150.00   52
  3  \w     37.00 110.00   1.00   20.00    --   24.72 178.00  90.00   73
  4  \w    -92.00 -36.00   1.00   20.00    --  -22.69-178.00 150.00   56
;
_diffrn_measurement_device         'four-circle diffractometer'
_diffrn_measurement_device_type    'Xcalibur, Eos'
_diffrn_measurement_method         '\w scans'
_diffrn_orient_matrix_type        
 'CrysAlisPro convention (1999,Acta A55,543-557)'
_diffrn_orient_matrix_UB_11        0.0136966000
_diffrn_orient_matrix_UB_12        -0.0683165000
_diffrn_orient_matrix_UB_13        -0.0001375000
_diffrn_orient_matrix_UB_21        -0.0059385000
_diffrn_orient_matrix_UB_22        0.0043224000
_diffrn_orient_matrix_UB_23        -0.0520166000
_diffrn_orient_matrix_UB_31        0.0630988000
_diffrn_orient_matrix_UB_32        0.0152263000
_diffrn_orient_matrix_UB_33        0.0139259000
_diffrn_radiation_monochromator    graphite
_diffrn_radiation_probe            x-ray
_diffrn_radiation_type             'Mo K\a'
_diffrn_radiation_wavelength       0.71073
_diffrn_source                     'fine-focus sealed X-ray tube'
_diffrn_source_type                'Enhance (Mo) X-ray Source'
_reflns_Friedel_coverage           0.000
_reflns_Friedel_fraction_full      .
_reflns_Friedel_fraction_max       .
_reflns_number_gt                  2370
_reflns_number_total               2743
_reflns_odcompleteness_completeness  99.97
_reflns_odcompleteness_iscentric   1
_reflns_odcompleteness_theta       26.32
_reflns_special_details
;
 Reflections were merged by SHELXL according to the crystal
 class for the calculation of statistics and refinement.
 
 _reflns_Friedel_fraction is defined as the number of unique
 Friedel pairs measured divided by the number that would be
 possible theoretically, ignoring centric projections and
 systematic absences.
;
_reflns_threshold_expression       'I > 2\s(I)'
_computing_cell_refinement         'CrysAlisPro 1.171.38.46 (Rigaku OD, 2015)'
_computing_data_collection         'CrysAlisPro 1.171.38.46 (Rigaku OD, 2015)'
_computing_data_reduction          'CrysAlisPro 1.171.38.46 (Rigaku OD, 2015)'
_computing_molecular_graphics      'Olex2 1.3 (Dolomanov et al., 2009)'
_computing_publication_material    'Olex2 1.3 (Dolomanov et al., 2009)'
_computing_structure_refinement    'SHELXL 2018/3 (Sheldrick, 2015)'
_computing_structure_solution      'olex2.solve (Bourhis et al., 2015)'
_refine_diff_density_max           0.480
_refine_diff_density_min           -0.756
_refine_diff_density_rms           0.104
_refine_ls_extinction_coef         .
_refine_ls_extinction_method       none
_refine_ls_goodness_of_fit_ref     1.007
_refine_ls_hydrogen_treatment      constr
_refine_ls_matrix_type             full
_refine_ls_number_parameters       241
_refine_ls_number_reflns           2743
_refine_ls_number_restraints       0
_refine_ls_R_factor_all            0.0447
_refine_ls_R_factor_gt             0.0365
_refine_ls_restrained_S_all        1.007
_refine_ls_shift/su_max            0.001
_refine_ls_shift/su_mean           0.000
_refine_ls_structure_factor_coef   Fsqd
_refine_ls_weighting_details      
 'w=1/[\s^2^(Fo^2^)+(0.0114P)^2^] where P=(Fo^2^+2Fc^2^)/3'
_refine_ls_weighting_scheme        calc
_refine_ls_wR_factor_gt            0.0578
_refine_ls_wR_factor_ref           0.0609
_refine_special_details            ?
_olex2_refinement_description
;
1. Fixed Uiso
 At 1.2 times of:
  All C(H) groups, All N(H) groups
2.a Aromatic/amide H refined with riding coordinates:
 N2(H2), C3(H3), C4(H4), C6(H6), C7(H7), C9(H9), C10(H10), C12(H12), C13(H13),
 C14(H14), C15(H15), C16(H16)
;
_atom_sites_solution_hydrogens     geom
_atom_sites_solution_primary       dual
_atom_sites_solution_secondary     ?
loop_
  _atom_site_label
  _atom_site_type_symbol
  _atom_site_fract_x
  _atom_site_fract_y
  _atom_site_fract_z
  _atom_site_U_iso_or_equiv
  _atom_site_adp_type
  _atom_site_occupancy
  _atom_site_site_symmetry_order
  _atom_site_calc_flag
  _atom_site_refinement_flags_posn
  _atom_site_refinement_flags_adp
  _atom_site_refinement_flags_occupancy
  _atom_site_disorder_assembly
  _atom_site_disorder_group
 Nd1 Nd 0.750000 0.75863(3) 0.250000 0.01605(10) Uani 1 2 d S T P . .
 O1 O 0.6218(2) 0.5522(3) 0.18516(18) 0.0195(7) Uani 1 1 d . . . . .
 O2 O 0.6053(2) 0.6501(3) 0.32018(19) 0.0209(7) Uani 1 1 d . . . . .
 O3 O 0.9567(2) 0.8431(3) 0.3638(2) 0.0254(7) Uani 1 1 d . . . . .
 O4 O 0.8394(2) 0.7688(3) 0.44366(19) 0.0229(7) Uani 1 1 d . . . . .
 O5 O 1.0167(3) 0.8542(3) 0.5296(2) 0.0303(8) Uani 1 1 d . . . . .
 O6 O 0.7176(3) 0.9881(3) 0.31400(19) 0.0233(7) Uani 1 1 d . . . . .
 O7 O 0.750000 1.1746(4) 0.250000 0.0253(10) Uani 1 2 d S T P . .
 N1 N 0.2560(3) -0.2798(3) 0.4548(2) 0.0173(8) Uani 1 1 d . . . . .
 N2 N 0.1935(3) -0.4160(3) 0.5453(2) 0.0204(8) Uani 1 1 d . . . . .
 H2 H 0.171961 -0.447745 0.593650 0.024 Uiso 1 1 calc R U . . .
 N3 N 0.9392(3) 0.8231(3) 0.4477(3) 0.0220(8) Uani 1 1 d . . . . .
 N4 N 0.750000 1.0532(5) 0.250000 0.0200(12) Uani 1 2 d S T P . .
 C1 C 0.5846(4) 0.5515(4) 0.2608(3) 0.0178(9) Uani 1 1 d . . . . .
 C2 C 0.5233(3) 0.4322(4) 0.2826(3) 0.0152(9) Uani 1 1 d . . . . .
 C3 C 0.5107(3) 0.3191(4) 0.2241(3) 0.0173(9) Uani 1 1 d . . . . .
 H3 H 0.532990 0.321022 0.166350 0.021 Uiso 1 1 calc R U . . .
 C4 C 0.4654(3) 0.2038(4) 0.2502(3) 0.0170(9) Uani 1 1 d . . . . .
 H4 H 0.459283 0.128665 0.210545 0.020 Uiso 1 1 calc R U . . .
 C5 C 0.4285(3) 0.1979(4) 0.3359(3) 0.0151(9) Uani 1 1 d . . . . .
 C6 C 0.4378(3) 0.3140(4) 0.3925(3) 0.0169(9) Uani 1 1 d . . . . .
 H6 H 0.411799 0.313987 0.448377 0.020 Uiso 1 1 calc R U . . .
 C7 C 0.4849(3) 0.4282(4) 0.3668(3) 0.0183(9) Uani 1 1 d . . . . .
 H7 H 0.491218 0.503680 0.406123 0.022 Uiso 1 1 calc R U . . .
 C8 C 0.3835(3) 0.0726(4) 0.3655(3) 0.0169(9) Uani 1 1 d . . . . .
 C9 C 0.4228(4) -0.0498(4) 0.3434(3) 0.0211(10) Uani 1 1 d . . . . .
 H9 H 0.478025 -0.053628 0.308572 0.025 Uiso 1 1 calc R U . . .
 C10 C 0.3812(3) -0.1656(4) 0.3722(3) 0.0191(10) Uani 1 1 d . . . . .
 H10 H 0.408622 -0.246974 0.357580 0.023 Uiso 1 1 calc R U . . .
 C11 C 0.2984(3) -0.1591(4) 0.4230(3) 0.0165(9) Uani 1 1 d . . . . .
 C12 C 0.2570(4) -0.0405(4) 0.4456(3) 0.0198(10) Uani 1 1 d . . . . .
 H12 H 0.200398 -0.038112 0.479118 0.024 Uiso 1 1 calc R U . . .
 C13 C 0.3000(4) 0.0754(4) 0.4180(3) 0.0197(10) Uani 1 1 d . . . . .
 H13 H 0.273313 0.156131 0.434471 0.024 Uiso 1 1 calc R U . . .
 C14 C 0.2304(4) -0.3983(4) 0.4031(3) 0.0237(10) Uani 1 1 d . . . . .
 H14 H 0.238528 -0.416291 0.340553 0.028 Uiso 1 1 calc R U . . .
 C15 C 0.1915(4) -0.4833(4) 0.4600(3) 0.0262(11) Uani 1 1 d . . . . .
 H15 H 0.167887 -0.570667 0.444235 0.031 Uiso 1 1 calc R U . . .
 C16 C 0.2337(3) -0.2951(4) 0.5417(3) 0.0188(10) Uani 1 1 d . . . . .
 H16 H 0.244798 -0.230857 0.591548 0.023 Uiso 1 1 calc R U . . .

loop_
  _atom_site_aniso_label
  _atom_site_aniso_U_11
  _atom_site_aniso_U_22
  _atom_site_aniso_U_33
  _atom_site_aniso_U_23
  _atom_site_aniso_U_13
  _atom_site_aniso_U_12
 Nd1 0.01967(18) 0.01270(19) 0.01960(17) 0.000 0.01165(13) 0.000
 O1 0.0287(18) 0.0155(17) 0.0217(15) -0.0029(12) 0.0183(13) -0.0046(13)
 O2 0.0276(18) 0.0155(16) 0.0255(16) -0.0045(13) 0.0169(13) -0.0048(13)
 O3 0.0263(18) 0.0321(19) 0.0224(16) 0.0030(14) 0.0141(13) -0.0014(14)
 O4 0.0213(17) 0.0235(18) 0.0274(15) 0.0033(13) 0.0129(13) -0.0035(14)
 O5 0.0303(19) 0.035(2) 0.0210(16) 0.0052(14) 0.0023(14) 0.0009(15)
 O6 0.0359(19) 0.0193(17) 0.0216(15) 0.0029(13) 0.0187(14) 0.0000(14)
 O7 0.035(3) 0.014(2) 0.029(2) 0.000 0.014(2) 0.000
 N1 0.020(2) 0.016(2) 0.0169(17) 0.0006(14) 0.0083(14) -0.0015(15)
 N2 0.024(2) 0.020(2) 0.0217(19) 0.0081(16) 0.0131(15) -0.0008(16)
 N3 0.027(2) 0.015(2) 0.025(2) 0.0049(16) 0.0110(18) 0.0063(17)
 N4 0.020(3) 0.018(3) 0.021(3) 0.000 0.005(2) 0.000
 C1 0.017(2) 0.017(2) 0.018(2) 0.0033(18) 0.0048(18) 0.0053(18)
 C2 0.013(2) 0.016(2) 0.016(2) 0.0024(17) 0.0035(17) -0.0013(17)
 C3 0.019(2) 0.022(2) 0.012(2) 0.0022(17) 0.0069(17) 0.0013(19)
 C4 0.016(2) 0.014(2) 0.020(2) -0.0028(17) 0.0046(17) -0.0021(18)
 C5 0.012(2) 0.019(2) 0.015(2) 0.0007(17) 0.0046(17) -0.0016(17)
 C6 0.022(2) 0.019(2) 0.013(2) 0.0009(17) 0.0101(18) 0.0003(18)
 C7 0.023(3) 0.013(2) 0.021(2) -0.0024(18) 0.0109(18) 0.0014(19)
 C8 0.017(2) 0.018(2) 0.017(2) 0.0035(18) 0.0076(17) -0.0013(18)
 C9 0.019(2) 0.024(3) 0.026(2) 0.0025(19) 0.0148(19) -0.0012(19)
 C10 0.021(2) 0.019(2) 0.020(2) -0.0023(19) 0.0112(18) 0.0010(19)
 C11 0.016(2) 0.015(2) 0.017(2) 0.0037(18) 0.0039(17) -0.0032(18)
 C12 0.022(2) 0.023(3) 0.018(2) -0.0005(18) 0.0121(18) -0.0036(19)
 C13 0.024(3) 0.016(2) 0.021(2) -0.0018(18) 0.0095(19) 0.0017(19)
 C14 0.033(3) 0.022(3) 0.019(2) -0.0063(19) 0.013(2) -0.007(2)
 C15 0.032(3) 0.023(3) 0.024(2) -0.004(2) 0.009(2) -0.007(2)
 C16 0.019(2) 0.019(3) 0.017(2) -0.0002(17) 0.0039(18) 0.0008(18)

_geom_special_details
;
 All esds (except the esd in the dihedral angle between two l.s. planes)
 are estimated using the full covariance matrix.  The cell esds are taken
 into account individually in the estimation of esds in distances, angles
 and torsion angles; correlations between esds in cell parameters are only
 used when they are defined by crystal symmetry.  An approximate (isotropic)
 treatment of cell esds is used for estimating esds involving l.s. planes.
;
loop_
  _geom_bond_atom_site_label_1
  _geom_bond_atom_site_label_2
  _geom_bond_distance
  _geom_bond_site_symmetry_2
  _geom_bond_publ_flag
 Nd1 O1 2.548(3) . ?
 Nd1 O1 2.548(3) 2_655 ?
 Nd1 O2 2.475(3) 2_655 ?
 Nd1 O2 2.475(3) . ?
 Nd1 O3 2.539(3) 2_655 ?
 Nd1 O3 2.539(3) . ?
 Nd1 O4 2.556(2) . ?
 Nd1 O4 2.556(2) 2_655 ?
 Nd1 O6 2.562(3) . ?
 Nd1 O6 2.562(3) 2_655 ?
 Nd1 C1 2.883(4) 2_655 ?
 Nd1 C1 2.883(4) . ?
 O1 C1 1.273(5) . ?
 O2 C1 1.269(4) . ?
 O3 N3 1.274(4) . ?
 O4 N3 1.268(4) . ?
 O5 N3 1.235(4) . ?
 O6 N4 1.268(3) . ?
 O7 N4 1.228(5) . ?
 N1 C11 1.442(5) . ?
 N1 C14 1.380(5) . ?
 N1 C16 1.337(5) . ?
 N2 H2 0.8600 . ?
 N2 C15 1.368(5) . ?
 N2 C16 1.316(5) . ?
 C1 C2 1.485(5) . ?
 C2 C3 1.385(5) . ?
 C2 C7 1.396(5) . ?
 C3 H3 0.9300 . ?
 C3 C4 1.379(5) . ?
 C4 H4 0.9300 . ?
 C4 C5 1.406(5) . ?
 C5 C6 1.401(5) . ?
 C5 C8 1.483(5) . ?
 C6 H6 0.9300 . ?
 C6 C7 1.377(5) . ?
 C7 H7 0.9300 . ?
 C8 C9 1.391(5) . ?
 C8 C13 1.404(5) . ?
 C9 H9 0.9300 . ?
 C9 C10 1.379(5) . ?
 C10 H10 0.9300 . ?
 C10 C11 1.379(5) . ?
 C11 C12 1.369(5) . ?
 C12 H12 0.9300 . ?
 C12 C13 1.380(5) . ?
 C13 H13 0.9300 . ?
 C14 H14 0.9300 . ?
 C14 C15 1.351(5) . ?
 C15 H15 0.9300 . ?
 C16 H16 0.9300 . ?

loop_
  _geom_angle_atom_site_label_1
  _geom_angle_atom_site_label_2
  _geom_angle_atom_site_label_3
  _geom_angle
  _geom_angle_site_symmetry_1
  _geom_angle_site_symmetry_3
  _geom_angle_publ_flag
 O1 Nd1 O1 69.87(12) . 2_655 ?
 O1 Nd1 O4 71.14(8) 2_655 . ?
 O1 Nd1 O4 112.90(8) 2_655 2_655 ?
 O1 Nd1 O4 112.90(8) . . ?
 O1 Nd1 O4 71.14(8) . 2_655 ?
 O1 Nd1 O6 136.87(9) 2_655 2_655 ?
 O1 Nd1 O6 136.87(9) . . ?
 O1 Nd1 O6 139.11(8) 2_655 . ?
 O1 Nd1 O6 139.11(8) . 2_655 ?
 O1 Nd1 C1 72.86(9) 2_655 . ?
 O1 Nd1 C1 26.19(9) . . ?
 O1 Nd1 C1 72.86(9) . 2_655 ?
 O1 Nd1 C1 26.19(9) 2_655 2_655 ?
 O2 Nd1 O1 83.65(9) . 2_655 ?
 O2 Nd1 O1 51.94(8) 2_655 2_655 ?
 O2 Nd1 O1 83.65(9) 2_655 . ?
 O2 Nd1 O1 51.94(8) . . ?
 O2 Nd1 O2 127.35(12) . 2_655 ?
 O2 Nd1 O3 121.74(8) . . ?
 O2 Nd1 O3 76.84(9) . 2_655 ?
 O2 Nd1 O3 121.74(8) 2_655 2_655 ?
 O2 Nd1 O3 76.84(9) 2_655 . ?
 O2 Nd1 O4 110.67(8) . 2_655 ?
 O2 Nd1 O4 71.50(8) . . ?
 O2 Nd1 O4 110.67(8) 2_655 . ?
 O2 Nd1 O4 71.50(8) 2_655 2_655 ?
 O2 Nd1 O6 93.57(9) 2_655 2_655 ?
 O2 Nd1 O6 93.57(9) . . ?
 O2 Nd1 O6 137.85(9) . 2_655 ?
 O2 Nd1 O6 137.85(9) 2_655 . ?
 O2 Nd1 C1 26.00(9) . . ?
 O2 Nd1 C1 26.00(9) 2_655 2_655 ?
 O2 Nd1 C1 104.71(11) . 2_655 ?
 O2 Nd1 C1 104.71(11) 2_655 . ?
 O3 Nd1 O1 74.77(9) 2_655 . ?
 O3 Nd1 O1 144.52(9) . . ?
 O3 Nd1 O1 144.52(9) 2_655 2_655 ?
 O3 Nd1 O1 74.77(9) . 2_655 ?
 O3 Nd1 O3 140.68(13) . 2_655 ?
 O3 Nd1 O4 50.42(9) 2_655 2_655 ?
 O3 Nd1 O4 127.59(9) . 2_655 ?
 O3 Nd1 O4 127.59(9) 2_655 . ?
 O3 Nd1 O4 50.43(9) . . ?
 O3 Nd1 O6 72.21(9) . 2_655 ?
 O3 Nd1 O6 72.29(9) . . ?
 O3 Nd1 O6 72.29(9) 2_655 2_655 ?
 O3 Nd1 O6 72.21(9) 2_655 . ?
 O3 Nd1 C1 76.79(10) . 2_655 ?
 O3 Nd1 C1 76.79(10) 2_655 . ?
 O3 Nd1 C1 135.86(9) . . ?
 O3 Nd1 C1 135.86(9) 2_655 2_655 ?
 O4 Nd1 O4 175.39(13) 2_655 . ?
 O4 Nd1 O6 69.36(8) 2_655 2_655 ?
 O4 Nd1 O6 106.24(8) . 2_655 ?
 O4 Nd1 O6 69.36(8) . . ?
 O4 Nd1 O6 106.24(8) 2_655 . ?
 O4 Nd1 C1 90.67(10) 2_655 2_655 ?
 O4 Nd1 C1 92.68(10) 2_655 . ?
 O4 Nd1 C1 92.68(10) . 2_655 ?
 O4 Nd1 C1 90.67(10) . . ?
 O6 Nd1 O6 50.05(12) . 2_655 ?
 O6 Nd1 C1 148.99(10) . 2_655 ?
 O6 Nd1 C1 117.42(10) 2_655 2_655 ?
 O6 Nd1 C1 117.42(10) . . ?
 O6 Nd1 C1 148.99(10) 2_655 . ?
 C1 Nd1 C1 86.72(16) 2_655 . ?
 C1 O1 Nd1 91.8(2) . . ?
 C1 O2 Nd1 95.2(2) . . ?
 N3 O3 Nd1 96.5(2) . . ?
 N3 O4 Nd1 95.8(2) . . ?
 N4 O6 Nd1 96.2(2) . . ?
 C14 N1 C11 127.5(3) . . ?
 C16 N1 C11 124.9(3) . . ?
 C16 N1 C14 107.7(4) . . ?
 C15 N2 H2 125.4 . . ?
 C16 N2 H2 125.4 . . ?
 C16 N2 C15 109.3(3) . . ?
 O3 N3 Nd1 58.26(18) . . ?
 O4 N3 Nd1 59.02(18) . . ?
 O4 N3 O3 117.2(3) . . ?
 O5 N3 Nd1 177.9(3) . . ?
 O5 N3 O3 121.5(4) . . ?
 O5 N3 O4 121.3(3) . . ?
 O6 N4 Nd1 58.7(2) . . ?
 O6 N4 Nd1 58.7(2) 2_655 . ?
 O6 N4 O6 117.5(4) 2_655 . ?
 O7 N4 Nd1 180.0 . . ?
 O7 N4 O6 121.3(2) . 2_655 ?
 O7 N4 O6 121.3(2) . . ?
 O1 C1 Nd1 62.1(2) . . ?
 O1 C1 C2 119.9(4) . . ?
 O2 C1 Nd1 58.8(2) . . ?
 O2 C1 O1 119.9(4) . . ?
 O2 C1 C2 120.1(4) . . ?
 C2 C1 Nd1 167.6(3) . . ?
 C3 C2 C1 120.8(4) . . ?
 C3 C2 C7 118.4(4) . . ?
 C7 C2 C1 120.7(4) . . ?
 C2 C3 H3 119.5 . . ?
 C4 C3 C2 121.0(4) . . ?
 C4 C3 H3 119.5 . . ?
 C3 C4 H4 119.4 . . ?
 C3 C4 C5 121.1(4) . . ?
 C5 C4 H4 119.4 . . ?
 C4 C5 C8 120.9(4) . . ?
 C6 C5 C4 117.4(4) . . ?
 C6 C5 C8 121.7(3) . . ?
 C5 C6 H6 119.4 . . ?
 C7 C6 C5 121.1(4) . . ?
 C7 C6 H6 119.4 . . ?
 C2 C7 H7 119.5 . . ?
 C6 C7 C2 121.0(4) . . ?
 C6 C7 H7 119.5 . . ?
 C9 C8 C5 121.7(3) . . ?
 C9 C8 C13 118.2(4) . . ?
 C13 C8 C5 120.2(4) . . ?
 C8 C9 H9 119.4 . . ?
 C10 C9 C8 121.2(4) . . ?
 C10 C9 H9 119.4 . . ?
 C9 C10 H10 120.5 . . ?
 C9 C10 C11 119.0(4) . . ?
 C11 C10 H10 120.5 . . ?
 C10 C11 N1 119.4(4) . . ?
 C12 C11 N1 119.1(3) . . ?
 C12 C11 C10 121.5(4) . . ?
 C11 C12 H12 120.3 . . ?
 C11 C12 C13 119.4(4) . . ?
 C13 C12 H12 120.3 . . ?
 C8 C13 H13 119.7 . . ?
 C12 C13 C8 120.7(4) . . ?
 C12 C13 H13 119.7 . . ?
 N1 C14 H14 126.3 . . ?
 C15 C14 N1 107.4(4) . . ?
 C15 C14 H14 126.3 . . ?
 N2 C15 H15 126.6 . . ?
 C14 C15 N2 106.8(4) . . ?
 C14 C15 H15 126.6 . . ?
 N1 C16 H16 125.6 . . ?
 N2 C16 N1 108.9(4) . . ?
 N2 C16 H16 125.6 . . ?

loop_
  _geom_torsion_atom_site_label_1
  _geom_torsion_atom_site_label_2
  _geom_torsion_atom_site_label_3
  _geom_torsion_atom_site_label_4
  _geom_torsion
  _geom_torsion_site_symmetry_1
  _geom_torsion_site_symmetry_2
  _geom_torsion_site_symmetry_3
  _geom_torsion_site_symmetry_4
  _geom_torsion_publ_flag
 Nd1 O1 C1 O2 10.6(4) . . . . ?
 Nd1 O1 C1 C2 -166.0(3) . . . . ?
 Nd1 O2 C1 O1 -10.9(4) . . . . ?
 Nd1 O2 C1 C2 165.7(3) . . . . ?
 Nd1 O3 N3 O4 3.1(3) . . . . ?
 Nd1 O3 N3 O5 -177.6(3) . . . . ?
 Nd1 O4 N3 O3 -3.1(3) . . . . ?
 Nd1 O4 N3 O5 177.6(3) . . . . ?
 Nd1 O6 N4 O6 0.002(2) . . . 2_655 ?
 Nd1 O6 N4 O7 180.000(1) . . . . ?
 Nd1 C1 C2 C3 -92.6(13) . . . . ?
 Nd1 C1 C2 C7 82.8(14) . . . . ?
 O1 C1 C2 C3 2.8(6) . . . . ?
 O1 C1 C2 C7 178.3(4) . . . . ?
 O2 C1 C2 C3 -173.8(3) . . . . ?
 O2 C1 C2 C7 1.7(6) . . . . ?
 N1 C11 C12 C13 178.1(3) . . . . ?
 N1 C14 C15 N2 0.1(5) . . . . ?
 C1 C2 C3 C4 173.2(3) . . . . ?
 C1 C2 C7 C6 -174.3(3) . . . . ?
 C2 C3 C4 C5 1.3(6) . . . . ?
 C3 C2 C7 C6 1.3(6) . . . . ?
 C3 C4 C5 C6 0.9(5) . . . . ?
 C3 C4 C5 C8 -178.1(3) . . . . ?
 C4 C5 C6 C7 -1.9(5) . . . . ?
 C4 C5 C8 C9 28.6(5) . . . . ?
 C4 C5 C8 C13 -151.9(4) . . . . ?
 C5 C6 C7 C2 0.9(6) . . . . ?
 C5 C8 C9 C10 179.4(3) . . . . ?
 C5 C8 C13 C12 179.7(3) . . . . ?
 C6 C5 C8 C9 -150.3(4) . . . . ?
 C6 C5 C8 C13 29.2(5) . . . . ?
 C7 C2 C3 C4 -2.4(5) . . . . ?
 C8 C5 C6 C7 177.0(3) . . . . ?
 C8 C9 C10 C11 0.6(6) . . . . ?
 C9 C8 C13 C12 -0.9(6) . . . . ?
 C9 C10 C11 N1 -179.0(3) . . . . ?
 C9 C10 C11 C12 -0.1(6) . . . . ?
 C10 C11 C12 C13 -0.8(6) . . . . ?
 C11 N1 C14 C15 -179.0(3) . . . . ?
 C11 N1 C16 N2 178.5(3) . . . . ?
 C11 C12 C13 C8 1.3(6) . . . . ?
 C13 C8 C9 C10 -0.1(6) . . . . ?
 C14 N1 C11 C10 -37.7(6) . . . . ?
 C14 N1 C11 C12 143.4(4) . . . . ?
 C14 N1 C16 N2 -1.2(4) . . . . ?
 C15 N2 C16 N1 1.3(4) . . . . ?
 C16 N1 C11 C10 142.7(4) . . . . ?
 C16 N1 C11 C12 -36.2(5) . . . . ?
 C16 N1 C14 C15 0.7(5) . . . . ?
 C16 N2 C15 C14 -0.8(5) . . . . ?

_shelx_res_file
;
TITL shi_4078_beda_a.res in P2/n
    shi_4078_beda.res
    created by SHELXL-2018/3 at 14:45:40 on 04-Sep-2021
REM Old TITL shI_4078_BeDa in P21/n #14
REM SHELXT solution in P2/n: R1 0.065, Rweak 0.041, Alpha 0.059
REM <I/s> 0.811 for 86 systematic absences, Orientation as input
REM Formula found by SHELXT: C30 N11 O11 Nd
CELL 0.71073 11.626403 10.116631 14.00562 90 109.845 90
ZERR 2 0.000752 0.00057 0.000828 0 0.0069 0
LATT 1
SYMM 0.5-X,+Y,0.5-Z
SFAC C H N Nd O
UNIT 64 48 14 2 26

L.S. 10
PLAN  5
SIZE 0.05 0.1 0.25
CONF
BOND
list 4
fmap 2
acta
MORE -1
BOND $H
SHEL 99 0.84
REM <olex2.extras>
REM <HklSrc "%.\\shI_4078_BeDa.hkl">
REM </olex2.extras>

WGHT    0.011400
FVAR       2.06648
ND1   4    0.750000    0.758629    0.250000    10.50000    0.01967    0.01270 =
         0.01960    0.00000    0.01165    0.00000
O1    5    0.621772    0.552178    0.185156    11.00000    0.02874    0.01551 =
         0.02173   -0.00290    0.01828   -0.00457
O2    5    0.605276    0.650143    0.320179    11.00000    0.02761    0.01550 =
         0.02551   -0.00453    0.01689   -0.00479
O3    5    0.956703    0.843056    0.363826    11.00000    0.02629    0.03213 =
         0.02238    0.00299    0.01407   -0.00142
O4    5    0.839391    0.768783    0.443656    11.00000    0.02130    0.02347 =
         0.02742    0.00332    0.01287   -0.00352
O5    5    1.016697    0.854224    0.529612    11.00000    0.03026    0.03467 =
         0.02104    0.00524    0.00233    0.00094
O6    5    0.717583    0.988135    0.313998    11.00000    0.03585    0.01927 =
         0.02160    0.00293    0.01868   -0.00004
O7    5    0.750000    1.174567    0.250000    10.50000    0.03520    0.01359 =
         0.02920    0.00000    0.01380    0.00000
N1    3    0.255991   -0.279758    0.454808    11.00000    0.02016    0.01628 =
         0.01687    0.00060    0.00826   -0.00146
N2    3    0.193537   -0.416022    0.545310    11.00000    0.02394    0.01960 =
         0.02167    0.00812    0.01314   -0.00083
AFIX  43
H2    2    0.171961   -0.447745    0.593650    11.00000   -1.20000
AFIX   0
N3    3    0.939224    0.823147    0.447713    11.00000    0.02718    0.01537 =
         0.02518    0.00492    0.01102    0.00630
N4    3    0.750000    1.053210    0.250000    10.50000    0.01994    0.01801 =
         0.02062    0.00000    0.00519    0.00000
C1    1    0.584630    0.551469    0.260808    11.00000    0.01709    0.01748 =
         0.01803    0.00332    0.00484    0.00529
C2    1    0.523339    0.432162    0.282609    11.00000    0.01261    0.01636 =
         0.01568    0.00236    0.00354   -0.00132
C3    1    0.510663    0.319125    0.224116    11.00000    0.01895    0.02216 =
         0.01213    0.00217    0.00690    0.00131
AFIX  43
H3    2    0.532990    0.321022    0.166350    11.00000   -1.20000
AFIX   0
C4    1    0.465432    0.203793    0.250243    11.00000    0.01618    0.01388 =
         0.01989   -0.00284    0.00461   -0.00214
AFIX  43
H4    2    0.459283    0.128665    0.210545    11.00000   -1.20000
AFIX   0
C5    1    0.428464    0.197893    0.335876    11.00000    0.01190    0.01866 =
         0.01477    0.00072    0.00462   -0.00163
C6    1    0.437823    0.313987    0.392495    11.00000    0.02156    0.01921 =
         0.01307    0.00091    0.01005    0.00034
AFIX  43
H6    2    0.411799    0.313987    0.448377    11.00000   -1.20000
AFIX   0
C7    1    0.484918    0.428157    0.366810    11.00000    0.02331    0.01318 =
         0.02095   -0.00243    0.01087    0.00137
AFIX  43
H7    2    0.491218    0.503680    0.406123    11.00000   -1.20000
AFIX   0
C8    1    0.383496    0.072625    0.365528    11.00000    0.01739    0.01763 =
         0.01695    0.00351    0.00764   -0.00132
C9    1    0.422772   -0.049816    0.343403    11.00000    0.01939    0.02366 =
         0.02581    0.00250    0.01481   -0.00116
AFIX  43
H9    2    0.478025   -0.053628    0.308572    11.00000   -1.20000
AFIX   0
C10   1    0.381221   -0.165636    0.372208    11.00000    0.02140    0.01903 =
         0.02015   -0.00228    0.01118    0.00097
AFIX  43
H10   2    0.408622   -0.246974    0.357580    11.00000   -1.20000
AFIX   0
C11   1    0.298433   -0.159127    0.423031    11.00000    0.01579    0.01540 =
         0.01691    0.00366    0.00386   -0.00319
C12   1    0.257014   -0.040530    0.445556    11.00000    0.02227    0.02290 =
         0.01825   -0.00047    0.01211   -0.00365
AFIX  43
H12   2    0.200398   -0.038112    0.479118    11.00000   -1.20000
AFIX   0
C13   1    0.299970    0.075370    0.418048    11.00000    0.02381    0.01588 =
         0.02083   -0.00179    0.00948    0.00171
AFIX  43
H13   2    0.273313    0.156131    0.434471    11.00000   -1.20000
AFIX   0
C14   1    0.230440   -0.398266    0.403079    11.00000    0.03344    0.02166 =
         0.01945   -0.00634    0.01338   -0.00726
AFIX  43
H14   2    0.238528   -0.416291    0.340553    11.00000   -1.20000
AFIX   0
C15   1    0.191514   -0.483263    0.460001    11.00000    0.03166    0.02325 =
         0.02362   -0.00356    0.00944   -0.00677
AFIX  43
H15   2    0.167887   -0.570667    0.444235    11.00000   -1.20000
AFIX   0
C16   1    0.233715   -0.295115    0.541734    11.00000    0.01906    0.01886 =
         0.01687   -0.00022    0.00393    0.00076
AFIX  43
H16   2    0.244798   -0.230857    0.591548    11.00000   -1.20000
AFIX   0
HKLF 4


REM  shi_4078_beda_a.res in P2/n
REM wR2 = 0.0609, GooF = S = 1.007, Restrained GooF = 1.007 for all data
REM R1 = 0.0365 for 2370 Fo > 4sig(Fo) and 0.0447 for all 2743 data
REM 241 parameters refined using 0 restraints

END

WGHT      0.0112      0.0000

REM Highest difference peak  0.480,  deepest hole -0.756,  1-sigma level  0.104
Q1    1   0.6016  0.7602  0.2587  11.00000  0.05    0.48
Q2    1   0.5019  0.7573  0.2355  11.00000  0.05    0.45
Q3    1   0.8406  0.8001  0.2471  11.00000  0.05    0.44
Q4    1   0.6988  0.7629  0.1732  11.00000  0.05    0.44
Q5    1   0.5598  0.6452  0.2652  11.00000  0.05    0.43
;
_shelx_res_checksum                38480
_shelx_hkl_file
;
 -15   0   5 159.516 239.946   1
 -15   0   6-186.916 266.221   1
 -15   0   7 3048.37 818.498   1
 -15   0   8 44.6276 203.816   1
 -15   0   9 2776.01 796.068   1
 -15   1   5 1098.32 484.325   1
 -15   1   6 2367.82 718.010   1
 -15   1   7 781.480 444.261   1
 -15  -1   8 8225.98 1330.03   1
 -15   1   8 7799.13 1337.52   1
 -15  -1   9 9.29576 146.781   1
 -15  -1  10 4209.81 975.913   1
 -15   2   6-78.9273 173.612   1
 -14   0   4 5636.33 1017.09   1
 -14   0   5 128.349 258.642   1
 -14   0   6 10455.9 1414.61   1
 -14   0   7 617.878 400.728   1
 -14   0   8 4419.17 959.272   1
 -14   0   9 533.151 397.037   1
 -14   0  10 14132.3 1740.52   1
 -14   0  11-143.073 229.262   1
 -14   1   5 1788.93 590.577   1
 -14  -1   6 2507.54 676.387   1
 -14   1   6 3401.10 837.084   1
 -14  -1   7 5627.30 1034.04   1
 -14   1   7 4067.64 916.908   1
 -14   1   8 2620.51 769.763   1
 -14  -1   8 1335.76 545.637   1
 -14  -1   9 4123.88 925.553   1
 -14   1   9 3753.73 910.721   1
 -14  -1  10 431.325 337.292   1
 -14   1  10 141.785 256.196   1
 -14   1  11 3353.54 917.432   1
 -14  -1  11 2152.38 681.081   1
 -14  -1  12 905.865 506.220   1
 -14   2   6 10938.0 1521.11   1
 -14   2   7-83.0108 244.734   1
 -14  -2   8 8915.35 1291.31   1
 -14   2   8 8477.82 1365.63   1
 -14  -2   9 590.869 442.917   1
 -14   2   9 390.036 347.769   1
 -14  -2  10 6322.75 1137.48   1
 -14   2  10 7050.56 1284.49   1
 -14  -2  11 94.1687 164.991   1
 -14  -2  12 6744.71 1227.05   1
 -14   3   7 4721.43 1040.15   1
 -14   3   8 1836.18 700.542   1
 -14   3   9 7609.08 1353.61   1
 -14  -3  11 4286.20 942.672   1
 -14  -3  12 915.587 456.355   1
 -13   0   5 6797.98 1083.79   1
 -13   0   6-128.998 186.848   1
 -13   0   7 21487.3 1952.62   1
 -13   0   8-1.22510 230.871   1
 -13   0   9 13392.8 1610.75   1
 -13   0  10 470.337 348.228   1
 -13   0  11 7200.92 1229.22   1
 -13   0  12 210.282 332.334   1
 -13   0  13 13518.1 1756.91   1
 -13  -1   4 3155.63 723.891   1
 -13  -1   5 499.226 322.723   1
 -13   1   6 5428.25 1009.16   1
 -13  -1   6 4151.55 824.541   1
 -13   1   7 720.441 440.431   1
 -13  -1   7 926.731 448.702   1
 -13   1   8 8282.44 1263.47   1
 -13  -1   8 9384.07 1300.85   1
 -13  -1   9 129.374 183.560   1
 -13   1   9 1192.56 540.409   1
 -13   1  10 2584.08 752.927   1
 -13  -1  10 3618.57 855.503   1
 -13   1  11 414.611 333.349   1
 -13  -1  11 694.361 404.030   1
 -13  -1  12 8049.28 1307.71   1
 -13   1  12 8526.18 1400.65   1
 -13  -1  13 491.668 352.432   1
 -13   1  13 297.968 327.744   1
 -13  -2   6 1616.86 531.938   1
 -13   2   7 5712.55 1079.33   1
 -13  -2   7 8245.88 1168.95   1
 -13   2   8 74.7087 160.324   1
 -13  -2   8 415.304 273.136   1
 -13   2   9 1918.17 639.050   1
 -13  -2   9 2083.81 616.654   1
 -13  -2  10 493.785 305.605   1
 -13   2  10 306.078 251.048   1
 -13   2  11 9478.77 1458.96   1
 -13  -2  11 7453.06 1195.72   1
 -13  -2  12-100.356 212.744   1
 -13   2  12 158.345 373.609   1
 -13  -2  13 4889.15 1037.27   1
 -13   3   7-400.311 308.860   1
 -13   3   8 3559.64 885.357   1
 -13   3   9 490.140 395.581   1
 -13  -3   9 199.722 187.950   1
 -13   3  10 5776.51 1140.96   1
 -13  -3  10 3290.63 779.233   1
 -13  -3  11 916.183 452.729   1
 -13   3  11 594.735 438.722   1
 -13  -3  12 9537.82 1412.78   1
 -13  -3  13 363.539 342.028   1
 -13   4   8 261.365 360.294   1
 -13   4   9 9419.84 1485.72   1
 -13   4  10 363.614 358.373   1
 -13  -4  12 992.204 466.810   1
 -13  -4  13 3906.88 908.136   1
 -13   5   8 10583.1 1574.55   1
 -13   5   9 1734.42 704.443   1
 -12   0   5-57.2280 195.092   1
 -12   0   6 22589.0 1914.12   1
 -12   0   7 86.7544 193.869   1
 -12   0   8 5005.50 922.950   1
 -12   0   9-68.8652 148.149   1
 -12   0  10 16802.9 1765.20   1
 -12   0  11 840.214 423.651   1
 -12   0  12 10851.4 1520.53   1
 -12   0  13 292.033 319.278   1
 -12   0  14 6676.36 1222.65   1
 -12  -1   4 195.644 303.041   1
 -12  -1   5 22392.8 1799.71   1
 -12  -1   6 604.272 335.338   1
 -12   1   6 1017.13 410.365   1
 -12   1   7 10724.9 1360.18   1
 -12  -1   7 7799.16 1112.01   1
 -12   1   8 1368.35 516.647   1
 -12  -1   8 431.754 281.385   1
 -12   1   9 3623.11 819.437   1
 -12  -1   9 5051.08 951.771   1
 -12  -1  10 151.775 206.764   1
 -12   1  10 229.568 285.884   1
 -12  -1  11 16125.7 1741.46   1
 -12   1  11 14632.5 1719.63   1
 -12   1  12 1362.48 584.817   1
 -12  -1  12 550.867 351.190   1
 -12   1  13 6141.38 1169.01   1
 -12  -1  13 7685.76 1266.59   1
 -12   1  14 342.857 345.441   1
 -12  -1  14 567.792 376.483   1
 -12  -2   4 7888.20 1025.94   1
 -12  -2   5-57.5103 141.316   1
 -12  -2   6 5187.40 878.901   1
 -12   2   7 552.878 329.207   1
 -12  -2   7 754.982 410.758   1
 -12   2   8 1060.39 451.507   1
 -12  -2   8 647.903 354.420   1
 -12   2   9-21.5394 149.310   1
 -12  -2   9 80.4543 120.776   1
 -12  -2  10 3754.70 823.217   1
 -12   2  10 4064.88 905.481   1
 -12  -2  11 67.6486 248.730   1
 -12   2  11 345.319 281.913   1
 -12  -2  12 2800.26 729.205   1
 -12   2  12 3410.53 863.951   1
 -12  -2  13 222.039 266.191   1
 -12   2  13 250.958 365.760   1
 -12  -2  14 5747.65 1122.19   1
 -12  -3   6 769.869 378.894   1
 -12   3   7 11976.2 1518.15   1
 -12  -3   7 11944.2 1313.02   1
 -12   3   8 202.557 160.173   1
 -12  -3   8 698.896 386.567   1
 -12   3   9 11063.3 1495.15   1
 -12  -3   9 12699.7 1426.07   1
 -12  -3  10 357.518 297.369   1
 -12   3  10 209.329 284.167   1
 -12  -3  11 4935.23 967.044   1
 -12   3  11 4874.70 1041.38   1
 -12   3  12 2904.06 839.576   1
 -12  -3  12 2627.36 716.222   1
 -12   3  13 6505.87 1241.77   1
 -12  -3  13 7645.39 1242.77   1
 -12  -3  14 1277.16 584.454   1
 -12   4   8 6415.47 1167.85   1
 -12   4   9 470.015 357.100   1
 -12  -4   9 150.684 219.848   1
 -12   4  10 17929.8 1972.53   1
 -12  -4  10 18574.9 1758.05   1
 -12   4  11 1912.13 660.532   1
 -12  -4  11 1078.49 439.017   1
 -12  -4  12 5643.41 1030.74   1
 -12   4  12 6131.05 1223.16   1
 -12  -4  13 120.714 291.774   1
 -12  -4  14 4663.73 1021.26   1
 -12   5   8 355.224 267.471   1
 -12   5   9 11405.8 1598.04   1
 -12   5  10 355.623 296.060   1
 -12   5  11 12959.1 1735.67   1
 -12  -5  12 3307.40 803.377   1
 -12  -5  13 2226.00 665.682   1
 -12  -5  14 524.072 346.918   1
 -12   6   9 1017.05 502.446   1
 -12   6  10 8307.23 1417.54   1
 -12  -8   6 2171.77 677.546   2
 -11   0   5 16978.0 1538.17   1
 -11   0   6 75.4227 238.825   1
 -11   0   7 27656.6 2039.20   1
 -11   0   8-62.2022 142.386   1
 -11   0   9 20108.0 1817.44   1
 -11   0  10 544.863 382.726   1
 -11   0  11 13924.2 1610.72   1
 -11   0  12 259.909 327.750   1
 -11   0  13 8452.44 1310.16   1
 -11   0  14-180.682 225.755   1
 -11   0  15 4923.38 1068.23   1
 -11  -1   4 12410.9 1266.94   1
 -11  -1   5 252.168 288.592   1
 -11   1   6 12111.7 1358.22   1
 -11  -1   6 13210.3 1341.78   1
 -11   1   7 287.430 278.265   1
 -11  -1   7 871.356 381.189   1
 -11  -1   8 10979.7 1288.36   1
 -11   1   8 12651.0 1439.87   1
 -11  -1   9 987.146 474.718   1
 -11   1   9 644.304 343.290   1
 -11   1  10 10597.7 1373.07   1
 -11  -1  10 8842.49 1223.40   1
 -11  -1  11 247.202 242.397   1
 -11   1  11 1037.72 451.332   1
 -11  -1  12 6018.42 1055.83   1
 -11   1  12 5907.41 1097.53   1
 -11   1  13 398.858 341.067   1
 -11  -1  13 607.533 393.313   1
 -11  -1  14 5894.79 1126.54   1
 -11   1  14 4682.29 1004.23   1
 -11  -1  15 292.362 323.824   1
 -11   1  15 549.547 379.546   1
 -11  -2   2 478.553 256.135   1
 -11  -2   3 8097.85 967.096   1
 -11  -2   4 667.279 295.152   1
 -11  -2   5 19569.3 1568.17   1
 -11  -2   6 2684.57 601.593   1
 -11  -2   7 5529.06 894.033   1
 -11   2   7 6100.88 1018.97   1
 -11  -2   8 3847.99 753.999   1
 -11   2   8 2540.07 684.837   1
 -11   2   9 3090.88 769.582   1
 -11  -2   9 2361.01 619.306   1
 -11  -2  10 1223.05 475.365   1
 -11   2  10 552.216 350.934   1
 -11  -2  11 13266.0 1516.78   1
 -11   2  11 14987.0 1706.70   1
 -11  -2  12 706.982 392.516   1
 -11   2  12 828.158 410.913   1
 -11   2  13 3974.33 986.889   1
 -11  -2  13 2538.55 715.731   1
 -11  -2  14 677.902 408.374   1
 -11   2  14-106.799 171.441   1
 -11   2  15 8208.52 1388.07   1
 -11  -2  15 8790.91 1394.85   1
 -11  -3   5 1891.89 480.803   1
 -11  -3   6 4943.54 792.764   1
 -11  -3   7 1176.42 414.064   1
 -11   3   8 10551.2 1378.76   1
 -11  -3   8 9871.43 1184.75   1
 -11   3   9 538.292 347.123   1
 -11  -3   9 1119.20 420.210   1
 -11   3  10 7915.44 1239.01   1
 -11  -3  10 9854.63 1264.71   1
 -11   3  11 2630.87 753.890   1
 -11  -3  11 2012.44 593.777   1
 -11   3  12 12658.6 1630.48   1
 -11  -3  12 14925.0 1647.16   1
 -11   3  13 218.873 270.184   1
 -11  -3  13 90.5640 153.625   1
 -11   3  14 5070.59 1097.77   1
 -11  -3  14 3577.88 855.520   1
 -11  -3  15 2354.50 750.301   1
 -11  -4   7 6922.33 935.318   1
 -11  -4   8 1557.48 497.707   1
 -11   4   8 1337.36 534.014   1
 -11  -4   9 11636.8 1298.58   1
 -11   4   9 15763.1 1757.66   1
 -11   4  10 5290.20 1021.73   1
 -11  -4  10 3942.32 792.646   1
 -11   4  11 9395.75 1408.42   1
 -11  -4  11 8840.85 1202.69   1
 -11  -4  12 81.5984 185.601   1
 -11   4  12 65.9497 221.918   1
 -11   4  13 10854.1 1587.49   1
 -11  -4  13 8518.48 1290.91   1
 -11   4  14-50.7954 163.210   1
 -11  -4  14-42.8981 309.943   1
 -11  -4  15 7686.14 1305.01   1
 -11   5   8 9259.33 1361.88   1
 -11   5   9 4323.98 950.968   1
 -11   5  10 4739.28 1009.32   1
 -11  -5  10 4717.57 850.160   1
 -11   5  11 568.182 447.634   1
 -11  -5  11 884.880 431.261   1
 -11  -5  12 7239.86 1128.89   1
 -11   5  12 7075.03 1257.00   1
 -11   5  13 1264.85 583.382   1
 -11  -5  13 707.964 389.472   1
 -11  -5  14 7917.80 1277.92   1
 -11   6   9 11418.8 1578.99   1
 -11   6  10 1735.92 665.763   1
 -11   6  11 5365.58 1124.37   1
 -11   6  12 660.035 461.021   1
 -11  -6  13 7770.52 1205.01   1
 -11  -6  14 2341.00 750.585   1
 -11   7   9 873.966 484.369   1
 -11   7  10 8539.00 1427.57   1
 -11   7  11 501.475 421.004   1
 -11  -8   5 4239.53 898.864   2
 -11  -8   6 2347.74 699.529   2
 -11  -9   5 1769.14 621.650   2
 -11  -9   6 6094.51 1146.17   2
 -11  -9   7 976.885 586.134   2
 -10   0   5 276.259 259.750   1
 -10   0   6 21401.2 1676.22   1
 -10   0   7-92.2801 114.045   1
 -10   0   8 11500.0 1294.38   1
 -10   0   9 188.877 260.292   1
 -10   0  10 45707.3 2709.70   1
 -10   0  11 283.227 313.549   1
 -10   0  12 9731.60 1340.61   1
 -10   0  13 45.3028 223.450   1
 -10   0  14 6336.65 1148.56   1
 -10   0  15 116.419 151.507   1
 -10   0  16 5864.16 1164.42   1
 -10  -1   4 180.402 271.898   1
 -10  -1   5 20984.8 1587.64   1
 -10   1   6 85.1790 117.394   1
 -10  -1   6 458.120 262.474   1
 -10   1   7 4156.46 778.657   1
 -10  -1   7 4951.89 811.748   1
 -10   1   8 1021.10 402.483   1
 -10  -1   8 1082.57 401.695   1
 -10  -1   9 24088.9 1884.97   1
 -10   1   9 23059.9 1918.23   1
 -10   1  10 7621.39 1136.89   1
 -10  -1  10 6854.79 1052.78   1
 -10  -1  11 8317.14 1178.59   1
 -10   1  11 9651.05 1299.47   1
 -10   1  12 109.874 152.381   1
 -10  -1  12 371.780 255.251   1
 -10   1  13 2082.46 651.735   1
 -10  -1  13 1652.39 541.555   1
 -10  -1  14 549.217 407.062   1
 -10   1  14 1461.25 617.592   1
 -10  -1  15 5693.53 1099.67   1
 -10   1  15 6413.47 1189.75   1
 -10   1  16 53.3958 314.216   1
 -10  -1  16 541.826 405.354   1
 -10  -2   3-55.8922 129.371   1
 -10  -2   4 15205.8 1277.85   1
 -10  -2   5 1839.93 475.428   1
 -10  -2   6 17923.4 1463.50   1
 -10   2   7 914.358 384.104   1
 -10  -2   7 710.576 314.836   1
 -10  -2   8 11796.6 1271.28   1
 -10   2   8 11796.7 1355.02   1
 -10  -2   9 282.216 230.619   1
 -10   2   9 144.311 265.164   1
 -10  -2  10 23968.9 1928.95   1
 -10   2  10 25286.0 2078.25   1
 -10  -2  11 134.985 252.421   1
 -10   2  11-2.38513 210.220   1
 -10   2  12 6176.29 1089.63   1
 -10  -2  12 4189.40 852.404   1
 -10  -2  13 243.288 275.861   1
 -10   2  13 724.960 398.079   1
 -10  -2  14 12379.2 1563.28   1
 -10   2  14 15125.3 1781.57   1
 -10  -2  15 678.185 429.199   1
 -10   2  15 139.747 233.265   1
 -10  -2  16 6915.57 1240.17   1
 -10  -3   3 29008.7 1660.87   1
 -10  -3   4 1903.05 448.879   1
 -10  -3   5 8042.50 933.750   1
 -10  -3   6 1074.86 347.022   1
 -10  -3   7 1704.10 447.621   1
 -10   3   8-54.6622 123.282   1
 -10  -3   8 45.8032 129.734   1
 -10  -3   9 12426.2 1316.45   1
 -10   3   9 12664.4 1470.00   1
 -10   3  10 567.394 322.706   1
 -10  -3  10 1128.87 453.252   1
 -10   3  11 10208.4 1380.65   1
 -10  -3  11 7860.52 1122.60   1
 -10  -3  12 181.559 269.212   1
 -10   3  12 349.323 281.902   1
 -10   3  13 10036.2 1428.80   1
 -10  -3  13 9890.17 1354.17   1
 -10   3  14-176.997 275.893   1
 -10  -3  14 76.4436 376.428   1
 -10  -3  15 10078.6 1458.05   1
 -10   3  15 9814.04 1514.41   1
 -10  -4   5 2540.59 505.045   1
 -10  -4   6 16073.1 1317.34   1
 -10  -4   7 89.0218 116.736   1
 -10   4   8 8002.58 1175.75   1
 -10  -4   8 7262.27 966.294   1
 -10  -4   9 917.014 381.025   1
 -10   4   9 752.335 405.361   1
 -10  -4  10 11883.4 1328.37   1
 -10   4  10 12783.9 1547.01   1
 -10   4  11 130.416 250.701   1
 -10  -4  11 369.977 291.453   1
 -10  -4  12 5739.38 1003.15   1
 -10   4  12 6221.48 1112.22   1
 -10  -4  13 1295.47 524.466   1
 -10   4  13 2010.31 668.165   1
 -10  -4  14 8101.09 1256.68   1
 -10   4  14 9201.08 1434.19   1
 -10  -4  15 3653.30 898.481   1
 -10   4  15 2068.16 717.937   1
 -10   5   8 4009.93 866.100   1
 -10  -5   8 1815.70 498.849   1
 -10   5   9 3471.38 815.559   1
 -10  -5   9 3415.90 683.710   1
 -10  -5  10 2826.72 663.063   1
 -10   5  10 1990.31 631.720   1
 -10  -5  11 8725.81 1186.22   1
 -10   5  11 9129.48 1360.96   1
 -10   5  12 1877.87 640.578   1
 -10  -5  12 699.180 362.770   1
 -10   5  13 4524.57 1013.51   1
 -10  -5  13 5227.97 994.441   1
 -10  -5  14 159.089 330.868   1
 -10   5  14 175.359 326.270   1
 -10  -5  15 10652.4 1506.81   1
 -10   6   9 193.634 269.970   1
 -10   6  10 2743.30 749.940   1
 -10  -6  10 2123.97 581.780   1
 -10  -6  11 2144.39 585.934   1
 -10   6  11 2190.92 687.828   1
 -10  -6  12 4693.91 918.428   1
 -10   6  12 4765.85 1040.44   1
 -10   6  13 176.160 279.087   1
 -10  -6  13 589.578 349.219   1
 -10  -6  14 6490.95 1138.34   1
 -10  -7   3 3853.54 759.229   2
 -10   7   9 5778.35 1106.89   1
 -10   7  10 2425.42 727.741   1
 -10   7  11 7769.32 1313.42   1
 -10   7  12 253.672 261.237   1
 -10  -7  14 719.750 432.741   1
 -10  -8   3 1607.81 514.429   2
 -10  -8   4 4611.87 894.188   2
 -10  -8   5 2131.97 640.836   2
 -10  -8   6 7548.17 1186.94   2
 -10  -8   7 4081.61 906.308   2
 -10   8   9 186.724 285.996   1
 -10   8  10 4329.92 981.463   1
 -10   8  11 86.0354 182.518   1
 -10  -9   4 1381.26 517.236   2
 -10  -9   5 3242.76 815.440   2
 -10  -9   6 1210.30 540.607   2
 -10  -9   7 6589.54 1205.67   2
 -10  -9   8 2850.81 784.912   2
 -10   9   9 8531.61 1419.66   1
 -10 -10   5 3210.01 851.120   2
 -10 -10   6 2061.07 717.902   2
  -9   0   5 17301.4 1404.44   1
  -9   0   6 17.2299 86.7118   1
  -9   0   7 13891.0 1318.78   1
  -9   0   8 29.3371 117.396   1
  -9   0   9 21631.5 1745.05   1
  -9   0  10 3.46391 161.088   1
  -9   0  11 5841.88 960.296   1
  -9   0  12 219.469 205.592   1
  -9   0  13 18541.9 1818.07   1
  -9   0  14-82.6596 120.693   1
  -9   0  15 8189.68 1298.77   1
  -9   0  16 257.074 318.258   1
  -9  -1   4 17960.3 1355.57   1
  -9  -1   5 614.716 273.875   1
  -9  -1   6 7714.53 936.497   1
  -9   1   6 7325.80 956.079   1
  -9  -1   7 267.026 186.151   1
  -9   1   7 403.179 220.825   1
  -9  -1   8 26928.1 1853.77   1
  -9   1   8 27800.9 1951.61   1
  -9  -1   9 1834.56 500.332   1
  -9   1   9 1061.08 392.777   1
  -9   1  10 11017.9 1300.54   1
  -9  -1  10 12305.6 1336.40   1
  -9   1  11 2850.07 706.062   1
  -9  -1  11 2848.72 686.353   1
  -9   1  12 8371.72 1213.39   1
  -9  -1  12 7928.86 1164.03   1
  -9   1  13 1632.07 551.117   1
  -9  -1  13 2870.10 752.753   1
  -9  -1  14 9596.42 1362.36   1
  -9   1  14 7264.83 1190.23   1
  -9  -1  15 53.5474 188.375   1
  -9   1  15 200.240 294.132   1
  -9   1  16 6330.18 1210.98   1
  -9  -1  16 5927.30 1144.55   1
  -9  -2   3 14444.2 1147.34   1
  -9  -2   4 1156.71 342.188   1
  -9  -2   5 17898.4 1353.93   1
  -9  -2   6 2159.14 517.993   1
  -9   2   7 14925.0 1424.09   1
  -9  -2   7 16974.7 1409.54   1
  -9   2   8 1708.73 494.828   1
  -9  -2   8 1888.12 497.459   1
  -9  -2   9 23787.6 1780.91   1
  -9   2   9 23238.3 1865.94   1
  -9   2  10 464.476 292.735   1
  -9  -2  10 371.880 269.055   1
  -9  -2  11 12027.8 1363.63   1
  -9   2  11 11579.1 1391.10   1
  -9   2  12 234.376 181.733   1
  -9  -2  12 249.825 308.335   1
  -9  -2  13 6984.94 1115.17   1
  -9   2  13 6844.05 1133.71   1
  -9  -2  14 583.647 382.874   1
  -9   2  14 423.813 330.593   1
  -9  -2  15 12493.7 1584.49   1
  -9   2  15 10869.3 1508.44   1
  -9   2  16 180.857 270.246   1
  -9  -2  16 227.786 332.794   1
  -9  -3   1 146.988 127.856   1
  -9  -3   2 8805.82 836.514   1
  -9  -3   3 76.5949 115.590   1
  -9  -3   4 30738.8 1656.06   1
  -9  -3   5 8349.10 904.771   1
  -9  -3   6 33980.3 1881.09   1
  -9   3   7 1764.40 524.085   1
  -9  -3   7 1701.77 440.279   1
  -9   3   8 19718.5 1726.08   1
  -9  -3   8 21812.9 1634.97   1
  -9   3   9 1138.36 440.488   1
  -9  -3   9 794.428 325.156   1
  -9  -3  10 6345.05 940.531   1
  -9   3  10 6554.61 1038.39   1
  -9  -3  11 1386.51 475.339   1
  -9   3  11 2509.66 670.418   1
  -9  -3  12 13824.6 1497.49   1
  -9   3  12 16267.2 1711.71   1
  -9   3  13-82.2334 242.393   1
  -9  -3  13 335.659 327.479   1
  -9   3  14 8467.93 1316.44   1
  -9  -3  14 9429.72 1337.64   1
  -9  -3  15 237.724 191.251   1
  -9   3  15 1323.29 569.112   1
  -9  -3  16 6211.84 1178.47   1
  -9   3  16 5859.36 1158.62   1
  -9  -4   4 2849.51 476.837   1
  -9  -4   5 7495.91 828.229   1
  -9  -4   6 7387.92 861.614   1
  -9  -4   7 4920.56 729.243   1
  -9  -4   8 662.337 302.558   1
  -9   4   8 518.038 314.287   1
  -9   4   9 11220.4 1353.85   1
  -9  -4   9 12593.9 1291.31   1
  -9  -4  10 367.883 251.843   1
  -9   4  10 1588.82 534.002   1
  -9   4  11 10221.8 1359.27   1
  -9  -4  11 10350.7 1255.92   1
  -9  -4  12 1620.05 512.485   1
  -9   4  12 3268.34 812.150   1
  -9  -4  13 9529.06 1302.78   1
  -9   4  13 9404.91 1374.73   1
  -9  -4  14 1415.36 552.759   1
  -9   4  14 941.403 475.262   1
  -9  -4  15 6701.29 1185.24   1
  -9   4  15 6205.85 1165.84   1
  -9   4  16 6153.21 1205.47   1
  -9  -5   6 882.008 313.834   1
  -9  -5   7-11.2510 106.596   1
  -9   5   8 7530.37 1135.06   1
  -9  -5   8 8208.91 983.552   1
  -9  -5   9 637.793 309.306   1
  -9   5   9 726.038 406.388   1
  -9  -5  10 12818.0 1344.60   1
  -9   5  10 14568.9 1615.07   1
  -9  -5  11 189.153 238.640   1
  -9   5  11 119.000 265.365   1
  -9  -5  12 5510.48 968.384   1
  -9   5  12 5988.42 1096.50   1
  -9   5  13 1684.32 604.545   1
  -9  -5  13 2300.51 664.406   1
  -9   5  14 10152.8 1456.32   1
  -9  -5  14 9857.86 1379.93   1
  -9  -5  15-156.320 267.033   1
  -9   5  15 571.510 348.217   1
  -9  -6   1 8173.46 946.382   2
  -9  -6   8 3641.35 656.104   1
  -9   6   9 1442.69 553.626   1
  -9  -6   9 1065.18 421.242   1
  -9  -6  10 8201.19 1075.52   1
  -9   6  10 9114.63 1316.36   1
  -9  -6  11 4687.00 869.427   1
  -9   6  11 3865.65 873.873   1
  -9  -6  12 1222.40 489.252   1
  -9   6  12 447.127 366.733   1
  -9   6  13 6553.87 1168.51   1
  -9  -6  13 4345.80 899.299   1
  -9  -6  14 2270.87 679.842   1
  -9   6  14 2393.09 761.377   1
  -9   6  15 2961.53 842.032   1
  -9  -6  15 3306.02 861.695   1
  -9  -7   2 16775.3 1485.87   2
  -9  -7   3 778.999 311.258   2
  -9   7   9 3681.57 865.347   1
  -9   7  10 14211.0 1682.62   1
  -9  -7  11 2912.75 670.327   1
  -9   7  11 4562.68 987.731   1
  -9  -7  12 4387.87 870.899   1
  -9   7  12 3244.40 846.706   1
  -9  -7  13 2384.68 686.016   1
  -9   7  13 1534.55 597.507   1
  -9   7  14 7779.82 1356.88   1
  -9  -7  14 6832.33 1196.12   1
  -9  -8   2 1591.96 490.621   2
  -9  -8   3 3267.56 730.077   2
  -9  -8   4 3673.43 782.285   2
  -9  -8   5 4891.37 900.974   2
  -9  -8   6 1711.50 567.442   2
  -9  -8   7 5020.25 988.429   2
  -9  -8   8 586.342 406.281   2
  -9   8   9 15472.0 1777.66   1
  -9   8  10 3464.52 864.236   1
  -9   8  11 9304.13 1437.25   1
  -9   8  12 117.490 237.910   1
  -9   8  13 4305.82 992.504   1
  -9  -9   3 1503.11 521.046   2
  -9  -9   4 2909.47 726.101   2
  -9  -9   5 988.731 479.868   2
  -9  -9   6 7140.56 1151.80   2
  -9  -9   7 317.452 320.287   2
  -9  -9   8 5050.66 1047.04   2
  -9   9   9 826.561 444.815   1
  -9  -9   9 2829.35 795.063   2
  -9   9  10 3420.23 872.740   1
  -9   9  11 894.286 494.282   1
  -9 -10   3 2531.46 695.987   2
  -9 -10   4 1255.66 542.694   2
  -9 -10   5 8197.68 1287.73   2
  -9 -10   6 1605.90 585.378   2
  -9 -10   7 4533.02 1006.37   2
  -9  10   9 2176.38 725.499   1
  -9 -11   4 1190.15 512.672   2
  -8   0   5-27.4696 102.830   1
  -8   0   6 11983.6 1133.17   1
  -8   0   7 67.4783 179.136   1
  -8   0   8 22482.9 1656.86   1
  -8   0   9 272.483 233.927   1
  -8   0  10 9751.85 1177.53   1
  -8   0  11 151.160 272.398   1
  -8   0  12 11453.2 1347.13   1
  -8   0  13 219.555 217.792   1
  -8   0  14 14356.6 1613.86   1
  -8   0  15 78.8985 142.620   1
  -8   0  16 11250.8 1556.66   1
  -8   0  17 346.379 308.003   1
  -8  -1   4 1546.04 396.129   1
  -8  -1   5 8559.69 907.429   1
  -8  -1   6 184.078 208.909   1
  -8   1   6 130.562 179.525   1
  -8   1   7 9678.83 1074.87   1
  -8  -1   7 11266.8 1117.20   1
  -8  -1   8 4182.25 712.114   1
  -8   1   8 4559.86 769.157   1
  -8   1   9 14869.4 1410.87   1
  -8  -1   9 14847.9 1371.96   1
  -8   1  10 2155.14 556.069   1
  -8  -1  10 1894.20 516.047   1
  -8   1  11 8963.52 1175.38   1
  -8  -1  11 10250.7 1227.80   1
  -8  -1  12 113.948 184.758   1
  -8   1  12 51.4898 145.186   1
  -8  -1  13 17838.7 1745.61   1
  -8   1  13 16569.0 1701.90   1
  -8   1  14 2004.41 638.105   1
  -8  -1  14 2668.77 727.438   1
  -8  -1  15 12536.8 1573.26   1
  -8   1  15 12219.1 1565.23   1
  -8   1  16 548.543 484.443   1
  -8  -1  16 209.938 223.888   1
  -8   1  17 1852.76 640.033   1
  -8  -1  17 2865.85 803.270   1
  -8  -2   3 1171.11 309.040   1
  -8  -2   4 42204.1 1893.47   1
  -8  -2   5 923.259 306.955   1
  -8  -2   6 18539.5 1355.88   1
  -8  -2   7 5625.85 778.578   1
  -8   2   7 5306.81 822.208   1
  -8   2   8 16175.4 1463.00   1
  -8  -2   8 17833.4 1435.01   1
  -8  -2   9 340.437 250.447   1
  -8   2   9 58.7231 129.201   1
  -8  -2  10 18589.7 1588.62   1
  -8   2  10 20028.4 1713.85   1
  -8   2  11-17.6086 127.005   1
  -8  -2  11 153.915 197.931   1
  -8   2  12 3636.68 785.675   1
  -8  -2  12 5269.04 936.307   1
  -8   2  13 133.518 231.456   1
  -8  -2  13 373.361 332.366   1
  -8  -2  14 9982.12 1361.42   1
  -8   2  14 11246.7 1466.08   1
  -8   2  15-54.3582 145.709   1
  -8  -2  15 88.9958 144.303   1
  -8   2  16 3933.10 922.206   1
  -8  -2  16 3945.63 910.820   1
  -8   2  17 305.452 317.154   1
  -8  -3   1 17952.3 1067.72   1
  -8  -3   2 2570.57 423.100   1
  -8  -3   3 32375.7 1541.62   1
  -8  -3   4 3373.27 522.468   1
  -8  -3   5 10033.3 936.577   1
  -8  -3   6 755.469 291.609   1
  -8   3   7 35687.5 2167.31   1
  -8  -3   7 34759.1 1906.19   1
  -8  -3   8 12148.9 1168.40   1
  -8   3   8 11275.5 1247.01   1
  -8   3   9 51742.9 2721.15   1
  -8  -3   9 50971.0 2507.29   1
  -8  -3  10 6990.38 976.085   1
  -8   3  10 7431.77 1074.83   1
  -8  -3  11 10303.4 1219.34   1
  -8   3  11 8657.47 1178.28   1
  -8  -3  12 464.854 331.233   1
  -8   3  12 166.513 166.851   1
  -8   3  13 10241.5 1370.96   1
  -8  -3  13 10210.6 1308.65   1
  -8   3  14 1381.07 540.305   1
  -8  -3  14 1328.52 477.671   1
  -8  -3  15 5300.86 1012.68   1
  -8   3  15 6588.50 1180.88   1
  -8  -3  16 1699.88 646.099   1
  -8   3  16 1100.44 500.852   1
  -8  -4   2 10997.4 814.774   1
  -8  -4   3 4617.14 555.375   1
  -8  -4   4 17001.5 1126.82   1
  -8  -4   5 1518.85 364.885   1
  -8  -4   6 15854.7 1215.39   1
  -8  -4   7 67.9803 140.715   1
  -8   4   8 4431.76 817.694   1
  -8  -4   8 5240.83 773.737   1
  -8   4   9 1201.26 470.361   1
  -8  -4   9 633.646 330.366   1
  -8  -4  10 19406.4 1608.95   1
  -8   4  10 18807.8 1726.92   1
  -8   4  11 219.491 279.102   1
  -8  -4  11 106.951 212.669   1
  -8   4  12 5965.88 1032.02   1
  -8  -4  12 6553.38 1038.31   1
  -8   4  13 69.7390 219.850   1
  -8  -4  13 117.997 232.910   1
  -8   4  14 8212.32 1272.90   1
  -8  -4  14 9385.47 1322.89   1
  -8   4  15 277.071 222.149   1
  -8  -4  15-188.196 308.211   1
  -8  -4  16 7307.67 1260.52   1
  -8   4  16 6538.70 1200.74   1
  -8  -5   4 838.666 253.870   1
  -8  -5   5 29431.4 1531.92   1
  -8  -5   6 1962.65 418.743   1
  -8  -5   7 486.040 225.611   1
  -8  -5   8 5352.26 768.675   1
  -8   5   8 4652.34 859.904   1
  -8   5   9 3930.65 800.407   1
  -8  -5   9 3398.24 648.766   1
  -8   5  10 526.171 336.398   1
  -8  -5  10 130.851 166.958   1
  -8  -5  11 10050.2 1222.03   1
  -8   5  11 8732.03 1245.18   1
  -8  -5  12 3579.28 777.599   1
  -8   5  12 4072.54 881.508   1
  -8  -5  13 5741.63 1008.66   1
  -8   5  13 6205.19 1094.21   1
  -8  -5  14 2281.08 687.881   1
  -8   5  14 2085.22 672.144   1
  -8   5  15 5937.88 1131.95   1
  -8  -5  15 7549.65 1256.05   1
  -8   5  16 658.141 422.952   1
  -8  -6   0 14590.3 1186.08   2
  -8  -6   1 443.519 219.595   2
  -8  -6   7 549.449 272.934   1
  -8  -6   8 8439.08 981.272   1
  -8   6   8 7660.10 1118.15   1
  -8   6   9 3235.53 746.818   1
  -8  -6   9 3735.88 702.448   1
  -8  -6  10 10314.1 1183.95   1
  -8   6  10 11674.5 1436.99   1
  -8   6  11 4411.69 894.095   1
  -8  -6  11 3234.90 712.251   1
  -8   6  12 4323.80 902.861   1
  -8  -6  12 4581.69 861.297   1
  -8   6  13 1285.16 536.551   1
  -8  -6  13 910.236 429.572   1
  -8  -6  14 5188.03 1011.27   1
  -8   6  14 5745.78 1086.46   1
  -8   6  15 219.836 228.692   1
  -8  -6  15 475.147 365.242   1
  -8  -7   1 8787.20 1025.24   2
  -8  -7   2 3233.48 641.056   2
  -8  -7   3 12954.7 1314.77   2
  -8  -7   4 1963.93 564.551   2
  -8  -7   9 14228.9 1332.08   1
  -8   7   9 14566.1 1611.53   1
  -8  -7  10 2053.93 561.637   1
  -8   7  10 1242.33 542.412   1
  -8  -7  11 10836.6 1286.28   1
  -8   7  11 10272.0 1412.89   1
  -8   7  12 1636.50 588.627   1
  -8  -7  12 1592.87 541.656   1
  -8   7  13 4744.01 995.749   1
  -8  -7  13 6647.12 1134.19   1
  -8  -7  14 854.775 421.797   1
  -8   7  14 1316.40 598.506   1
  -8   7  15 2159.73 704.099   1
  -8  -8   1 2255.25 573.592   2
  -8  -8   2 1507.04 483.274   2
  -8  -8   3 2693.79 642.988   2
  -8  -8   4 5692.01 933.504   2
  -8  -8   5 343.762 290.993   2
  -8  -8   6 4848.21 902.318   2
  -8  -8   7 1894.51 601.030   2
  -8  -8   8 6900.78 1121.52   2
  -8   8   9 2032.74 659.063   1
  -8  -8   9 1749.85 626.615   2
  -8  -8  10 11609.7 1553.48   2
  -8   8  10 8356.73 1274.14   1
  -8   8  11 2638.83 752.631   1
  -8  -8  11 3060.12 833.735   2
  -8   8  12 9681.00 1421.71   1
  -8  -8  12 13280.6 1509.56   1
  -8  -8  12 13068.3 1704.15   2
  -8  -8  13 2392.91 676.110   1
  -8   8  13 2670.28 773.624   1
  -8   8  14 6463.05 1199.30   1
  -8  -8  14 6717.42 1172.54   1
  -8  -9   2 1605.01 550.124   2
  -8  -9   3 7845.38 1123.73   2
  -8  -9   4 1506.12 577.712   2
  -8  -9   5 4692.40 928.007   2
  -8  -9   6-20.5241 247.468   2
  -8  -9   7 7752.68 1231.47   2
  -8  -9   8 96.0874 235.016   2
  -8  -9   9 6287.14 1137.90   2
  -8   9   9 5448.80 1035.90   1
  -8  -9  10 1412.68 543.471   2
  -8   9  10 984.702 482.309   1
  -8   9  11 5063.93 1024.86   1
  -8   9  12 1049.46 468.025   1
  -8 -10   2 3992.21 868.902   2
  -8 -10   3 763.681 399.116   2
  -8 -10   4 5897.76 1046.81   2
  -8 -10   5 2073.92 655.350   2
  -8 -10   6 3266.18 837.153   2
  -8 -10   7 231.722 336.453   2
  -8 -10   8 5983.55 1145.69   2
  -8  10   9 2510.20 733.942   1
  -8 -11   3 2202.62 710.820   2
  -8 -11   4 4215.94 931.569   2
  -8 -11   5 3192.50 847.519   2
  -7   0   5 10189.3 968.260   1
  -7   0   6-15.3335 94.8327   1
  -7   0   7 15368.7 1262.66   1
  -7   0   8 10.4409 110.660   1
  -7   0   9 13103.0 1260.46   1
  -7   0  10 51.3002 189.003   1
  -7   0  11 40005.2 2365.92   1
  -7   0  12 26.0242 117.394   1
  -7   0  13 30608.5 2219.68   1
  -7   0  14 331.418 331.553   1
  -7   0  15 8292.60 1256.31   1
  -7   0  16 64.3058 153.100   1
  -7   0  17 10073.7 1477.69   1
  -7  -1   4 32444.0 1603.85   1
  -7  -1   5 5684.17 703.392   1
  -7   1   6 2960.43 552.518   1
  -7  -1   6 3965.47 618.010   1
  -7  -1   7 3365.46 595.823   1
  -7   1   7 3648.84 658.049   1
  -7  -1   8 12363.7 1166.81   1
  -7   1   8 14416.4 1289.60   1
  -7   1   9 189.705 240.313   1
  -7  -1   9 320.258 215.329   1
  -7   1  10 6454.69 941.070   1
  -7  -1  10 6748.44 939.888   1
  -7  -1  11 909.179 367.324   1
  -7   1  11 1185.55 439.901   1
  -7  -1  12 13632.7 1438.08   1
  -7   1  12 14622.5 1505.40   1
  -7  -1  13 1935.32 581.574   1
  -7   1  13 580.472 357.015   1
  -7  -1  14 12390.4 1476.05   1
  -7   1  14 13834.0 1564.07   1
  -7  -1  15 2358.83 698.119   1
  -7   1  15 674.516 395.945   1
  -7   1  16 5047.31 1019.64   1
  -7  -1  16 6875.55 1201.87   1
  -7   1  17-261.101 351.746   1
  -7  -1  17 28.5738 263.070   1
  -7  -2   2 1638.74 329.143   1
  -7  -2   3 43819.8 1729.29   1
  -7  -2   4 360.459 185.005   1
  -7  -2   5 31164.1 1600.14   1
  -7   2   6 2226.52 494.622   1
  -7  -2   6 1836.33 405.434   1
  -7   2   7 32155.2 1890.39   1
  -7  -2   7 32132.6 1775.60   1
  -7   2   8 1115.66 429.120   1
  -7  -2   8 599.859 270.833   1
  -7   2   9 10110.5 1141.13   1
  -7  -2   9 10506.9 1110.10   1
  -7  -2  10 200.115 269.186   1
  -7   2  10-67.7018 95.0769   1
  -7   2  11 8233.38 1097.43   1
  -7  -2  11 9378.16 1140.81   1
  -7  -2  12 379.189 301.998   1
  -7   2  12 113.978 150.609   1
  -7  -2  13 11084.8 1332.03   1
  -7   2  13 12232.9 1441.29   1
  -7  -2  14 241.304 234.523   1
  -7   2  14 727.047 373.226   1
  -7   2  15 5709.35 1054.52   1
  -7  -2  15 5787.38 1049.08   1
  -7  -2  16 347.517 352.187   1
  -7   2  16 539.244 333.265   1
  -7   2  17 5636.79 1107.05   1
  -7  -2  17 5628.91 1132.26   1
  -7  -3   1 951.530 227.900   1
  -7  -3   2 31587.6 1351.39   1
  -7  -3   3 10817.7 831.147   1
  -7  -3   4 32930.9 1539.07   1
  -7  -3   5 8089.57 800.085   1
  -7  -3   6 20158.3 1327.39   1
  -7  -3   7 2534.67 505.823   1
  -7   3   7 2063.68 513.593   1
  -7  -3   8 25006.5 1643.34   1
  -7   3   8 24625.2 1748.59   1
  -7   3   9 943.258 374.760   1
  -7  -3   9 1293.60 410.510   1
  -7  -3  10 10880.5 1192.57   1
  -7   3  10 10772.1 1235.69   1
  -7  -3  11 5497.28 883.296   1
  -7   3  11 5753.08 928.075   1
  -7  -3  12 23531.8 1885.05   1
  -7   3  12 24721.1 1984.59   1
  -7  -3  13-78.0075 170.281   1
  -7   3  13 208.930 235.282   1
  -7  -3  14 3888.84 855.324   1
  -7   3  14 4200.17 886.911   1
  -7  -3  15 518.741 368.626   1
  -7   3  15-144.875 194.853   1
  -7   3  16 7584.71 1266.82   1
  -7  -3  16 6386.26 1167.93   1
  -7   3  17 457.567 395.457   1
  -7  -4   1 15357.8 824.057   1
  -7  -4   2 42.7303 58.0561   1
  -7  -4   3 6313.02 612.101   1
  -7  -4   4 7517.97 707.680   1
  -7  -4   5 16446.4 1126.30   1
  -7  -4   6 1691.15 399.626   1
  -7   4   7 22752.5 1689.04   1
  -7  -4   7 21657.2 1441.33   1
  -7   4   8 12742.8 1288.65   1
  -7  -4   8 13889.8 1208.21   1
  -7  -4   9 32225.9 1932.11   1
  -7   4   9 30580.8 2059.65   1
  -7   4  10 115.795 216.870   1
  -7  -4  10 16.0083 165.639   1
  -7   4  11 7285.42 1068.92   1
  -7  -4  11 5713.13 906.265   1
  -7   4  12 586.431 344.623   1
  -7  -4  12 215.811 272.665   1
  -7  -4  13 13085.3 1470.77   1
  -7   4  13 9701.27 1298.40   1
  -7  -4  14 1514.00 548.740   1
  -7   4  14 940.519 422.308   1
  -7  -4  15 6432.05 1129.20   1
  -7   4  15 8708.20 1314.50   1
  -7  -4  16-187.895 220.013   1
  -7   4  16 130.757 267.871   1
  -7   4  17 4870.81 1044.86   1
  -7  -5  -1 1051.43 282.169   2
  -7  -5   0 11868.0 973.795   2
  -7  -5   3 6710.25 603.489   1
  -7  -5   4 7664.61 704.059   1
  -7  -5   5 298.462 185.031   1
  -7  -5   6 7068.93 773.297   1
  -7  -5   7 6613.54 798.126   1
  -7  -5   8 39693.8 2056.61   1
  -7   5   8 41153.9 2394.11   1
  -7   5   9 8541.40 1110.65   1
  -7  -5   9 8717.71 1017.39   1
  -7   5  10 3554.78 745.670   1
  -7  -5  10 2875.95 649.704   1
  -7  -5  11 4016.35 762.514   1
  -7   5  11 3926.10 805.917   1
  -7  -5  12 4176.75 813.550   1
  -7   5  12 3129.12 747.173   1
  -7  -5  13 2055.52 637.759   1
  -7   5  13 1666.36 570.430   1
  -7   5  14 8812.81 1309.29   1
  -7  -5  14 10494.9 1404.88   1
  -7  -5  15 1020.66 524.030   1
  -7   5  15 677.820 374.391   1
  -7  -5  16 3672.04 898.918   1
  -7   5  16 2897.23 804.161   1
  -7  -6  -1 7483.85 793.291   2
  -7  -6   0-45.3464 109.332   2
  -7  -6   1 11315.3 1056.84   2
  -7  -6   2 696.697 330.317   2
  -7  -6   5 10163.3 862.565   1
  -7  -6   6 478.067 289.997   1
  -7  -6   7 18951.9 1352.83   1
  -7  -6   8 2122.53 483.326   1
  -7   6   8 1412.33 472.567   1
  -7   6   9 20703.1 1787.51   1
  -7  -6   9 20487.4 1566.66   1
  -7   6  10-96.9327 205.906   1
  -7  -6  10 362.413 260.965   1
  -7   6  11 3323.75 754.635   1
  -7  -6  11 5887.33 937.892   1
  -7   6  12-64.2290 177.389   1
  -7  -6  12 114.044 272.654   1
  -7  -6  13 4256.85 878.301   1
  -7   6  13 4868.70 958.263   1
  -7   6  14 255.680 252.009   1
  -7  -6  14 577.297 383.288   1
  -7  -6  15 5669.99 1091.09   1
  -7   6  15 5230.45 1041.55   1
  -7   6  16 197.797 228.763   1
  -7  -7   0 11300.7 1095.43   2
  -7  -7   1 2611.45 552.296   2
  -7  -7   2 10671.0 1119.56   2
  -7  -7   3 1326.40 445.179   2
  -7  -7   4 16298.3 1476.36   2
  -7  -7   5 6718.75 965.046   2
  -7  -7   7 1931.85 453.637   1
  -7  -7   8 21233.1 1533.73   1
  -7   7   8 20148.0 1800.36   1
  -7   7   9 4224.69 834.202   1
  -7  -7   9 3774.22 684.938   1
  -7   7  10 9097.46 1243.47   1
  -7  -7  10 9693.34 1166.70   1
  -7   7  11-36.3121 187.496   1
  -7  -7  11 59.9604 221.087   1
  -7  -7  12 2825.06 715.347   1
  -7   7  12 2852.61 743.264   1
  -7  -7  13 950.967 423.859   1
  -7   7  13 1130.16 480.479   1
  -7   7  14 7428.17 1223.36   1
  -7  -7  14 7023.41 1176.12   1
  -7  -7  15 1771.91 668.662   1
  -7   7  15 753.439 408.637   1
  -7  -8   0 7675.70 963.253   2
  -7  -8   1 6281.63 902.013   2
  -7  -8   2 3417.74 690.755   2
  -7  -8   3 10837.5 1240.84   2
  -7  -8   4 1053.78 461.877   2
  -7  -8   5 5679.97 947.831   2
  -7  -8   6 865.106 398.258   2
  -7  -8   7 7201.69 1115.75   2
  -7  -8   8 2838.96 729.615   2
  -7   8   8 1633.59 539.872   1
  -7   8   9 10245.3 1330.76   1
  -7  -8   9 8624.19 1287.44   2
  -7  -8  10 1420.91 581.521   2
  -7  -8  10 1242.33 413.432   1
  -7   8  10 1903.08 599.042   1
  -7  -8  11 1592.11 507.812   1
  -7  -8  11 1616.12 593.437   2
  -7   8  11 1363.04 516.605   1
  -7   8  12 396.697 296.557   1
  -7  -8  12 889.630 472.865   2
  -7  -8  12 64.5919 239.653   1
  -7   8  13 4094.25 916.090   1
  -7  -8  13 3572.34 904.836   2
  -7  -8  13 5619.09 1026.10   1
  -7  -8  14 2182.12 673.745   1
  -7  -9   0 9962.63 1164.94   2
  -7  -9   1 3048.26 670.061   2
  -7  -9   2 3631.84 749.288   2
  -7  -9   3 288.172 286.728   2
  -7  -9   4 7984.21 1151.61   2
  -7  -9   5-410.033 282.101   2
  -7  -9   6 5405.46 977.361   2
  -7  -9   7 730.451 445.494   2
  -7  -9   8 3245.14 807.394   2
  -7   9   8 3485.63 806.443   1
  -7   9   9 3792.35 838.203   1
  -7  -9   9 2951.73 790.142   2
  -7   9  10 11711.2 1482.87   1
  -7  -9  10 9116.27 1396.13   2
  -7  -9  11 802.018 439.155   2
  -7 -10   1 4268.78 850.311   2
  -7 -10   2 1148.49 467.952   2
  -7 -10   3 12210.6 1461.25   2
  -7 -10   4 4681.20 921.591   2
  -7 -10   5 5565.94 1040.82   2
  -7 -10   6 1289.05 557.866   2
  -7 -10   7 2748.51 795.862   2
  -7 -10   8 2235.25 716.127   2
  -7  10   8 2576.72 729.148   1
  -7 -10   9 3142.51 844.070   2
  -7 -11   2 3369.57 804.904   2
  -7 -11   3 1713.98 592.244   2
  -7 -11   4 7346.90 1215.78   2
  -7 -11   5 1407.74 611.961   2
  -7 -11   6 5220.13 1065.18   2
  -7 -12   2 1401.23 520.647   2
  -7 -12   3 3236.13 847.276   2
  -6   0   4 183.373 133.059   1
  -6   0   5 138.883 154.736   1
  -6   0   6 21678.2 1380.31   1
  -6   0   7 121.746 174.734   1
  -6   0   8 10366.5 1039.24   1
  -6   0   9 38.3885 92.3946   1
  -6   0  10 27808.8 1850.70   1
  -6   0  11 11.4361 173.015   1
  -6   0  12 38780.9 2373.95   1
  -6   0  13 79.3316 151.609   1
  -6   0  14 32142.4 2314.37   1
  -6   0  15-178.505 282.010   1
  -6   0  16 11453.9 1491.63   1
  -6   0  17 49.8713 278.883   1
  -6  -1   3 39758.2 1594.25   1
  -6  -1   4 1714.18 357.422   1
  -6   1   5 32785.5 1670.39   1
  -6  -1   5 33052.3 1600.71   1
  -6  -1   6 875.893 281.710   1
  -6   1   6 1076.48 331.637   1
  -6  -1   7 15593.9 1203.03   1
  -6   1   7 16076.7 1258.02   1
  -6  -1   8 720.714 312.609   1
  -6   1   8 1085.10 369.404   1
  -6  -1   9 17000.4 1386.40   1
  -6   1   9 17236.9 1415.55   1
  -6   1  10 992.512 368.251   1
  -6  -1  10 1471.17 464.891   1
  -6   1  11 10240.7 1180.09   1
  -6  -1  11 10105.1 1153.45   1
  -6  -1  12 213.101 240.607   1
  -6   1  12 303.578 246.170   1
  -6   1  13 14663.5 1521.17   1
  -6  -1  13 14250.3 1481.92   1
  -6   1  14 1009.98 447.111   1
  -6  -1  14 710.131 388.747   1
  -6  -1  15 3124.65 768.132   1
  -6   1  15 5090.97 976.690   1
  -6   1  16-179.924 230.163   1
  -6  -1  16-41.5023 265.846   1
  -6   1  17 5190.71 1035.98   1
  -6  -1  17 6446.73 1200.32   1
  -6  -2   2 37244.8 1421.72   1
  -6  -2   3 693.457 213.380   1
  -6  -2   4 37039.2 1577.13   1
  -6  -2   5 1595.08 351.829   1
  -6  -2   6 36955.1 1749.61   1
  -6   2   6 35413.8 1843.43   1
  -6   2   7 570.846 249.786   1
  -6  -2   7 564.293 246.194   1
  -6  -2   8 14976.7 1220.96   1
  -6   2   8 14621.3 1271.05   1
  -6   2   9 568.549 303.297   1
  -6  -2   9 152.455 158.579   1
  -6  -2  10 12585.7 1237.49   1
  -6   2  10 12116.0 1239.25   1
  -6  -2  11 963.345 415.116   1
  -6   2  11 523.021 279.813   1
  -6  -2  12 2103.41 577.266   1
  -6   2  12 3148.10 689.652   1
  -6   2  13 135.339 339.667   1
  -6  -2  13 59.8680 191.278   1
  -6  -2  14 11334.3 1400.58   1
  -6   2  14 11359.2 1396.02   1
  -6  -2  15 305.404 302.383   1
  -6   2  15 373.684 241.424   1
  -6   2  16 7627.75 1226.30   1
  -6  -2  16 5864.94 1115.12   1
  -6   2  17 170.154 278.042   1
  -6  -2  17 514.852 404.856   1
  -6  -3  -3 34810.6 1045.26   2
  -6  -3   0 2856.06 336.943   1
  -6  -3   1 11554.7 705.235   1
  -6  -3   2 12354.6 779.175   1
  -6  -3   3 35484.5 1418.24   1
  -6  -3   4 154.707 128.504   1
  -6  -3   5 19193.3 1183.93   1
  -6  -3   6 828.977 269.792   1
  -6  -3   7 36797.0 1830.33   1
  -6   3   7 40534.2 2087.46   1
  -6   3   8 2062.24 500.262   1
  -6  -3   8 3662.58 608.135   1
  -6   3   9 13715.5 1310.79   1
  -6  -3   9 11863.8 1160.81   1
  -6   3  10 233.864 202.408   1
  -6  -3  10 165.632 188.273   1
  -6   3  11 3640.77 728.592   1
  -6  -3  11 4510.03 762.863   1
  -6   3  12 2770.81 637.865   1
  -6  -3  12 4156.50 786.898   1
  -6   3  13 6710.92 1046.92   1
  -6  -3  13 5952.91 989.406   1
  -6  -3  14-183.552 284.262   1
  -6   3  14 312.343 265.560   1
  -6   3  15 8167.12 1235.10   1
  -6  -3  15 7234.43 1168.96   1
  -6   3  16 234.746 336.194   1
  -6  -3  16 394.345 337.328   1
  -6   3  17 7835.63 1284.73   1
  -6  -3  17 8736.29 1394.84   1
  -6  -4  -2 27610.3 1177.04   2
  -6  -4  -1 1778.87 203.914   1
  -6  -4   0 26136.5 855.486   1
  -6  -4   1 666.804 157.547   1
  -6  -4   2 5814.61 503.935   1
  -6  -4   3 109.096 114.657   1
  -6  -4   4 25796.7 1262.04   1
  -6  -4   5 270.267 157.869   1
  -6  -4   6 4866.66 633.740   1
  -6   4   7 16219.5 1355.67   1
  -6  -4   7 16735.7 1228.46   1
  -6  -4   8 24196.1 1568.10   1
  -6   4   8 27467.3 1812.78   1
  -6  -4   9 7830.91 940.570   1
  -6   4   9 8174.21 1052.77   1
  -6  -4  10 23670.8 1709.36   1
  -6   4  10 25487.9 1860.24   1
  -6   4  11 337.638 233.321   1
  -6  -4  11 503.845 313.327   1
  -6  -4  12 11093.4 1281.49   1
  -6   4  12 9717.40 1220.21   1
  -6  -4  13 2313.26 628.056   1
  -6   4  13 2386.63 630.856   1
  -6  -4  14 11723.5 1450.01   1
  -6   4  14 11490.9 1413.08   1
  -6   4  15 1911.86 608.427   1
  -6  -4  15 1914.46 641.852   1
  -6  -4  16 4227.97 957.325   1
  -6   4  16 4006.83 920.853   1
  -6   4  17 1056.95 475.862   1
  -6  -5  -2 6193.23 619.595   2
  -6  -5  -1 33299.0 1516.04   2
  -6  -5   0 1286.49 337.214   2
  -6  -5   2 4290.03 401.167   1
  -6  -5   3 13222.3 805.817   1
  -6  -5   4 208.464 158.972   1
  -6  -5   5 12513.6 940.714   1
  -6  -5   6 846.298 276.749   1
  -6  -5   7 15694.3 1206.31   1
  -6  -5   8 519.728 278.561   1
  -6   5   8 169.128 206.940   1
  -6  -5   9 32948.0 1943.20   1
  -6   5   9 28622.2 1952.82   1
  -6  -5  10 684.777 364.307   1
  -6   5  10 411.046 247.225   1
  -6   5  11 23260.7 1891.09   1
  -6  -5  11 25835.7 1911.98   1
  -6   5  12 9265.92 1218.99   1
  -6  -5  12 9272.14 1206.92   1
  -6   5  13 8174.85 1167.98   1
  -6  -5  13 8709.90 1209.96   1
  -6   5  14-256.080 267.944   1
  -6  -5  14 782.688 476.406   1
  -6  -5  15 6460.95 1139.87   1
  -6   5  15 6956.41 1148.02   1
  -6   5  16 421.493 372.339   1
  -6  -5  16 16.2425 182.582   1
  -6   5  17 3039.62 830.460   1
  -6  -6  -2 19069.5 1189.69   2
  -6  -6  -1 368.706 195.741   2
  -6  -6   0 7357.29 807.987   2
  -6  -6   1 1552.92 396.679   2
  -6  -6   2 8515.83 934.621   2
  -6  -6   3 236.159 141.131   1
  -6  -6   3 113.592 180.279   2
  -6  -6   4 16600.6 1005.26   1
  -6  -6   5 1487.01 338.850   1
  -6  -6   6 16560.8 1174.09   1
  -6  -6   7 710.365 311.519   1
  -6  -6   8 16315.7 1320.48   1
  -6   6   8 17355.0 1534.28   1
  -6   6   9 204.894 232.482   1
  -6  -6   9 272.331 267.868   1
  -6   6  10 8043.72 1100.68   1
  -6  -6  10 8022.97 1028.47   1
  -6   6  11 1359.41 498.014   1
  -6  -6  11 1358.74 458.965   1
  -6   6  12 8123.98 1172.87   1
  -6  -6  12 8592.60 1175.26   1
  -6   6  13 55.2863 230.452   1
  -6  -6  13 332.390 321.158   1
  -6  -6  14 4700.96 950.799   1
  -6   6  14 3598.98 841.098   1
  -6  -6  15 1323.13 546.864   1
  -6   6  15 483.336 271.512   1
  -6  -6  16 2037.33 678.391   2
  -6   6  16 1642.17 594.960   1
  -6  -7  -2 3991.32 589.195   2
  -6  -7  -1 9925.88 976.964   2
  -6  -7   0 2302.35 489.393   2
  -6  -7   1 5150.36 756.707   2
  -6  -7   2 4279.93 691.556   2
  -6  -7   3 14651.7 1326.89   2
  -6  -7   4 10535.7 1156.14   2
  -6  -7   5 17351.3 1520.30   2
  -6  -7   6 955.295 302.656   1
  -6  -7   6 415.783 286.210   2
  -6  -7   7 12739.6 1362.39   2
  -6  -7   7 14235.2 1190.01   1
  -6   7   8 8232.02 1104.72   1
  -6  -7   8 8119.37 1114.27   2
  -6  -7   8 8504.85 968.603   1
  -6   7   9 14987.4 1500.42   1
  -6  -7   9 13698.2 1295.60   1
  -6   7  10 1253.15 472.154   1
  -6  -7  10 445.500 305.858   1
  -6   7  11 2691.14 672.553   1
  -6  -7  11 4517.12 837.283   1
  -6  -7  11 3821.19 828.758   2
  -6   7  12-71.1181 172.774   1
  -6  -7  12 220.808 262.774   1
  -6  -7  12 193.969 262.214   2
  -6  -7  13 8906.16 1297.86   1
  -6   7  13 6717.34 1106.26   1
  -6  -7  13 8218.38 1284.39   2
  -6  -7  14 1345.98 538.253   2
  -6   7  14 927.775 416.484   1
  -6  -7  14 645.009 370.172   1
  -6  -7  15 5357.43 1082.67   2
  -6  -7  15 5963.23 1146.80   1
  -6  -8  -1 1732.34 455.018   2
  -6  -8   0 4690.43 762.887   2
  -6  -8   1 909.420 349.205   2
  -6  -8   2 7241.26 970.721   2
  -6  -8   3 12913.3 1326.14   2
  -6  -8   4 14901.5 1452.37   2
  -6  -8   5 1815.25 539.435   2
  -6  -8   6 6050.57 981.571   2
  -6  -8   7 3550.18 783.740   2
  -6  -8   8 7513.23 938.087   1
  -6  -8   8 9036.33 1246.14   2
  -6   8   8 10746.1 1284.92   1
  -6  -8   9 864.333 349.198   1
  -6   8   9 1319.83 486.541   1
  -6  -8   9 416.948 330.759   2
  -6  -8  10 2757.14 636.252   1
  -6  -8  10 1897.49 608.819   2
  -6   8  10 3700.77 793.045   1
  -6  -8  11 1575.07 502.781   1
  -6  -8  11 1851.09 654.562   2
  -6   8  11 1378.68 511.542   1
  -6  -8  12 4774.26 1000.74   2
  -6  -8  12 4507.14 882.637   1
  -6  -8  13 1602.17 584.864   2
  -6  -8  13 345.207 231.403   1
  -6  -8  14 3307.49 820.013   1
  -6  -9  -1 5242.38 827.140   2
  -6  -9   0 151.397 221.897   2
  -6  -9   1 10988.6 1250.32   2
  -6  -9   2 1723.84 537.803   2
  -6  -9   3 10175.7 1249.76   2
  -6  -9   4 1772.58 530.880   2
  -6  -9   5 2447.15 663.366   2
  -6  -9   6 497.180 323.764   2
  -6  -9   7 5241.58 968.428   2
  -6   9   8 2871.24 684.178   1
  -6  -9   8 1698.18 602.067   2
  -6   9   9 5559.00 979.427   1
  -6  -9   9 4902.74 997.182   2
  -6  -9  10 763.159 502.058   2
  -6  -9  11 4322.71 957.180   2
  -6  -9  12 4426.51 1019.26   2
  -6 -10   0 7301.45 1060.94   2
  -6 -10   1 3226.82 721.169   2
  -6 -10   2 13717.0 1502.62   2
  -6 -10   3 5049.38 940.036   2
  -6 -10   4 7895.38 1179.55   2
  -6 -10   5 1486.23 571.310   2
  -6 -10   6 6481.59 1125.44   2
  -6 -10   7 4381.59 966.064   2
  -6 -10   8 6861.05 1210.08   2
  -6 -10   9 5220.88 1072.50   2
  -6 -10  10 6375.29 1200.46   2
  -6 -11   0 728.108 372.092   2
  -6 -11   1 9676.75 1316.03   2
  -6 -11   2 2808.13 734.667   2
  -6 -11   3 7235.08 1184.58   2
  -6 -11   4 1603.65 558.514   2
  -6 -11   5 5149.48 1043.32   2
  -6 -11   6 1562.46 617.704   2
  -6 -11   7 3901.18 946.754   2
  -6 -12   1 147.019 208.771   2
  -6 -12   2 4730.95 984.192   2
  -6 -12   3 5991.36 1137.54   2
  -6 -12   4 1383.03 562.109   2
  -5   0   4 31.1308 67.8175   1
  -5   0   5 39590.2 1680.64   1
  -5   0   6 243.225 210.355   1
  -5   0   7 16204.4 1201.04   1
  -5   0   8 182.314 184.444   1
  -5   0   9 42727.2 2116.29   1
  -5   0  10 26.8595 167.165   1
  -5   0  11 33885.4 2082.75   1
  -5   0  12 365.608 300.706   1
  -5   0  13 6426.94 990.104   1
  -5   0  14 244.254 240.929   1
  -5   0  15 15776.3 1676.93   1
  -5   0  16 115.454 182.413   1
  -5   0  17 14213.4 1720.80   1
  -5  -1   3 1134.36 250.962   1
  -5  -1   4 21670.0 1154.22   1
  -5  -1   5 2955.08 456.576   1
  -5   1   5 2443.07 440.773   1
  -5   1   6 5070.54 669.528   1
  -5  -1   6 6447.83 707.952   1
  -5   1   7 8825.82 895.071   1
  -5  -1   7 7887.30 820.483   1
  -5  -1   8 61284.6 2411.84   1
  -5   1   8 61548.0 2462.94   1
  -5  -1   9 2865.41 566.100   1
  -5   1   9 1960.13 479.758   1
  -5   1  10 10199.2 1095.55   1
  -5  -1  10 11847.5 1174.20   1
  -5  -1  11 195.229 271.588   1
  -5   1  11 224.116 227.625   1
  -5   1  12 14496.5 1428.67   1
  -5  -1  12 14312.4 1416.68   1
  -5  -1  13 534.694 348.615   1
  -5   1  13 699.594 364.071   1
  -5  -1  14 6849.72 1067.06   1
  -5   1  14 6429.66 1022.43   1
  -5  -1  15 17.0128 253.900   1
  -5   1  15 180.942 261.936   1
  -5  -1  16 7316.26 1212.50   1
  -5   1  16 6983.27 1147.74   1
  -5   1  17 704.807 457.765   1
  -5  -1  17 1363.98 584.305   1
  -5  -2   2 291.004 126.350   1
  -5  -2   3 61036.6 1775.93   1
  -5  -2   4 2865.01 416.183   1
  -5  -2   5 29484.7 1412.31   1
  -5   2   6 622.417 255.602   1
  -5  -2   6 263.240 157.330   1
  -5   2   7 28743.8 1638.37   1
  -5  -2   7 26714.9 1511.11   1
  -5   2   8 93.7547 197.068   1
  -5  -2   8 256.180 205.909   1
  -5  -2   9 21450.3 1497.94   1
  -5   2   9 21178.8 1523.67   1
  -5   2  10 298.288 183.280   1
  -5  -2  10 1113.60 413.795   1
  -5   2  11 7143.62 962.274   1
  -5  -2  11 5308.38 828.127   1
  -5   2  12 380.958 257.950   1
  -5  -2  12 182.716 205.611   1
  -5  -2  13 5992.93 961.963   1
  -5   2  13 5572.62 908.778   1
  -5   2  14 311.449 309.497   1
  -5  -2  14 45.5546 263.406   1
  -5  -2  15 4338.85 912.681   1
  -5   2  15 3593.30 774.579   1
  -5   2  16 394.861 306.529   1
  -5  -2  16 360.196 290.185   1
  -5   2  17 7945.00 1289.64   1
  -5  -2  17 6996.94 1219.72   1
  -5   2  18 741.450 471.010   1
  -5  -3  -3 261.625 100.875   2
  -5  -3   0 32422.5 970.716   1
  -5  -3   1 3117.37 325.413   1
  -5  -3   2 48581.4 1405.70   1
  -5  -3   3 14089.9 831.106   1
  -5  -3   4 15110.8 932.379   1
  -5  -3   5 2703.69 424.474   1
  -5  -3   6 30226.7 1517.09   1
  -5   3   6 30293.2 1663.46   1
  -5  -3   7 681.242 317.964   1
  -5   3   7 8.72066 94.6651   1
  -5   3   8 16233.4 1317.36   1
  -5  -3   8 15843.1 1231.68   1
  -5   3   9 5223.59 775.321   1
  -5  -3   9 4984.40 729.045   1
  -5  -3  10 8672.84 1016.27   1
  -5   3  10 7651.05 987.086   1
  -5  -3  11 1101.46 410.258   1
  -5   3  11 711.598 325.724   1
  -5  -3  12 17260.8 1563.90   1
  -5   3  12 15946.3 1496.47   1
  -5  -3  13 1985.41 593.537   1
  -5   3  13 2056.71 566.857   1
  -5   3  14 4337.06 854.390   1
  -5  -3  14 4024.59 856.787   1
  -5  -3  15 963.174 519.613   1
  -5   3  15 648.061 398.207   1
  -5   3  16 3799.87 862.635   1
  -5  -3  16 3171.55 800.879   1
  -5   3  17 178.983 227.084   1
  -5  -3  17 58.8863 283.667   1
  -5   3  18 5295.53 1100.66   1
  -5  -4  -3 40511.1 1252.84   2
  -5  -4  -2 369.951 164.034   2
  -5  -4  -1 19247.3 1020.72   2
  -5  -4   0 17298.1 558.079   1
  -5  -4   1 8667.08 487.322   1
  -5  -4   2 295.792 129.520   1
  -5  -4   3 22650.7 1026.28   1
  -5  -4   4 2267.55 362.223   1
  -5  -4   5 5651.52 613.489   1
  -5  -4   6 666.196 255.692   1
  -5  -4   7 29889.3 1622.36   1
  -5   4   7 30598.0 1782.87   1
  -5   4   8 8327.10 960.178   1
  -5  -4   8 8053.43 888.110   1
  -5  -4   9 6647.42 861.019   1
  -5   4   9 6779.30 906.404   1
  -5  -4  10 49458.6 2461.97   1
  -5   4  10 48604.4 2497.30   1
  -5  -4  11 12265.7 1270.00   1
  -5   4  11 14977.1 1431.68   1
  -5   4  12 1008.12 379.459   1
  -5  -4  12 2407.53 604.653   1
  -5   4  13 25823.4 1996.20   1
  -5  -4  13 27218.4 2088.96   1
  -5   4  14-86.0664 206.374   1
  -5  -4  14 207.656 285.736   1
  -5   4  15 5643.11 1006.83   1
  -5  -4  15 4977.47 1002.41   1
  -5   4  16 1368.14 535.503   1
  -5  -4  16 914.167 507.402   1
  -5   4  17 3082.13 807.002   1
  -5  -5  -3 3155.77 418.991   2
  -5  -5  -2 23793.1 1186.56   2
  -5  -5  -1 1209.09 293.773   2
  -5  -5   0 1405.75 325.503   2
  -5  -5   1 523.817 242.801   2
  -5  -5   1 505.155 109.073   1
  -5  -5   2 28283.3 990.903   1
  -5  -5   3 465.333 163.532   1
  -5  -5   4 12806.9 859.821   1
  -5  -5   5 37.3618 69.0347   1
  -5  -5   6 25805.9 1426.32   1
  -5  -5   7 1143.28 341.871   1
  -5   5   7 1216.35 359.398   1
  -5   5   8 31126.6 1912.03   1
  -5  -5   8 32648.2 1819.02   1
  -5   5   9 188.523 176.489   1
  -5  -5   9 120.313 195.249   1
  -5   5  10 10415.5 1179.07   1
  -5  -5  10 10188.0 1134.89   1
  -5   5  11 50.0350 195.026   1
  -5  -5  11 563.131 393.472   1
  -5   5  12 31162.3 2148.32   1
  -5  -5  12 31134.5 2177.19   1
  -5  -5  13 1403.20 503.757   1
  -5   5  13 799.928 361.216   1
  -5   5  14 19047.5 1798.82   1
  -5  -5  14 19921.1 1900.16   1
  -5   5  15 1400.05 506.564   1
  -5  -5  15 1067.90 499.504   1
  -5   5  16 2278.34 687.860   1
  -5  -5  16 2545.59 783.827   1
  -5  -5  17 247.399 302.429   2
  -5  -6  -3 32064.1 1466.33   2
  -5  -6  -2 577.824 222.801   2
  -5  -6  -1 8555.72 825.074   2
  -5  -6   0 1561.56 373.644   2
  -5  -6   1 5644.07 716.929   2
  -5  -6   2 5984.21 761.738   2
  -5  -6   3 21759.9 1482.89   2
  -5  -6   3 23034.6 1046.15   1
  -5  -6   4 4998.21 738.362   2
  -5  -6   4 5058.05 555.943   1
  -5  -6   5 7495.23 736.099   1
  -5  -6   6 1163.49 338.463   1
  -5   6   7 27729.0 1811.42   1
  -5  -6   7 29423.3 1662.91   1
  -5   6   8-6.51822 128.402   1
  -5  -6   8 364.303 251.987   1
  -5   6   9 3513.44 673.544   1
  -5  -6   9 3780.94 679.757   1
  -5  -6  10 554.475 319.609   1
  -5   6  10 431.066 259.831   1
  -5   6  11 6713.81 1002.78   1
  -5  -6  11 8444.71 1105.09   1
  -5  -6  12 42.9841 189.568   1
  -5   6  12 245.916 219.294   1
  -5   6  13 13048.0 1447.80   1
  -5  -6  13 11466.9 1406.88   1
  -5  -6  14 2497.91 689.317   2
  -5   6  14 2287.52 638.385   1
  -5  -6  14 3189.74 792.449   1
  -5  -6  15 2328.34 711.772   1
  -5  -6  15 1896.96 615.841   2
  -5  -6  16 1101.61 525.251   2
  -5  -7  -3 1213.30 323.292   2
  -5  -7  -2 13304.2 1086.64   2
  -5  -7  -1 277.464 183.104   2
  -5  -7   0 6820.52 824.199   2
  -5  -7   1 623.124 318.745   2
  -5  -7   2 26028.2 1706.29   2
  -5  -7   3 12899.1 1220.07   2
  -5  -7   4 22977.8 1673.73   2
  -5  -7   5 5083.63 617.149   1
  -5  -7   5 4766.33 790.523   2
  -5  -7   6 13467.6 1076.38   1
  -5  -7   6 14187.5 1373.48   2
  -5  -7   7 2504.60 622.499   2
  -5  -7   7 2562.31 509.694   1
  -5  -7   8 16297.4 1574.86   2
  -5  -7   8 15906.4 1336.53   1
  -5   7   8 15453.9 1418.59   1
  -5  -7   9-10.2508 112.622   1
  -5  -7   9 249.156 170.703   2
  -5   7   9 205.090 231.729   1
  -5  -7  10 5755.10 882.933   1
  -5  -7  10 5581.39 966.473   2
  -5   7  10 6135.17 942.676   1
  -5  -7  11 222.234 280.818   2
  -5   7  11 88.6552 169.433   1
  -5  -7  11 44.2394 192.816   1
  -5   7  12 6900.57 1045.82   1
  -5  -7  12 7140.08 1092.47   1
  -5  -7  12 7934.64 1202.98   2
  -5  -7  13 460.424 315.867   1
  -5  -7  13 644.341 427.729   2
  -5  -7  14 4890.37 986.186   1
  -5  -7  14 6094.81 1113.13   2
  -5  -7  15-21.5225 198.146   1
  -5  -7  15 48.3038 173.363   2
  -5  -8  -2 1150.53 369.709   2
  -5  -8  -1 9978.40 1045.23   2
  -5  -8   0 4764.60 757.456   2
  -5  -8   1 12593.8 1232.91   2
  -5  -8   2 3022.13 627.715   2
  -5  -8   3 6711.35 955.624   2
  -5  -8   4 2530.43 606.549   2
  -5  -8   5 2749.23 646.400   2
  -5  -8   6 18222.6 1646.71   2
  -5  -8   7 11521.2 1339.76   2
  -5  -8   8 712.265 414.861   2
  -5   8   8 739.598 325.640   1
  -5   8   9 4660.03 821.441   1
  -5  -8   9 5365.28 960.132   2
  -5   8  10 681.737 338.491   1
  -5  -8  10 1646.14 590.288   2
  -5  -8  11 3751.57 837.995   2
  -5  -8  12 1928.56 652.236   2
  -5  -8  13 9058.47 1389.23   2
  -5  -8  14 3040.74 838.542   2
  -5  -9  -2 6529.41 901.003   2
  -5  -9  -1 1864.05 504.661   2
  -5  -9   0 4178.73 748.417   2
  -5  -9   1 316.304 237.744   2
  -5  -9   2 14021.2 1432.29   2
  -5  -9   3 1122.18 435.856   2
  -5  -9   4 10008.9 1241.42   2
  -5  -9   5 1381.66 527.654   2
  -5  -9   6 9221.23 1235.75   2
  -5  -9   7 4785.82 913.341   2
  -5  -9   8 5377.53 995.924   2
  -5   9   8 4109.75 790.314   1
  -5  -9   9 824.416 479.302   2
  -5  -9  10 5782.17 1092.46   2
  -5  -9  11 756.018 434.015   2
  -5  -9  12 6214.11 1182.51   2
  -5 -10  -1 10097.1 1208.06   2
  -5 -10   0 2545.44 635.394   2
  -5 -10   1 9327.80 1207.72   2
  -5 -10   2 3758.30 785.384   2
  -5 -10   3 11172.6 1368.23   2
  -5 -10   4 2549.25 688.079   2
  -5 -10   5 10230.2 1371.96   2
  -5 -10   6 1883.10 641.229   2
  -5 -10   7 12376.3 1555.14   2
  -5 -10   8 4681.78 996.313   2
  -5 -10   9 8168.17 1330.10   2
  -5 -10  10 1870.97 642.029   2
  -5 -11  -1-166.832 159.434   2
  -5 -11   0 3684.71 799.639   2
  -5 -11   1 5051.55 949.568   2
  -5 -11   2 3670.85 835.599   2
  -5 -11   3 5775.90 1051.32   2
  -5 -11   4 6196.42 1096.33   2
  -5 -11   5 2352.03 714.721   2
  -5 -11   6 4441.34 975.266   2
  -5 -11   7 2303.73 704.476   2
  -5 -11   8 4559.04 1009.25   2
  -5 -12   0 1283.42 619.324   2
  -5 -12   1 7084.87 1183.54   2
  -5 -12   2 1553.80 571.469   2
  -5 -12   3 3053.22 838.671   2
  -5 -12   4 984.198 468.971   2
  -4   0  -4 111258. 1360.56   2
  -4   0   3-0.99510 72.6827   1
  -4   0   4 54556.5 1765.83   1
  -4   0   5 29.8497 138.418   1
  -4   0   6 173746. 3538.93   1
  -4   0   7-34.9944 120.371   1
  -4   0   8 71070.7 2513.06   1
  -4   0   9 69.1495 146.269   1
  -4   0  10 19733.4 1471.24   1
  -4   0  11 67.2665 173.620   1
  -4   0  12 14082.1 1357.19   1
  -4   0  13 340.518 275.862   1
  -4   0  14 14356.2 1503.35   1
  -4   0  15-61.2935 155.042   1
  -4   0  16 2473.07 712.617   1
  -4   0  17 402.471 423.107   1
  -4  -1   2 252.240 112.109   1
  -4  -1   3 19374.9 949.457   1
  -4   1   4 146.464 132.575   1
  -4  -1   4 92.2417 108.361   1
  -4  -1   5 18067.0 1059.14   1
  -4   1   5 16242.6 1046.98   1
  -4   1   6 3708.42 529.929   1
  -4  -1   6 3235.90 485.793   1
  -4  -1   7 39985.0 1796.73   1
  -4   1   7 39393.3 1815.28   1
  -4  -1   7 38701.8 747.734   3
  -4  -1   8 282.053 197.670   1
  -4   1   8 503.626 266.437   1
  -4  -1   9 13501.5 1169.12   1
  -4   1   9 11278.1 1069.46   1
  -4  -1  10 551.172 292.859   1
  -4   1  10 269.905 209.747   1
  -4  -1  11 7290.45 950.738   1
  -4   1  11 7318.97 958.052   1
  -4  -1  12 1324.03 457.769   1
  -4   1  12 1860.34 515.352   1
  -4  -1  13 9306.85 1173.20   1
  -4   1  13 10856.5 1247.55   1
  -4   1  14 2904.07 684.623   1
  -4  -1  14 3856.06 801.552   1
  -4   1  15 6575.21 1063.83   1
  -4  -1  15 8775.14 1246.80   1
  -4   1  16 580.495 372.104   1
  -4  -1  16 862.038 438.957   1
  -4  -1  17 6204.90 1142.47   1
  -4   1  17 5677.06 1085.09   1
  -4   1  18 203.556 316.542   1
  -4  -2  -3 13303.9 441.637   2
  -4  -2   1 7699.63 491.660   1
  -4  -2   2 44859.0 1290.62   1
  -4  -2   3 984.361 219.437   1
  -4  -2   4 58728.1 1758.30   1
  -4  -2   5 2271.02 380.752   1
  -4   2   5 2036.74 388.468   1
  -4  -2   6 45860.9 1804.92   1
  -4   2   6 47564.0 1913.96   1
  -4  -2   7-27.5375 76.2168   1
  -4   2   7-23.6397 102.692   1
  -4   2   8 22535.4 1444.27   1
  -4  -2   8 19917.0 1354.62   1
  -4   2   9 1520.35 407.776   1
  -4  -2   9 1193.42 375.044   1
  -4  -2  10 14719.4 1281.53   1
  -4   2  10 16346.0 1348.55   1
  -4  -2  11 423.199 265.767   1
  -4   2  11 282.926 220.772   1
  -4  -2  12 10699.7 1211.01   1
  -4   2  12 11185.8 1225.38   1
  -4  -2  13 834.332 387.087   1
  -4   2  13 1325.90 474.219   1
  -4   2  14 7832.05 1106.34   1
  -4  -2  14 9180.23 1241.87   1
  -4   2  15 385.273 344.920   1
  -4  -2  15 223.687 262.661   1
  -4  -2  16 3588.96 865.523   1
  -4   2  16 3600.32 826.238   1
  -4   2  17 203.132 282.708   1
  -4  -2  17-152.740 251.580   1
  -4   2  18 4215.22 965.669   1
  -4  -3  -4 43.5742 37.4481   2
  -4  -3  -3 37123.7 980.867   2
  -4  -3  -2 1308.99 209.947   2
  -4  -3  -2 1468.08 157.884   1
  -4  -3  -1 13655.4 457.034   1
  -4  -3   0 118.918 65.0390   1
  -4  -3   1 108037. 1666.69   1
  -4  -3   2 122.918 89.6830   1
  -4  -3   3 69484.3 1739.03   1
  -4  -3   4 3621.93 441.128   1
  -4  -3   5 22138.1 1172.49   1
  -4   3   6 50.9873 124.421   1
  -4  -3   6 132.736 101.398   1
  -4  -3   7 21327.1 1328.03   1
  -4   3   7 24479.1 1478.40   1
  -4  -3   8 22893.4 1459.84   1
  -4   3   8 21942.2 1466.14   1
  -4  -3   9 10727.1 1068.81   1
  -4   3   9 10881.1 1069.09   1
  -4   3  10 121.099 147.755   1
  -4  -3  10 17.5609 166.596   1
  -4  -3  11 10762.5 1185.24   1
  -4   3  11 10095.4 1116.83   1
  -4   3  12 548.408 261.026   1
  -4  -3  12 1586.24 518.508   1
  -4   3  13 14755.7 1471.27   1
  -4  -3  13 13833.2 1469.07   1
  -4   3  14 1118.02 442.867   1
  -4  -3  14 1174.65 456.501   1
  -4   3  15 8425.10 1188.33   1
  -4  -3  15 10262.2 1380.70   1
  -4  -3  16 364.620 367.825   1
  -4   3  16-131.022 237.013   1
  -4   3  17 4596.86 966.742   1
  -4  -3  17 5854.21 1144.65   1
  -4   3  18 2310.19 727.433   1
  -4  -4  -4 25991.8 903.624   2
  -4  -4  -3 944.435 203.616   2
  -4  -4  -2 32193.4 1213.28   2
  -4  -4  -1 214.351 132.073   2
  -4  -4   0 26235.7 1217.34   2
  -4  -4   0 25004.4 517.982   1
  -4  -4   1 4027.03 305.667   1
  -4  -4   2 31989.5 1027.29   1
  -4  -4   3 3531.66 398.069   1
  -4  -4   4 13449.6 853.996   1
  -4  -4   5 533.078 220.477   1
  -4   4   6 7728.46 819.112   1
  -4  -4   6 7393.00 754.748   1
  -4  -4   7 1904.52 411.888   1
  -4   4   7 2353.89 485.469   1
  -4  -4   8 12078.0 1087.33   1
  -4   4   8 12130.1 1106.27   1
  -4   4   9 1526.38 406.744   1
  -4  -4   9 898.979 323.248   1
  -4   4  10 22672.6 1625.47   1
  -4  -4  10 25871.7 1754.90   1
  -4  -4  11 27.6127 170.573   1
  -4   4  11-44.5779 130.991   1
  -4   4  12 12510.0 1305.08   1
  -4  -4  12 14061.5 1442.22   1
  -4   4  13 8531.71 1127.88   1
  -4  -4  13 8461.34 1173.80   1
  -4   4  14 9076.25 1207.27   1
  -4  -4  14 11024.2 1391.57   1
  -4   4  15 145.130 205.644   1
  -4  -4  15 186.952 260.115   1
  -4   4  16 6786.68 1124.16   1
  -4  -4  16 9527.30 1410.55   1
  -4   4  17 399.174 378.580   1
  -4  -5  -4 2358.18 338.339   2
  -4  -5  -3 14252.7 869.836   2
  -4  -5  -2 12118.8 840.448   2
  -4  -5  -1 26481.7 1300.25   2
  -4  -5   0 4046.73 532.538   2
  -4  -5   1 11837.0 945.510   2
  -4  -5   2 5160.85 651.493   2
  -4  -5   2 6086.55 463.508   1
  -4  -5   3 12578.2 766.552   1
  -4  -5   4 1485.08 310.081   1
  -4  -5   5 16701.0 1064.98   1
  -4  -5   6 3293.37 513.848   1
  -4   5   7 5608.77 755.646   1
  -4  -5   7 6115.74 753.542   1
  -4   5   8 5010.76 729.941   1
  -4  -5   8 5203.99 732.209   1
  -4   5   9 20055.1 1504.53   1
  -4  -5   9 20802.7 1565.87   1
  -4   5  10 2234.70 526.999   1
  -4  -5  10 1710.16 488.211   1
  -4  -5  11 17994.5 1596.97   1
  -4   5  11 18297.2 1542.14   1
  -4   5  12 2576.04 608.707   1
  -4  -5  12 3222.36 704.717   1
  -4  -5  13 7506.09 1134.76   1
  -4   5  13 7074.30 1027.77   1
  -4   5  14 140.083 254.299   1
  -4  -5  14 193.286 311.505   1
  -4   5  15 4630.91 891.345   1
  -4  -5  15 5591.64 1057.54   1
  -4  -5  15 3891.82 825.297   2
  -4  -5  16 2695.14 754.063   1
  -4  -5  16 1930.79 609.404   2
  -4  -6  -4 14498.7 950.973   2
  -4  -6  -3 1385.16 306.193   2
  -4  -6  -2 3986.08 539.415   2
  -4  -6  -1 5844.23 680.328   2
  -4  -6   0 10502.8 934.777   2
  -4  -6   1 5507.08 701.051   2
  -4  -6   2 39984.8 1919.13   2
  -4  -6   3 1606.22 411.944   2
  -4  -6   4 3114.37 441.518   1
  -4  -6   4 2791.76 537.094   2
  -4  -6   5 2493.75 423.002   1
  -4  -6   5 2378.86 514.729   2
  -4  -6   6 32984.8 1950.82   2
  -4  -6   6 33521.3 1678.16   1
  -4   6   7 101.011 132.407   1
  -4  -6   7 385.140 237.334   1
  -4  -6   7-47.6608 135.587   2
  -4  -6   8 9638.24 1022.20   1
  -4   6   8 9459.93 1027.18   1
  -4  -6   8 11096.4 1201.64   2
  -4  -6   9 16.7237 148.819   2
  -4   6   9 195.352 205.254   1
  -4  -6   9-38.7204 123.855   1
  -4  -6  10 11708.2 1303.46   2
  -4   6  10 11712.9 1220.68   1
  -4  -6  10 12463.0 1281.26   1
  -4   6  11-37.1740 125.494   1
  -4  -6  11 284.965 331.301   1
  -4  -6  11 146.109 215.333   2
  -4  -6  12 9218.27 1225.30   2
  -4  -6  12 7712.80 1121.98   1
  -4   6  12 9338.75 1146.19   1
  -4   6  13 208.157 237.592   1
  -4  -6  13-93.1130 171.864   1
  -4  -6  13 39.5165 225.671   2
  -4  -6  14 3553.47 813.647   1
  -4  -6  14 3195.73 758.594   2
  -4  -6  15 323.004 318.625   1
  -4  -6  15 100.964 223.693   2
  -4  -6  16 5340.09 1045.52   2
  -4  -7  -4 2338.09 432.166   2
  -4  -7  -3 26679.2 1487.31   2
  -4  -7  -2 3579.09 562.244   2
  -4  -7  -1 26822.2 1570.30   2
  -4  -7   0 1950.38 439.620   2
  -4  -7   1 35152.6 1887.42   2
  -4  -7   2 9695.20 1023.48   2
  -4  -7   3 22961.5 1606.21   2
  -4  -7   4 4564.53 737.128   2
  -4  -7   5 18435.4 1504.83   2
  -4  -7   6 3321.56 675.402   2
  -4   7   7 17475.7 1416.96   1
  -4  -7   7 15983.0 1482.10   2
  -4  -7   8 7052.42 1022.55   2
  -4  -7   8 5705.98 801.729   1
  -4   7   8 4777.75 764.363   1
  -4   7   9 7279.13 951.979   1
  -4  -7   9 6746.94 1015.30   2
  -4  -7   9 7508.30 975.990   1
  -4   7  10 147.840 220.217   1
  -4  -7  10 21.4784 173.191   1
  -4  -7  10 183.420 287.400   2
  -4  -7  11 11382.8 1408.75   2
  -4   7  11 10540.8 1207.72   1
  -4  -7  11 9555.78 1209.96   1
  -4  -7  12 3892.79 831.557   2
  -4  -7  12 4690.87 887.895   1
  -4  -7  13 9340.00 1304.32   2
  -4  -7  14 317.673 376.044   2
  -4  -7  15 3041.67 799.659   2
  -4  -8  -3 217.693 204.337   2
  -4  -8  -2 5538.31 761.470   2
  -4  -8  -1-45.0912 111.636   2
  -4  -8   0 9604.34 1045.85   2
  -4  -8   1 1952.27 503.955   2
  -4  -8   2 13268.3 1273.57   2
  -4  -8   3 8215.75 1030.61   2
  -4  -8   4 7429.86 1004.31   2
  -4  -8   5 2937.59 646.461   2
  -4  -8   6 1049.83 424.967   2
  -4  -8   7 3565.63 747.701   2
  -4   8   7 4226.54 718.447   1
  -4  -8   8 5642.05 1044.95   2
  -4   8   8 4195.74 733.589   1
  -4   8   9 3684.72 710.357   1
  -4  -8   9 4131.33 821.646   2
  -4  -8  10 2655.81 704.754   2
  -4  -8  11 1246.21 548.516   2
  -4  -8  12 9819.45 1393.86   2
  -4  -8  13 522.738 357.737   2
  -4  -8  14 5471.64 1085.82   2
  -4  -9  -3 17303.9 1417.48   2
  -4  -9  -2 3864.11 687.679   2
  -4  -9  -1 8357.84 1035.61   2
  -4  -9   0 39.6016 209.472   2
  -4  -9   1 13793.1 1374.46   2
  -4  -9   2 6061.61 930.760   2
  -4  -9   3 6311.63 968.006   2
  -4  -9   4 567.203 362.698   2
  -4  -9   5 14154.9 1505.59   2
  -4  -9   6 1934.54 584.854   2
  -4  -9   7 21167.4 1894.61   2
  -4  -9   8 3112.68 754.690   2
  -4  -9   9 4922.63 950.391   2
  -4  -9  10 1545.35 553.864   2
  -4  -9  11 5632.64 1086.52   2
  -4  -9  12 1991.51 664.909   2
  -4 -10  -2 1800.36 513.808   2
  -4 -10  -1 183.772 249.550   2
  -4 -10   0 2034.31 555.984   2
  -4 -10   1 3633.07 741.499   2
  -4 -10   2 6163.60 1003.60   2
  -4 -10   3 2843.76 695.465   2
  -4 -10   4 9213.26 1253.56   2
  -4 -10   5 463.756 281.743   2
  -4 -10   6 10662.4 1395.12   2
  -4 -10   7 3785.74 862.764   2
  -4 -10   8 14345.0 1685.06   2
  -4 -10   9 738.220 425.925   2
  -4 -10  10 4940.46 1034.09   2
  -4 -10  11 4945.31 1118.08   2
  -4 -11  -2 4390.59 838.995   2
  -4 -11  -1 1532.50 515.282   2
  -4 -11   0 5575.94 978.874   2
  -4 -11   1 1980.58 595.794   2
  -4 -11   2 3789.33 830.665   2
  -4 -11   3 3330.17 778.434   2
  -4 -11   4 1497.62 551.548   2
  -4 -11   5 7313.07 1213.76   2
  -4 -11   6 6126.84 1116.32   2
  -4 -11   7 7827.84 1284.87   2
  -4 -11   8 2157.73 716.215   2
  -4 -12  -1 4528.15 924.906   2
  -4 -12   0 3983.55 873.348   2
  -4 -12   1 4026.35 899.674   2
  -4 -12   2 9845.54 1418.45   2
  -4 -12   3 2081.54 727.566   2
  -4 -12   4 2805.87 778.897   2
  -4 -12   5 114.199 208.103   2
  -4 -13  -1 5690.81 1079.48   2
  -3   0  -3 92656.5 1134.65   2
  -3   0   3 61976.5 1623.51   1
  -3   0   4 221.569 127.031   1
  -3   0   5 4049.24 233.108   3
  -3   0   5 4321.37 508.117   1
  -3   0   6 177.031 139.432   1
  -3   0   7 86292.9 2529.66   1
  -3   0   8 33.5133 85.3056   1
  -3   0   9 33713.3 1790.24   1
  -3   0  10 164.434 171.490   1
  -3   0  11 19164.4 1496.79   1
  -3   0  12 479.822 326.695   1
  -3   0  13 9562.05 1164.83   1
  -3   0  14-6.65649 220.149   1
  -3   0  15 11928.2 1427.35   1
  -3   0  16 245.920 335.553   1
  -3   0  17 8043.98 1275.73   1
  -3   0  17 11066.8 1418.49   4
  -3   0  18 867.150 528.915   4
  -3  -1   2 37405.0 1103.98   1
  -3  -1   3 21577.8 932.064   1
  -3  -1   4 26680.7 1135.56   1
  -3   1   4 27200.4 1184.07   1
  -3  -1   5 5844.29 292.263   3
  -3   1   5 6121.64 612.787   1
  -3  -1   5 6044.53 588.782   1
  -3  -1   6 46455.5 1762.16   1
  -3  -1   6 46348.6 658.855   3
  -3   1   6 47701.7 1797.25   1
  -3   1   7 444.641 223.607   1
  -3  -1   7 559.524 230.229   1
  -3  -1   8 43681.8 1946.73   1
  -3   1   8 42521.2 1915.07   1
  -3   1   9 193.525 146.460   1
  -3  -1   9 261.127 208.012   1
  -3  -1  10 4437.90 684.712   1
  -3   1  10 4379.43 681.697   1
  -3   1  11 407.981 267.771   1
  -3  -1  11 90.4997 188.874   1
  -3  -1  12 11853.8 1257.18   1
  -3   1  12 14051.8 1327.78   1
  -3  -1  13 6441.08 978.967   1
  -3   1  13 7816.18 1057.91   1
  -3   1  14 5735.09 941.200   1
  -3  -1  14 4110.35 810.075   1
  -3   1  15 1567.70 542.338   1
  -3  -1  15 1130.89 463.746   1
  -3  -1  16 7131.41 1067.09   4
  -3  -1  16 5698.84 1055.74   1
  -3   1  16 4153.22 896.239   1
  -3  -1  17 2780.12 745.973   4
  -3   1  17 1029.12 519.564   1
  -3   1  17 3351.22 841.398   4
  -3   1  18 8151.08 1283.54   4
  -3   1  18 5525.29 1098.21   1
  -3  -2  -3 45251.1 735.529   2
  -3  -2  -2 1069.60 145.295   2
  -3  -2   0 10701.6 420.247   1
  -3  -2   1 32814.3 868.127   1
  -3  -2   2 60.0042 57.7411   1
  -3  -2   3 36957.6 1205.38   1
  -3  -2   4 6063.66 558.522   1
  -3  -2   5 37089.3 1469.29   1
  -3   2   5 37286.1 1523.57   1
  -3  -2   6 1351.28 313.409   1
  -3   2   6 830.179 247.890   1
  -3  -2   7 55959.1 2095.67   1
  -3   2   7 55605.8 2071.44   1
  -3  -2   8 4728.58 645.067   1
  -3  -2   8 4215.15 225.375   3
  -3  -2   8 4330.09 218.728   3
  -3   2   8 4563.10 629.701   1
  -3  -2   9 14004.7 1176.40   1
  -3   2   9 14303.1 1170.58   1
  -3  -2  10 353.645 273.947   1
  -3   2  10 177.964 191.959   1
  -3  -2  11 8442.94 1028.21   1
  -3   2  11 7523.40 940.610   1
  -3   2  12 142.421 223.425   1
  -3  -2  12 428.045 292.345   1
  -3   2  13 16785.6 1527.37   1
  -3  -2  13 16833.5 1592.64   1
  -3   2  14 1795.11 559.602   1
  -3  -2  14 2323.83 622.784   1
  -3   2  15 4889.07 893.178   1
  -3  -2  15 8355.29 1213.89   1
  -3   2  16-76.5737 188.538   1
  -3  -2  16-233.970 260.524   1
  -3  -2  17 5225.30 1076.90   1
  -3   2  17 5968.89 1084.27   1
  -3   2  17 6917.84 1180.95   4
  -3   2  18 116.026 311.173   1
  -3  -3  -3 898.564 129.122   1
  -3  -3  -3 954.580 162.680   2
  -3  -3  -2 44807.3 1177.32   2
  -3  -3  -1 1574.58 246.338   2
  -3  -3   0 45574.7 695.376   1
  -3  -3   1 1060.40 153.540   1
  -3  -3   2 63845.4 1399.73   1
  -3  -3   3 25677.9 1018.35   1
  -3  -3   4 20169.0 1001.34   1
  -3   3   5 9267.80 782.423   1
  -3  -3   5 9916.75 775.738   1
  -3  -3   6 43146.9 1737.81   1
  -3   3   6 43717.6 1790.66   1
  -3   3   7 9964.78 896.126   1
  -3  -3   7 11070.8 953.661   1
  -3  -3   8 29016.0 1629.23   1
  -3   3   8 30181.2 1640.46   1
  -3   3   9 66.9519 93.1224   1
  -3  -3   9 181.935 216.141   1
  -3   3  10 19579.1 1451.01   1
  -3  -3  10 19341.4 1503.74   1
  -3  -3  11 633.494 361.089   1
  -3   3  11 479.023 290.285   1
  -3   3  12 21673.8 1652.73   1
  -3  -3  12 21780.0 1754.04   1
  -3   3  13 1226.97 422.900   1
  -3  -3  13 1190.50 499.158   1
  -3  -3  14 5286.26 955.515   1
  -3   3  14 5569.18 919.085   1
  -3   3  15 123.049 200.826   1
  -3  -3  15 380.709 284.468   1
  -3   3  16 12659.2 1523.72   1
  -3  -3  16 12212.4 1579.12   1
  -3   3  17 768.984 454.962   1
  -3  -3  17 700.217 417.146   1
  -3  -4  -4 1127.76 142.016   1
  -3  -4  -4 1194.22 211.741   2
  -3  -4  -3 31101.9 1111.59   2
  -3  -4  -2 1076.52 224.218   2
  -3  -4  -1 18987.4 963.079   2
  -3  -4   0 1813.80 319.302   2
  -3  -4   1 126245. 2716.27   2
  -3  -4   1 126634. 1662.55   1
  -3  -4   2 17128.1 751.094   1
  -3  -4   3 20478.9 946.794   1
  -3  -4   4 1561.01 296.424   1
  -3  -4   5 8703.18 752.549   1
  -3   4   6 4536.70 587.048   1
  -3  -4   6 4871.80 602.412   1
  -3   4   7 19525.3 1280.39   1
  -3  -4   7 20260.4 1316.04   1
  -3   4   8 491.965 233.631   1
  -3  -4   8-24.8681 117.859   1
  -3   4   9 4531.20 686.046   1
  -3  -4   9 3250.56 613.768   1
  -3  -4  10 1282.61 439.531   1
  -3   4  10 1033.40 352.469   1
  -3   4  11 20668.0 1560.09   1
  -3  -4  11 20544.1 1654.72   1
  -3   4  12 9554.51 1112.75   1
  -3  -4  12 10179.4 1234.06   1
  -3   4  13 14548.9 1419.48   1
  -3  -4  13 13940.5 1512.70   1
  -3   4  14 4.94667 175.194   1
  -3  -4  14 943.549 483.860   1
  -3   4  15 4892.35 905.368   1
  -3  -4  15 4852.87 975.379   1
  -3  -4  15 3608.53 762.121   2
  -3   4  16 802.494 411.521   1
  -3  -4  16 1486.73 566.294   1
  -3  -5  -4 10233.5 718.460   2
  -3  -5  -3 7904.74 650.410   2
  -3  -5  -2 13954.7 902.888   2
  -3  -5  -1 2054.44 366.384   2
  -3  -5   0 21747.4 1206.33   2
  -3  -5   1 11003.7 896.471   2
  -3  -5   2 67038.1 2261.62   2
  -3  -5   3 14812.7 1092.00   2
  -3  -5   3 10968.3 728.538   1
  -3  -5   4 6269.06 604.505   1
  -3  -5   4 7105.77 794.088   2
  -3  -5   5 1864.52 370.125   1
  -3  -5   5 1718.72 401.953   2
  -3   5   6 8249.14 829.254   1
  -3  -5   6 8238.99 815.872   1
  -3   5   7 619.438 263.249   1
  -3  -5   7 732.175 255.991   1
  -3  -5   8 10316.3 1029.06   1
  -3   5   8 10629.8 1006.98   1
  -3  -5   9 4071.77 685.977   1
  -3   5   9 2405.73 512.401   1
  -3   5  10 1175.71 383.054   1
  -3  -5  10 1737.86 500.872   1
  -3   5  11 5901.54 843.115   1
  -3  -5  11 6070.58 932.384   1
  -3  -5  12 20075.8 1693.26   2
  -3   5  12 17124.7 1499.81   1
  -3  -5  12 17367.5 1648.66   1
  -3  -5  13 3662.58 793.923   1
  -3  -5  13 3599.97 768.346   2
  -3   5  13 3273.81 687.153   1
  -3   5  14 2313.24 616.761   1
  -3  -5  14 3604.21 834.294   1
  -3  -5  14 2510.14 632.021   2
  -3  -5  15 729.303 414.791   1
  -3  -5  15 1449.43 537.727   2
  -3  -5  16 2511.94 728.193   1
  -3  -6  -4 3981.23 509.644   2
  -3  -6  -3 5666.01 624.369   2
  -3  -6  -2 306.903 171.345   2
  -3  -6  -1 2621.77 455.669   2
  -3  -6   0 3935.01 561.782   2
  -3  -6   1 43835.7 1937.94   2
  -3  -6   2 1681.29 399.471   2
  -3  -6   3 18738.8 1328.78   2
  -3  -6   4 151.301 158.368   2
  -3  -6   5 27947.1 1717.06   2
  -3  -6   6 199.555 167.830   2
  -3  -6   6 9.33081 93.7695   1
  -3   6   6 219.651 154.610   1
  -3  -6   7 11320.5 1166.59   2
  -3  -6   7 11635.5 1066.01   1
  -3   6   7 11995.6 1066.64   1
  -3   6   8 2059.44 444.875   1
  -3  -6   8 2032.95 480.155   1
  -3  -6   8 1424.51 433.373   2
  -3  -6   9 17759.5 1534.73   2
  -3  -6   9 19406.5 1527.84   1
  -3   6   9 15626.5 1291.10   1
  -3   6  10 1293.78 404.564   1
  -3  -6  10 1652.97 477.236   1
  -3  -6  10 1804.93 509.276   2
  -3  -6  11 18114.7 1639.51   2
  -3   6  11 19597.7 1547.16   1
  -3  -6  11 20353.6 1726.98   1
  -3   6  12 146.082 186.040   1
  -3  -6  12 903.485 405.166   1
  -3  -6  12 927.274 383.868   2
  -3  -6  13 1653.86 546.023   1
  -3  -6  13 1619.01 522.515   2
  -3  -6  14 448.999 306.618   2
  -3  -6  15 2424.04 681.193   2
  -3  -7  -4 27878.9 1491.99   2
  -3  -7  -3 8934.41 869.552   2
  -3  -7  -2 10958.0 984.363   2
  -3  -7  -1 4607.48 656.362   2
  -3  -7   0 36418.7 1864.35   2
  -3  -7   1 9133.12 965.380   2
  -3  -7   2 29658.7 1762.28   2
  -3  -7   3 893.974 360.400   2
  -3  -7   4 16643.0 1381.93   2
  -3  -7   5 3068.39 614.255   2
  -3  -7   6 14992.1 1403.26   2
  -3   7   7 4525.89 679.239   1
  -3  -7   7 4730.60 811.550   2
  -3   7   8 11470.0 1105.74   1
  -3  -7   8 11096.8 1247.15   2
  -3   7   9 3934.34 675.764   1
  -3  -7   9 4623.24 841.111   2
  -3  -7  10 13317.7 1442.32   2
  -3  -7  11 3697.98 786.535   2
  -3  -7  12 7534.41 1140.21   2
  -3  -7  13 504.471 346.105   2
  -3  -7  14 6443.23 1112.93   2
  -3  -7  15 275.921 268.853   2
  -3  -8  -4 7035.50 832.537   2
  -3  -8  -3 21038.6 1463.10   2
  -3  -8  -2 4817.57 709.311   2
  -3  -8  -1 8475.51 957.718   2
  -3  -8   0 3292.15 611.733   2
  -3  -8   1 9963.73 1074.42   2
  -3  -8   2 2652.04 580.375   2
  -3  -8   3 10672.3 1162.78   2
  -3  -8   4 1054.43 391.117   2
  -3  -8   5 9491.98 1147.34   2
  -3  -8   6 12561.4 1350.55   2
  -3  -8   7 8396.86 1129.57   2
  -3   8   7 7452.33 900.259   1
  -3  -8   8 1288.16 467.504   2
  -3  -8   9 1419.73 492.319   2
  -3  -8  10 5238.12 955.244   2
  -3  -8  11 8875.73 1277.92   2
  -3  -8  12 1661.20 601.104   2
  -3  -8  13 6007.50 1089.12   2
  -3  -8  14 117.211 198.174   2
  -3  -9  -3 625.348 318.435   2
  -3  -9  -2 6834.85 911.673   2
  -3  -9  -1 104.121 109.287   2
  -3  -9   0 16768.6 1490.35   2
  -3  -9   1 4334.49 769.112   2
  -3  -9   2 10269.9 1195.03   2
  -3  -9   3-65.5713 185.522   2
  -3  -9   4 4097.66 770.123   2
  -3  -9   5 2950.94 697.174   2
  -3  -9   6 12786.0 1430.44   2
  -3  -9   7 1292.20 480.821   2
  -3  -9   8 4491.38 894.490   2
  -3  -9   9 560.700 373.156   2
  -3  -9  10 11765.9 1510.21   2
  -3  -9  11 1769.96 596.236   2
  -3  -9  12 3256.96 827.151   2
  -3  -9  13 859.577 419.066   2
  -3 -10  -3 3202.81 683.954   2
  -3 -10  -2 4665.81 810.555   2
  -3 -10  -1 3810.11 762.050   2
  -3 -10   0 5903.73 942.249   2
  -3 -10   1 925.390 388.028   2
  -3 -10   2 2022.58 601.751   2
  -3 -10   3 7362.09 1111.80   2
  -3 -10   4 3874.95 818.474   2
  -3 -10   5 8588.10 1237.09   2
  -3 -10   6 2779.24 712.902   2
  -3 -10   7 13164.4 1558.28   2
  -3 -10   8 1222.72 542.069   2
  -3 -10   9 7460.22 1216.79   2
  -3 -10  10 2853.50 791.575   2
  -3 -10  11 1933.03 707.767   2
  -3  10  12 4267.68 963.509   4
  -3 -11  -3 2674.37 657.938   2
  -3 -11  -2 4473.29 847.093   2
  -3 -11  -1 1917.33 624.348   2
  -3 -11   0 6322.30 1047.09   2
  -3 -11   1 9623.29 1302.14   2
  -3 -11   2 2120.90 610.267   2
  -3 -11   3 2286.24 677.230   2
  -3 -11   4 6917.49 1160.45   2
  -3 -11   5 1023.32 507.108   2
  -3 -11   6 7049.69 1200.05   2
  -3 -11   7 2009.30 663.154   2
  -3 -11   8 4444.72 976.069   2
  -3 -12  -2 1203.06 612.814   2
  -3 -12  -1 6337.15 1090.59   2
  -3 -12   0 3722.65 843.864   2
  -3 -12   1 2598.68 750.757   2
  -3 -12   2 9326.61 1392.78   2
  -3 -12   3 2066.56 659.419   2
  -3 -12   4 2816.76 786.686   2
  -3 -12   5 5423.14 1109.87   2
  -3 -13  -1 3432.18 885.396   2
  -3 -13   0 4100.02 920.594   2
  -2   0  -2 84914.7 916.676   2
  -2   0   2 74836.1 1006.34   3
  -2   0   2 73332.8 1435.18   1
  -2   0   3 109.013 45.3000   3
  -2   0   3 268.741 127.373   1
  -2   0   4 27552.7 1098.64   1
  -2   0   5 88.8382 91.2049   1
  -2   0   6 63849.7 1979.94   1
  -2   0   7 178.587 157.426   1
  -2   0   8 4783.19 618.208   1
  -2   0   9 363.215 259.443   1
  -2   0  10 21656.3 1494.42   1
  -2   0  11 276.851 257.139   1
  -2   0  12 26034.4 1813.00   1
  -2   0  13 271.438 228.080   1
  -2   0  14 9193.01 1209.33   1
  -2   0  15 1622.90 621.265   4
  -2   0  15 112.558 209.158   1
  -2   0  16 7568.22 1139.54   4
  -2   0  16 5692.00 1029.39   1
  -2   0  17 450.830 451.079   4
  -2   0  17 91.3650 275.927   1
  -2   0  18 5758.83 1065.40   4
  -2  -1   1 116273. 1450.96   1
  -2  -1   2 93129.0 1568.54   1
  -2   1   3 23462.1 937.008   1
  -2  -1   3 24226.9 920.221   1
  -2  -1   4 135.285 95.7754   1
  -2   1   4 129.966 108.830   1
  -2  -1   5 45426.5 1559.81   1
  -2   1   5 45480.7 1553.96   1
  -2  -1   6 1758.37 345.136   1
  -2   1   6 1565.08 323.599   1
  -2  -1   7 34417.8 1594.67   1
  -2   1   7 32794.5 1538.84   1
  -2  -1   8 414.222 221.259   1
  -2   1   8 412.816 187.204   1
  -2  -1   9 13323.1 1119.22   1
  -2   1   9 12166.0 1048.04   1
  -2   1  10-21.9491 123.062   1
  -2  -1  10 265.261 283.289   1
  -2   1  11 18677.0 1444.81   1
  -2  -1  11 20192.8 1555.41   1
  -2   1  12 6146.34 874.690   1
  -2  -1  12 5863.29 886.448   1
  -2   1  13 12432.8 1301.50   1
  -2  -1  13 13767.8 1424.97   1
  -2  -1  14 21.9956 172.962   1
  -2   1  14 461.483 303.401   1
  -2   1  15 827.439 377.391   1
  -2  -1  15 3128.60 733.778   4
  -2  -1  15 2220.11 654.375   1
  -2   1  15 2652.09 739.946   4
  -2   1  16 679.420 375.788   1
  -2  -1  16 621.221 349.236   1
  -2  -1  16 1443.51 509.228   4
  -2   1  16 2091.11 653.062   4
  -2   1  17 2891.02 750.696   1
  -2   1  17 3541.10 838.682   4
  -2  -1  17 3582.08 845.905   4
  -2  -1  17 4659.04 981.652   1
  -2   1  18 88.1657 267.417   1
  -2  -2  -2 15879.2 446.103   1
  -2  -2  -2 15348.4 516.918   2
  -2  -2  -1 39167.5 928.584   2
  -2  -2   1 583.633 106.568   1
  -2  -2   2 55607.6 1217.71   1
  -2  -2   3 1977.50 268.315   1
  -2  -2   4 8179.57 618.216   1
  -2   2   4 8688.81 639.684   1
  -2  -2   5 3472.64 444.546   1
  -2   2   5 2792.06 397.531   1
  -2  -2   6 54449.7 1898.13   1
  -2   2   6 51030.5 1791.85   1
  -2   2   7 7391.22 726.696   1
  -2  -2   7 8322.89 801.840   1
  -2  -2   7 7804.34 366.551   3
  -2  -2   8 27614.0 1561.86   1
  -2   2   8 24539.9 1396.02   1
  -2  -2   8 26037.3 610.891   3
  -2   2   9 130.296 181.690   1
  -2  -2   9 82.8351 159.737   1
  -2   2  10 28594.0 1696.70   1
  -2  -2  10 24373.0 1644.72   1
  -2   2  11 1507.79 438.081   1
  -2  -2  11 2393.78 553.848   1
  -2   2  12 12244.9 1228.65   1
  -2  -2  12 14954.4 1425.35   1
  -2   2  13 555.832 283.141   1
  -2  -2  13 859.241 410.730   1
  -2   2  14 3147.96 682.432   1
  -2  -2  14 3636.86 778.319   1
  -2  -2  14 4672.50 808.165   4
  -2  -2  15 1072.90 462.954   1
  -2  -2  15 2851.79 671.497   4
  -2   2  15 2012.34 702.365   4
  -2   2  15 850.012 427.724   1
  -2   2  16 6139.75 1047.32   1
  -2  -2  16 7372.17 1204.36   1
  -2   2  16 8669.78 1302.87   4
  -2   2  17 836.855 542.686   4
  -2  -2  17 624.515 393.545   1
  -2   2  17 177.938 240.972   1
  -2   2  18 2143.07 674.639   1
  -2  -3  -3 67609.2 1362.21   2
  -2  -3  -3 65900.1 1017.99   1
  -2  -3  -2 1511.81 225.506   2
  -2  -3  -1 17696.5 788.789   2
  -2  -3   0 14561.2 756.088   2
  -2  -3   1 96090.3 2053.14   2
  -2  -3   1 96058.6 1395.36   1
  -2  -3   2 42236.0 1141.41   1
  -2  -3   3 20827.1 911.293   1
  -2  -3   4 5166.85 510.260   1
  -2  -3   5 26545.8 1261.62   1
  -2   3   5 28003.4 1269.12   1
  -2   3   6 9414.00 781.648   1
  -2  -3   6 9871.99 844.831   1
  -2   3   7 31490.7 1510.75   1
  -2  -3   7 35008.9 1684.30   1
  -2  -3   8 126.518 80.1909   3
  -2  -3   8 229.814 171.579   1
  -2   3   8-68.5734 117.446   1
  -2   3   9 19388.4 1324.53   1
  -2  -3   9 21119.7 1488.21   1
  -2   3  10 3791.93 617.294   1
  -2  -3  10 4308.14 710.401   1
  -2   3  11 40370.0 2112.34   1
  -2  -3  11 41789.8 2340.22   1
  -2   3  12 1222.71 389.892   1
  -2  -3  12 626.734 327.498   1
  -2   3  13 14047.1 1366.96   1
  -2  -3  13 13752.3 1201.47   4
  -2  -3  13 12172.5 1384.68   1
  -2   3  14 1105.97 456.292   1
  -2  -3  14 1034.26 498.331   1
  -2   3  15 8099.16 1199.93   4
  -2  -3  15 9511.80 1339.95   1
  -2   3  15 6105.73 985.219   1
  -2  -3  16 1654.60 622.320   1
  -2   3  16 1261.37 490.414   1
  -2  -4  -3 310.265 131.298   2
  -2  -4  -2 14575.0 815.460   2
  -2  -4  -1 846.701 222.849   2
  -2  -4   0 88793.1 2152.36   2
  -2  -4   1 25461.0 1200.59   2
  -2  -4   2 16881.9 1013.21   2
  -2  -4   3 15342.6 833.068   1
  -2  -4   3 15140.5 1001.34   2
  -2  -4   3 14679.3 473.505   4
  -2  -4   4 62555.2 2108.67   2
  -2  -4   4 60976.7 1852.77   1
  -2  -4   5 218.032 135.494   1
  -2   4   5 398.421 200.665   1
  -2   4   6 12097.4 907.436   1
  -2  -4   6 13133.6 1002.51   1
  -2  -4   7 4154.61 611.860   1
  -2   4   7 4999.60 617.381   1
  -2   4   8 11006.5 953.054   1
  -2  -4   8 9486.11 967.837   1
  -2  -4   9 250.141 181.234   1
  -2   4   9 458.885 201.174   1
  -2   4  10 13441.8 1165.18   1
  -2  -4  10 10577.3 1136.60   1
  -2  -4  11 1138.12 422.689   1
  -2   4  11 485.019 285.579   1
  -2  -4  12 1619.09 520.931   1
  -2  -4  12 1751.93 491.737   2
  -2   4  12 1400.54 441.664   1
  -2  -4  13 517.926 320.717   1
  -2   4  13 619.211 290.812   1
  -2  -4  13 326.283 256.566   2
  -2   4  14 9295.49 1164.71   1
  -2  -4  14 11417.6 1266.18   2
  -2  -4  14 11114.8 1417.55   1
  -2   4  15 5056.70 1011.28   4
  -2  -4  15 2667.02 749.457   1
  -2   4  16 9834.60 1399.80   4
  -2  -4  16 8260.86 1319.26   1
  -2  -5  -3 10029.4 747.153   2
  -2  -5  -2 4374.28 514.218   2
  -2  -5  -1 35227.4 1480.94   2
  -2  -5   0 2182.44 393.235   2
  -2  -5   1 32172.0 1523.49   2
  -2  -5   2 8118.63 781.858   2
  -2  -5   3 31277.2 606.203   4
  -2  -5   3 34644.1 1651.68   2
  -2  -5   4 132.614 134.055   2
  -2   5   5 41932.8 1682.27   1
  -2  -5   5 41804.8 1928.10   2
  -2  -5   5 39531.2 649.177   4
  -2  -5   5 43853.2 1765.33   1
  -2  -5   6 6145.71 762.227   2
  -2  -5   6 6977.58 758.724   1
  -2   5   6 7543.87 739.456   1
  -2   5   7 15600.9 1121.47   1
  -2  -5   7 16587.1 1235.88   1
  -2  -5   7 16798.5 1311.26   2
  -2  -5   8 523.685 249.556   1
  -2  -5   8 771.628 311.426   2
  -2   5   8 362.200 213.005   1
  -2  -5   9 7858.50 944.485   2
  -2  -5   9 8217.07 972.128   1
  -2   5   9 7425.80 827.533   1
  -2  -5  10 1032.61 391.988   1
  -2   5  10 1401.71 396.501   1
  -2  -5  10 1095.86 404.445   2
  -2   5  11 2547.92 541.426   1
  -2  -5  11 1958.03 539.263   1
  -2  -5  11 2822.18 626.911   2
  -2   5  12 3540.68 669.425   1
  -2  -5  12 3775.29 784.594   1
  -2  -5  12 4161.03 756.598   2
  -2  -5  13 447.069 292.686   1
  -2  -5  13 778.273 364.974   2
  -2  -5  14-25.8661 155.068   2
  -2   5  15 16544.4 1786.25   4
  -2  -6  -4 11218.7 878.022   2
  -2  -6  -3 12173.6 928.297   2
  -2  -6  -2 2860.59 468.581   2
  -2  -6  -1 1310.09 317.192   2
  -2  -6   0 42308.3 1843.06   2
  -2  -6   1 2087.75 419.114   2
  -2  -6   2 8239.22 852.470   2
  -2  -6   3 529.955 253.804   2
  -2  -6   4 22563.3 1489.20   2
  -2  -6   5-71.3716 158.896   2
  -2   6   6 38349.0 1726.45   1
  -2  -6   6 37305.1 2008.02   2
  -2   6   7 2870.94 497.387   1
  -2  -6   7 3439.06 625.051   2
  -2  -6   8 8127.35 1004.84   2
  -2   6   8 7083.76 797.279   1
  -2   6   9 956.840 289.611   1
  -2  -6   9 1749.80 493.942   2
  -2   6  10 6263.41 803.337   1
  -2  -6  10 8155.31 1071.88   2
  -2  -6  11 8813.35 1124.87   2
  -2  -6  12 4516.21 865.945   2
  -2  -6  13 1999.13 591.904   2
  -2  -6  14 4373.50 860.813   2
  -2   6  14 6294.99 1090.63   4
  -2   6  15 4506.22 984.767   4
  -2  -7  -3 18709.1 1275.92   2
  -2  -7  -2 3399.48 561.055   2
  -2  -7  -1 19650.1 1354.80   2
  -2  -7   0 2588.13 497.697   2
  -2  -7   1 13155.4 1161.41   2
  -2  -7   2 2249.53 490.887   2
  -2  -7   3 12910.6 1184.89   2
  -2  -7   4 961.461 349.648   2
  -2  -7   5 15888.0 1381.06   2
  -2  -7   6 1852.93 512.967   2
  -2   7   6 1930.47 400.511   1
  -2   7   7 18790.5 1299.70   1
  -2  -7   7 18340.6 1550.28   2
  -2  -7   8 9959.81 1162.60   2
  -2   7   8 9366.96 939.711   1
  -2  -7   9 16397.1 1544.30   2
  -2  -7  10 719.208 361.785   2
  -2  -7  11 8224.93 1162.64   2
  -2  -7  12 1896.14 579.620   2
  -2  -7  13 6577.91 1083.64   2
  -2  -7  14 8.56195 161.137   2
  -2   7  14 2213.64 759.443   4
  -2  -8  -3 14997.3 1248.85   2
  -2  -8  -2 48685.1 2283.98   2
  -2  -8  -1 5604.26 787.800   2
  -2  -8   0 28340.6 1795.17   2
  -2  -8   1 1281.30 400.900   2
  -2  -8   2 7634.42 955.520   2
  -2  -8   3 1803.99 483.145   2
  -2  -8   4 5239.95 834.982   2
  -2  -8   5 4220.35 774.516   2
  -2  -8   6 7873.26 1055.76   2
  -2  -8   7 5129.96 868.514   2
  -2  -8   8 15113.6 1535.49   2
  -2  -8   9 5837.90 971.112   2
  -2  -8  10 7370.31 1120.93   2
  -2  -8  11 2586.97 688.759   2
  -2  -8  12 6347.90 1087.16   2
  -2   8  13 2405.03 758.064   4
  -2  -8  13 766.769 462.249   2
  -2  -8  14 4052.85 905.602   2
  -2  -9  -3 1598.46 450.220   2
  -2  -9  -2 4569.94 761.081   2
  -2  -9  -1 2459.42 572.480   2
  -2  -9   0 94.9878 178.860   2
  -2  -9   1 8874.26 1106.91   2
  -2  -9   2 335.836 285.126   2
  -2  -9   3 4343.88 790.568   2
  -2  -9   4 534.667 332.212   2
  -2  -9   5 14170.7 1475.06   2
  -2  -9   6 183.793 193.897   2
  -2  -9   7 1590.41 486.125   2
  -2  -9   8 1103.06 463.541   2
  -2  -9   9 5145.51 950.417   2
  -2  -9  10-17.3684 152.255   2
  -2  -9  11 4135.54 885.484   2
  -2   9  11 10346.4 1326.88   4
  -2   9  12 1708.66 659.525   4
  -2  -9  12-193.024 256.180   2
  -2  -9  13 4530.17 976.533   2
  -2   9  13 6308.94 1149.38   4
  -2 -10  -3 3143.91 662.700   2
  -2 -10  -2 7790.36 1054.98   2
  -2 -10  -1 9912.76 1196.78   2
  -2 -10   0 2103.76 561.521   2
  -2 -10   1 10350.1 1262.14   2
  -2 -10   2 12070.9 1386.65   2
  -2 -10   3 3037.33 694.774   2
  -2 -10   4 8240.24 1182.81   2
  -2 -10   5 4000.33 837.336   2
  -2 -10   6 10479.4 1361.90   2
  -2 -10   7 3433.37 818.516   2
  -2 -10   8 6785.32 1153.02   2
  -2  10   9 2427.44 681.807   4
  -2 -10   9 1847.92 631.854   2
  -2  10  10 6002.13 1002.01   4
  -2 -10  10 4187.44 922.802   2
  -2 -10  11 1284.88 557.876   2
  -2  10  11 3360.16 820.074   4
  -2  10  12 9496.85 1372.07   4
  -2 -11  -2 1308.73 463.878   2
  -2 -11  -1 773.026 410.683   2
  -2 -11   0 1641.00 535.266   2
  -2 -11   1 3772.61 823.650   2
  -2 -11   2 1573.08 556.828   2
  -2 -11   3 6834.37 1115.55   2
  -2 -11   4 3165.45 791.653   2
  -2 -11   5 4727.68 970.566   2
  -2 -11   6 3479.99 872.861   2
  -2 -11   7 3788.79 893.837   2
  -2 -11   8 842.736 497.857   2
  -2 -12  -2 5527.79 1006.12   2
  -2 -12  -1 2018.62 663.980   2
  -2 -12   0 4848.34 972.706   2
  -2 -12   1 2138.86 690.925   2
  -2 -12   2 10122.8 1418.56   2
  -2 -12   3 1498.34 570.205   2
  -2 -12   4 1503.35 577.293   2
  -2 -12   5 6744.91 1214.60   2
  -2 -13  -1 3356.75 868.626   2
  -2 -13   0 3039.23 842.169   2
  -1   0  -1 78660.3 1034.14   3
  -1   0  -1 74425.7 1147.04   4
  -1   0   0 85.3313 40.8015   4
  -1   0   0-0.76584 25.1477   3
  -1   0   1 107041. 1216.00   1
  -1   0   2 46.6700 41.8952   1
  -1   0   3 49182.2 1224.44   1
  -1   0   4 137.382 129.749   1
  -1   0   5 82519.1 2012.96   1
  -1   0   6 138.266 141.451   1
  -1   0   7 17025.7 1085.36   1
  -1   0   8 482.977 246.480   1
  -1   0   9 9171.63 913.873   1
  -1   0  10-158.757 155.131   1
  -1   0  11 22773.1 1625.72   1
  -1   0  12 2546.63 638.624   4
  -1   0  12 307.137 284.527   1
  -1   0  13 8682.71 1078.36   4
  -1   0  13 7004.92 998.450   1
  -1   0  14 283.046 335.002   4
  -1   0  14 144.726 252.200   1
  -1   0  15 15567.8 1553.95   4
  -1   0  15 15144.9 1611.67   1
  -1   0  16 162.905 297.999   1
  -1   0  16 493.720 394.887   4
  -1   0  17 5522.71 1055.61   1
  -1   0  17 5317.58 1006.58   4
  -1  -1  -2 49790.4 883.788   1
  -1   1  -1 2676.75 220.872   2
  -1   1  -1 2559.56 195.742   4
  -1   1   0 29405.3 715.064   2
  -1  -1   0 29226.6 633.093   4
  -1  -1   1 1366.43 135.898   1
  -1  -1   2 164328. 1945.28   1
  -1   1   2 161350. 1933.40   1
  -1  -1   3 2203.85 273.883   1
  -1   1   3 1547.26 227.986   1
  -1  -1   4 11567.5 699.202   1
  -1   1   4 11236.6 661.436   1
  -1  -1   5 85.1129 35.7588   3
  -1  -1   5 87.2556 124.499   1
  -1   1   5 63.2702 94.5774   1
  -1  -1   6 3721.97 494.558   1
  -1   1   6 3745.95 467.340   1
  -1  -1   6 3812.54 209.425   3
  -1  -1   7 1966.60 402.749   1
  -1   1   7 1689.53 345.518   1
  -1  -1   7 1897.37 159.896   3
  -1   1   8 16620.6 1129.11   1
  -1  -1   8 15875.6 483.551   3
  -1  -1   8 16038.9 1162.23   1
  -1   1   9 3623.47 571.726   1
  -1  -1   9 4052.49 631.891   1
  -1   1  10 9363.88 968.132   1
  -1  -1  10 7841.88 921.970   1
  -1   1  11 535.735 287.319   1
  -1  -1  11 84.9128 126.510   1
  -1  -1  12 23414.0 1588.04   4
  -1  -1  12 21171.9 1670.94   1
  -1   1  12 21139.2 1623.39   1
  -1   1  13 2651.01 653.877   4
  -1  -1  13 1593.75 482.876   4
  -1   1  13 1025.61 419.504   1
  -1  -1  13 721.374 318.862   1
  -1   1  14 3925.99 812.921   4
  -1  -1  14 3178.37 731.611   1
  -1   1  14 2801.71 692.370   1
  -1  -1  14 3833.23 754.884   4
  -1  -1  15 311.308 306.449   4
  -1  -1  15 371.992 306.388   1
  -1   1  15-133.847 279.040   1
  -1   1  16 7695.36 1170.15   4
  -1  -1  16 7973.29 1148.91   4
  -1  -1  16 8130.01 1238.62   1
  -1   1  16 7709.60 1182.75   1
  -1   1  17 120.065 192.617   1
  -1   1  17 515.024 430.819   4
  -1  -1  17-110.755 203.312   4
  -1  -1  17-58.3388 179.102   1
  -1  -2  -2 14063.1 535.646   2
  -1   2  -2 14685.7 514.751   4
  -1  -2  -2 15407.5 434.809   1
  -1  -2  -1 11893.9 509.389   2
  -1   2  -1 12074.8 402.674   4
  -1  -2   0 3925.83 262.799   4
  -1  -2   0 3712.52 312.271   2
  -1  -2   1 50181.5 1221.20   2
  -1  -2   1 52324.8 718.844   4
  -1  -2   1 49775.7 943.439   1
  -1  -2   2 10071.9 525.091   1
  -1   2   3 7143.33 483.116   1
  -1  -2   3 6508.85 497.193   1
  -1   2   4 283.225 133.721   1
  -1  -2   4 537.736 182.931   1
  -1   2   5 67293.7 1804.05   1
  -1  -2   5 69947.5 1994.08   1
  -1  -2   6 1848.81 202.083   3
  -1   2   6 1997.60 331.965   1
  -1  -2   6 1821.16 360.521   1
  -1   2   7 33426.8 1490.72   1
  -1  -2   7 32843.5 849.697   3
  -1  -2   7 31144.0 1569.63   1
  -1   2   8 671.776 252.713   1
  -1  -2   8 526.168 250.187   1
  -1  -2   8 433.419 105.863   3
  -1   2   9 32112.9 1649.72   1
  -1  -2   9 32056.8 851.328   3
  -1  -2   9 32541.4 1792.34   1
  -1   2  10 111.029 174.680   1
  -1  -2  10 121.935 198.211   1
  -1   2  11 34084.1 1907.53   1
  -1  -2  11 35209.1 1768.75   4
  -1  -2  11 37065.6 2154.55   1
  -1   2  12 674.044 353.771   1
  -1  -2  12 684.702 372.810   4
  -1  -2  12 215.654 159.399   1
  -1  -2  13 8592.63 1148.81   1
  -1  -2  13 9087.40 1046.31   4
  -1   2  13 10007.9 1212.09   4
  -1   2  13 8690.12 1081.28   1
  -1  -2  14 256.974 229.330   4
  -1  -2  14 42.5119 219.960   1
  -1   2  14 101.702 229.090   1
  -1  -2  15 3980.38 753.641   4
  -1  -2  15 2156.70 641.992   1
  -1   2  15 3112.40 718.875   1
  -1   2  15 2796.45 711.278   4
  -1  -2  16 26.5236 185.981   1
  -1   2  16-134.137 232.186   1
  -1   2  17 4280.54 950.079   4
  -1   2  17 3642.61 847.821   1
  -1   3  -2 23588.8 595.463   4
  -1  -3  -2 22159.1 859.617   2
  -1  -3  -1 18603.5 815.101   2
  -1  -3   0 49142.3 1375.23   2
  -1  -3   1 22032.3 970.247   2
  -1  -3   1 21897.1 513.154   4
  -1  -3   2 14689.5 820.682   2
  -1  -3   3 166.267 110.413   1
  -1  -3   3 201.987 113.361   2
  -1   3   4 19754.6 919.807   1
  -1  -3   4 19403.7 1011.13   1
  -1   3   5 8317.04 642.016   1
  -1  -3   5 9210.30 759.382   1
  -1   3   6 64830.8 1926.29   1
  -1  -3   6 65177.4 2194.13   1
  -1  -3   7 1964.30 266.724   3
  -1  -3   7 2660.54 485.623   1
  -1   3   7 2242.95 390.077   1
  -1   3   8 9789.33 859.220   1
  -1  -3   8 10601.6 613.799   3
  -1  -3   8 11219.6 1037.31   1
  -1   3   9 275.892 212.837   1
  -1  -3   9-14.6717 153.550   1
  -1   3  10 13780.3 1142.71   1
  -1  -3  10 14675.9 1039.26   4
  -1  -3  10 13769.9 1285.06   1
  -1   3  11 390.251 252.443   1
  -1  -3  11 168.590 208.284   1
  -1   3  12 10423.6 1096.75   1
  -1  -3  12 10408.6 1061.83   2
  -1  -3  12 9984.20 988.463   4
  -1  -3  12 8805.93 1134.13   1
  -1   3  13 3365.53 797.135   4
  -1  -3  13 1736.31 532.433   1
  -1   3  13 2061.80 520.510   1
  -1   3  14 11125.4 1349.26   4
  -1  -3  14 9701.72 1296.69   1
  -1   3  14 10423.6 1225.24   1
  -1  -3  15-317.456 284.092   1
  -1   3  15 283.251 317.721   1
  -1   3  16 8832.13 1299.93   4
  -1  -4  -3 19693.4 946.207   2
  -1   4  -3 19085.1 554.220   4
  -1  -4  -2 2674.34 363.731   2
  -1   4  -2 2763.05 195.119   4
  -1  -4  -1 56910.5 1673.08   2
  -1  -4   0 1873.03 317.249   2
  -1  -4   1 43199.1 1556.28   2
  -1  -4   2 21456.0 1130.93   2
  -1  -4   3 31285.3 1414.48   2
  -1  -4   4 55571.3 1958.55   2
  -1   4   4 57074.9 1636.81   1
  -1  -4   5 17441.5 1130.04   2
  -1   4   5 16369.1 937.263   1
  -1  -4   5 17209.4 543.329   4
  -1  -4   5 17172.7 1078.53   1
  -1  -4   6 3666.23 316.218   4
  -1   4   6 3432.16 454.379   1
  -1  -4   6 3323.66 527.962   2
  -1  -4   6 4038.93 560.877   1
  -1  -4   7 44067.7 1938.51   2
  -1  -4   7 40461.1 1217.70   4
  -1  -4   7 42889.3 1957.26   1
  -1   4   7 42821.2 1695.34   1
  -1   4   8 452.676 199.416   1
  -1  -4   8 719.587 201.808   3
  -1  -4   8 1446.11 286.370   4
  -1  -4   8 1024.00 318.716   1
  -1  -4   8 705.906 286.545   2
  -1  -4   9 3669.11 423.007   3
  -1   4   9 3625.82 549.040   1
  -1  -4   9 3688.30 641.191   1
  -1  -4   9 4456.54 510.704   4
  -1  -4   9 3633.18 607.552   2
  -1  -4  10 3284.97 481.362   4
  -1  -4  10 3087.35 610.457   1
  -1   4  10 3288.19 559.761   1
  -1  -4  10 2816.39 548.476   2
  -1   4  11 6821.00 832.465   1
  -1  -4  11 8400.85 1071.53   1
  -1  -4  11 8706.21 979.705   2
  -1   4  12 1140.20 370.085   1
  -1  -4  12 1031.90 420.628   1
  -1  -4  12 1772.32 466.790   2
  -1   4  13 9728.41 1115.23   1
  -1  -4  13 10387.1 1152.76   2
  -1   4  13 11326.8 1343.43   4
  -1  -4  13 7688.55 1138.61   1
  -1   4  14 2555.02 724.871   4
  -1   4  15 5286.75 1019.08   4
  -1   4  16 1788.25 688.621   4
  -1  -5  -3 4562.58 519.724   2
  -1   5  -3 4300.78 221.787   4
  -1   5  -2 23336.7 542.308   4
  -1  -5  -2 23644.4 1201.24   2
  -1  -5  -1 5194.49 579.627   2
  -1  -5   0 30987.6 1454.01   2
  -1  -5   1 14788.2 1019.53   2
  -1  -5   2 62864.5 2159.33   2
  -1  -5   3 763.666 279.307   2
  -1  -5   4 25680.7 1455.90   2
  -1   5   5 954.729 237.824   1
  -1  -5   5 997.128 315.429   2
  -1  -5   6 52587.6 2190.42   2
  -1   5   6 48414.9 1738.93   1
  -1  -5   6 49704.2 882.587   4
  -1  -5   7-85.7762 56.5793   4
  -1  -5   7 223.763 154.875   2
  -1   5   7-30.0315 48.5782   1
  -1  -5   8 19580.1 1427.61   2
  -1   5   8 18484.2 1187.83   1
  -1  -5   9 428.175 165.294   3
  -1   5   9 533.074 218.419   1
  -1  -5   9 974.593 375.550   2
  -1   5  10 6393.14 787.084   1
  -1  -5  10 8018.87 984.909   2
  -1   5  11 311.562 241.035   1
  -1  -5  11 1131.08 399.045   2
  -1   5  12 10344.8 1276.45   4
  -1  -5  12 9948.56 1157.35   2
  -1   5  13 1032.36 544.350   4
  -1  -5  13 77.7866 183.885   2
  -1   5  14 4231.09 899.616   4
  -1   5  15 2263.75 696.173   4
  -1  -6  -3 11486.4 919.412   2
  -1  -6  -2 302.932 174.246   2
  -1  -6  -1 21130.6 1287.24   2
  -1  -6   0 7092.62 773.110   2
  -1  -6   1 7497.37 799.964   2
  -1  -6   2 1703.52 398.498   2
  -1  -6   3 13011.2 1093.41   2
  -1  -6   4 226.556 228.463   2
  -1   6   5 28794.1 1350.34   1
  -1  -6   5 26652.5 1645.49   2
  -1   6   6 3403.29 482.546   1
  -1  -6   6 3078.26 575.152   2
  -1  -6   7 17558.1 1413.58   2
  -1   6   7 18060.0 1146.95   1
  -1  -6   8 278.811 231.727   2
  -1   6   8 36.1412 87.3997   1
  -1  -6   9 8904.47 1061.58   2
  -1  -6  10 4772.00 813.948   2
  -1  -6  11 1425.80 448.751   2
  -1   6  12 2789.37 748.085   4
  -1  -6  12 537.849 283.552   2
  -1   6  13 2970.73 784.269   4
  -1  -6  13 1638.05 507.838   2
  -1   6  14 2282.84 680.670   4
  -1  -7  -3 3648.23 583.565   2
  -1  -7  -2 13512.7 1117.19   2
  -1  -7  -1 3303.15 571.046   2
  -1  -7   0 18126.9 1331.00   2
  -1  -7   1 722.324 299.576   2
  -1  -7   2 8727.29 950.723   2
  -1  -7   3 371.566 220.661   2
  -1  -7   4 27216.7 1751.51   2
  -1   7   5 792.930 228.543   1
  -1  -7   5 1394.84 417.976   2
  -1   7   6 18610.0 1148.82   1
  -1  -7   6 21312.9 1621.70   2
  -1  -7   7 9059.10 1084.88   2
  -1  -7   8 18661.5 1594.76   2
  -1  -7   9 4004.40 761.357   2
  -1  -7  10 19885.0 1737.11   2
  -1   7  11 5977.48 994.374   4
  -1  -7  11 2433.08 629.290   2
  -1   7  12 9231.58 1266.00   4
  -1  -7  12 7826.74 1151.33   2
  -1   7  13 2593.48 783.839   4
  -1  -7  13 816.414 400.787   2
  -1   7  14 5139.11 1031.33   4
  -1  -8  -3 3622.46 620.224   2
  -1  -8  -2 1415.53 734.997   2
  -1  -8  -1 8247.74 958.468   2
  -1  -8   0 31645.7 1892.63   2
  -1  -8   1 25446.2 1730.80   2
  -1  -8   2 1034.59 390.178   2
  -1  -8   3 11083.8 1177.25   2
  -1  -8   4 848.643 358.417   2
  -1  -8   5 749.993 282.176   2
  -1  -8   6 8965.12 1131.19   2
  -1  -8   7 5240.73 866.115   2
  -1  -8   8 55.4649 187.922   2
  -1   8   9 9863.70 1174.60   4
  -1  -8   9 5053.54 889.705   2
  -1   8  10 5846.02 964.908   4
  -1  -8  10 3173.98 727.948   2
  -1   8  11 10157.3 1299.58   4
  -1  -8  11 9033.62 1265.43   2
  -1   8  12 1690.27 616.403   4
  -1  -8  12 558.470 378.372   2
  -1   8  13 5033.34 1035.66   4
  -1  -8  13 4019.16 886.456   2
  -1  -9  -3 196.896 234.349   2
  -1  -9  -2 25152.7 1774.03   2
  -1  -9  -1 12024.7 1254.03   2
  -1  -9   0 12633.4 1287.01   2
  -1  -9   1 7944.48 1039.75   2
  -1  -9   2 4679.16 818.780   2
  -1  -9   3 285.162 318.400   2
  -1   9   4 11652.2 1004.61   4
  -1  -9   4 10859.8 1269.83   2
  -1   9   5 3856.69 644.698   4
  -1  -9   5 2881.34 686.280   2
  -1   9   6 8280.80 974.822   4
  -1  -9   6 6965.25 1046.46   2
  -1   9   7 677.146 381.458   4
  -1  -9   7 248.680 325.108   2
  -1  -9   8 5040.10 927.607   2
  -1   9   8 8300.73 1067.11   4
  -1   9   9 1372.55 513.365   4
  -1  -9   9 226.565 266.924   2
  -1  -9  10 4984.25 955.588   2
  -1   9  10 8002.12 1125.70   4
  -1   9  11 1036.93 477.049   4
  -1  -9  11 541.100 384.587   2
  -1   9  12 5503.51 1037.77   4
  -1  -9  12 3521.04 853.135   2
  -1  -9  13 813.481 465.682   2
  -1 -10  -2 2560.32 605.940   2
  -1 -10  -1 9243.06 1182.14   2
  -1 -10   0 6614.18 1011.53   2
  -1 -10   1 12990.6 1411.25   2
  -1 -10   2 3934.63 782.589   2
  -1 -10   3 10729.7 1347.00   2
  -1 -10   4 4758.55 900.280   2
  -1 -10   5 5533.07 989.118   2
  -1 -10   6 905.214 434.271   2
  -1 -10   7 6951.45 1131.80   2
  -1  10   8 3281.66 697.032   4
  -1 -10   8 2661.01 740.388   2
  -1  10   9 4394.16 843.723   4
  -1 -10   9 5145.68 1009.88   2
  -1  10  10 2456.31 638.631   4
  -1 -10  10 3158.22 834.021   2
  -1  10  11 2617.77 705.526   4
  -1 -10  11 2890.60 798.856   2
  -1 -11  -2 3102.75 722.775   2
  -1 -11  -1 686.344 358.644   2
  -1 -11   0 9005.90 1239.73   2
  -1 -11   1 1248.35 527.779   2
  -1 -11   2 2961.10 717.212   2
  -1 -11   3 1493.09 542.671   2
  -1 -11   4 6836.85 1142.44   2
  -1 -11   5 4988.90 1003.81   2
  -1 -11   6 4861.89 978.246   2
  -1 -11   7 2706.81 761.469   2
  -1 -11   8 3812.74 920.148   2
  -1 -11   9 4536.44 1027.73   2
  -1 -12  -1 4672.79 943.318   2
  -1 -12   0 1206.31 525.577   2
  -1 -12   1 5806.08 1075.80   2
  -1 -12   2 1469.79 574.969   2
  -1 -12   3 4720.17 999.732   2
  -1 -12   4 1748.11 657.032   2
  -1 -12   5 4657.37 1016.99   2
   0   0  -4 40864.7 753.743   3
   0   0  -3 64.6098 43.9440   3
   0   0  -2 47622.2 962.904   1
   0   0   2 45926.6 936.485   1
   0   0   3-24.5593 64.7945   1
   0   0   3 78.6475 40.4807   3
   0   0   4 39519.0 1228.72   1
   0   0   4 40586.3 754.794   3
   0   0   5 49.3476 89.4146   1
   0   0   5 65.4446 51.9376   3
   0   0   6 50367.7 1708.62   1
   0   0   7 40.9327 116.102   1
   0   0   8 5978.71 689.008   4
   0   0   8 5242.77 657.425   1
   0   0   9 1568.50 487.283   4
   0   0   9 115.939 182.898   1
   0   0  10 62982.7 2430.01   4
   0   0  10 65907.3 2586.75   1
   0   0  11 1302.75 446.661   4
   0   0  11 414.137 257.573   1
   0   0  12 4619.25 772.427   1
   0   0  12 6556.10 909.121   4
   0   0  13 548.220 372.078   4
   0   0  13-109.121 171.907   1
   0   0  14 17787.0 1624.08   4
   0   0  14 18376.9 1700.44   1
   0   0  15 431.889 368.661   4
   0   0  15 36.8422 222.367   1
   0   0  16 9428.51 1288.54   4
   0   0  16 7179.02 1154.09   1
   0   0  17 86.9402 173.078   4
   0  -1  -2 966.393 131.079   1
   0   1  -1 44318.7 863.593   2
   0   1  -1 46016.2 845.680   1
   0   1   0 1363.36 133.695   2
   0  -1   0 2360.47 177.014   2
   0   1   1 45867.9 738.001   2
   0  -1   1 44555.3 848.968   2
   0  -1   2 1080.09 169.699   1
   0   1   2 997.027 128.337   1
   0   1   3 3036.68 283.040   1
   0  -1   3 2638.56 203.390   3
   0  -1   3 2368.92 291.228   1
   0   1   4 3458.84 352.542   1
   0  -1   4 3699.41 251.933   3
   0  -1   4 3218.17 376.886   1
   0   1   5 15855.5 837.730   1
   0  -1   5 16069.2 557.458   3
   0  -1   5 14708.0 891.174   1
   0   1   6 206.148 139.968   1
   0  -1   6 44.9576 92.4871   1
   0  -1   6 94.9503 60.3730   3
   0   1   7 7653.89 719.869   1
   0  -1   7 8608.46 733.770   4
   0  -1   7 7714.44 440.074   3
   0  -1   7 7995.51 771.321   1
   0   1   8 317.121 182.153   1
   0  -1   8 1490.65 385.466   4
   0  -1   8 754.843 146.799   3
   0  -1   8 528.268 236.775   1
   0   1   9 9729.76 961.887   4
   0  -1   9 6805.67 744.138   4
   0  -1   9 6935.86 453.554   3
   0  -1   9 5238.24 740.198   1
   0   1   9 7285.12 796.999   1
   0  -1  10 2583.11 550.150   4
   0  -1  10 1743.17 433.269   1
   0   1  10 1756.75 430.188   1
   0   1  11 18639.6 1456.58   4
   0  -1  11 19575.1 1407.10   4
   0  -1  11 18381.5 1489.92   1
   0   1  11 18350.4 1420.70   1
   0   1  12 2425.70 608.567   4
   0  -1  12 1700.14 481.771   4
   0  -1  12 1496.65 452.427   1
   0   1  12 1198.76 406.416   1
   0  -1  13 3345.18 662.377   4
   0   1  13 2988.70 660.430   4
   0  -1  13 2364.89 583.691   1
   0   1  13 3199.64 672.976   1
   0  -1  14 344.683 281.208   4
   0   1  14 150.815 279.906   1
   0  -1  14 400.343 355.404   1
   0   1  14 1024.40 458.472   4
   0  -1  15 12047.7 1362.89   4
   0  -1  15 9947.99 1322.90   1
   0   1  15 9762.47 1291.56   4
   0   1  15 9475.55 1252.60   1
   0  -1  16 565.692 310.893   4
   0   1  16 476.576 298.458   1
   0   1  17 6312.47 1159.43   4
   0   1  17 4818.16 980.043   1
   0  -2  -1 101.314 73.3789   2
   0  -2   0 48776.1 1131.26   2
   0  -2   1 294.913 115.462   2
   0  -2   2 9644.25 569.414   2
   0   2   2 9847.70 429.704   1
   0  -2   3 15795.2 770.042   2
   0  -2   3 16576.1 517.841   4
   0   2   3 16055.8 643.118   1
   0  -2   3 15452.4 782.109   1
   0   2   4 46128.2 1247.82   1
   0  -2   4 43792.5 1050.58   4
   0  -2   4 45352.6 1387.38   2
   0  -2   4 46875.7 1520.50   1
   0  -2   5 188.262 89.3521   3
   0  -2   5 537.322 179.872   4
   0   2   5 260.366 122.530   1
   0  -2   5 242.701 147.293   1
   0   2   6 50753.4 1634.71   1
   0  -2   6 53075.4 1250.42   3
   0  -2   6 52055.5 1915.65   1
   0  -2   6 52516.8 1503.33   4
   0  -2   7 1425.86 310.662   4
   0  -2   7 872.252 270.953   1
   0  -2   7 961.260 179.491   3
   0   2   7 846.764 240.050   1
   0   2   8 27050.1 1391.27   1
   0  -2   8 26639.2 926.622   3
   0  -2   8 25140.1 1257.99   4
   0  -2   8 26797.2 1555.47   1
   0   2   9 1581.43 377.688   1
   0  -2   9 2292.43 433.297   4
   0  -2   9 1300.10 394.314   1
   0  -2   9 1543.14 234.911   3
   0   2  10 28904.9 1757.44   4
   0  -2  10 27429.9 1773.11   1
   0  -2  10 25722.2 1475.73   4
   0  -2  10 29454.2 1503.07   2
   0   2  10 26799.6 1594.10   1
   0  -2  11 202.752 239.043   4
   0  -2  11-35.7426 183.824   1
   0  -2  11-80.4999 97.0835   2
   0   2  11-12.8747 166.055   1
   0   2  12 8874.63 1100.90   4
   0  -2  12 8108.35 1066.58   1
   0  -2  12 9135.41 1001.04   4
   0   2  12 9151.73 1039.52   1
   0   2  13 8401.75 1126.96   4
   0  -2  13 7008.54 914.645   4
   0  -2  13 7414.67 1065.58   1
   0   2  13 7033.73 962.795   1
   0  -2  14 6027.22 992.370   1
   0  -2  14 8299.50 1062.49   4
   0   2  14 7951.61 1083.89   1
   0   2  14 9075.63 1209.66   4
   0   2  15 811.383 477.893   4
   0   2  15-95.4660 157.592   1
   0   2  16 4643.80 969.962   4
   0  -3  -2 727.120 178.639   2
   0  -3  -1 21580.0 901.207   2
   0  -3   0 22010.8 941.530   2
   0  -3   1 20860.6 938.295   2
   0  -3   2 825.370 224.204   2
   0   3   3 5954.70 407.895   1
   0  -3   3 5837.57 245.559   4
   0  -3   3 5982.56 549.988   2
   0   3   4 2631.48 302.210   1
   0  -3   4 3254.72 251.371   4
   0  -3   4 1945.64 329.506   2
   0  -3   5 63862.9 1361.57   4
   0  -3   5 66289.2 1975.46   2
   0  -3   5 66903.0 2099.26   1
   0   3   5 67311.8 1687.58   1
   0   3   6 4859.15 502.335   1
   0  -3   6 5391.07 459.758   4
   0  -3   6 4504.10 547.144   2
   0  -3   6 5429.95 470.506   3
   0  -3   6 5286.16 633.515   1
   0   3   7 22527.2 1162.95   1
   0  -3   7 20585.2 1204.60   2
   0  -3   7 20361.1 916.649   3
   0  -3   7 20092.1 1313.96   1
   0  -3   7 21951.0 1020.54   4
   0   3   8 6395.64 666.059   1
   0  -3   8 6907.68 724.171   2
   0  -3   8 6248.19 603.712   4
   0  -3   8 7373.66 565.109   3
   0  -3   8 6978.80 830.738   1
   0   3   9 26353.1 1447.15   1
   0  -3   9 27634.2 1498.13   2
   0  -3   9 28139.5 1096.74   3
   0  -3   9 29006.1 1783.17   1
   0  -3   9 27296.4 1358.86   4
   0   3  10 6992.59 810.698   1
   0   3  10 10088.5 1101.98   4
   0  -3  10 6122.02 740.542   2
   0  -3  10 6627.53 728.273   4
   0  -3  10 7028.28 917.364   1
   0   3  11 11129.9 1220.11   4
   0  -3  11 8216.21 861.389   4
   0  -3  11 8169.39 884.395   2
   0  -3  11 7744.68 1014.18   1
   0   3  11 9000.46 965.387   1
   0   3  12 914.405 487.650   4
   0  -3  12 622.207 236.759   4
   0   3  12 90.1967 197.960   1
   0   3  13 1734.55 575.682   4
   0   3  13 1058.26 384.520   1
   0   3  14 948.717 506.108   4
   0   3  14-42.0260 153.740   1
   0   3  15 2672.28 714.181   4
   0   3  16 899.936 448.269   4
   0  -4  -2 31222.2 1248.11   2
   0   4  -1 6833.08 266.621   4
   0  -4  -1 6798.44 593.493   2
   0  -4   0 32814.5 1335.76   2
   0  -4   1 6246.97 592.848   2
   0  -4   2 33518.8 1409.36   2
   0  -4   3 3560.52 469.276   2
   0  -4   4 57170.9 822.080   4
   0  -4   4 57110.8 1959.21   2
   0   4   4 57327.8 1460.51   1
   0   4   5 2159.91 301.976   1
   0  -4   5 1626.48 186.757   4
   0  -4   5 1947.29 382.889   2
   0   4   6 23125.4 1085.74   1
   0  -4   6 23213.7 1342.39   2
   0  -4   6 22199.0 837.548   4
   0   4   7 10175.3 782.078   1
   0  -4   7 11892.8 999.691   2
   0  -4   7 12209.2 802.181   3
   0  -4   7 11762.8 694.556   4
   0   4   8 5792.73 636.436   1
   0  -4   8 6398.47 756.607   2
   0  -4   8 5194.55 508.378   4
   0  -4   8 6316.49 583.925   3
   0  -4   9 63.5954 116.454   3
   0  -4   9-51.9594 121.050   4
   0  -4   9-37.3997 92.8893   2
   0   4   9 41.8195 78.3891   1
   0   4  10 20455.3 1344.08   1
   0   4  10 20761.2 1605.79   4
   0  -4  10 16585.2 1295.11   2
   0  -4  10 19326.7 1177.32   4
   0   4  11-17.5846 104.300   1
   0  -4  11 56.9501 106.664   2
   0  -4  12 8399.03 992.349   2
   0   4  12 9924.11 1217.13   4
   0   4  13 1111.84 516.393   4
   0   4  14 9648.62 1308.68   4
   0   4  15 1186.92 532.798   4
   0  -5  -2 13038.2 920.813   2
   0  -5  -1 26601.6 1327.96   2
   0   5  -1 26471.2 611.567   4
   0  -5   0 21091.6 1197.35   2
   0  -5   1 28239.4 1418.28   2
   0  -5   2 11948.4 939.661   2
   0  -5   3 40104.5 1760.78   2
   0   5   4 985.769 208.350   1
   0  -5   4 802.053 292.960   2
   0  -5   5 54413.6 2168.17   2
   0   5   5 53351.9 1570.40   1
   0  -5   6 991.325 316.535   2
   0  -5   6 1089.82 155.369   4
   0   5   6 1214.07 262.334   1
   0   5   7 3028.43 431.373   1
   0  -5   7 3565.64 336.096   4
   0  -5   7 3691.40 608.863   2
   0   5   8 821.786 248.250   1
   0  -5   8 628.856 214.263   3
   0  -5   8 852.882 316.575   2
   0  -5   9 12527.9 1170.92   2
   0   5   9 12778.3 983.483   1
   0   5   9 13889.0 1305.11   4
   0  -5   9 13813.4 954.395   3
   0   5  10 4676.25 819.425   4
   0  -5  10 2230.11 508.517   2
   0   5  11 11666.3 1317.60   4
   0  -5  11 9555.82 1081.22   2
   0   5  12 3475.76 775.109   4
   0  -5  12 2158.97 558.632   2
   0   5  13 11223.5 1390.04   4
   0   5  14 1504.59 606.734   4
   0   5  15 7755.52 1247.99   4
   0  -6  -2 14334.2 1059.02   2
   0   6  -1 1876.81 182.335   4
   0  -6  -1 1660.27 367.236   2
   0   6   0 8713.18 508.583   4
   0  -6   0 9103.87 868.354   2
   0  -6   1 2359.21 463.998   2
   0  -6   2 13047.5 1083.95   2
   0  -6   3 570.553 243.623   2
   0  -6   4 19207.5 1368.06   2
   0   6   4 17300.2 898.143   1
   0   6   5 2298.66 340.862   1
   0  -6   5 2668.47 540.248   2
   0  -6   6 23258.2 1569.05   2
   0   6   6 24275.9 1158.01   1
   0   6   7 2273.89 579.916   4
   0  -6   7 73.8706 125.058   2
   0  -6   8 13793.0 1047.08   3
   0   6   8 15653.5 1327.97   4
   0  -6   8 13509.9 1265.23   2
   0  -6   9 574.294 233.037   3
   0  -6   9 173.613 230.805   2
   0   6  10 8357.54 1115.63   4
   0  -6  10 8913.16 1079.38   2
   0   6  11 2620.00 811.837   4
   0  -6  11 170.943 190.370   2
   0  -6  12 5861.08 931.295   2
   0   6  12 7284.89 1102.25   4
   0   6  13 1334.75 588.871   4
   0   6  14 1729.84 648.723   4
   0  -7  -2 6648.33 788.970   2
   0  -7  -1 13933.6 1156.54   2
   0   7  -1 13128.9 507.285   4
   0   7   0 1021.96 198.686   4
   0  -7   0 923.032 304.320   2
   0   7   1 13165.3 765.502   4
   0  -7   1 14333.3 1213.20   2
   0   7   2 7475.19 665.483   4
   0  -7   2 6633.31 834.602   2
   0   7   3 27195.7 1327.47   4
   0  -7   3 26624.2 1699.86   2
   0  -7   4 1164.16 375.696   2
   0   7   4 1235.71 257.059   1
   0   7   5 21298.6 1359.57   4
   0  -7   5 19502.0 1517.23   2
   0   7   6 3487.07 634.563   4
   0  -7   6 2945.58 616.690   2
   0   7   7 29116.8 1764.81   4
   0  -7   7 26636.7 1846.34   2
   0   7   8 2685.83 596.742   4
   0  -7   8 2005.60 514.367   2
   0   7   9 11066.8 1208.27   4
   0  -7   9 9551.77 1167.62   2
   0  -7   9 10542.0 1013.37   3
   0  -7  10 2535.49 633.162   2
   0   7  10 5978.45 984.703   4
   0   7  11 5865.66 989.410   4
   0  -7  11 5267.22 907.661   2
   0   7  12 5840.88 1045.50   4
   0  -7  12 7172.86 1082.49   2
   0   7  13 10529.9 1415.05   4
   0  -8  -2 2651.94 545.637   2
   0  -8  -1 1088.79 380.906   2
   0  -8   0 481.521 284.708   2
   0   8   1 1080.98 250.033   4
   0  -8   1 1170.28 397.120   2
   0   8   2 4202.87 516.594   4
   0  -8   2 4341.90 747.489   2
   0   8   3 10992.5 893.723   4
   0  -8   3 9655.24 1107.51   2
   0  -8   4 13048.2 1306.00   2
   0   8   4 13016.0 1036.01   4
   0   8   5 9382.91 939.711   4
   0  -8   5 7281.26 994.146   2
   0   8   6 5738.66 784.416   4
   0  -8   6 3162.42 680.270   2
   0   8   7 765.347 421.239   4
   0  -8   7 72.8476 233.682   2
   0   8   8 3795.36 715.583   4
   0  -8   8 3127.98 696.817   2
   0  -8   9 2373.65 620.055   2
   0   8   9 3051.04 678.667   4
   0   8  10 3539.43 771.756   4
   0  -8  10 1276.82 486.504   2
   0  -8  11 596.053 382.311   2
   0   8  11 1576.41 573.096   4
   0   8  12 4819.16 945.399   4
   0  -8  12 3832.08 836.435   2
   0   8  13 1638.55 644.145   4
   0  -8  13 1394.49 528.297   2
   0  -9  -2 18130.0 1527.33   2
   0  -9  -1 40330.8 2291.44   2
   0  -9   0 1195.87 442.522   2
   0  -9   1 41729.9 2407.95   2
   0  -9   2 16550.1 1529.28   2
   0  -9   3 6560.41 970.180   2
   0   9   4 7097.84 790.171   4
   0  -9   4 5905.16 941.846   2
   0  -9   5 11372.2 1323.49   2
   0   9   5 10837.6 1049.10   4
   0   9   6 1310.58 425.008   4
   0  -9   6 568.732 321.017   2
   0  -9   7 5083.25 918.632   2
   0   9   7 6644.07 915.230   4
   0   9   8 1291.51 467.678   4
   0  -9   8 754.136 403.801   2
   0   9   9 8987.38 1161.92   4
   0  -9   9 7880.70 1187.39   2
   0   9  10 654.664 397.446   4
   0  -9  10 0.61161 165.410   2
   0   9  11 7481.07 1156.02   4
   0  -9  11 8559.67 1286.20   2
   0   9  12 2049.55 664.180   4
   0  -9  12 1710.20 584.214   2
   0  -9  13 1937.29 671.161   2
   0 -10  -1 1320.35 444.459   2
   0 -10   0 18485.4 1683.95   2
   0 -10   1 950.980 391.805   2
   0 -10   2 12351.6 1407.26   2
   0 -10   3 5858.94 986.561   2
   0 -10   4 7365.03 1128.99   2
   0 -10   5 1236.17 473.735   2
   0 -10   6 3309.81 773.919   2
   0 -10   7 2718.45 754.863   2
   0  10   8 5873.22 938.312   4
   0 -10   8 5033.50 1003.78   2
   0  10   9 1016.26 444.834   4
   0 -10   9-86.1115 189.522   2
   0  10  10 5713.84 1001.02   4
   0 -10  10 5241.99 1041.79   2
   0 -10  11 3461.75 849.315   2
   0  10  11 4329.52 934.698   4
   0 -11  -1 7887.42 1152.77   2
   0 -11   0 3928.88 840.536   2
   0 -11   1 8608.27 1242.79   2
   0 -11   2 832.197 482.563   2
   0 -11   3 6220.40 1093.16   2
   0 -11   4 2658.77 725.478   2
   0 -11   5 4045.21 906.278   2
   0 -11   6 4483.29 952.187   2
   0 -11   7 3563.93 880.709   2
   0 -11   8 3021.12 811.786   2
   0 -12   0 9762.55 1382.64   2
   0 -12   1 2542.14 763.830   2
   0 -12   2 2564.44 717.489   2
   0 -12   3 2241.03 700.661   2
   0 -12   4 2540.88 770.434   2
   0 -12   5 1375.67 535.899   2
   1   0  -8-3.83884 24.9010   3
   1   0  -7 18272.9 478.363   3
   1   0  -6 42.1302 30.3958   3
   1   0   0 66.2496 39.3356   3
   1   0   1 75926.6 1129.74   4
   1   0   1 77357.3 1029.92   3
   1   0   2 38.5165 53.4154   4
   1   0   2 61.6480 45.3422   3
   1   0   3 432421. 3741.26   4
   1   0   3 432491. 3046.98   3
   1   0   3 433486. 3678.75   1
   1   0   4 117.604 138.454   4
   1   0   4 9.29559 58.3635   1
   1   0   4 68.2035 93.8091   3
   1   0   5 28900.6 1203.08   4
   1   0   5 28386.1 897.389   3
   1   0   5 26795.3 1164.02   1
   1   0   6 363.634 212.332   4
   1   0   6 65.3781 146.815   1
   1   0   6 21.3492 43.5321   3
   1   0   7 1987.80 389.700   4
   1   0   7 1066.04 293.413   1
   1   0   7 1546.70 235.769   3
   1   0   8 699.106 278.349   4
   1   0   8 11.2607 98.2124   1
   1   0   9 27573.8 1592.29   1
   1   0   9 27026.1 1572.76   4
   1   0  10 364.910 282.098   4
   1   0  10 76.7401 142.898   1
   1   0  11 6643.68 873.100   4
   1   0  11 9122.66 1037.27   1
   1   0  12-131.969 174.878   4
   1   0  12 55.2923 158.561   1
   1   0  13 16981.8 1561.76   4
   1   0  13 16546.6 1546.62   1
   1   0  14 156.847 183.350   4
   1   0  15 12747.4 1466.05   4
   1   0  16 295.304 268.323   4
   1   0  17 4422.42 950.424   4
   1   1  -1 1272.15 133.937   1
   1   1   0 29323.8 632.336   4
   1  -1   1 2558.67 196.714   4
   1  -1   1 2715.80 223.981   2
   1   1   1 2656.94 239.779   4
   1  -1   1 2307.41 211.422   3
   1  -1   2 47868.6 979.027   2
   1   1   2 44242.4 1134.35   4
   1  -1   2 46383.4 974.211   4
   1  -1   2 47329.7 992.176   3
   1   1   2 46269.3 851.565   1
   1   1   3 15224.0 758.995   4
   1  -1   3 14861.0 651.150   4
   1  -1   3 14750.8 592.963   3
   1  -1   3 14917.7 593.859   2
   1   1   3 15045.1 616.620   1
   1   1   4 33640.5 1242.04   4
   1  -1   4 33009.3 1101.89   4
   1  -1   4 34725.5 980.843   2
   1  -1   4 34313.4 967.450   3
   1  -1   4 33160.2 1250.52   1
   1   1   4 33931.5 1086.75   1
   1   1   5 331.941 236.954   4
   1  -1   5 176.174 161.195   1
   1  -1   5 168.089 139.560   4
   1  -1   5 245.901 117.616   2
   1   1   5 238.611 146.230   1
   1  -1   5 134.656 83.3247   3
   1  -1   6 29746.6 1060.94   2
   1  -1   6 31010.5 1017.27   3
   1   1   6 30586.0 1416.16   4
   1  -1   6 32753.7 1470.30   1
   1  -1   6 29472.1 1271.54   4
   1   1   6 31464.8 1316.16   1
   1   1   7 2224.78 460.039   4
   1  -1   7 1034.57 299.657   4
   1  -1   7 946.208 277.264   1
   1  -1   7 733.613 178.235   2
   1   1   7 902.101 254.967   1
   1  -1   7 1087.53 210.361   3
   1  -1   8 16201.5 881.714   2
   1   1   8 17008.7 1203.38   4
   1  -1   8 16992.1 1130.00   4
   1  -1   8 16173.8 797.981   3
   1  -1   8 14585.0 1128.29   1
   1   1   8 14378.9 1057.95   1
   1   1   9 1579.55 437.923   4
   1  -1   9 525.384 278.120   4
   1  -1   9 697.779 287.932   1
   1   1   9 1133.44 343.173   1
   1  -1   9 589.757 175.750   3
   1  -1   9 664.126 199.792   2
   1   1  10 12293.0 1160.92   4
   1  -1  10 12241.0 1093.29   4
   1  -1  10 12292.1 1176.70   1
   1   1  10 12468.5 1117.02   1
   1   1  11 2674.70 595.424   4
   1  -1  11 2164.42 486.337   4
   1   1  11 2081.89 471.627   1
   1  -1  11 1463.12 430.812   1
   1   1  12 9736.07 1146.65   4
   1  -1  12 10089.0 1105.90   4
   1   1  12 9959.81 1101.94   1
   1   1  13 1197.56 442.968   4
   1  -1  13 930.676 390.527   4
   1   1  13 619.963 329.175   1
   1   1  14 8003.55 1149.14   4
   1  -1  14 7719.14 1064.93   4
   1   1  14 6919.61 1015.10   1
   1  -1  15 206.661 163.459   4
   1   1  15 530.930 334.477   4
   1   1  16 5821.31 1069.64   4
   1  -1  16 4992.78 928.172   4
   1   2  -1 51738.6 968.516   1
   1  -2   0 3371.07 320.271   2
   1   2   0 3669.54 249.554   4
   1  -2   1 12017.9 617.473   2
   1   2   1 12055.9 548.933   4
   1   2   2 15091.1 413.359   1
   1   2   2 13796.0 692.778   4
   1  -2   2 14473.2 509.850   4
   1  -2   2 14255.2 694.237   2
   1   2   3 4706.65 313.613   1
   1   2   3 6184.46 521.520   4
   1   2   3 4993.02 304.811   2
   1  -2   3 4852.91 427.405   2
   1  -2   3 4836.04 390.964   3
   1  -2   3 5047.69 351.897   4
   1  -2   4 512.573 143.871   3
   1   2   4 632.387 146.312   1
   1   2   4 1093.77 311.631   4
   1  -2   4 429.731 109.614   4
   1  -2   4 656.649 174.513   2
   1   2   4 801.094 127.234   2
   1   2   5 52219.5 1441.92   1
   1   2   5 50516.2 1740.22   4
   1  -2   5 50480.2 1446.66   4
   1  -2   5 51310.1 1520.98   2
   1  -2   5 51925.7 1371.59   3
   1   2   6 1254.39 375.192   4
   1  -2   6 587.624 181.824   4
   1  -2   6 687.785 205.951   2
   1   2   6 1020.36 239.290   1
   1  -2   6 890.911 189.713   3
   1  -2   7 16726.8 955.664   2
   1  -2   7 17256.7 840.472   3
   1  -2   7 15913.9 981.360   4
   1   2   7 16724.0 1167.36   4
   1   2   7 15684.4 974.799   1
   1   2   8 740.438 359.486   4
   1  -2   8 85.4536 80.1358   4
   1  -2   8 45.8147 73.6911   2
   1   2   8 255.497 172.106   1
   1  -2   8 145.702 97.5208   3
   1   2   9 18066.4 1358.81   4
   1  -2   9 18823.6 1105.49   2
   1  -2   9 19942.3 949.812   3
   1  -2   9 18045.7 1208.73   4
   1   2   9 19852.1 1284.07   1
   1   2  10 2280.93 558.981   4
   1  -2  10 1529.29 373.551   4
   1  -2  10 1842.41 356.964   2
   1   2  10 1633.18 402.199   1
   1   2  11 5808.16 877.373   4
   1  -2  11 4322.05 666.430   4
   1   2  11 3065.02 582.455   1
   1   2  12 3339.22 713.923   4
   1  -2  12 2306.19 520.378   4
   1   2  12 2448.31 561.006   1
   1   2  13 1285.21 456.679   4
   1   2  13 1080.77 384.590   1
   1  -2  13 1266.26 401.967   4
   1  -2  14 137.777 157.856   4
   1   2  14 65.4478 142.180   1
   1   2  14 432.165 325.583   4
   1   2  15 4055.08 854.583   4
   1   2  16 899.231 413.551   4
   1  -3  -1 21360.0 942.100   2
   1   3  -1 21287.3 512.286   4
   1   3   0 50988.2 1019.67   4
   1  -3   0 50057.1 1457.89   2
   1   3   0 49714.8 905.389   1
   1   3   1 18938.0 745.180   4
   1  -3   1 17725.8 894.718   2
   1   3   2 23306.2 944.046   4
   1   3   2 23803.7 560.112   1
   1  -3   2 23701.7 1051.33   2
   1  -3   3 243.717 79.7364   4
   1   3   3 864.782 273.687   4
   1  -3   3 694.070 208.622   2
   1   3   3 486.304 99.7399   1
   1   3   4 61608.6 1310.98   1
   1   3   4 60432.2 1834.75   4
   1  -3   4 60132.5 1787.72   2
   1  -3   4 61520.5 1298.92   4
   1  -3   4 60348.4 1622.65   3
   1   3   5 2221.84 288.224   1
   1   3   5 3007.95 509.157   4
   1  -3   5 2749.00 411.109   2
   1  -3   5 2451.56 340.914   3
   1  -3   5 2256.78 290.961   4
   1   3   6 23461.1 1039.81   1
   1  -3   6 23586.5 1218.07   2
   1   3   6 24147.4 1353.67   4
   1  -3   6 23100.9 1034.07   4
   1  -3   6 23208.0 1045.53   3
   1   3   7 6912.59 626.405   1
   1   3   7 7474.81 846.545   4
   1  -3   7 7335.38 704.980   2
   1  -3   7 8183.02 668.663   4
   1  -3   7 7185.96 593.441   3
   1  -3   8 26704.8 1398.15   2
   1   3   8 25690.4 1591.80   4
   1  -3   8 27233.6 1315.87   4
   1  -3   8 26017.5 1148.27   3
   1   3   8 26245.7 1321.63   1
   1   3   9 8594.79 994.861   4
   1  -3   9 7899.31 650.382   3
   1  -3   9 7991.34 796.554   2
   1   3   9 8437.01 805.271   1
   1  -3   9 7508.59 748.143   4
   1  -3  10 25305.7 1467.47   2
   1   3  10 23586.9 1679.72   4
   1  -3  10 22916.3 1398.07   4
   1   3  10 24449.3 1473.16   1
   1   3  11 977.349 436.212   4
   1   3  11 450.184 248.490   1
   1  -3  11 649.128 243.997   4
   1   3  12 11103.3 1291.73   4
   1  -3  12 8607.83 961.129   4
   1   3  12 10096.0 1067.57   1
   1   3  13 2169.08 593.892   4
   1   3  14 5046.84 943.229   4
   1   3  15 9.59855 163.390   4
   1  -4  -1 44942.2 1565.98   2
   1   4  -1 42231.8 807.119   4
   1   4   0 1456.17 192.303   4
   1  -4   0 2496.39 388.912   2
   1   4   1 60138.2 1430.89   4
   1  -4   1 58959.3 1859.94   2
   1   4   2 3294.44 390.741   4
   1  -4   2 3080.48 439.733   2
   1   4   3 20641.7 1033.28   4
   1   4   3 20156.0 657.044   1
   1  -4   3 18993.5 1105.82   2
   1  -4   4 95.5269 150.381   2
   1   4   4 198.480 93.8304   1
   1   4   5 18993.4 816.957   1
   1   4   5 20851.0 1224.62   4
   1  -4   5 19436.7 1051.14   3
   1  -4   5 19808.7 772.114   4
   1  -4   5 21157.6 1227.32   2
   1   4   6 3157.69 370.984   1
   1  -4   6 2181.55 297.108   4
   1   4   6 3230.95 550.466   4
   1  -4   6 2636.65 443.906   2
   1  -4   6 2746.33 399.461   3
   1   4   7 21939.9 1085.14   1
   1   4   7 23866.4 1489.26   4
   1  -4   7 21282.8 1124.46   3
   1  -4   7 21912.4 1021.62   4
   1  -4   7 21515.9 1324.91   2
   1   4   8 1093.25 277.711   1
   1  -4   8 849.926 243.847   3
   1  -4   8 517.151 184.167   4
   1   4   8 2018.78 552.338   4
   1  -4   8 1368.67 343.892   2
   1   4   9 5353.28 803.867   4
   1  -4   9 5583.27 610.682   4
   1  -4   9 5724.01 726.459   2
   1  -4   9 5520.97 589.742   3
   1   4   9 5531.67 642.656   1
   1   4  10 9899.31 1142.43   4
   1  -4  10 8971.63 943.198   2
   1   4  10 8706.90 860.049   1
   1   4  11 13114.5 1362.57   4
   1  -4  11 11890.1 1111.31   2
   1   4  12 647.002 422.101   4
   1   4  13 8953.02 1230.19   4
   1   4  14 1030.67 467.551   4
   1   4  15 4987.48 1021.32   4
   1  -5  -1 15120.6 1015.21   2
   1   5  -1 14992.7 531.334   4
   1  -5   0 31996.9 1496.72   2
   1   5   0 30154.0 933.934   4
   1  -5   1 4582.54 581.286   2
   1   5   1 4260.60 413.144   4
   1   5   2 24804.7 1096.98   4
   1  -5   2 24873.2 1366.12   2
   1   5   3 4826.88 353.190   1
   1   5   3 5337.36 567.990   4
   1  -5   3 5114.56 637.716   2
   1   5   4 11093.3 866.408   4
   1  -5   4 9173.23 879.829   2
   1   5   4 10440.7 553.542   1
   1   5   5 16586.9 766.616   1
   1   5   5 16937.8 1151.78   4
   1  -5   5 17411.9 1225.78   2
   1  -5   6 11666.3 1023.29   2
   1   5   6 11207.1 691.577   1
   1   5   6 11970.1 1036.53   4
   1  -5   6 12294.3 627.130   4
   1  -5   6 12079.0 918.851   3
   1  -5   7 256.721 176.229   3
   1   5   7 152.131 79.3888   1
   1   5   7 828.919 429.129   4
   1  -5   7 625.537 266.605   2
   1   5   8 15671.9 1320.71   4
   1  -5   8 15954.9 1269.83   2
   1  -5   8 12667.0 962.159   3
   1  -5   9 2362.07 422.650   3
   1   5   9 3483.66 666.750   4
   1  -5   9 1614.24 423.664   2
   1   5  10 5012.20 853.100   4
   1  -5  10 3493.69 624.542   2
   1   5  11 1850.39 588.412   4
   1  -5  11 1204.68 406.926   2
   1   5  12 14669.7 1550.52   4
   1   5  13 1283.83 513.863   4
   1   5  14 2677.40 730.915   4
   1  -6  -2 1262.81 340.573   2
   1   6  -1 7180.74 398.756   4
   1  -6  -1 7611.88 803.969   2
   1  -6   0 6603.72 748.768   2
   1   6   0 6865.13 478.194   4
   1  -6   1 20683.1 1347.35   2
   1   6   1 18719.7 913.669   4
   1   6   2 808.109 237.745   4
   1  -6   2 328.006 252.865   2
   1   6   3 13338.1 922.696   4
   1  -6   3 12305.3 1077.56   2
   1   6   3 11384.5 604.810   1
   1   6   4 13137.2 986.028   4
   1  -6   4 11790.8 1088.37   2
   1   6   4 10599.0 589.079   1
   1   6   5 32109.5 1643.97   4
   1  -6   5 31450.2 1789.46   2
   1   6   6 509.768 359.021   4
   1  -6   6-44.3430 165.973   2
   1   6   7 9755.50 1025.06   4
   1  -6   7 9077.23 1011.41   2
   1  -6   7 8453.20 846.789   3
   1  -6   8 102.127 152.256   3
   1   6   8 162.771 273.992   4
   1  -6   8-12.7452 135.741   2
   1   6   9 17169.1 1486.59   4
   1  -6   9 17988.1 1489.60   2
   1  -6   9 16705.6 1198.84   3
   1   6  10 2570.54 644.496   4
   1  -6  10 1770.30 495.764   2
   1   6  11 19661.4 1754.68   4
   1  -6  11 20983.5 1684.21   2
   1   6  12 700.248 414.079   4
   1   6  13 5919.42 1085.13   4
   1   6  14 63.5581 234.729   4
   1  -7  -2 7621.91 867.479   2
   1   7  -1 452.296 112.084   4
   1  -7  -1 282.051 194.324   2
   1  -7   0 17664.5 1347.01   2
   1   7   0 19233.6 846.382   4
   1   7   1 2871.92 374.308   4
   1  -7   1 3005.01 567.112   2
   1  -7   2 13743.2 1224.96   2
   1   7   2 12755.9 871.476   4
   1   7   3 4346.34 549.255   4
   1  -7   3 4717.43 721.948   2
   1   7   4 15369.2 1114.50   4
   1  -7   4 15284.6 1321.19   2
   1   7   5 7799.01 850.303   4
   1  -7   5 5765.01 837.621   2
   1   7   6 17418.5 1340.00   4
   1  -7   6 18919.5 1525.71   2
   1  -7   7 1130.17 342.235   3
   1   7   7 1940.71 517.104   4
   1  -7   7 1385.91 435.090   2
   1   7   8 8909.78 1064.17   4
   1  -7   8 8968.66 948.486   3
   1  -7   8 8674.92 1078.99   2
   1  -7   9 202.739 194.720   3
   1   7   9 237.570 289.486   4
   1  -7   9 46.2413 207.319   2
   1   7  10 9609.52 1210.74   4
   1  -7  10 11236.3 1292.60   2
   1   7  11 1209.24 491.953   4
   1  -7  11 609.751 311.157   2
   1   7  12 3882.22 844.154   4
   1   7  13 834.703 528.347   4
   1  -8  -1 26424.8 1753.91   2
   1  -8   0 32452.8 1961.16   2
   1  -8   1 7871.08 981.985   2
   1   8   1 7923.12 644.771   4
   1   8   2 216.831 119.814   4
   1  -8   2 175.726 225.573   2
   1   8   3 3780.52 534.688   4
   1  -8   3 2941.05 605.742   2
   1   8   4 6113.96 730.113   4
   1  -8   4 5662.48 870.693   2
   1   8   5 8554.06 914.543   4
   1  -8   5 8073.59 1052.18   2
   1   8   6 5196.51 760.533   4
   1  -8   6 5087.23 844.137   2
   1   8   7 13211.2 1261.77   4
   1  -8   7 11165.4 1277.18   2
   1  -8   8 536.264 298.041   3
   1   8   8 2105.44 539.278   4
   1  -8   8 1358.67 479.754   2
   1   8   9 1640.24 489.100   4
   1  -8   9 2208.11 618.552   2
   1   8  10 5041.10 913.607   4
   1  -8  10 4777.84 903.469   2
   1   8  11 3971.37 833.181   4
   1  -8  11 4442.54 896.123   2
   1   8  12 1858.34 597.391   4
   1  -8  12 1035.47 429.587   2
   1  -9  -1 7823.44 1022.59   2
   1  -9   0 9232.04 1107.42   2
   1  -9   1 14500.5 1426.33   2
   1  -9   2 23803.0 1848.43   2
   1  -9   3 263.162 217.730   2
   1  -9   4 14900.5 1494.14   2
   1   9   4 14805.7 1171.20   4
   1   9   5 3153.68 573.121   4
   1  -9   5 3201.16 726.691   2
   1   9   6 3976.22 680.354   4
   1  -9   6 5039.00 893.236   2
   1   9   7 251.036 218.443   4
   1  -9   7 604.947 336.921   2
   1  -9   8 3340.92 663.653   3
   1   9   8 3016.90 645.922   4
   1  -9   8 3465.21 783.805   2
   1   9   9 662.797 344.605   4
   1  -9   9 1003.94 458.292   2
   1   9  10 3726.01 807.854   4
   1  -9  10 4066.98 873.375   2
   1   9  11 1670.45 572.816   4
   1  -9  11 2421.77 710.197   2
   1  -9  12 2014.92 655.022   2
   1 -10  -1 13974.2 1457.30   2
   1 -10   0 5154.66 917.797   2
   1 -10   1 10267.5 1275.32   2
   1 -10   2 2536.29 655.286   2
   1 -10   3 13535.7 1509.39   2
   1 -10   4 3289.91 768.243   2
   1 -10   5 6073.38 1040.03   2
   1 -10   6 4530.29 925.658   2
   1 -10   7 9148.49 1300.85   2
   1 -10   8 902.851 398.179   3
   1 -10   8 1213.38 490.646   2
   1  10   8 857.560 363.818   4
   1  10   9 5378.98 948.753   4
   1 -10   9 4439.66 959.556   2
   1  10  10 1441.73 502.717   4
   1 -10  10 1661.75 612.959   2
   1  10  11 4929.98 988.990   4
   1 -10  11 3523.55 845.265   2
   1 -11   0 10634.3 1373.18   2
   1 -11   1 550.884 417.469   2
   1 -11   2 2817.70 741.060   2
   1 -11   3 1373.43 542.111   2
   1 -11   4 4460.36 945.861   2
   1 -11   5 2766.52 747.954   2
   1 -11   6 6654.39 1149.10   2
   1 -11   7 2750.93 777.855   2
   1 -11   8 1522.01 532.393   3
   1 -11   8 1791.43 659.154   2
   1 -12   1 4150.65 936.576   2
   1 -12   2 605.510 381.017   2
   1 -12   3 7561.26 1292.10   2
   1 -12   4 3774.72 905.046   2
   1 -12   5 4620.71 1018.74   2
   2   0  -3 84.3894 37.5884   3
   2   0  -2 73284.2 982.670   3
   2   0  -1-19.7989 34.4690   3
   2   0   0 59810.1 1095.83   3
   2   0   1 33.1033 60.6242   4
   2   0   1 66.1716 67.5953   3
   2   0   2 83378.7 1675.25   4
   2   0   2 81612.0 1499.23   3
   2   0   3-46.1144 92.9447   4
   2   0   3 73.4504 76.3850   3
   2   0   4 104756. 1139.52   2
   2   0   4 104559. 2283.01   4
   2   0   4 102926. 1908.59   3
   2   0   5 3.47816 91.0022   4
   2   0   5 100.656 59.6543   2
   2   0   5 153.110 103.998   3
   2   0   6 73806.8 2232.14   4
   2   0   6 74574.4 1794.52   3
   2   0   6 74650.6 1217.19   2
   2   0   7 164.282 156.203   4
   2   0   7 53.4070 37.0724   2
   2   0   7 43.0051 45.7286   3
   2   0   8 3137.01 526.882   4
   2   0   8 5533.44 536.162   3
   2   0   8 4862.86 378.774   2
   2   0   9-135.927 150.105   4
   2   0  10 12935.6 1194.39   4
   2   0  11-315.779 213.941   4
   2   0  12 5355.74 864.812   4
   2   0  13-112.129 147.128   4
   2   0  14 15037.8 1567.41   4
   2   0  15 149.189 257.836   4
   2   0  16 6607.50 1139.47   4
   2  -1  -8 491.566 80.8822   3
   2  -1  -2 91711.0 1334.84   3
   2  -1  -1 117643. 1597.28   3
   2   1   0 7377.94 429.380   4
   2  -1   0 7830.99 434.609   3
   2  -1   1 69844.9 1380.15   3
   2   1   1 71826.4 1479.80   4
   2  -1   2 3956.21 300.439   2
   2   1   2 4210.40 398.367   4
   2  -1   2 4444.31 372.331   4
   2  -1   2 3932.54 344.664   3
   2  -1   3 46201.8 1050.22   2
   2   1   3 46242.7 1456.86   4
   2  -1   3 46782.7 1329.51   4
   2  -1   3 44785.3 1235.19   3
   2   1   4 3138.77 425.248   4
   2  -1   4 3627.85 311.811   2
   2  -1   4 3024.05 368.853   4
   2  -1   4 3545.12 363.706   3
   2   1   5 65406.4 2030.76   4
   2  -1   5 64639.6 1873.69   4
   2  -1   5 63573.9 1597.10   3
   2  -1   5 63193.6 1381.59   2
   2   1   6 7881.50 760.362   4
   2  -1   6 8104.21 723.998   4
   2  -1   6 7169.30 491.123   2
   2  -1   6 8558.06 613.084   3
   2   1   6 8302.01 684.489   1
   2   1   7 16522.6 1171.02   4
   2  -1   7 16218.5 1089.05   4
   2  -1   7 15676.4 773.970   2
   2   1   7 14697.2 429.237   2
   2  -1   7 14883.1 844.250   3
   2   1   7 15007.5 1004.61   1
   2   1   8 701.908 284.844   4
   2  -1   8 274.427 153.243   4
   2   1   8 374.717 196.909   1
   2  -1   8 211.677 102.277   2
   2  -1   8 180.065 121.438   3
   2   1   9 16156.2 1293.95   4
   2  -1   9 17538.1 1286.40   4
   2  -1   9 16023.6 941.066   3
   2   1   9 16498.0 1205.99   1
   2   1  10 1181.22 369.030   4
   2  -1  10 1738.33 418.372   4
   2   1  11 3534.63 680.339   4
   2  -1  11 4173.00 709.571   4
   2   1  12 232.966 236.167   4
   2  -1  12 140.841 130.117   4
   2   1  13 7583.63 1080.85   4
   2  -1  13 8736.68 1115.56   4
   2  -1  14 818.123 398.094   4
   2   1  14 625.955 351.768   4
   2   1  15 5488.93 1005.54   4
   2  -1  15 6250.67 1033.46   4
   2   1  16 1195.04 534.705   4
   2  -1  16 540.910 261.724   4
   2   2  -1 727.214 119.627   1
   2   2   0 9506.59 517.684   4
   2  -2   1 38889.1 1159.22   2
   2  -2   1 38715.0 1167.64   3
   2   2   1 36515.5 1111.50   4
   2  -2   2 14985.7 733.615   2
   2  -2   2 14364.5 653.295   4
   2   2   2 15659.1 805.610   4
   2  -2   2 15696.4 766.961   3
   2  -2   3 72.8512 105.376   3
   2  -2   3 278.346 154.229   2
   2  -2   3 22.3505 59.3766   4
   2   2   3 2.30539 88.9968   4
   2   2   4 64403.6 1941.14   4
   2  -2   4 65361.3 1631.97   2
   2  -2   4 63125.5 1640.94   3
   2   2   4 65277.7 1428.20   1
   2  -2   4 60815.6 1614.76   4
   2   2   5 9526.32 814.203   4
   2  -2   5 10702.5 688.648   2
   2  -2   5 10265.2 715.038   4
   2  -2   5 9748.49 662.527   3
   2   2   5 10009.1 634.114   1
   2   2   6 16224.1 1126.08   4
   2  -2   6 15695.2 959.590   4
   2  -2   6 14745.2 842.290   2
   2  -2   6 14921.6 851.338   3
   2   2   6 14060.9 852.389   1
   2   2   7 6768.93 776.018   4
   2  -2   7 7785.95 629.962   2
   2  -2   7 6378.95 574.135   3
   2   2   7 5892.99 604.176   1
   2  -2   7 6792.57 678.711   4
   2  -2   8 18084.4 1006.01   2
   2  -2   8 19283.8 1221.74   4
   2  -2   8 18742.4 1012.94   3
   2   2   8 17977.0 1341.36   4
   2   2   8 18071.6 1131.75   1
   2   2   9 804.117 315.595   4
   2  -2   9 384.241 215.814   4
   2  -2   9 925.406 249.274   2
   2   2   9 737.429 252.550   1
   2  -2   9 659.676 206.389   3
   2   2  10 10514.8 1139.29   4
   2  -2  10 10946.2 1035.59   4
   2   2  10 9201.21 934.296   1
   2   2  11-111.536 222.064   4
   2   2  11 140.273 177.209   1
   2  -2  11 276.554 218.832   4
   2   2  12 2566.66 607.516   4
   2  -2  12 3376.93 663.883   4
   2   2  13 1546.65 521.472   4
   2  -2  13 1402.16 438.210   4
   2   2  14 3268.91 758.187   4
   2  -2  14 2998.96 673.312   4
   2   2  15 423.404 278.830   4
   2   3  -1 89546.8 1491.85   4
   2  -3   0 13944.5 804.459   2
   2   3   0 14689.6 395.916   1
   2   3   0 13814.4 648.098   4
   2  -3   1 16424.6 881.798   2
   2   3   1 17493.6 813.466   4
   2  -3   2 1898.15 308.897   3
   2  -3   2 2158.21 342.573   2
   2   3   2 1691.26 269.310   4
   2  -3   3 62387.1 1800.06   2
   2  -3   3 61904.2 1743.29   3
   2   3   3 63439.8 1858.67   4
   2   3   3 63559.8 955.536   1
   2  -3   4 1493.37 280.496   3
   2   3   4 1450.45 308.058   4
   2  -3   4 1398.11 237.007   4
   2  -3   4 1460.96 293.878   2
   2   3   4 1651.90 204.764   1
   2   3   5 54582.5 2003.64   4
   2  -3   5 55453.6 1789.78   2
   2  -3   5 55080.5 1607.38   4
   2  -3   5 56104.5 1725.25   3
   2   3   5 55175.0 1399.40   1
   2  -3   6 2340.81 365.698   3
   2   3   6 2054.83 428.364   4
   2  -3   6 2388.34 359.357   4
   2  -3   6 2290.88 381.246   2
   2   3   6 2371.60 328.048   1
   2   3   7 12254.1 1082.65   4
   2  -3   7 14265.8 941.839   4
   2  -3   7 11743.6 835.360   3
   2  -3   7 13345.9 940.884   2
   2   3   7 15151.0 912.176   1
   2  -3   8 3306.29 485.277   4
   2   3   8 3378.22 607.346   4
   2  -3   8 3115.08 474.479   2
   2  -3   8 3024.28 434.307   3
   2   3   8 2865.74 437.931   1
   2   3   9 16541.1 1375.40   4
   2  -3   9 19225.8 1257.51   4
   2  -3   9 17055.4 1131.86   2
   2  -3   9 16948.2 1034.78   3
   2   3   9 17056.2 1147.55   1
   2  -3  10 15.0566 95.4541   4
   2   3  10-65.4124 121.350   4
   2   3  10 99.2209 138.721   1
   2   3  11 13233.7 1369.45   4
   2  -3  11 11328.3 1078.86   4
   2   3  12 1667.02 485.507   4
   2  -3  12 1690.31 433.686   4
   2   3  13 8669.93 1214.07   4
   2   3  14 56.7459 163.876   4
   2   3  15 7337.78 1221.42   4
   2   4  -1 27056.1 842.600   4
   2   4   0 94695.8 1249.61   1
   2  -4   0 92490.2 2349.11   2
   2   4   0 92024.2 1753.42   4
   2  -4   1 826.976 234.726   2
   2   4   1 713.764 173.050   4
   2  -4   2 15279.4 987.777   2
   2   4   2 14326.3 850.580   4
   2   4   3 380.255 172.893   4
   2  -4   3 121.295 124.846   2
   2   4   4 25584.9 1326.68   4
   2  -4   4 23286.7 1268.25   2
   2  -4   4 24952.7 1234.17   3
   2   4   4 24236.0 681.736   1
   2  -4   5 654.786 212.409   3
   2   4   5 1275.97 348.135   4
   2  -4   5 694.277 170.600   4
   2  -4   5 659.122 227.611   2
   2   4   5 556.885 138.411   1
   2   4   6 5250.29 709.052   4
   2  -4   6 4321.87 467.096   4
   2  -4   6 4881.64 562.974   3
   2   4   6 4438.55 419.524   1
   2  -4   6 4536.55 597.208   2
   2  -4   7 264.849 145.587   3
   2  -4   7 357.665 161.811   4
   2   4   7 331.038 231.300   4
   2  -4   7 355.008 176.827   2
   2   4   7 246.812 115.334   1
   2   4   8 8869.69 1002.43   4
   2  -4   8 7688.87 816.163   2
   2  -4   8 7391.37 703.704   4
   2  -4   8 7185.83 708.734   3
   2   4   8 7200.53 661.092   1
   2   4   9 162.877 206.978   4
   2  -4   9 266.033 170.430   4
   2  -4   9 115.896 129.483   2
   2  -4   9 359.592 199.806   3
   2   4  10 22806.9 1760.39   4
   2   4  11 1303.69 453.148   4
   2   4  12 1858.61 545.205   4
   2   4  13 3616.71 803.650   4
   2   4  14 6287.77 1089.94   4
   2   5  -1 32883.1 978.530   4
   2   5   0 2465.10 305.886   4
   2  -5   0 2423.95 434.305   2
   2  -5   1 36448.8 1662.33   2
   2   5   1 35867.0 1302.51   4
   2   5   1 36050.4 732.779   1
   2  -5   2 4078.11 569.678   2
   2   5   2 3605.92 445.942   4
   2  -5   3 8616.18 838.268   2
   2   5   3 10331.4 816.486   4
   2   5   4 2742.73 449.949   4
   2  -5   4 2429.56 453.981   2
   2   5   4 2114.11 180.007   1
   2  -5   5 2757.21 461.842   3
   2   5   5 2802.80 503.728   4
   2  -5   5 3177.69 537.146   2
   2  -5   6 95.5226 108.842   3
   2   5   6 696.541 283.634   4
   2  -5   6 501.932 256.149   2
   2   5   7 5728.03 780.681   4
   2  -5   7 6738.09 808.579   2
   2  -5   7 6151.24 699.014   3
   2  -5   8 3604.74 537.087   3
   2   5   8 3424.60 645.992   4
   2  -5   8 3849.47 630.506   2
   2   5   9 20416.2 1633.55   4
   2  -5   9 19953.0 1459.61   2
   2  -5   9 20015.9 1278.80   3
   2   5  10 455.184 273.373   4
   2  -5  10 685.478 286.465   2
   2   5  11 13844.5 1466.50   4
   2   5  12 432.984 299.543   4
   2   5  13 2113.25 617.137   4
   2   5  14 834.792 382.728   4
   2   6  -1 2366.09 274.413   4
   2  -6   0 44408.5 1986.03   2
   2   6   0 41862.1 1313.01   4
   2   6   1 1550.46 288.180   4
   2  -6   1 1550.51 407.456   2
   2  -6   2 3119.43 543.062   2
   2   6   2 2719.39 405.474   4
   2   6   2 2786.47 211.859   1
   2  -6   3 11792.3 1064.17   2
   2   6   3 10399.7 852.571   4
   2  -6   4 12256.8 1102.58   2
   2   6   4 10537.7 923.469   4
   2  -6   5 3621.13 564.554   3
   2   6   5 3047.12 534.330   4
   2  -6   5 3725.84 628.278   2
   2   6   6 9904.82 1008.53   4
   2  -6   6 9290.98 1009.40   2
   2  -6   6 11082.0 997.156   3
   2  -6   7 1212.11 361.863   3
   2   6   7 788.115 318.712   4
   2  -6   7 1127.44 369.563   2
   2   6   8 16295.2 1431.94   4
   2  -6   8 14541.5 1319.39   2
   2  -6   8 15420.9 1192.12   3
   2  -6   9 671.426 272.095   3
   2   6   9 190.719 236.676   4
   2  -6   9 352.043 265.079   2
   2   6  10 15922.6 1550.36   4
   2  -6  10 13940.6 1346.59   2
   2   6  11 659.482 403.001   4
   2   6  12 5748.78 1009.28   4
   2   6  13 580.873 325.463   4
   2   7  -1 14985.4 710.434   4
   2   7   0 2358.94 330.449   4
   2  -7   0 2426.95 516.354   2
   2  -7   1 18957.3 1428.90   2
   2   7   1 20080.0 1054.76   4
   2  -7   2 3779.34 651.853   2
   2   7   2 3569.06 483.770   4
   2  -7   3 17833.6 1437.14   2
   2   7   3 21300.9 1272.98   4
   2   7   4 1487.47 363.133   4
   2  -7   4 1407.49 423.367   2
   2  -7   5 9033.13 1040.75   2
   2   7   5 8955.25 936.917   4
   2  -7   6 4186.02 669.105   3
   2   7   6 3055.64 582.963   4
   2  -7   6 3374.20 660.601   2
   2  -7   7 9412.17 1111.88   2
   2   7   7 10322.0 1124.73   4
   2  -7   7 11384.1 1103.99   3
   2  -7   8 3938.19 654.424   3
   2   7   8 3338.14 676.552   4
   2  -7   8 3262.83 681.808   2
   2  -7   9 8491.97 1113.56   2
   2   7   9 9165.85 1157.68   4
   2  -7   9 9872.29 1031.47   3
   2   7  10 372.913 325.940   4
   2  -7  10 784.468 365.738   2
   2   7  11 9001.47 1261.41   4
   2   7  12 163.834 257.065   4
   2  -8   0 29326.4 1898.47   2
   2  -8   1 5908.52 872.929   2
   2   8   1 5371.27 561.482   4
   2  -8   2 51031.0 2533.94   2
   2   8   2 52920.3 1929.46   4
   2  -8   3 14293.4 1368.36   2
   2   8   3 13675.8 1057.29   4
   2  -8   4 10691.9 1195.19   2
   2   8   4 10172.6 971.248   4
   2   8   5 785.384 301.582   4
   2  -8   5 981.411 402.792   2
   2  -8   6 4937.55 757.759   3
   2   8   6 6943.37 892.368   4
   2  -8   6 6392.66 958.666   2
   2  -8   7 470.106 254.885   3
   2   8   7 744.882 327.981   4
   2  -8   7 1228.01 425.820   2
   2  -8   8 4274.50 724.249   3
   2   8   8 4770.73 836.718   4
   2  -8   8 3388.98 734.389   2
   2   8   9 4411.93 828.725   4
   2  -8   9 5866.67 978.238   2
   2  -8   9 5730.21 842.406   3
   2   8  10 2370.68 660.091   4
   2  -8  10 3052.43 724.729   2
   2   8  11 2374.31 673.774   4
   2  -8  11 1992.43 587.396   2
   2   8  12 1108.68 474.727   4
   2  -9   0 219.633 188.899   2
   2  -9   1 2694.84 634.837   2
   2  -9   2 3850.39 761.496   2
   2  -9   3 2824.95 646.040   2
   2  -9   4 1105.14 436.110   2
   2   9   4 659.905 269.629   4
   2  -9   5 26189.2 2017.92   2
   2   9   5 26384.4 1713.66   4
   2   9   6 410.321 228.323   4
   2  -9   6 648.483 338.328   2
   2  -9   7 1966.46 527.560   3
   2  -9   7 1280.45 458.809   2
   2   9   7 1244.51 411.053   4
   2  -9   8 884.069 359.448   3
   2   9   8 761.359 291.163   4
   2  -9   8 873.247 438.710   2
   2   9   9 3691.75 777.603   4
   2  -9   9 3492.46 801.558   2
   2   9  10 1379.42 509.374   4
   2  -9  10 1553.72 590.190   2
   2  -9  11 2794.49 752.567   2
   2   9  11 3066.49 769.485   4
   2 -10   1 10002.4 1278.25   2
   2 -10   2 7414.42 1138.17   2
   2 -10   3 3071.34 737.492   2
   2 -10   4 7008.78 1103.67   2
   2 -10   5 2314.03 658.452   2
   2 -10   6 11968.6 1480.35   2
   2 -10   7 2711.75 665.457   3
   2 -10   7 3174.84 772.298   2
   2 -10   8 5955.39 960.985   3
   2  10   8 7529.32 1094.16   4
   2 -10   8 7190.08 1186.54   2
   2 -10   9 1526.00 574.326   2
   2  10   9 1235.89 485.437   4
   2  10  10 3786.28 855.041   4
   2 -10  10 3478.28 857.707   2
   2 -11   2 1067.16 475.647   2
   2 -11   3 4542.61 948.661   2
   2 -11   4 2860.20 769.970   2
   2 -11   5 4455.60 943.829   2
   2 -11   6 1736.97 605.588   2
   2 -11   7 3081.85 752.105   3
   2 -11   7 2442.17 726.857   2
   2 -11   8 411.544 289.669   3
   2 -11   8 1768.01 636.281   2
   2 -12   3 728.055 403.983   2
   2 -12   4 7880.35 1318.58   2
   3   0  -5 4505.04 235.068   3
   3   0  -4 18.8815 47.5881   3
   3   0  -3 64650.2 1135.17   3
   3   0  -2 92.5796 63.9228   3
   3   0  -1 51478.4 1201.18   3
   3   0   0 225.339 114.333   3
   3   0   1 40688.7 1277.10   4
   3   0   1 39917.2 1176.28   3
   3   0   2 41.2646 67.9025   3
   3   0   2-15.8134 74.6432   4
   3   0   3 88800.8 2144.98   4
   3   0   3 87225.3 1929.25   3
   3   0   4 109.671 111.892   4
   3   0   4 56.5922 106.288   3
   3   0   5 3362.67 477.535   4
   3   0   5 3224.01 405.944   3
   3   0   6 238.075 126.338   3
   3   0   6-77.1679 144.958   4
   3   0   7 27611.0 1544.14   4
   3   0   7 29693.5 1328.39   3
   3   0   8 47.5997 125.328   4
   3   0   8-52.0710 78.1636   3
   3   0   9 33619.7 1905.52   4
   3   0   9 30595.0 1452.45   3
   3   0  10 619.402 298.983   4
   3   0  11 5331.49 851.384   4
   3   0  12 354.322 288.107   4
   3   0  13 12843.4 1420.76   4
   3   0  14 3.44229 159.199   4
   3   0  15 3489.39 797.599   4
   3  -1  -8 41099.0 638.503   3
   3  -1  -7 627.598 95.2198   3
   3  -1  -6 48856.3 898.526   3
   3  -1  -5 6329.71 352.201   3
   3  -1  -4 27737.3 792.428   3
   3  -1  -3 22062.1 739.996   3
   3   1  -2 32587.2 933.834   3
   3  -1  -2 34576.5 990.026   3
   3  -1  -1 119.793 87.3298   3
   3   1  -1 213.570 103.365   3
   3   1   0 16729.9 789.936   4
   3   1   0 16799.8 743.049   3
   3  -1   0 16787.8 747.911   3
   3   1   1 178561. 2732.10   4
   3   1   1 183641. 2611.69   3
   3  -1   1 186309. 2603.47   3
   3  -1   2 62378.3 1654.08   4
   3   1   2 61634.9 1580.48   3
   3  -1   2 62164.8 1588.46   3
   3   1   2 64617.5 1765.09   4
   3   1   3 31231.9 1312.67   4
   3  -1   3 33842.5 1280.59   4
   3   1   3 32624.6 1202.80   3
   3  -1   3 33428.3 1213.36   3
   3   1   4 34443.0 1476.25   4
   3  -1   4 32406.7 1357.23   4
   3   1   4 34499.6 1298.95   3
   3  -1   4 34622.9 1274.47   3
   3  -1   5 3203.10 456.973   4
   3  -1   5 3147.39 303.947   2
   3   1   5 3690.86 448.128   3
   3   1   5 2916.54 459.873   4
   3  -1   5 3218.51 414.040   3
   3  -1   6 4384.79 371.696   2
   3  -1   6 3754.13 519.397   4
   3   1   6 3731.81 557.165   4
   3  -1   6 4471.50 500.514   3
   3  -1   7 396.466 153.287   4
   3  -1   7 484.127 139.073   2
   3   1   7 563.175 220.794   4
   3  -1   7 540.086 192.352   3
   3   1   8 21600.0 1477.54   4
   3  -1   8 20465.9 1366.47   4
   3  -1   8 18838.7 1089.28   3
   3  -1   9-59.1390 121.698   4
   3   1   9 60.1795 140.791   4
   3  -1   9 25.0046 122.918   3
   3   1  10 1866.82 491.109   4
   3  -1  10 3154.65 596.006   4
   3  -1  10 2134.89 391.720   3
   3  -1  11 1514.33 447.082   4
   3   1  11 1442.58 479.158   4
   3   1  12 7923.30 1090.40   4
   3  -1  12 6996.69 993.021   4
   3   1  13 88.7233 169.002   4
   3  -1  13 111.147 160.806   4
   3   1  14 399.202 344.048   4
   3  -1  14 584.050 302.112   4
   3  -1  15-226.734 259.957   4
   3   1  15-72.0545 162.663   4
   3  -2  -3 38181.4 1139.12   3
   3  -2  -2 28.9015 75.6910   3
   3  -2  -1 31913.7 1110.66   3
   3   2   0 10187.3 627.391   4
   3  -2   0 10009.2 636.911   3
   3   2   1 68758.7 1760.58   4
   3  -2   1 70416.0 1746.74   3
   3  -2   2 1140.95 225.189   3
   3   2   2 1148.09 258.222   4
   3  -2   3 45135.0 1350.49   2
   3   2   3 46243.0 1654.18   4
   3  -2   3 44350.3 1443.34   4
   3  -2   3 46604.4 1512.12   3
   3  -2   4 1020.11 215.168   2
   3   2   4 915.349 264.210   4
   3  -2   4 898.280 223.347   4
   3  -2   4 1230.49 256.821   3
   3  -2   5 48604.0 1464.01   2
   3   2   5 46947.8 1910.57   4
   3  -2   5 48362.1 1708.56   4
   3  -2   5 50128.5 1666.59   3
   3  -2   6 3157.24 382.738   2
   3   2   6 2757.10 498.226   4
   3  -2   6 2341.46 405.441   4
   3  -2   6 2767.28 402.220   3
   3  -2   7 26816.7 1154.29   2
   3   2   7 28857.0 1679.04   4
   3  -2   7 26148.4 1416.71   4
   3  -2   7 27844.4 1317.68   3
   3   2   8 114.571 100.154   4
   3  -2   8 301.397 221.523   4
   3  -2   8 771.722 298.138   3
   3   2   9 15649.3 1365.50   4
   3  -2   9 18157.0 1332.25   4
   3  -2   9 18160.2 1129.46   3
   3  -2  10 1618.59 429.832   4
   3   2  10 1401.14 424.499   4
   3   2  11 15243.3 1473.18   4
   3  -2  11 12394.9 1221.33   4
   3   2  12-71.9239 212.831   4
   3  -2  12 503.500 270.518   4
   3  -2  13 7362.49 1033.21   4
   3   2  13 6533.59 1060.09   4
   3   2  14 1193.82 485.569   4
   3   2  15 4900.97 1000.77   4
   3   3   0 46006.9 1388.36   4
   3  -3   0 43975.6 1480.79   3
   3  -3   1 1421.30 270.484   3
   3   3   1 1661.81 288.361   4
   3  -3   2 41401.2 1488.02   2
   3   3   2 43422.1 1555.04   4
   3  -3   2 41924.4 1512.74   3
   3  -3   3 1114.90 265.696   3
   3  -3   3 919.751 248.575   2
   3   3   3 991.999 266.062   4
   3  -3   4 20334.5 1071.62   2
   3   3   4 22540.5 1275.50   4
   3  -3   4 23707.2 1098.25   4
   3  -3   4 21178.1 1119.42   3
   3  -3   5 3180.93 441.534   2
   3  -3   5 3028.70 421.776   4
   3   3   5 3451.50 532.803   4
   3  -3   5 3250.74 451.951   3
   3  -3   6 14844.2 952.832   2
   3   3   6 12946.7 1093.07   4
   3  -3   6 12764.0 909.452   4
   3  -3   6 13557.2 948.112   3
   3   3   7 92.6849 138.231   4
   3  -3   7 6.08122 112.889   4
   3  -3   7 62.4976 77.9498   2
   3  -3   7 82.1731 116.463   3
   3  -3   8 19928.8 1167.60   2
   3   3   8 19259.7 1466.13   4
   3  -3   8 19347.2 1261.43   4
   3  -3   8 18535.4 1147.41   3
   3   3   9 651.656 312.268   4
   3  -3   9 750.097 290.574   4
   3  -3   9 577.533 233.318   3
   3  -3  10 5486.88 765.166   4
   3   3  10 6435.61 951.768   4
   3  -3  11 1953.43 504.508   4
   3   3  11 1009.57 402.037   4
   3   3  12 2251.86 605.838   4
   3   3  13 479.884 367.888   4
   3   3  14 7310.87 1188.07   4
   3   4  -1 120028. 2148.24   4
   3   4   0 1671.34 280.413   4
   3   4   1 18515.4 978.900   4
   3  -4   1 17394.3 1051.28   3
   3  -4   2 1111.37 304.682   3
   3  -4   2 853.492 258.893   2
   3   4   2 749.168 204.561   4
   3  -4   3 30422.6 1457.46   2
   3   4   3 30031.5 1432.08   4
   3  -4   3 30236.3 1424.97   3
   3  -4   4 1025.00 275.784   3
   3   4   4 1231.54 312.157   4
   3  -4   4 1019.98 266.549   2
   3  -4   5 9303.33 828.783   2
   3   4   5 8606.67 862.442   4
   3  -4   5 9622.67 822.151   3
   3  -4   6-39.8928 57.4499   3
   3   4   6-33.0014 86.4687   4
   3  -4   6 58.2695 122.141   2
   3  -4   6 139.456 138.184   4
   3  -4   7 12074.5 990.929   2
   3   4   7 10120.7 1048.23   4
   3  -4   7 11899.7 910.678   4
   3  -4   7 11255.7 927.566   3
   3   4   8 2582.42 558.380   4
   3  -4   8 3282.69 525.358   4
   3  -4   8 2661.68 478.420   2
   3  -4   8 3800.19 553.548   3
   3   4   9 9284.50 1107.43   4
   3  -4   9 9245.35 894.806   4
   3  -4   9 8516.63 841.420   3
   3   4  10 1347.52 458.340   4
   3   4  11 4262.25 826.041   4
   3   4  12 510.703 331.938   4
   3   4  13 8979.54 1306.88   4
   3   4  14 418.323 287.573   4
   3   5  -1 10625.0 654.750   4
   3   5   0 21190.1 1010.72   4
   3   5   0 21256.8 579.221   1
   3  -5   1 1946.74 419.051   2
   3   5   1 2434.60 371.066   4
   3  -5   2 13251.3 1042.48   2
   3   5   2 13416.0 934.949   4
   3  -5   3 6715.75 748.649   2
   3   5   3 7544.19 754.216   4
   3  -5   3 7321.25 751.228   3
   3  -5   4 8477.19 865.929   2
   3   5   4 9278.97 879.790   4
   3  -5   4 8705.42 840.695   3
   3  -5   5 1136.44 315.403   3
   3   5   5 1599.00 378.726   4
   3  -5   5 1200.33 355.296   2
   3  -5   6 12786.2 1090.10   2
   3   5   6 12116.2 1116.81   4
   3  -5   6 13662.9 1081.64   3
   3  -5   7 173.438 147.576   3
   3   5   7 151.030 119.729   4
   3  -5   7 55.2916 98.2372   2
   3  -5   8 7687.71 886.440   2
   3   5   8 8472.01 1043.28   4
   3  -5   8 7720.01 834.173   3
   3   5   9 1300.10 425.312   4
   3  -5   9 537.571 266.350   2
   3  -5   9 535.468 240.799   3
   3   5  10 9454.08 1209.92   4
   3   5  11 623.436 324.224   4
   3   5  12 8019.00 1197.44   4
   3   5  13 6639.37 1270.12   4
   3   6  -1 46704.6 1411.46   4
   3   6   0 4029.25 459.129   4
   3  -6   1 1099.46 337.763   2
   3   6   1 2263.77 374.596   4
   3  -6   2 297.448 183.913   2
   3   6   2 516.442 177.562   4
   3  -6   3 4773.20 716.017   2
   3   6   3 5279.94 637.400   4
   3   6   4 4877.46 661.016   4
   3  -6   4 3964.17 637.445   2
   3  -6   4 4330.62 638.413   3
   3  -6   5 6878.07 867.666   2
   3   6   5 7597.96 866.956   4
   3  -6   5 8704.91 908.087   3
   3  -6   6 2642.64 504.575   3
   3   6   6 2087.01 496.331   4
   3  -6   6 2940.65 574.037   2
   3  -6   7 3268.37 581.712   3
   3   6   7 3125.79 622.196   4
   3  -6   7 2816.70 586.190   2
   3  -6   8 223.384 207.540   3
   3   6   8 312.942 218.532   4
   3  -6   8 209.847 208.840   2
   3  -6   9 13354.5 1289.10   2
   3   6   9 13048.4 1389.04   4
   3  -6   9 12886.3 1154.31   3
   3   6  10 75.7138 132.542   4
   3   6  11 2699.18 709.465   4
   3   6  12-193.698 263.119   4
   3   7  -1 8505.34 621.799   4
   3   7   0 37603.8 1433.67   4
   3   7   1 3721.97 495.629   4
   3  -7   1 4412.08 728.997   2
   3  -7   2 7212.82 906.998   2
   3   7   2 9866.20 857.760   4
   3  -7   3 8675.83 1007.73   2
   3   7   3 8106.79 836.995   4
   3  -7   4 24600.5 1712.97   2
   3   7   4 28163.2 1631.26   4
   3  -7   4 27198.2 1701.36   3
   3  -7   5 816.658 322.940   3
   3   7   5 1145.72 369.791   4
   3  -7   5 1911.41 495.345   2
   3  -7   6 19773.1 1581.96   2
   3   7   6 21337.7 1584.94   4
   3  -7   6 20517.0 1502.46   3
   3  -7   7 4305.43 759.399   2
   3  -7   7 4252.20 694.168   3
   3   7   7 3471.98 672.631   4
   3   7   8 5744.01 926.881   4
   3  -7   8 6213.17 922.492   2
   3  -7   8 7363.34 913.803   3
   3  -7   9 5120.11 857.757   2
   3   7   9 4810.93 862.549   4
   3  -7   9 5390.54 794.565   3
   3   7  10 11875.5 1418.84   4
   3   7  11 1963.41 584.284   4
   3   7  12 4274.90 943.223   4
   3   8   0 3937.91 479.578   4
   3  -8   1 10254.9 1155.03   2
   3   8   1 8336.55 754.774   4
   3   8   2 4572.37 601.084   4
   3  -8   2 4440.09 772.453   2
   3  -8   3 20900.3 1669.03   2
   3   8   3 21889.5 1401.92   4
   3   8   4 5605.16 758.338   4
   3  -8   4 6011.20 921.804   2
   3  -8   5 19944.3 1675.82   2
   3   8   5 20152.0 1501.75   4
   3  -8   5 16512.7 1431.59   3
   3  -8   6 3664.68 674.896   3
   3   8   6 4237.24 722.859   4
   3  -8   6 5748.77 924.508   2
   3  -8   7 3499.51 678.221   3
   3   8   7 3348.06 673.447   4
   3  -8   7 2937.67 684.522   2
   3  -8   8 1066.87 380.012   3
   3  -8   8 568.293 316.445   2
   3   8   8 1253.16 453.947   4
   3  -8   9 856.934 381.635   2
   3  -8   9 1802.46 511.578   3
   3   8   9 2406.72 630.699   4
   3   8  10 1555.48 528.496   4
   3  -8  10 2310.53 631.250   2
   3   8  11 3329.91 821.087   4
   3  -9   2 7505.99 1059.45   2
   3  -9   3 516.631 304.034   2
   3  -9   4 10200.5 1266.60   2
   3   9   4 10626.5 1066.55   4
   3  -9   5 5262.16 861.956   3
   3   9   5 5814.02 829.218   4
   3  -9   5 5478.87 942.034   2
   3  -9   6 2718.65 631.180   3
   3   9   6 2519.18 567.976   4
   3  -9   6 2392.10 643.975   2
   3  -9   7 467.085 302.438   3
   3   9   7 827.967 371.158   4
   3  -9   7 885.372 432.983   2
   3  -9   8 10513.1 1365.64   2
   3   9   8 9972.15 1252.83   4
   3  -9   8 11867.5 1306.73   3
   3   9   9 698.524 363.371   4
   3  -9   9 157.807 264.842   2
   3   9  10 3197.81 791.315   4
   3  -9  10 2843.67 747.782   2
   3 -10   3 3183.75 748.965   2
   3 -10   4 5825.30 1009.10   2
   3 -10   5 3359.31 734.284   3
   3 -10   5 2213.05 667.362   2
   3 -10   6 1468.34 651.140   3
   3 -10   6 872.984 438.641   2
   3 -10   7 6008.95 982.195   3
   3 -10   7 5723.64 1032.55   2
   3 -10   8 775.542 406.452   3
   3  10   8 1591.75 519.239   4
   3 -10   8 770.797 410.569   2
   3 -10   9 3469.76 840.802   2
   3  10   9 3163.18 763.033   4
   3 -10  10 2710.81 767.928   2
   3  10  10 2928.33 755.972   4
   3 -11   4 4220.40 912.608   2
   3 -11   5 4305.45 890.222   3
   3 -11   5 6605.70 1162.32   2
   3 -11   6 3872.41 840.924   3
   3 -11   6 4990.51 1010.08   2
   3 -11   7 923.258 454.548   3
   3 -11   7 721.398 414.313   2
   3 -11   8 2370.41 646.092   3
   4   0  -7 2.10412 26.8198   3
   4   0  -6 170824. 1793.85   3
   4   0  -5 21.3886 48.3298   3
   4   0  -4 51998.4 1193.85   3
   4   0  -3 18.1911 62.1476   3
   4   0  -2 478.244 136.902   3
   4   0  -1-69.6659 72.7109   3
   4   0   0 153002. 2513.84   3
   4   0   1 21.4666 65.5435   3
   4   0   2 45330.3 1622.61   4
   4   0   2 45175.5 1493.81   3
   4   0   3 97.3366 132.537   4
   4   0   3 31.1798 92.2985   3
   4   0   4 108479. 2781.72   4
   4   0   4 113653. 2559.68   3
   4   0   5 224.540 165.058   4
   4   0   5-25.6951 102.595   3
   4   0   6 23441.8 1421.12   4
   4   0   6 23229.8 1239.44   3
   4   0   7 84.2333 165.478   4
   4   0   7 151.905 140.159   3
   4   0   8 5475.36 771.553   4
   4   0   8 5748.55 668.230   3
   4   0   9 41.4300 133.713   4
   4   0   9-83.0796 123.668   3
   4   0  10 20306.1 1612.15   4
   4   0  11 231.295 253.164   4
   4   0  12 1280.56 442.613   4
   4   0  13 715.850 426.124   4
   4   0  14 5047.30 977.129   4
   4   0  15 101.611 150.198   4
   4  -1  -8 332.979 77.0425   3
   4  -1  -7 39505.8 888.045   3
   4  -1  -6 2622.25 252.487   3
   4  -1  -5 15737.7 655.009   3
   4  -1  -4-40.5564 46.4409   3
   4   1  -3 18452.1 772.877   3
   4  -1  -3 19209.3 804.148   3
   4   1  -2 65.8763 81.0400   3
   4  -1  -2 57.5845 77.8999   3
   4   1  -1 4957.51 446.397   3
   4  -1  -1 4989.77 449.722   3
   4   1   0 5899.79 508.386   3
   4  -1   0 6199.85 519.864   3
   4   1   1 2338.40 363.233   4
   4  -1   1 2773.93 371.745   3
   4   1   1 2465.13 345.192   3
   4   1   2 7570.33 670.776   4
   4  -1   2 7713.79 655.009   4
   4   1   2 8188.72 642.763   3
   4  -1   2 8092.49 647.447   3
   4   1   3 9386.22 798.037   4
   4  -1   3 8510.73 720.784   4
   4   1   3 9499.51 724.723   3
   4  -1   3 9370.27 712.531   3
   4   1   4 23621.7 1330.22   4
   4  -1   4 24173.6 1275.62   4
   4   1   4 23890.0 1197.96   3
   4  -1   4 23357.0 1170.76   3
   4   1   5 8014.37 809.413   4
   4   1   5 8145.27 719.299   3
   4  -1   5 8448.64 731.952   3
   4  -1   5 7700.80 763.779   4
   4   1   6 644.966 248.381   4
   4  -1   6 654.953 281.370   4
   4   1   6 465.568 173.432   3
   4  -1   6 555.047 202.051   3
   4   1   7 14888.0 1222.48   4
   4  -1   7 13546.7 1120.28   4
   4  -1   7 13974.7 1005.56   3
   4  -1   8 4874.29 738.236   4
   4   1   8 4684.80 726.169   4
   4  -1   8 5624.95 657.968   3
   4   1   9 5933.72 860.901   4
   4  -1   9 6617.19 866.196   4
   4  -1   9 5970.82 694.984   3
   4  -1  10 428.170 283.131   4
   4   1  10 564.880 312.164   4
   4  -1  10 399.737 200.776   3
   4   1  11 12702.3 1370.52   4
   4  -1  11 12533.1 1326.29   4
   4   1  12 2017.91 575.809   4
   4  -1  12 1436.47 509.062   4
   4   1  13 3224.57 754.546   4
   4  -1  13 2262.56 625.948   4
   4   1  14 1128.73 464.628   4
   4  -1  14 584.397 331.281   4
   4  -1  15 1931.88 632.996   4
   4  -2  -9 1686.53 212.480   3
   4  -2  -8 22101.0 811.301   3
   4  -2  -7 107.498 70.2598   3
   4  -2  -6 45236.7 1261.24   3
   4  -2  -5 2224.49 289.493   3
   4  -2  -4 57779.2 1498.96   3
   4  -2  -3 1110.28 224.244   3
   4  -2  -2 45075.8 1397.84   3
   4  -2  -1 8675.72 635.328   3
   4   2   0 38927.9 1413.11   4
   4  -2   0 39764.3 1396.53   3
   4   2   1 9631.34 740.558   4
   4  -2   1 9017.61 696.534   3
   4   2   2 29588.9 1366.67   4
   4  -2   2 32917.3 1345.78   3
   4   2   3 14242.3 1004.81   4
   4  -2   3 12446.4 863.137   4
   4  -2   3 12873.5 871.392   3
   4   2   4 38629.1 1727.79   4
   4  -2   4 34670.6 1508.69   4
   4  -2   4 34884.8 1472.38   3
   4   2   5 3108.67 525.842   4
   4  -2   5 3623.54 510.267   4
   4  -2   5 3343.86 478.784   3
   4   2   6 11144.4 1031.47   4
   4  -2   6 9941.76 889.645   4
   4  -2   6 10977.6 879.409   3
   4   2   7 874.197 312.282   4
   4  -2   7 1602.31 383.865   4
   4  -2   7 1044.77 279.169   3
   4   2   8 22471.4 1629.90   4
   4  -2   8 23888.9 1372.37   3
   4  -2   8 23957.3 1543.73   4
   4   2   9 195.994 235.072   4
   4  -2   9-20.5237 121.276   4
   4  -2   9-30.0520 90.9669   3
   4   2  10 15640.5 1478.30   4
   4  -2  10 16752.9 1415.11   4
   4  -2  10 15569.1 1175.65   3
   4   2  11 35.9777 164.133   4
   4  -2  11 301.391 266.981   4
   4   2  12 6705.85 1073.34   4
   4  -2  12 6226.92 945.668   4
   4   2  13 335.780 333.151   4
   4  -2  13 74.8243 135.906   4
   4   2  14 5530.16 1058.08   4
   4  -3  -4 2708.16 375.539   3
   4  -3  -3 73225.6 1935.69   3
   4  -3  -2 204.951 160.228   3
   4  -3  -1 100460. 2358.69   3
   4  -3   0 21.8629 138.914   3
   4   3   0 84.1256 145.451   4
   4   3   1 13377.5 890.389   4
   4  -3   1 13242.1 891.571   3
   4  -3   2 1291.47 291.209   3
   4   3   2 1879.35 367.061   4
   4   3   3 37177.9 1654.44   4
   4  -3   3 38087.4 1577.63   3
   4  -3   4 56.3020 87.6013   3
   4   3   4 23.8748 133.365   4
   4   3   5 18211.0 1282.23   4
   4  -3   5 15973.4 1078.89   3
   4  -3   5 18245.3 1131.69   4
   4  -3   6 788.716 241.441   2
   4   3   6 774.332 271.689   4
   4  -3   6 209.756 154.532   4
   4  -3   6 568.570 223.521   3
   4  -3   7 4375.37 531.903   2
   4  -3   7 4762.14 649.653   4
   4   3   7 4033.87 662.209   4
   4  -3   7 4016.03 562.068   3
   4   3   8 509.286 289.991   4
   4  -3   8 726.224 324.893   4
   4  -3   8 358.211 221.284   3
   4   3   9 13125.1 1328.12   4
   4  -3   9 14558.7 1239.19   4
   4  -3   9 13758.4 1096.00   3
   4  -3  10 1166.88 393.296   4
   4   3  10 660.285 342.883   4
   4  -3  11 7127.28 951.571   4
   4   3  11 6378.30 1011.13   4
   4   3  12 1403.07 515.060   4
   4   3  13 5991.53 1069.76   4
   4  -4  -1 3535.63 481.255   3
   4   4   0 25700.9 1200.09   4
   4  -4   0 26923.9 1342.79   3
   4  -4   1 120.730 117.715   3
   4   4   1 240.404 170.219   4
   4   4   2 35055.0 1561.74   4
   4  -4   2 31963.4 1516.04   3
   4  -4   3 678.845 253.367   3
   4   4   3 673.589 234.838   4
   4  -4   4 25524.9 1385.06   2
   4   4   4 26467.9 1513.38   4
   4  -4   4 26385.0 1421.19   3
   4  -4   5 249.021 184.690   3
   4  -4   5 4.52108 76.2286   2
   4   4   5-23.7346 89.8191   4
   4  -4   6 14125.7 1065.39   2
   4   4   6 14596.7 1247.03   4
   4  -4   6 14483.0 1101.06   3
   4   4   7 2144.68 552.559   4
   4  -4   7 1516.34 369.302   2
   4  -4   7 863.127 270.047   4
   4  -4   7 1024.73 307.191   3
   4   4   8 6904.05 941.372   4
   4  -4   8 7630.56 833.933   4
   4  -4   8 7051.76 797.624   3
   4   4   9 185.355 197.875   4
   4  -4   9 258.278 226.856   4
   4  -4   9 206.137 189.187   3
   4   4  10 3337.04 722.865   4
   4   4  11 2043.67 567.874   4
   4   4  12 2621.48 698.151   4
   4   4  13-4.62694 233.332   4
   4  -5   0 3107.63 507.681   3
   4   5   0 3542.42 456.560   4
   4   5   1 25481.6 1300.59   4
   4  -5   1 26461.3 1468.71   3
   4   5   2 11507.7 926.771   4
   4  -5   2 9767.85 902.176   3
   4   5   3 14385.6 1091.94   4
   4  -5   3 14632.9 1113.77   3
   4  -5   4 1659.63 378.204   3
   4  -5   4 2362.92 458.254   2
   4   5   4 2259.21 461.006   4
   4  -5   5 19635.1 1345.83   2
   4   5   5 21509.3 1483.96   4
   4  -5   5 20369.9 1356.42   3
   4  -5   6 462.386 285.702   3
   4  -5   6 435.441 232.246   2
   4   5   6 582.536 262.162   4
   4  -5   7 8499.13 916.225   2
   4   5   7 7677.38 975.969   4
   4  -5   7 7776.91 877.803   3
   4   5   8 1470.03 446.935   4
   4  -5   8 1983.96 459.994   2
   4  -5   8 1513.09 387.721   3
   4   5   9 8512.42 1130.29   4
   4  -5   9 9712.45 1000.12   3
   4   5  10 309.212 250.007   4
   4   5  11 893.048 397.025   4
   4   5  12 990.725 485.508   4
   4   6   0 11433.2 847.129   4
   4   6   1 4741.13 576.885   4
   4  -6   1 6192.21 768.460   3
   4  -6   2 3483.23 581.175   3
   4   6   2 4251.64 569.308   4
   4  -6   3 1463.89 411.128   3
   4   6   3 1891.61 414.994   4
   4  -6   4 12976.1 1177.48   2
   4   6   4 13145.5 1143.57   4
   4  -6   4 13006.1 1133.27   3
   4   6   5 733.263 265.499   4
   4  -6   5 23.6617 122.714   3
   4  -6   5 369.561 214.379   2
   4  -6   6 3742.44 625.520   3
   4  -6   6 4472.73 720.615   2
   4   6   6 3593.89 659.360   4
   4  -6   7 11.6489 98.3514   3
   4   6   7 123.188 155.941   4
   4  -6   7 214.637 194.834   2
   4  -6   8 10576.5 1129.15   2
   4   6   8 9595.72 1177.03   4
   4  -6   8 11258.5 1115.38   3
   4   6   9 1036.77 410.974   4
   4  -6   9 1377.29 392.139   3
   4   6  10 2121.25 589.518   4
   4   6  11-60.3570 142.372   4
   4   6  12 2586.06 719.440   4
   4   7   0 1959.90 363.050   4
   4   7   1 26720.2 1419.27   4
   4  -7   2 3974.98 674.234   3
   4   7   2 3212.70 519.785   4
   4   7   3 26519.0 1575.99   4
   4  -7   3 25768.4 1690.35   3
   4  -7   4 1865.85 460.619   3
   4  -7   4 2138.82 528.189   2
   4   7   4 2043.96 471.416   4
   4  -7   5 8820.55 1051.85   2
   4   7   5 7739.74 950.152   4
   4  -7   5 6970.32 902.122   3
   4  -7   6 7455.14 987.480   2
   4   7   6 7717.10 989.506   4
   4  -7   6 6533.02 897.303   3
   4  -7   7 14082.9 1370.46   2
   4   7   7 11553.9 1280.41   4
   4  -7   7 14506.2 1332.30   3
   4  -7   8 1552.30 449.491   3
   4   7   8 1467.89 499.988   4
   4  -7   8 1615.59 497.067   2
   4   7   9 12342.3 1425.63   4
   4  -7   9 12592.6 1265.22   3
   4   7  10 601.717 351.568   4
   4   7  11 1992.31 615.979   4
   4   8   0 7119.71 706.940   4
   4   8   1 51.4398 83.8545   4
   4   8   2 6193.24 750.387   4
   4  -8   3 731.728 326.711   3
   4   8   3 849.942 313.328   4
   4  -8   4 3681.72 682.111   3
   4  -8   4 3378.83 714.133   2
   4   8   4 3548.71 617.779   4
   4  -8   5 262.448 224.092   3
   4  -8   5 169.246 204.710   2
   4   8   5-44.6804 176.036   4
   4  -8   6 5139.88 843.125   3
   4  -8   6 5251.94 890.317   2
   4   8   6 5155.27 833.753   4
   4  -8   7 3481.45 703.185   3
   4  -8   7 3967.32 799.986   2
   4   8   7 3604.15 724.528   4
   4  -8   8 6059.43 919.984   3
   4  -8   8 6106.78 978.656   2
   4   8   8 4992.55 880.793   4
   4  -8   9 4884.54 838.806   3
   4   8   9 5389.29 970.306   4
   4   8  10 3640.83 836.492   4
   4   9   3 18160.3 1378.28   4
   4  -9   3 15777.9 1491.64   3
   4  -9   4 359.805 264.745   3
   4   9   4 449.470 242.301   4
   4  -9   5 10192.6 1295.72   2
   4   9   5 9617.76 1101.84   4
   4  -9   5 11809.2 1308.57   3
   4  -9   6 162.072 192.617   3
   4  -9   6 505.250 353.623   2
   4   9   6 197.807 167.755   4
   4  -9   7 2203.70 586.770   3
   4  -9   7 1667.94 530.259   2
   4   9   7 1814.77 545.731   4
   4  -9   8 4380.74 836.125   3
   4  -9   8 4923.77 946.259   2
   4   9   8 7507.50 1124.91   4
   4  -9   9 4987.53 979.477   2
   4   9   9 5455.68 989.759   4
   4   9  10-127.913 234.652   4
   4 -10   3 4340.39 856.116   3
   4 -10   4 5690.41 962.606   3
   4 -10   5 2748.73 694.563   3
   4 -10   6 3461.09 752.573   3
   4 -10   6 3039.50 803.598   2
   4 -10   7 1473.16 518.247   3
   4 -10   7 1749.17 595.680   2
   4 -10   8 1771.39 563.257   3
   4 -10   8 3289.63 829.249   2
   4  10   8 2990.45 717.711   4
   4 -10   9 713.306 429.437   2
   4  10   9 670.052 352.086   4
   4 -11   3 5035.68 944.489   3
   4 -11   4 2903.11 732.372   3
   4 -11   5 2562.25 710.675   3
   4 -11   6 602.689 405.387   3
   4 -11   7 1836.30 606.627   3
   5   0  -7 17618.8 657.883   3
   5   0  -6 40.4138 58.3471   3
   5   0  -5 42324.2 1200.32   3
   5   0  -4-33.2607 48.7149   3
   5   0  -3 64387.6 1636.50   3
   5   0  -2 160.812 121.615   3
   5   0  -1 84618.8 2033.15   3
   5   0   0 172.187 117.661   3
   5   0   1 5669.72 571.515   3
   5   0   2-7.42511 81.1012   4
   5   0   2 224.527 159.936   3
   5   0   3 51156.6 1984.02   4
   5   0   3 52338.4 1850.56   3
   5   0   4 355.138 224.465   4
   5   0   4 100.209 87.1184   3
   5   0   5 12279.1 1066.66   4
   5   0   5 12785.3 977.421   3
   5   0   6-57.2626 137.009   4
   5   0   6-19.6909 94.6505   3
   5   0   7 28899.5 1778.44   4
   5   0   7 28587.1 1542.44   3
   5   0   8 283.373 205.773   4
   5   0   8-42.4967 112.087   3
   5   0   9 19024.8 1572.50   4
   5   0   9 18633.1 1334.56   3
   5   0  10 217.354 233.955   4
   5   0  11 475.323 350.280   4
   5   0  12 17.3054 166.093   4
   5   0  13 3823.63 834.682   4
   5   0  14 41.9745 152.471   4
   5  -1  -9 2118.61 199.060   3
   5  -1  -8 60007.7 1206.71   3
   5  -1  -7 8284.05 493.172   3
   5  -1  -6 5023.11 414.825   3
   5  -1  -5 2600.51 316.447   3
   5   1  -4 21642.0 917.444   3
   5  -1  -4 21352.3 929.000   3
   5   1  -3 1297.72 240.221   3
   5  -1  -3 1117.55 232.228   3
   5   1  -2 58839.0 1638.46   3
   5  -1  -2 54391.1 1596.36   3
   5   1  -1 498.457 174.707   3
   5  -1  -1 518.826 176.091   3
   5   1   0 18636.5 997.422   3
   5  -1   0 17724.7 977.929   3
   5   1   1 8696.42 764.928   4
   5   1   1 9424.35 739.807   3
   5  -1   1 10413.2 774.593   3
   5   1   2 45677.9 1827.03   4
   5   1   2 44714.3 1661.81   3
   5  -1   2 43757.1 1641.22   3
   5   1   3 4157.33 571.992   4
   5  -1   3 4959.21 612.482   4
   5   1   3 4239.09 531.093   3
   5  -1   3 3073.51 448.884   3
   5   1   4 1060.06 325.215   4
   5  -1   4 1361.58 340.295   4
   5   1   4 1287.22 299.813   3
   5  -1   4 1542.53 344.850   3
   5   1   5 778.700 289.394   4
   5  -1   5 1027.46 308.984   4
   5   1   5 801.201 251.743   3
   5  -1   5 783.819 255.905   3
   5   1   6 23353.4 1559.10   4
   5  -1   6 22902.7 1484.13   4
   5   1   6 23279.5 1374.01   3
   5  -1   6 23642.1 1370.22   3
   5   1   7 6863.39 887.247   4
   5  -1   7 5834.66 788.408   4
   5  -1   7 6261.32 730.002   3
   5   1   8 18001.5 1486.58   4
   5  -1   8 16224.9 1365.75   4
   5  -1   8 17382.5 1239.43   3
   5  -1   9-1.67473 139.914   4
   5  -1   9 126.918 200.385   3
   5   1   9 221.041 234.663   4
   5   1  10 7256.89 1035.48   4
   5  -1  10 6644.54 955.456   4
   5  -1  10 6537.40 805.465   3
   5   1  11 298.062 220.940   4
   5  -1  11 1295.54 493.158   4
   5   1  12 6690.56 1097.09   4
   5  -1  12 6386.04 1034.69   4
   5   1  13 540.783 307.787   4
   5  -1  13 73.3259 217.253   4
   5  -1  14 3051.49 762.575   4
   5  -2  -9 21354.4 821.512   3
   5  -2  -8 191.417 95.4861   3
   5  -2  -7 27125.0 1025.78   3
   5  -2  -6 558.102 153.748   3
   5  -2  -5 30417.3 1156.49   3
   5  -2  -4 1945.26 304.504   3
   5  -2  -3 62364.0 1757.75   3
   5  -2  -2 222.820 144.247   3
   5  -2  -1 32029.6 1341.44   3
   5  -2   0 6526.24 618.284   3
   5   2   1 11202.2 880.455   4
   5  -2   1 11556.2 850.544   3
   5   2   2 4031.91 552.845   4
   5  -2   2 3747.32 496.192   3
   5   2   3 3117.46 514.392   4
   5  -2   3 2575.49 422.788   3
   5   2   4 110.985 158.651   4
   5  -2   4 24.9220 78.0021   4
   5  -2   4 31.9529 74.5340   3
   5  -2   5 4890.38 656.810   4
   5   2   5 4595.37 668.356   4
   5  -2   5 4101.22 571.516   3
   5   2   6 386.495 247.415   4
   5  -2   6-25.0020 83.5151   4
   5  -2   6 85.3726 130.070   3
   5   2   7 6899.02 899.031   4
   5  -2   7 7183.50 861.930   4
   5  -2   7 8203.02 851.622   3
   5   2   8 251.811 233.735   4
   5  -2   8 662.589 322.906   4
   5  -2   8 546.232 257.801   3
   5   2   9 6746.99 963.069   4
   5  -2   9 7799.77 979.634   4
   5  -2   9 6928.68 825.200   3
   5   2  10 73.4145 141.890   4
   5  -2  10 297.226 264.387   4
   5  -2  10 37.2439 115.800   3
   5   2  11 8345.80 1181.96   4
   5  -2  11 7310.83 1026.76   4
   5   2  12 57.9609 160.412   4
   5  -2  12 275.710 273.017   4
   5   2  13 2172.46 662.242   4
   5  -2  13 3149.61 753.266   4
   5  -3  -9 4930.68 468.158   3
   5  -3  -8 17070.0 895.410   3
   5  -3  -7-6.40898 60.6823   3
   5  -3  -6 30795.1 1270.34   3
   5  -3  -5 2749.29 396.257   3
   5  -3  -4 16061.8 956.480   3
   5  -3  -3 13764.1 900.201   3
   5  -3  -2 50391.1 1752.42   3
   5  -3  -1 3402.62 468.207   3
   5   3   0 38452.5 1585.21   4
   5  -3   0 38273.1 1584.06   3
   5  -3   1 1873.94 371.414   3
   5   3   1 1888.22 385.761   4
   5   3   2 54118.2 2062.29   4
   5  -3   2 53320.1 1960.87   3
   5   3   3 385.835 219.791   4
   5  -3   3 456.571 224.452   3
   5   3   4 16134.1 1237.36   4
   5  -3   4 17407.7 1168.83   3
   5   3   5 655.898 332.856   4
   5  -3   5 620.532 243.927   3
   5  -3   6 8167.06 866.919   4
   5   3   6 8606.62 981.668   4
   5  -3   6 8794.55 874.332   3
   5   3   7 3623.24 676.252   4
   5  -3   7 3816.48 617.458   4
   5  -3   7 3337.87 560.090   3
   5   3   8 18040.8 1552.57   4
   5  -3   8 18672.7 1434.30   4
   5  -3   8 16675.3 1260.48   3
   5   3   9 1908.79 538.450   4
   5  -3   9 1712.40 457.143   4
   5  -3   9 1541.01 400.478   3
   5   3  10 4562.92 869.567   4
   5  -3  10 5373.61 829.358   4
   5   3  11 2648.27 702.870   4
   5  -3  11 226.384 235.873   4
   5   3  12 10062.1 1364.34   4
   5   3  13 65.1490 145.074   4
   5  -4 -10 51273.4 1706.98   3
   5  -4  -9 6504.47 625.240   3
   5  -4  -8 7497.31 676.825   3
   5  -4  -7 27565.8 1308.31   3
   5  -4  -6 448.617 174.862   3
   5  -4  -5 5403.69 596.781   3
   5  -4  -4 2061.78 377.877   3
   5  -4  -3 23689.6 1279.42   3
   5  -4  -2 250.666 164.705   3
   5  -4  -1 10242.3 869.943   3
   5   4   0 16454.2 1058.20   4
   5  -4   0 18423.9 1178.11   3
   5   4   1 20739.1 1244.18   4
   5  -4   1 18413.9 1204.91   3
   5  -4   2 341.546 212.448   3
   5   4   2 214.645 160.467   4
   5   4   3 39160.8 1880.16   4
   5  -4   3 40569.4 1846.04   3
   5  -4   4 165.048 177.831   3
   5   4   4 32.9633 125.269   4
   5   4   5 13388.6 1209.98   4
   5  -4   5 15606.0 1185.24   3
   5   4   6 1891.50 479.506   4
   5  -4   6 1898.18 431.578   3
   5   4   7 10303.7 1145.69   4
   5  -4   7 10536.4 1016.40   3
   5   4   8 310.300 192.927   4
   5  -4   8 165.181 150.204   4
   5  -4   8 53.8886 106.332   3
   5   4   9 3550.31 747.304   4
   5  -4   9 3136.45 592.032   3
   5   4  10 760.739 404.791   4
   5   4  11 2387.88 644.472   4
   5   4  12 286.148 219.715   4
   5  -5  -3 230.761 164.705   3
   5  -5  -2 28646.4 1531.86   3
   5  -5  -1 1150.86 345.991   3
   5  -5   0 1337.96 345.105   3
   5   5   0 1403.53 325.296   4
   5  -5   1 1134.33 344.834   3
   5   5   1 1235.92 324.110   4
   5   5   2 22956.6 1410.33   4
   5  -5   2 21533.3 1409.84   3
   5  -5   3 3149.04 551.535   3
   5   5   3 2737.97 536.288   4
   5   5   4 38608.4 2006.78   4
   5  -5   4 34151.0 1811.89   3
   5  -5   5 2050.12 467.306   3
   5   5   5 2653.21 556.875   4
   5   5   6 6687.57 909.256   4
   5  -5   6 5998.92 799.282   3
   5   5   7 1180.15 421.029   4
   5  -5   7 1847.82 460.809   3
   5   5   8 6408.76 971.959   4
   5  -5   8 7494.82 913.691   3
   5   5   9 167.563 310.992   4
   5  -5   9 217.333 226.741   3
   5   5  10 660.377 344.519   4
   5   5  11 220.703 300.029   4
   5   5  12 4635.81 966.900   4
   5  -6  -2 5115.18 698.553   3
   5  -6  -1 5860.63 754.013   3
   5  -6   0 1691.49 420.108   3
   5   6   0 1933.75 392.181   4
   5   6   1 9469.84 886.976   4
   5  -6   1 8068.01 898.760   3
   5  -6   2 201.225 189.237   3
   5   6   2 348.149 204.314   4
   5   6   3 31118.9 1760.45   4
   5  -6   3 29583.9 1777.44   3
   5  -6   4 4889.62 729.043   3
   5   6   4 4640.26 708.572   4
   5   6   5 10989.7 1147.06   4
   5  -6   5 10531.5 1074.75   3
   5  -6   6-117.126 92.5532   3
   5   6   6 145.739 208.900   4
   5   6   7 10706.8 1233.97   4
   5  -6   7 10439.6 1116.46   3
   5   6   8 41.4975 104.876   4
   5  -6   8 70.1037 201.027   3
   5   6   9 5891.48 1009.63   4
   5  -6   9 5627.85 848.320   3
   5   6  10 478.850 295.463   4
   5   6  11 5019.23 988.383   4
   5   7   0 5893.53 683.167   4
   5  -7   0 6541.54 856.185   3
   5  -7   1 273.500 172.105   3
   5   7   1 134.562 144.474   4
   5   7   2 12365.9 1087.95   4
   5  -7   2 12597.9 1209.56   3
   5  -7   3 1193.23 397.340   3
   5   7   3 1013.82 344.917   4
   5   7   4 16226.8 1366.32   4
   5  -7   4 14030.1 1318.10   3
   5  -7   5 95.7506 181.322   3
   5   7   5 416.404 276.630   4
   5  -7   6 3582.38 674.707   3
   5   7   6 3892.38 736.885   4
   5  -7   7 2616.64 604.394   3
   5   7   7 2832.88 696.016   4
   5  -7   8 2830.39 632.034   3
   5   7   8 2178.65 599.896   4
   5   7   9 836.149 406.765   4
   5  -7   9 677.152 296.723   3
   5   7  10 5217.37 1011.19   4
   5  -8   0 3638.33 675.515   3
   5   8   0 4831.20 637.807   4
   5   8   1 8263.91 876.706   4
   5  -8   1 8014.55 1031.03   3
   5  -8   2 541.076 260.291   3
   5   8   2 886.964 316.598   4
   5   8   3 11681.3 1148.71   4
   5  -8   3 11258.3 1232.55   3
   5   8   4 14110.6 1318.77   4
   5  -8   4 11229.2 1240.06   3
   5  -8   5 2837.23 638.054   3
   5   8   5 2573.64 594.433   4
   5  -8   6 324.213 299.599   3
   5   8   6 155.924 312.774   4
   5  -8   7 1941.11 537.335   3
   5   8   7 2353.87 608.333   4
   5  -8   8 1631.90 507.184   3
   5   8   8 2277.11 654.388   4
   5   8   9 3401.50 789.385   4
   5  -8   9 3296.86 709.817   3
   5   8  10 3980.82 913.834   4
   5  -9   1 1355.00 477.922   3
   5  -9   2 6798.64 1010.65   3
   5  -9   3 5106.00 884.788   3
   5  -9   4 4164.86 801.433   3
   5   9   4 5859.44 870.810   4
   5  -9   5 1594.30 508.495   3
   5   9   5 1865.01 526.019   4
   5  -9   6 3009.09 694.926   3
   5   9   6 3847.93 761.757   4
   5  -9   7 266.738 214.272   3
   5   9   7 604.174 347.687   4
   5   9   8 9074.78 1273.83   4
   5  -9   8 7850.89 1132.58   3
   5   9   9 239.515 239.108   4
   5 -10   1 11406.2 1368.61   3
   5 -10   2 5117.49 929.706   3
   5 -10   3 4464.02 863.112   3
   5 -10   4 991.956 444.581   3
   5 -10   5 3235.73 751.035   3
   5 -10   6 1611.17 574.787   3
   5 -10   7 10426.1 1359.04   3
   5 -10   8 2440.94 680.772   3
   5  10   8 2425.58 675.562   4
   5 -11   1 290.739 368.780   3
   5 -11   2 536.898 354.345   3
   5 -11   3 5374.37 998.186   3
   5 -11   4 551.266 334.799   3
   5 -11   5 825.105 426.861   3
   6   0  -8 10438.5 583.084   3
   6   0  -7 47.5449 54.2086   3
   6   0  -6 21384.6 933.149   3
   6   0  -5 150.433 112.568   3
   6   0  -4 189.534 95.0221   3
   6   0  -3 32.4579 82.2457   3
   6   0  -2 77045.8 2087.77   3
   6   0  -1-34.6592 71.9182   3
   6   0   0 62677.8 2009.01   3
   6   0   1 103.221 153.333   3
   6   0   2 21587.7 1249.34   3
   6   0   3 172.438 169.272   4
   6   0   3 100.458 129.610   3
   6   0   4 33963.4 1814.49   4
   6   0   4 32505.2 1627.90   3
   6   0   5-70.3976 125.566   4
   6   0   5 64.5411 115.016   3
   6   0   6 8300.83 974.098   4
   6   0   6 7453.36 828.441   3
   6   0   7 173.824 170.691   4
   6   0   7 69.3759 146.678   3
   6   0   8 10941.1 1208.11   4
   6   0   8 11327.8 1087.18   3
   6   0   9 125.282 197.526   4
   6   0   9 75.4012 223.028   3
   6   0  10 10756.2 1310.17   4
   6   0  11 181.556 259.472   4
   6   0  12 4587.17 928.884   4
   6   0  13 40.0821 136.557   4
   6  -1  -9 19304.3 757.413   3
   6  -1  -8 671.849 159.463   3
   6  -1  -7 14311.1 754.784   3
   6  -1  -6 1178.21 229.097   3
   6   1  -5 31993.9 1213.93   3
   6  -1  -5 31014.4 1207.44   3
   6   1  -4 1711.20 302.648   3
   6  -1  -4 2155.41 335.321   3
   6   1  -3 38155.2 1417.96   3
   6  -1  -3 37104.7 1418.53   3
   6   1  -2 2149.70 355.246   3
   6  -1  -2 2129.52 352.328   3
   6   1  -1 27632.6 1298.37   3
   6  -1  -1 27132.8 1283.86   3
   6   1   0 4471.25 542.313   3
   6  -1   0 4757.98 557.149   3
   6   1   1 38996.3 1640.89   3
   6  -1   1 40542.3 1668.04   3
   6   1   2 156.381 213.222   4
   6   1   2 80.7863 141.647   3
   6  -1   2 122.563 162.390   3
   6   1   3 15988.1 1223.12   4
   6   1   3 17160.6 1159.98   3
   6  -1   3 16283.4 1124.63   3
   6   1   4 482.506 232.609   4
   6  -1   4 595.734 254.082   4
   6   1   4 920.157 288.362   3
   6  -1   4 432.678 228.822   3
   6   1   5 16326.4 1332.59   4
   6  -1   5 18291.9 1361.81   4
   6   1   5 16379.6 1206.29   3
   6  -1   5 16343.8 1201.09   3
   6   1   6 810.744 329.128   4
   6  -1   6 683.519 285.455   4
   6   1   6 1219.35 358.320   3
   6  -1   6 1153.51 322.276   3
   6   1   7 7559.62 987.093   4
   6  -1   7 7122.01 939.591   4
   6  -1   7 6760.70 812.690   3
   6   1   8 314.519 270.033   4
   6  -1   8 127.175 205.407   4
   6  -1   8 218.119 169.023   3
   6   1   9 10636.9 1294.16   4
   6  -1   9 10504.5 1220.53   4
   6  -1   9 9933.13 1050.11   3
   6   1  10 1573.76 511.426   4
   6  -1  10 1702.71 520.201   4
   6  -1  10 1501.89 420.656   3
   6   1  11 3543.68 815.463   4
   6  -1  11 3241.29 723.172   4
   6   1  12-164.100 237.216   4
   6  -1  12 463.419 317.377   4
   6  -1  13 1810.33 593.245   4
   6  -2  -9 192.878 101.855   3
   6  -2  -8 15476.6 818.770   3
   6  -2  -7 666.920 194.114   3
   6  -2  -6 33466.7 1291.73   3
   6  -2  -5 1737.25 305.774   3
   6  -2  -4 38321.1 1478.45   3
   6  -2  -3 757.303 224.963   3
   6  -2  -2 38623.6 1544.32   3
   6  -2  -1 58.8663 64.4787   3
   6  -2   0 24396.0 1295.70   3
   6  -2   1 12502.8 961.196   3
   6   2   2 1583.20 376.508   4
   6  -2   2 2013.20 410.660   3
   6   2   3 1947.98 449.885   4
   6  -2   3 1315.24 326.241   3
   6   2   4 6243.72 816.569   4
   6  -2   4 5921.21 719.810   3
   6   2   5 2783.12 557.180   4
   6  -2   5 2231.41 476.887   4
   6  -2   5 2123.79 455.849   3
   6   2   6 3566.73 661.741   4
   6  -2   6 3777.40 638.283   4
   6  -2   6 3343.61 570.552   3
   6   2   7 255.020 273.868   4
   6  -2   7 30.0239 121.905   4
   6  -2   7 317.807 245.545   3
   6   2   8 7931.89 1061.69   4
   6  -2   8 8252.81 1015.75   4
   6  -2   8 8038.74 926.168   3
   6   2   9 167.692 196.438   4
   6  -2   9 245.455 172.638   4
   6  -2   9 345.899 229.761   3
   6   2  10 4799.16 896.147   4
   6  -2  10 4818.64 847.319   4
   6  -2  10 5053.12 770.895   3
   6   2  11 542.678 341.835   4
   6  -2  11 397.097 301.277   4
   6   2  12 3357.73 800.867   4
   6  -2  12 3370.64 767.371   4
   6  -3  -9 12992.4 806.842   3
   6  -3  -8 3346.92 427.766   3
   6  -3  -7 39037.7 1484.33   3
   6  -3  -6 1212.72 275.621   3
   6  -3  -5 18824.7 1085.24   3
   6  -3  -4 231.997 148.996   3
   6  -3  -3 35573.8 1540.97   3
   6  -3  -2 11759.6 907.560   3
   6  -3  -1 9482.95 843.294   3
   6  -3   0 2536.26 451.206   3
   6   3   1 1875.85 406.344   4
   6  -3   1 2295.32 433.961   3
   6   3   2 5734.31 733.983   4
   6  -3   2 5072.55 642.991   3
   6   3   3 36000.8 1893.88   4
   6  -3   3 33210.0 1686.73   3
   6   3   4 2188.70 495.323   4
   6  -3   4 1747.64 403.617   3
   6   3   5 11563.6 1166.83   4
   6  -3   5 10233.5 996.394   3
   6   3   6 1619.27 467.194   4
   6  -3   6 1433.27 389.260   3
   6   3   7 8758.75 1099.67   4
   6  -3   7 9505.35 1032.36   4
   6  -3   7 9058.82 971.834   3
   6   3   8 1980.41 553.277   4
   6  -3   8 2248.58 528.607   4
   6  -3   8 2093.01 491.129   3
   6  -3   9 8945.57 1092.50   4
   6   3   9 6387.86 1015.92   4
   6  -3   9 7828.29 958.506   3
   6   3  10 2032.71 613.177   4
   6  -3  10 409.541 325.109   4
   6   3  11 6135.47 1077.67   4
   6   3  12 379.398 278.969   4
   6  -4  -9 9254.47 767.017   3
   6  -4  -8 27048.7 1355.95   3
   6  -4  -7 17014.7 1087.67   3
   6  -4  -6 5252.13 611.907   3
   6  -4  -5 559.977 251.349   3
   6  -4  -4 26831.7 1420.85   3
   6  -4  -3-17.2291 100.935   3
   6  -4  -2 5050.27 632.390   3
   6  -4  -1 735.332 247.670   3
   6  -4   0 24183.4 1418.75   3
   6  -4   1 1588.76 390.306   3
   6   4   1 2036.81 426.936   4
   6   4   2 25898.0 1563.21   4
   6  -4   2 26262.6 1540.62   3
   6   4   3 1467.44 385.525   4
   6  -4   3 2993.90 540.596   3
   6   4   4 17292.3 1390.87   4
   6  -4   4 17051.8 1287.36   3
   6   4   5 3233.87 660.873   4
   6  -4   5 3488.18 603.734   3
   6   4   6 14294.1 1367.32   4
   6  -4   6 14721.0 1257.93   3
   6   4   7 728.443 354.861   4
   6  -4   7 93.9462 149.974   3
   6   4   8 5120.02 884.636   4
   6  -4   8 4232.09 722.138   3
   6   4   9 472.988 276.697   4
   6  -4   9 611.919 299.167   3
   6   4  10 4598.47 925.474   4
   6   4  11 389.314 277.573   4
   6  -5 -10 756.335 244.008   3
   6  -5  -9 33480.9 1615.49   3
   6  -5  -8 244.193 159.129   3
   6  -5  -7 15747.6 1119.90   3
   6  -5  -6 625.762 263.487   3
   6  -5  -5 12124.1 1009.85   3
   6  -5  -4 355.539 216.025   3
   6  -5  -3 14033.3 1113.33   3
   6  -5  -2 4848.54 664.666   3
   6  -5  -1 13275.4 1109.93   3
   6  -5   0 1541.96 388.728   3
   6   5   1 33733.2 1765.23   4
   6  -5   1 35161.1 1841.81   3
   6   5   2 5769.21 759.968   4
   6  -5   2 5895.53 779.603   3
   6   5   3 19865.7 1469.60   4
   6  -5   3 18777.3 1388.96   3
   6  -5   4 1493.60 403.806   3
   6   5   4 2235.48 525.460   4
   6   5   5 10676.6 1160.18   4
   6  -5   5 10141.9 1069.79   3
   6   5   6 959.125 350.879   4
   6  -5   6 717.021 298.471   3
   6   5   7 14100.3 1442.65   4
   6  -5   7 12657.0 1223.46   3
   6   5   8 3236.44 730.235   4
   6  -5   8 2149.56 545.956   3
   6   5   9 2216.83 638.615   4
   6  -5   9 1609.33 464.445   3
   6   5  10 89.1905 229.723   4
   6   5  11 2406.00 705.323   4
   6  -6 -10 7576.01 829.914   3
   6  -6  -9 213.599 171.794   3
   6  -6  -8 14427.1 1161.23   3
   6  -6  -7 243.117 122.401   3
   6  -6  -6 16019.6 1241.52   3
   6  -6  -5 1470.71 393.737   3
   6  -6  -4 17950.3 1326.68   3
   6  -6  -3 151.512 161.523   3
   6  -6  -2 7296.15 875.103   3
   6  -6  -1 1755.73 443.819   3
   6  -6   0 6973.65 872.968   3
   6  -6   1-426.770 233.642   3
   6   6   1 27.9072 121.575   4
   6   6   2 19203.1 1411.57   4
   6  -6   2 17615.3 1405.75   3
   6  -6   3 220.578 230.584   3
   6   6   3-7.84139 180.007   4
   6   6   4 14143.8 1316.40   4
   6  -6   4 14867.5 1322.19   3
   6  -6   5 45.3121 110.366   3
   6   6   5 231.675 207.052   4
   6   6   6 8745.41 1121.07   4
   6  -6   6 7549.17 973.206   3
   6   6   7 950.142 405.722   4
   6  -6   7 197.752 207.875   3
   6   6   8 8978.71 1238.28   4
   6  -6   8 8868.39 1103.60   3
   6   6   9 178.444 277.762   4
   6  -6   9 176.603 184.055   3
   6   6  10 5255.00 1027.58   4
   6  -7  -4 9375.41 1030.67   3
   6  -7  -3 17220.2 1400.78   3
   6  -7  -2 3855.94 673.267   3
   6  -7  -1 7553.47 949.565   3
   6  -7   0 1783.34 481.305   3
   6   7   1 11329.0 1065.77   4
   6  -7   1 8972.08 1036.76   3
   6  -7   2 4368.24 791.214   3
   6   7   2 4443.78 698.652   4
   6  -7   3 4127.86 725.591   3
   6   7   3 3119.44 624.466   4
   6  -7   4 1064.24 399.103   3
   6   7   4 816.948 343.434   4
   6  -7   5 1628.27 484.576   3
   6   7   5 2948.77 646.698   4
   6  -7   6-50.7449 175.886   3
   6   7   6 372.623 330.263   4
   6   7   7 10008.6 1291.70   4
   6  -7   7 9263.86 1147.82   3
   6   7   8 211.197 229.130   4
   6  -7   8 135.593 223.100   3
   6   7   9 2504.67 696.456   4
   6  -7   9 1771.59 534.409   3
   6  -8  -3 13319.3 1323.93   3
   6  -8  -2 8360.63 1043.34   3
   6  -8  -1 2190.86 567.247   3
   6  -8   0 3197.03 670.860   3
   6  -8   1 1031.02 401.050   3
   6   8   1 1408.84 391.700   4
   6   8   2 15866.9 1351.05   4
   6  -8   2 15498.8 1470.32   3
   6   8   3 6576.81 898.184   4
   6  -8   3 7033.73 1006.12   3
   6  -8   4 2240.39 570.946   3
   6   8   4 2802.05 611.817   4
   6  -8   5 419.902 329.497   3
   6   8   5 132.541 132.578   4
   6  -8   6 5952.07 948.236   3
   6   8   6 7800.91 1112.82   4
   6  -8   7 4251.47 812.901   3
   6   8   7 5686.15 992.087   4
   6   8   8 3451.26 825.541   4
   6  -8   8 3539.65 749.493   3
   6   8   9-30.9567 319.921   4
   6  -8   9-5.30905 148.239   3
   6  -9  -3 10780.3 1261.11   3
   6  -9  -2 2382.98 610.454   3
   6  -9  -1 11437.2 1311.61   3
   6  -9   0-16.9165 160.256   3
   6  -9   1 4417.35 827.639   3
   6  -9   2 4349.25 837.439   3
   6  -9   3 4372.49 832.876   3
   6  -9   4 1313.77 471.130   3
   6   9   4 902.963 384.335   4
   6  -9   5 3752.18 794.487   3
   6   9   5 4508.68 834.440   4
   6  -9   6 3446.09 756.082   3
   6   9   6 2664.97 668.895   4
   6  -9   7 1070.39 450.045   3
   6   9   7 1522.49 531.471   4
   6  -9   8 860.645 413.480   3
   6   9   8 1475.25 566.529   4
   6 -10  -2 14324.3 1548.16   3
   6 -10  -1 2536.17 690.174   3
   6 -10   0 6992.80 1084.41   3
   6 -10   1 8692.13 1223.58   3
   6 -10   2 10709.7 1364.23   3
   6 -10   3 5308.94 976.398   3
   6 -10   4 6791.54 1116.35   3
   6 -10   5 590.524 286.620   3
   6 -10   6 4172.11 899.168   3
   6 -11  -2 3434.65 820.510   3
   6 -11  -1 10804.1 1416.98   3
   6 -11   0 353.951 311.452   3
   6 -11   1 3634.69 843.230   3
   6 -11   2 425.763 337.039   3
   7   0  -9 11951.4 671.217   3
   7   0  -8 46.9385 82.7117   3
   7   0  -7 16920.6 905.271   3
   7   0  -6 19.0856 62.5302   3
   7   0  -5 8264.60 681.325   3
   7   0  -4 21.4189 101.850   3
   7   0  -3 51087.6 1806.02   3
   7   0  -2 42.1527 110.181   3
   7   0  -1 16165.0 1081.79   3
   7   0   0 45.5292 113.919   3
   7   0   1 36416.3 1710.25   3
   7   0   2 26.9686 139.795   3
   7   0   3 62450.1 2367.92   3
   7   0   4 337.643 251.660   4
   7   0   4 25.6668 175.134   3
   7   0   5 18704.2 1503.53   4
   7   0   5 20345.9 1427.61   3
   7   0   6-101.035 129.053   4
   7   0   6 40.6779 113.820   3
   7   0   7 17839.9 1564.78   4
   7   0   7 18479.0 1435.22   3
   7   0   8 317.486 267.374   4
   7   0   8 88.6474 157.032   3
   7   0   9 1614.01 536.915   4
   7   0   9 1670.77 465.993   3
   7   0  10 81.1060 191.611   4
   7   0  11 3282.48 794.641   4
   7   0  12 31.7361 171.918   4
   7  -1  -9 294.603 134.866   3
   7  -1  -8 11520.5 735.687   3
   7  -1  -7 3375.36 415.549   3
   7   1  -6 2787.77 386.408   3
   7  -1  -6 2967.97 404.134   3
   7   1  -5 5382.23 557.279   3
   7  -1  -5 4722.89 524.885   3
   7   1  -4 33262.7 1413.14   3
   7  -1  -4 32703.2 1413.45   3
   7   1  -3 3572.56 489.321   3
   7  -1  -3 2692.09 419.815   3
   7   1  -2 40369.5 1666.44   3
   7  -1  -2 40119.8 1665.55   3
   7   1  -1 6922.90 710.870   3
   7  -1  -1 7967.43 769.850   3
   7   1   0 6406.90 713.189   3
   7  -1   0 4585.38 602.086   3
   7   1   1 1420.95 362.241   3
   7  -1   1 1126.01 302.711   3
   7   1   2 18769.4 1275.83   3
   7  -1   2 18997.6 1273.18   3
   7   1   3 1937.03 450.234   4
   7   1   3 2091.05 424.093   3
   7  -1   3 2498.29 474.845   3
   7   1   4 13190.1 1235.80   4
   7   1   4 10963.0 1027.88   3
   7  -1   4 11939.2 1073.97   3
   7   1   5 2014.39 504.691   4
   7  -1   5 1920.42 508.363   4
   7   1   5 1538.88 413.018   3
   7  -1   5 1843.51 441.794   3
   7   1   6 6125.77 898.098   4
   7  -1   6 6955.36 941.244   4
   7   1   6 6500.20 848.354   3
   7  -1   6 6026.14 802.343   3
   7   1   7 2006.74 566.016   4
   7  -1   7 2078.19 544.665   4
   7  -1   7 1302.15 388.491   3
   7   1   8 2936.03 677.148   4
   7  -1   8 3954.53 771.777   4
   7  -1   8 2937.80 588.470   3
   7   1   9 1972.61 593.804   4
   7  -1   9 983.622 406.678   4
   7  -1   9 793.159 354.903   3
   7   1  10 709.175 438.133   4
   7  -1  10 877.680 419.407   4
   7  -1  10 1092.26 399.426   3
   7   1  11 230.646 224.881   4
   7  -1  11 153.218 195.329   4
   7  -1  12 6025.40 1096.81   4
   7  -2  -9 10619.9 714.348   3
   7  -2  -8 439.144 164.647   3
   7  -2  -7 32574.0 1352.10   3
   7  -2  -6 2228.69 376.800   3
   7  -2  -5 31178.8 1399.82   3
   7  -2  -4 215.168 129.367   3
   7  -2  -3 41608.3 1700.21   3
   7  -2  -2 2041.11 390.563   3
   7  -2  -1 10908.0 912.515   3
   7  -2   0 6665.96 741.225   3
   7  -2   1 21804.3 1362.08   3
   7   2   2 4661.15 700.984   4
   7  -2   2 4861.64 655.329   3
   7   2   3 14319.9 1254.35   4
   7  -2   3 13285.1 1116.35   3
   7   2   4 16.0239 97.1193   4
   7  -2   4 4.18874 90.7977   3
   7   2   5 7518.10 974.693   4
   7  -2   5 6933.91 847.150   3
   7   2   6 660.666 289.369   4
   7  -2   6 259.929 230.542   3
   7   2   7 11857.1 1317.91   4
   7  -2   7 11513.3 1225.00   4
   7  -2   7 10806.6 1127.90   3
   7   2   8 1439.36 496.434   4
   7  -2   8 3047.88 662.717   4
   7  -2   8 2609.94 586.898   3
   7   2   9 5140.60 926.485   4
   7  -2   9 6023.63 958.272   4
   7  -2   9 5348.13 826.796   3
   7   2  10 284.739 268.592   4
   7  -2  10 457.702 323.478   4
   7  -2  10 515.617 312.958   3
   7   2  11 5916.78 1083.34   4
   7  -2  11 6364.40 1064.98   4
   7  -2  12 379.036 403.512   4
   7  -3  -9 1045.96 251.099   3
   7  -3  -8 24508.6 1228.55   3
   7  -3  -7 2170.60 380.859   3
   7  -3  -6 19857.7 1161.59   3
   7  -3  -5 7780.41 746.749   3
   7  -3  -4 29552.7 1475.85   3
   7  -3  -3 11568.9 938.718   3
   7  -3  -2 29863.8 1541.25   3
   7  -3  -1 1032.18 311.763   3
   7  -3   0 2457.99 470.948   3
   7  -3   1 118.368 219.071   3
   7   3   2 10365.9 1049.61   4
   7  -3   2 9637.31 950.857   3
   7   3   3 834.131 323.018   4
   7  -3   3 607.887 288.341   3
   7   3   4 785.191 341.278   4
   7  -3   4 154.307 173.459   3
   7   3   5 2396.38 589.877   4
   7  -3   5 2750.77 538.962   3
   7   3   6 10337.9 1209.41   4
   7  -3   6 10493.5 1088.22   3
   7   3   7 740.483 395.571   4
   7  -3   7 709.935 305.252   3
   7   3   8 10467.2 1300.25   4
   7  -3   8 8596.05 1038.70   3
   7   3   9 300.458 331.941   4
   7  -3   9 120.534 200.336   3
   7   3  10 1907.56 610.720   4
   7  -3  10 1301.16 475.806   4
   7   3  11-29.1406 278.123   4
   7  -4  -9 31454.8 1476.65   3
   7  -4  -8 14181.9 1006.53   3
   7  -4  -7 22550.4 1307.30   3
   7  -4  -6 1305.96 317.664   3
   7  -4  -5 13816.8 1052.54   3
   7  -4  -4 6463.41 748.591   3
   7  -4  -3 7535.76 802.710   3
   7  -4  -2 149.206 119.010   3
   7  -4  -1 15772.3 1195.51   3
   7  -4   0 1503.14 392.180   3
   7  -4   1 22247.2 1477.02   3
   7   4   2 599.736 288.443   4
   7  -4   2 198.313 138.669   3
   7   4   3 21889.7 1603.87   4
   7  -4   3 21876.6 1520.64   3
   7   4   4 3667.41 680.398   4
   7  -4   4 4438.14 705.267   3
   7   4   5 7481.17 1018.18   4
   7  -4   5 9292.05 1032.98   3
   7   4   6 1369.25 455.275   4
   7  -4   6 1454.24 430.590   3
   7   4   7 8280.06 1149.99   4
   7  -4   7 8916.32 1059.15   3
   7   4   8 646.154 402.932   4
   7  -4   8 448.306 263.806   3
   7   4   9 8327.20 1238.84   4
   7  -4   9 7182.73 994.274   3
   7   4  10 750.900 474.939   4
   7  -5  -9 7312.45 788.308   3
   7  -5  -8 42398.5 1910.33   3
   7  -5  -7 5453.15 692.592   3
   7  -5  -6 6282.85 749.957   3
   7  -5  -5 649.121 248.710   3
   7  -5  -4 7065.56 823.257   3
   7  -5  -3 7405.19 849.863   3
   7  -5  -2 9269.48 947.997   3
   7  -5  -1 3266.24 581.549   3
   7  -5   0 12712.6 1144.89   3
   7  -5   1 482.991 255.429   3
   7   5   1 633.703 266.696   4
   7   5   2 43378.0 2206.03   4
   7  -5   2 35937.0 2004.95   3
   7   5   3 6535.16 903.850   4
   7  -5   3 5331.31 782.534   3
   7   5   4 8308.95 1049.87   4
   7  -5   4 8060.22 983.903   3
   7   5   5 1923.78 540.536   4
   7  -5   5 989.233 378.077   3
   7   5   6 8867.16 1171.41   4
   7  -5   6 8698.45 1048.22   3
   7   5   7 692.406 359.433   4
   7  -5   7 386.739 280.112   3
   7   5   8 5058.35 953.237   4
   7  -5   8 18115.4 1549.03   3
   7   5   9 48.5445 255.799   4
   7  -5   9-108.409 142.833   3
   7   5  10 7618.05 1247.98   4
   7  -6 -10 139.514 181.181   3
   7  -6  -9 22892.8 1494.37   3
   7  -6  -8 1861.88 442.680   3
   7  -6  -7 21162.6 1451.02   3
   7  -6  -6 102.482 140.109   3
   7  -6  -5 8824.21 961.342   3
   7  -6  -4 324.377 272.847   3
   7  -6  -3 22922.2 1579.04   3
   7  -6  -2 484.458 272.355   3
   7  -6  -1 11462.9 1146.28   3
   7  -6   0-12.5602 121.751   3
   7   6   1 6216.60 827.432   4
   7  -6   1 5313.15 803.698   3
   7  -6   2 275.597 223.911   3
   7   6   2-28.9434 125.456   4
   7  -6   3 5212.05 805.906   3
   7   6   3 4993.15 794.747   4
   7  -6   4 95.4005 180.848   3
   7   6   4 538.603 334.767   4
   7   6   5 3039.00 683.638   4
   7  -6   5 2312.06 563.200   3
   7   6   6 169.745 168.467   4
   7  -6   6 282.358 239.825   3
   7   6   7 7018.50 1103.98   4
   7  -6   7 5208.80 873.011   3
   7   6   8 236.698 123.425   4
   7  -6   8 237.965 219.737   3
   7   6   9 2298.99 658.407   4
   7  -6   9 2101.13 580.836   3
   7  -7 -10 10234.2 1075.57   3
   7  -7  -9 3535.78 632.714   3
   7  -7  -8 21638.9 1557.87   3
   7  -7  -7 1703.31 456.203   3
   7  -7  -6 12577.8 1213.87   3
   7  -7  -5 7435.50 942.594   3
   7  -7  -4 16873.5 1424.15   3
   7  -7  -3 1327.33 400.037   3
   7  -7  -2 10095.2 1112.71   3
   7  -7  -1 3116.18 655.099   3
   7  -7   0 8715.83 1062.63   3
   7  -7   1 5063.29 826.087   3
   7   7   1 5124.84 770.036   4
   7   7   2 8732.97 1042.45   4
   7  -7   2 9427.74 1113.55   3
   7  -7   3 1605.16 476.508   3
   7   7   3 2903.40 621.056   4
   7  -7   4 3624.34 735.654   3
   7   7   4 4805.38 824.323   4
   7  -7   5 2275.31 585.349   3
   7   7   5 1968.65 567.354   4
   7   7   6 6268.77 1031.68   4
   7  -7   6 6386.86 978.944   3
   7   7   7 585.557 346.026   4
   7  -7   7 160.764 118.515   3
   7   7   8 7027.07 1162.23   4
   7  -7   8 5998.23 983.433   3
   7  -7   9 501.365 353.871   3
   7  -8 -10 1295.53 427.496   3
   7  -8  -9 9741.48 1116.34   3
   7  -8  -8 1567.26 476.964   3
   7  -8  -7 5498.46 856.491   3
   7  -8  -6 1480.35 461.986   3
   7  -8  -5 4002.13 728.760   3
   7  -8  -4 826.700 392.496   3
   7  -8  -3 11393.0 1247.04   3
   7  -8  -2 4234.38 778.714   3
   7  -8  -1 5288.22 889.724   3
   7  -8   0 7902.97 1070.08   3
   7  -8   1 4468.25 815.473   3
   7  -8   2 1177.26 440.881   3
   7   8   2 1341.90 406.876   4
   7  -8   3 1924.88 538.170   3
   7   8   3 3832.07 730.281   4
   7  -8   4 469.313 291.860   3
   7   8   4 432.203 275.103   4
   7  -8   5 3633.30 774.670   3
   7   8   5 3927.68 803.055   4
   7  -8   6 190.109 245.633   3
   7   8   6 115.064 217.754   4
   7   8   7 1688.94 563.249   4
   7  -8   7 1465.16 535.730   3
   7   8   8 2275.28 798.097   4
   7  -8   8 848.270 372.710   3
   7  -9 -10 10795.9 1247.54   3
   7  -9  -9 2322.03 582.016   3
   7  -9  -8 3014.23 667.622   3
   7  -9  -7 275.908 236.346   3
   7  -9  -6 7360.50 1052.03   3
   7  -9  -5 253.389 261.151   3
   7  -9  -4 8407.87 1132.00   3
   7  -9  -3 363.655 281.839   3
   7  -9  -2 3807.73 780.175   3
   7  -9  -1 2387.06 623.264   3
   7  -9   0 9343.51 1224.58   3
   7  -9   1 5217.63 924.080   3
   7  -9   2 8327.00 1174.12   3
   7  -9   3 1295.74 470.722   3
   7  -9   4 5622.36 983.474   3
   7   9   4 6262.88 997.190   4
   7  -9   5 558.884 335.001   3
   7   9   5 496.233 321.573   4
   7  -9   6 3881.09 837.971   3
   7   9   6 4037.98 857.309   4
   7   9   7 835.478 410.549   4
   7  -9   7 773.223 450.557   3
   7 -10 -10 2934.18 724.219   3
   7 -10  -9 2821.39 704.759   3
   7 -10  -8 2368.40 631.073   3
   7 -10  -7 2822.35 691.837   3
   7 -10  -6 1546.38 514.556   3
   7 -10  -5 4874.32 916.750   3
   7 -10  -4 6076.78 1027.74   3
   7 -10  -3 12406.1 1450.06   3
   7 -10  -2 1552.33 559.276   3
   7 -10  -1 4260.68 873.522   3
   7 -10   0 3398.70 812.289   3
   7 -10   1 7981.40 1197.82   3
   7 -10   2 4562.47 930.412   3
   7 -10   3 3727.92 837.008   3
   7 -10   4 1791.96 581.178   3
   7 -11  -9 2657.56 693.555   3
   7 -11  -8 1712.82 552.306   3
   7 -11  -7 3212.04 796.739   3
   7 -11  -6 6644.69 1118.87   3
   7 -11  -5 2039.20 642.355   3
   7 -11  -4 6947.41 1143.37   3
   7 -11  -3 2895.10 754.491   3
   7 -11  -2 3554.04 849.198   3
   7 -11  -1 281.586 350.893   3
   8   0  -9 58.3559 67.9011   3
   8   0  -8 26033.2 1195.83   3
   8   0  -7 61.9619 85.3655   3
   8   0  -6 10960.4 840.054   3
   8   0  -5 169.211 133.805   3
   8   0  -4 20208.6 1214.89   3
   8   0  -3 137.693 159.222   3
   8   0  -2 24896.6 1418.17   3
   8   0  -1 171.914 165.255   3
   8   0   0 25224.0 1495.44   3
   8   0   1 9.57411 122.749   3
   8   0   2 30996.3 1745.12   3
   8   0   3 105.180 132.416   3
   8   0   4 20642.4 1498.02   3
   8   0   5 369.450 267.708   3
   8   0   6 7355.41 1031.53   4
   8   0   6 5996.03 858.552   3
   8   0   7 268.168 217.259   4
   8   0   7-18.4457 121.530   3
   8   0   8 7827.65 1135.99   4
   8   0   8 8791.02 1086.29   3
   8   0   9-122.279 222.283   4
   8   0  10 4968.04 976.418   4
   8   0  11 338.988 290.757   4
   8  -1  -9 13818.4 850.606   3
   8  -1  -8 3655.45 468.891   3
   8   1  -7 10614.1 804.341   3
   8  -1  -7 10124.0 792.333   3
   8   1  -6 44.6163 123.756   3
   8  -1  -6 247.779 142.716   3
   8   1  -5 9721.78 820.842   3
   8  -1  -5 8704.98 786.316   3
   8   1  -4 1867.59 366.679   3
   8  -1  -4 1453.48 322.938   3
   8   1  -3 8697.31 819.798   3
   8  -1  -3 9247.81 848.268   3
   8   1  -2 48.6957 140.897   3
   8  -1  -2-98.0234 108.689   3
   8   1  -1 9697.79 911.319   3
   8  -1  -1 9048.81 882.767   3
   8   1   0 60.0028 150.721   3
   8  -1   0 77.5438 137.327   3
   8   1   1 20229.0 1380.79   3
   8  -1   1 21752.1 1434.48   3
   8   1   2 1877.72 432.825   3
   8  -1   2 1249.19 367.602   3
   8   1   3 12899.4 1164.48   3
   8  -1   3 11690.1 1104.97   3
   8   1   4 1543.56 489.626   4
   8   1   4 2059.70 500.105   3
   8  -1   4 1913.76 463.500   3
   8   1   5 4648.78 814.286   4
   8   1   5 4715.17 747.715   3
   8  -1   5 4946.72 759.325   3
   8   1   6 1976.72 537.102   4
   8   1   6 2098.04 509.898   3
   8  -1   6 1942.15 492.054   3
   8  -1   7 7351.07 1058.95   4
   8   1   7 6605.44 1021.43   4
   8  -1   7 6061.54 899.214   3
   8   1   8 396.657 322.329   4
   8  -1   8 211.350 255.663   4
   8  -1   8 317.081 152.500   3
   8   1   9 1291.92 485.888   4
   8  -1   9 2339.49 654.525   4
   8  -1   9 1841.47 532.899   3
   8   1  10 1203.71 528.023   4
   8  -1  10 710.348 423.479   4
   8  -1  10 628.920 343.786   3
   8  -1  11 2616.37 747.115   4
   8  -2  -9 125.509 118.422   3
   8  -2  -8 18311.0 1070.33   3
   8  -2  -7 7361.75 700.121   3
   8  -2  -6 18408.6 1136.05   3
   8  -2  -5 517.295 233.133   3
   8  -2  -4 39852.3 1751.74   3
   8  -2  -3 1137.71 306.407   3
   8  -2  -2 10618.5 944.107   3
   8  -2  -1-6.66748 84.9880   3
   8  -2   0 13250.4 1108.15   3
   8  -2   1 768.060 293.610   3
   8  -2   2 9095.22 962.414   3
   8  -2   3 3777.66 647.597   3
   8   2   4 15326.6 1417.20   4
   8  -2   4 15207.7 1301.54   3
   8   2   5 590.999 328.364   4
   8  -2   5 786.410 345.271   3
   8   2   6 8937.58 1183.34   4
   8  -2   6 8258.39 1013.58   3
   8   2   7-9.73817 158.035   4
   8  -2   7-88.0059 182.316   3
   8   2   8 4795.17 940.157   4
   8  -2   8 5445.07 869.620   3
   8   2   9 235.481 263.945   4
   8  -2   9 107.499 185.431   3
   8   2  10 5153.30 1014.98   4
   8  -2  10 6126.14 1054.31   4
   8  -2  11-23.6625 248.611   4
   8  -3  -9 51654.9 1859.13   3
   8  -3  -8 10459.4 867.071   3
   8  -3  -7 32230.2 1551.95   3
   8  -3  -6 458.145 218.419   3
   8  -3  -5 11401.4 956.210   3
   8  -3  -4 3525.73 552.395   3
   8  -3  -3 29156.1 1587.80   3
   8  -3  -2 2808.15 521.607   3
   8  -3  -1 17370.6 1280.73   3
   8  -3   0 1506.27 414.212   3
   8  -3   1 18693.9 1385.51   3
   8  -3   2 566.825 247.751   3
   8   3   3 9600.95 1103.31   4
   8  -3   3 9483.20 1019.02   3
   8   3   4 2066.41 540.242   4
   8  -3   4 1947.75 497.560   3
   8   3   5 3872.60 761.021   4
   8  -3   5 3407.42 670.379   3
   8   3   6 249.510 264.977   4
   8  -3   6 355.114 246.167   3
   8   3   7 6095.56 1010.17   4
   8  -3   7 4734.99 818.679   3
   8   3   8 474.771 371.022   4
   8  -3   8 175.796 197.465   3
   8   3   9 5571.16 1028.83   4
   8  -3   9 4928.90 858.865   3
   8  -4  -9 878.619 287.799   3
   8  -4  -8 5613.38 674.614   3
   8  -4  -7 308.445 191.378   3
   8  -4  -6 13754.6 1095.31   3
   8  -4  -5 2174.31 441.460   3
   8  -4  -4 17468.9 1280.57   3
   8  -4  -3 4281.42 660.402   3
   8  -4  -2 10221.2 1009.17   3
   8  -4  -1 2110.87 496.355   3
   8  -4   0 13555.6 1194.48   3
   8  -4   1 1252.32 394.888   3
   8  -4   2 7160.96 903.614   3
   8   4   3 5186.00 834.805   4
   8  -4   3 4104.30 708.480   3
   8   4   4 7828.62 1060.46   4
   8  -4   4 7243.23 938.366   3
   8   4   5 753.984 396.760   4
   8  -4   5 95.1648 201.910   3
   8   4   6 10014.6 1273.81   4
   8  -4   6 9051.06 1097.99   3
   8   4   7 371.760 335.155   4
   8  -4   7 93.7967 201.844   3
   8   4   8 3822.68 848.894   4
   8  -4   8 5300.96 884.630   3
   8   4   9 1551.45 575.902   4
   8  -4   9 1035.39 470.208   3
   8  -5  -9 4216.08 619.825   3
   8  -5  -8 4525.00 652.262   3
   8  -5  -7 859.248 292.943   3
   8  -5  -6 2272.02 476.669   3
   8  -5  -5 28574.4 1694.78   3
   8  -5  -4 544.905 264.496   3
   8  -5  -3 16940.9 1335.86   3
   8  -5  -2 149.034 166.469   3
   8  -5  -1 8352.36 979.807   3
   8  -5   0 129.351 148.010   3
   8  -5   1 12039.2 1191.30   3
   8   5   2 4560.31 768.214   4
   8  -5   2 3120.67 653.684   3
   8   5   3 2963.81 652.023   4
   8  -5   3 2436.22 566.533   3
   8   5   4 154.453 240.087   4
   8  -5   4 298.206 226.595   3
   8   5   5 15176.8 1563.95   4
   8  -5   5 16354.3 1499.18   3
   8   5   6 1230.85 491.102   4
   8  -5   6 999.348 379.881   3
   8   5   7 5470.69 1001.49   4
   8  -5   7 5722.22 918.222   3
   8   5   8 1562.07 572.601   4
   8  -5   8 625.445 322.936   3
   8  -5   9 2412.30 616.640   3
   8  -6  -9 3664.85 626.200   3
   8  -6  -8 9047.18 976.822   3
   8  -6  -7 1005.55 372.046   3
   8  -6  -6 15786.8 1321.67   3
   8  -6  -5 3036.66 586.406   3
   8  -6  -4 13236.9 1236.73   3
   8  -6  -3 755.396 312.501   3
   8  -6  -2 12554.0 1223.81   3
   8  -6  -1 1302.23 439.648   3
   8  -6   0 15616.5 1395.23   3
   8  -6   1 2678.97 600.586   3
   8  -6   2 4344.92 768.691   3
   8   6   2 5736.74 880.162   4
   8   6   3 788.619 323.121   4
   8  -6   3 1435.71 446.823   3
   8   6   4 1590.20 526.269   4
   8  -6   4 1029.54 431.099   3
   8   6   5 1248.67 458.681   4
   8  -6   5 1941.26 560.497   3
   8   6   6 2519.46 680.044   4
   8  -6   6 2625.02 622.083   3
   8   6   7 617.708 373.569   4
   8  -6   7 141.358 161.990   3
   8   6   8 4930.10 994.489   4
   8  -6   8 3735.40 771.027   3
   8  -6   9 226.967 202.267   3
   8  -7  -9 13120.5 1249.30   3
   8  -7  -8 2478.76 536.648   3
   8  -7  -7 7231.97 961.658   3
   8  -7  -6 403.520 258.843   3
   8  -7  -5 29354.8 1921.42   3
   8  -7  -4 2173.98 548.302   3
   8  -7  -3 12020.3 1260.58   3
   8  -7  -2 4095.35 746.585   3
   8  -7  -1 8637.11 1088.93   3
   8  -7   0 82.5159 122.276   3
   8  -7   1 13247.6 1374.63   3
   8  -7   2 1316.66 430.497   3
   8  -7   3 5317.82 901.674   3
   8   7   3 6770.31 1000.70   4
   8   7   4 400.272 325.660   4
   8  -7   4 102.409 121.588   3
   8   7   5 9435.40 1272.30   4
   8  -7   5 8655.94 1177.22   3
   8   7   6 3930.76 865.277   4
   8  -7   6 2154.00 608.226   3
   8   7   7 5070.55 997.314   4
   8  -7   7 4576.30 894.463   3
   8  -7   8 2420.60 685.969   3
   8  -8  -9 1498.52 449.863   3
   8  -8  -8 6771.07 967.351   3
   8  -8  -7 823.736 354.272   3
   8  -8  -6 2933.79 647.916   3
   8  -8  -5 839.335 360.512   3
   8  -8  -4 5643.68 920.095   3
   8  -8  -3 3710.37 743.527   3
   8  -8  -2 960.304 380.048   3
   8  -8  -1 935.707 409.009   3
   8  -8   0 6102.54 973.324   3
   8  -8   1 4705.49 870.973   3
   8  -8   2 6502.37 1015.79   3
   8  -8   3 2167.50 597.010   3
   8   8   3 1842.29 543.733   4
   8  -8   4 2504.22 649.750   3
   8   8   4 3676.13 785.319   4
   8   8   5 538.077 332.725   4
   8  -8   5 311.384 274.011   3
   8   8   6 5267.31 996.963   4
   8  -8   6 5467.81 995.024   3
   8  -8   7 674.663 358.696   3
   8  -9  -9 6179.27 988.337   3
   8  -9  -8 440.648 336.552   3
   8  -9  -7 7364.31 1065.96   3
   8  -9  -6-11.3592 139.524   3
   8  -9  -5 3993.77 801.975   3
   8  -9  -4 1962.12 584.354   3
   8  -9  -3 7948.43 1144.41   3
   8  -9  -2 1119.66 423.885   3
   8  -9  -1 7327.04 1099.21   3
   8  -9   0 2210.03 620.546   3
   8  -9   1 3528.81 778.920   3
   8  -9   2 2991.91 719.249   3
   8  -9   3 7862.14 1190.05   3
   8  -9   4 1295.46 539.146   3
   8   9   4 422.580 291.099   4
   8   9   5 2874.60 742.024   4
   8   9   6 691.963 373.531   4
   8 -10  -9 3172.46 743.222   3
   8 -10  -8 5032.61 928.651   3
   8 -10  -7 192.846 230.303   3
   8 -10  -6 3801.72 833.120   3
   8 -10  -5 1748.37 567.107   3
   8 -10  -4 6717.66 1090.35   3
   8 -10  -3 1450.21 541.285   3
   8 -10  -2 5401.20 1012.35   3
   8 -10  -1 1596.85 535.301   3
   8 -10   0 6938.21 1141.53   3
   8 -10   1 317.760 257.352   3
   9   0  -9 23974.2 1230.59   3
   9   0  -8 35.2830 80.7585   3
   9   0  -7 13940.0 1002.13   3
   9   0  -6-52.1154 94.2672   3
   9   0  -5 17673.7 1193.41   3
   9   0  -4 119.617 107.101   3
   9   0  -3 9262.34 915.277   3
   9   0  -2 87.4239 141.403   3
   9   0  -1 9185.63 960.901   3
   9   0   0 311.804 229.066   3
   9   0   1 32186.1 1858.09   3
   9   0   2 222.018 162.612   3
   9   0   3 11138.7 1153.66   3
   9   0   4 220.675 283.480   3
   9   0   5 3990.29 739.372   3
   9   0   6-94.6421 136.103   3
   9   0   7 3974.01 766.522   3
   9   0   8 46.2136 132.240   4
   9   0   8-36.2683 117.485   3
   9   0   9 740.195 406.300   4
   9  -1  -9 1423.22 311.698   3
   9  -1  -8 26785.3 1376.57   3
   9   1  -7 181.289 138.453   3
   9  -1  -7 338.893 201.724   3
   9   1  -6 6444.94 709.819   3
   9  -1  -6 6737.41 727.712   3
   9   1  -5 365.825 191.780   3
   9  -1  -5 172.424 215.440   3
   9   1  -4 18057.7 1242.93   3
   9  -1  -4 15740.6 1163.05   3
   9   1  -3 1784.13 406.764   3
   9  -1  -3 1575.65 379.722   3
   9   1  -2 4283.42 638.029   3
   9  -1  -2 4180.64 626.366   3
   9   1  -1 253.423 209.197   3
   9  -1  -1 35.9055 141.985   3
   9   1   0 6625.87 830.489   3
   9  -1   0 6322.18 825.625   3
   9   1   1 2503.80 545.068   3
   9  -1   1 2355.66 521.834   3
   9   1   2 24822.0 1677.40   3
   9  -1   2 23797.3 1641.11   3
   9   1   3 265.340 234.947   3
   9  -1   3 69.2191 167.929   3
   9   1   4 2306.56 554.254   3
   9  -1   4 2401.66 550.618   3
   9   1   5 194.935 182.091   3
   9  -1   5 38.7806 173.341   3
   9  -1   6 9222.79 1124.13   3
   9   1   7 1781.71 591.426   4
   9  -1   7 384.311 335.987   3
   9   1   8 3483.07 810.107   4
   9  -1   8 2672.54 647.277   3
   9   1   9 281.875 295.248   4
   9  -1   9 495.598 299.630   3
   9  -1  10 3161.63 753.429   3
   9  -2  -9 22297.4 1241.64   3
   9  -2  -8 2371.35 428.061   3
   9  -2  -7 15081.7 1090.92   3
   9  -2  -6 949.786 295.545   3
   9  -2  -5 17034.4 1200.03   3
   9  -2  -4 1091.13 314.694   3
   9  -2  -3 12966.7 1098.18   3
   9  -2  -2 730.280 290.612   3
   9  -2  -1 13966.6 1184.98   3
   9  -2   0 295.074 196.600   3
   9  -2   1 13505.0 1231.94   3
   9  -2   2 3388.89 620.751   3
   9  -2   3 5421.22 815.886   3
   9  -2   4 87.7860 110.531   3
   9   2   5 4119.69 827.078   4
   9  -2   5 4643.25 800.813   3
   9   2   6 290.000 267.732   4
   9  -2   6 199.986 215.788   3
   9   2   7 5628.34 1011.32   4
   9  -2   7 5267.19 883.293   3
   9   2   8-66.3738 150.440   4
   9  -2   8 493.093 369.631   3
   9   2   9 4429.44 950.741   4
   9  -2   9 1624.81 552.468   3
   9  -3  -9 1329.35 333.291   3
   9  -3  -8 17977.1 1211.52   3
   9  -3  -7 1611.28 360.720   3
   9  -3  -6 31811.8 1673.65   3
   9  -3  -5 7568.36 838.758   3
   9  -3  -4 28784.2 1653.44   3
   9  -3  -3-81.7208 121.844   3
   9  -3  -2 8762.68 951.562   3
   9  -3  -1 301.733 220.075   3
   9  -3   0 9614.08 1035.85   3
   9  -3   1 2637.67 545.727   3
   9  -3   2 28010.9 1837.29   3
   9  -3   3 631.413 333.126   3
   9  -3   4 9239.65 1102.83   3
   9   3   5 1182.37 461.219   4
   9  -3   5 288.165 244.119   3
   9   3   6 11607.6 1424.37   4
   9  -3   6 12975.1 1366.88   3
   9   3   7 46.7844 258.905   4
   9  -3   7 260.193 279.005   3
   9   3   8 5849.71 1145.02   4
   9  -3   8 5247.31 924.080   3
   9  -3   9 627.642 351.382   3
   9  -4  -9 12032.1 1021.87   3
   9  -4  -8 549.875 251.325   3
   9  -4  -7 4543.52 667.012   3
   9  -4  -6 7387.65 849.234   3
   9  -4  -5 7758.62 881.571   3
   9  -4  -4 2777.05 554.123   3
   9  -4  -3 19182.0 1434.43   3
   9  -4  -2 671.458 303.606   3
   9  -4  -1 9778.69 1047.25   3
   9  -4   0 4776.99 764.925   3
   9  -4   1 9312.72 1068.02   3
   9  -4   2 50.5538 154.853   3
   9  -4   3 4907.94 804.960   3
   9   4   4 375.603 343.227   4
   9  -4   4 264.126 248.316   3
   9   4   5 4804.14 911.420   4
   9  -4   5 4292.98 782.760   3
   9   4   6 765.498 378.571   4
   9  -4   6 735.551 349.693   3
   9   4   7 5846.96 1066.37   4
   9  -4   7 5378.15 931.294   3
   9   4   8 345.528 368.676   4
   9  -4   8 489.427 332.819   3
   9  -4   9 2183.59 621.498   3
   9  -5  -9 737.627 286.228   3
   9  -5  -8 7849.08 896.482   3
   9  -5  -7 144.384 180.326   3
   9  -5  -6 1039.82 375.412   3
   9  -5  -5 602.781 304.100   3
   9  -5  -4 15206.1 1307.66   3
   9  -5  -3 2644.85 564.227   3
   9  -5  -2 25715.1 1754.88   3
   9  -5  -1 72.2756 183.076   3
   9  -5   0 10251.6 1147.60   3
   9  -5   1 972.621 365.218   3
   9  -5   2 982.203 383.915   3
   9  -5   3 1109.12 404.027   3
   9   5   4 2548.63 672.763   4
   9  -5   4 1866.55 541.461   3
   9   5   5 320.421 231.548   4
   9  -5   5-48.1125 136.732   3
   9   5   6 1825.06 598.305   4
   9  -5   6 1421.63 492.450   3
   9   5   7 707.484 379.971   4
   9  -5   7 285.720 226.390   3
   9  -5   8 3471.87 780.925   3
   9  -5   9 466.935 378.232   3
   9  -6  -9 1356.53 408.062   3
   9  -6  -8 3816.02 657.275   3
   9  -6  -7 10421.6 1094.04   3
   9  -6  -6 1313.92 461.157   3
   9  -6  -5 8741.96 1026.62   3
   9  -6  -4 1475.92 438.721   3
   9  -6  -3 21610.3 1657.29   3
   9  -6  -2 1050.22 406.697   3
   9  -6  -1 7253.16 978.704   3
   9  -6   0 2178.26 568.040   3
   9  -6   1 5346.88 872.221   3
   9  -6   2 1339.13 454.975   3
   9  -6   3 6506.58 1003.88   3
   9   6   4 4551.94 901.283   4
   9  -6   4 3796.45 775.107   3
   9   6   5 1754.99 560.911   4
   9  -6   5 2409.74 647.459   3
   9   6   6 2057.75 633.422   4
   9  -6   6 2156.80 614.578   3
   9   6   7 3860.60 886.790   4
   9  -6   7 5239.08 974.679   3
   9  -6   8 700.050 398.283   3
   9  -7  -9 3808.29 699.145   3
   9  -7  -8 12062.0 1247.48   3
   9  -7  -7 377.895 293.945   3
   9  -7  -6 12245.0 1284.38   3
   9  -7  -5 1616.59 471.610   3
   9  -7  -4 13091.9 1342.16   3
   9  -7  -3 489.796 290.230   3
   9  -7  -2 17601.3 1600.76   3
   9  -7  -1 722.517 344.281   3
   9  -7   0 10840.4 1280.60   3
   9  -7   1 1545.35 497.183   3
   9  -7   2 2118.18 587.131   3
   9  -7   3-113.500 199.276   3
   9   7   4 8854.48 1254.79   4
   9  -7   4 9041.40 1232.91   3
   9   7   5 926.161 423.189   4
   9  -7   5 430.301 322.041   3
   9   7   6 3741.96 857.529   4
   9  -7   6 5940.54 1048.31   3
   9  -8  -9 15078.4 1473.87   3
   9  -8  -8 1101.08 426.896   3
   9  -8  -7 5320.40 882.012   3
   9  -8  -6 1731.57 499.116   3
   9  -8  -5 5587.72 916.250   3
   9  -8  -4 3944.24 759.775   3
   9  -8  -3 1804.04 567.379   3
   9  -8  -2 1686.86 548.127   3
   9  -8  -1 4345.55 853.233   3
   9  -8   0 2524.63 648.805   3
   9  -8   1 2626.16 669.143   3
   9  -8   2 459.926 298.741   3
   9  -8   3 3932.65 857.902   3
   9   8   4 3006.81 747.926   4
   9  -8   4 3020.46 758.199   3
   9   8   5 6329.86 1101.75   4
   9  -9  -9 381.303 239.080   3
   9  -9  -8 5149.71 903.523   3
   9  -9  -7 271.638 249.301   3
   9  -9  -6 6662.57 1062.40   3
   9  -9  -5 334.029 258.863   3
   9  -9  -4 3253.90 748.295   3
   9  -9  -3 1604.24 542.710   3
   9  -9  -2 4104.16 859.678   3
   9  -9  -1 1075.83 504.538   3
   9  -9   0 6910.04 1113.64   3
   9  -9   1 118.763 255.528   3
   9  -9   2 7036.47 1152.61   3
   9 -10  -9 3265.50 758.089   3
   9 -10  -8 944.280 460.951   3
   9 -10  -7 5559.17 1007.73   3
   9 -10  -6 3368.90 800.512   3
   9 -10  -5 8551.99 1261.73   3
   9 -10  -4 579.875 362.738   3
   9 -10  -3 2040.57 641.033   3
  10   0  -9-42.8389 97.5766   3
  10   0  -8 11397.2 957.841   3
  10   0  -7 136.224 106.177   3
  10   0  -6 20551.3 1356.88   3
  10   0  -5 127.002 128.701   3
  10   0  -4 13155.7 1130.89   3
  10   0  -3 325.899 245.479   3
  10   0  -2 8434.30 958.667   3
  10   0  -1 187.936 220.842   3
  10   0   0 8988.19 1027.94   3
  10   0   1-10.4805 108.471   3
  10   0   2 6205.69 891.828   3
  10   0   3 101.663 218.625   3
  10   0   4 12862.4 1346.79   3
  10   0   5-32.9237 166.745   3
  10   0   6 8766.69 1159.11   3
  10   0   7-8.49995 178.530   3
  10  -1  -9 21421.3 1295.38   3
  10  -1  -8 1097.92 308.963   3
  10   1  -7 4953.18 663.560   3
  10  -1  -7 4063.23 598.617   3
  10   1  -6 178.961 121.664   3
  10  -1  -6 135.854 149.556   3
  10   1  -5 19479.3 1353.93   3
  10  -1  -5 18561.1 1328.15   3
  10   1  -4 31.6426 129.592   3
  10  -1  -4 204.505 196.476   3
  10   1  -3 11048.0 1066.46   3
  10  -1  -3 9702.31 1006.75   3
  10   1  -2 268.898 228.078   3
  10  -1  -2 211.184 168.976   3
  10   1  -1 6278.95 848.952   3
  10  -1  -1 6524.06 863.716   3
  10   1   0 977.446 386.953   3
  10  -1   0 982.606 359.874   3
  10   1   1 10672.9 1154.61   3
  10  -1   1 10044.2 1119.74   3
  10   1   2 814.740 325.058   3
  10  -1   2 600.844 318.126   3
  10   1   3 663.605 318.921   3
  10  -1   3 1564.83 496.946   3
  10   1   4 1866.68 540.536   3
  10  -1   4 1861.14 531.174   3
  10  -1   5 9152.00 1153.48   3
  10  -1   6 367.974 255.208   3
  10  -1   7 2922.92 702.543   3
  10  -1   8 98.6381 194.660   3
  10  -1   9 2696.38 697.810   3
  10  -2  -9 297.321 179.317   3
  10  -2  -8 11521.9 999.000   3
  10  -2  -7 1109.03 325.048   3
  10  -2  -6 16490.7 1251.67   3
  10  -2  -5 1711.81 416.518   3
  10  -2  -4 13518.0 1178.62   3
  10  -2  -3-36.1185 133.993   3
  10  -2  -2 5608.08 792.555   3
  10  -2  -1 214.435 188.146   3
  10  -2   0 25992.7 1765.36   3
  10  -2   1 535.650 296.922   3
  10  -2   2 6630.94 934.175   3
  10  -2   3 253.062 250.235   3
  10  -2   4 4555.04 829.239   3
  10  -2   5 242.099 285.408   3
  10  -2   6 3875.46 796.914   3
  10  -2   7 153.128 140.956   3
  10  -2   8 2888.39 716.781   3
  10  -2   9 554.048 283.726   3
  10  -3  -9 10746.1 980.306   3
  10  -3  -8 495.137 243.365   3
  10  -3  -7 1694.10 404.037   3
  10  -3  -6 1303.33 367.369   3
  10  -3  -5 8185.62 925.331   3
  10  -3  -4 1333.13 402.051   3
  10  -3  -3 24365.7 1647.41   3
  10  -3  -2 7731.03 957.987   3
  10  -3  -1 9181.33 1047.70   3
  10  -3   0 420.587 258.424   3
  10  -3   1 5948.30 894.129   3
  10  -3   2 649.988 346.322   3
  10  -3   3 8093.45 1072.54   3
  10  -3   4 97.5277 254.248   3
  10  -3   5 8724.45 1176.34   3
  10  -3   6 340.870 271.130   3
  10   3   7 8084.88 1279.74   4
  10  -3   7 6556.79 1060.10   3
  10  -3   8 206.036 238.036   3
  10  -4  -9 872.716 324.618   3
  10  -4  -8 8710.69 939.555   3
  10  -4  -7 477.769 272.056   3
  10  -4  -6 17609.0 1378.71   3
  10  -4  -5 1674.97 444.817   3
  10  -4  -4 9359.26 1035.94   3
  10  -4  -3 4373.68 733.502   3
  10  -4  -2 3909.39 704.856   3
  10  -4  -1 856.999 365.679   3
  10  -4   0 14974.6 1400.36   3
  10  -4   1 199.523 234.971   3
  10  -4   2 5716.06 921.286   3
  10  -4   3 1080.71 433.675   3
  10  -4   4 6484.24 995.039   3
  10  -4   5 688.426 348.020   3
  10   4   6 4272.57 925.189   4
  10  -4   6 4102.96 823.235   3
  10  -4   7 604.096 466.385   3
  10  -5  -9 4744.72 716.700   3
  10  -5  -8 2574.38 545.018   3
  10  -5  -7 15961.0 1367.74   3
  10  -5  -6 995.031 357.609   3
  10  -5  -5 21764.0 1621.90   3
  10  -5  -4 1005.61 363.516   3
  10  -5  -3 1278.46 381.757   3
  10  -5  -2 26.9592 166.911   3
  10  -5  -1 8520.56 1080.53   3
  10  -5   0 578.855 286.453   3
  10  -5   1 7485.21 1038.20   3
  10  -5   2 2673.20 635.272   3
  10  -5   3 1890.37 575.883   3
  10  -5   4 1328.41 504.574   3
  10  -5   5 2316.78 651.584   3
  10   5   6 3248.76 813.407   4
  10  -5   6 2621.44 679.770   3
  10  -5   7 688.294 405.434   3
  10  -6  -9 88.4860 174.213   3
  10  -6  -8 3454.96 656.281   3
  10  -6  -7 595.418 353.692   3
  10  -6  -6 6136.04 888.144   3
  10  -6  -5 2032.98 518.688   3
  10  -6  -4 15817.7 1471.95   3
  10  -6  -3 817.512 356.908   3
  10  -6  -2 6535.28 966.612   3
  10  -6  -1-78.1379 186.587   3
  10  -6   0 5702.46 941.362   3
  10  -6   1 1272.66 446.344   3
  10  -6   2 4878.58 892.336   3
  10  -6   3 485.338 299.174   3
  10  -6   4 4559.23 878.607   3
  10  -6   5 287.361 313.652   3
  10  -7  -9 5041.74 822.166   3
  10  -7  -8 5073.05 831.672   3
  10  -7  -7 9888.05 1173.93   3
  10  -7  -6 2582.97 625.683   3
  10  -7  -5 12143.7 1328.81   3
  10  -7  -4 3592.55 734.879   3
  10  -7  -3 3999.97 779.385   3
  10  -7  -2 1228.62 456.615   3
  10  -7  -1 7033.10 1087.35   3
  10  -7   0 1046.08 446.610   3
  10  -7   1 9896.58 1292.70   3
  10  -7   2 3061.32 739.173   3
  10  -7   3 4589.42 910.790   3
  10  -7   4 942.631 449.875   3
  10  -8  -9 149.180 122.629   3
  10  -8  -8 5527.55 928.672   3
  10  -8  -7 4723.63 861.393   3
  10  -8  -6 6768.90 1028.59   3
  10  -8  -5 1932.70 557.706   3
  10  -8  -4 3345.62 734.535   3
  10  -8  -3 2275.65 636.943   3
  10  -8  -2 3046.07 717.483   3
  10  -8  -1 852.477 369.974   3
  10  -8   0 4958.40 947.976   3
  10  -8   1 408.583 289.888   3
  10  -8   2 5474.76 1006.54   3
  10  -9  -9 8769.94 1209.97   3
  10  -9  -8 2021.23 620.351   3
  10  -9  -7 5661.19 994.617   3
  10  -9  -6 491.903 311.430   3
  10  -9  -5 3714.87 800.803   3
  10  -9  -4 1184.64 479.764   3
  10  -9  -3 5443.35 991.086   3
  10  -9  -2 574.896 341.867   3
  11   0  -9 18545.9 1289.76   3
  11   0  -8 54.7997 169.077   3
  11   0  -7 24958.2 1561.12   3
  11   0  -6-20.0442 91.6239   3
  11   0  -5 16755.7 1345.88   3
  11   0  -4 281.869 237.877   3
  11   0  -3 11666.8 1166.68   3
  11   0  -2 32.9558 190.453   3
  11   0  -1 6394.99 907.262   3
  11   0   0-91.6303 175.346   3
  11   0   1 3348.47 689.479   3
  11   0   2 215.394 244.671   3
  11   0   3 1941.04 577.052   3
  11   0   4-24.9327 114.151   3
  11   0   5 9136.78 1229.57   3
  11   0   6 202.102 229.801   3
  11  -1  -9 530.219 224.750   3
  11  -1  -8 10283.4 996.169   3
  11   1  -7 738.715 290.685   3
  11  -1  -7 102.053 156.615   3
  11   1  -6 11886.8 1118.55   3
  11  -1  -6 12538.2 1140.45   3
  11   1  -5 351.186 202.477   3
  11  -1  -5 214.251 172.372   3
  11   1  -4 11464.0 1138.25   3
  11  -1  -4 11876.7 1164.27   3
  11   1  -3 14.8181 171.127   3
  11  -1  -3 84.1838 144.179   3
  11   1  -2 7894.38 984.670   3
  11  -1  -2 9288.57 1076.40   3
  11   1  -1 1217.21 438.628   3
  11  -1  -1 1628.90 483.253   3
  11   1   0 13102.6 1331.10   3
  11  -1   0 11493.7 1250.25   3
  11   1   1 1142.13 405.211   3
  11  -1   1 849.187 386.017   3
  11   1   2 2222.24 567.197   3
  11  -1   2 1865.24 549.552   3
  11   1   3-131.445 259.508   3
  11  -1   3 65.7736 165.282   3
  11  -1   4 3292.40 717.215   3
  11  -1   5 453.908 313.898   3
  11  -1   6 5057.20 955.809   3
  11  -1   7 46.6659 158.353   3
  11  -2  -9 2751.05 517.951   3
  11  -2  -8 3295.58 582.813   3
  11  -2  -7 6883.99 848.734   3
  11  -2  -6 1828.38 451.621   3
  11  -2  -5 18678.9 1451.80   3
  11  -2  -4 631.517 313.325   3
  11  -2  -3 7336.80 950.452   3
  11  -2  -2 247.409 265.062   3
  11  -2  -1 12423.7 1280.09   3
  11  -2   0 348.607 236.630   3
  11  -2   1 6572.86 970.873   3
  11  -2   2 128.919 247.317   3
  11  -2   3 6552.29 1025.00   3
  11  -2   4 229.462 289.261   3
  11  -2   5 6604.47 1051.08   3
  11  -2   6 145.308 231.539   3
  11  -3  -9 1121.22 356.702   3
  11  -3  -8 10407.5 1048.35   3
  11  -3  -7 419.389 200.182   3
  11  -3  -6 4366.61 699.528   3
  11  -3  -5 2303.82 529.347   3
  11  -3  -4 2863.07 597.168   3
  11  -3  -3 294.502 236.887   3
  11  -3  -2 6184.62 913.987   3
  11  -3  -1 2386.58 569.199   3
  11  -3   0 13103.5 1356.40   3
  11  -3   1 1935.16 548.291   3
  11  -3   2 9561.57 1206.41   3
  11  -3   3 858.144 414.688   3
  11  -3   4 1170.49 471.381   3
  11  -3   5 897.673 405.299   3
  11  -3   6 3129.02 778.555   3
  11  -4  -9 11775.2 1132.45   3
  11  -4  -8 886.511 324.301   3
  11  -4  -7 6395.92 864.132   3
  11  -4  -6 2549.78 556.189   3
  11  -4  -5 14582.8 1353.43   3
  11  -4  -4 86.9428 252.625   3
  11  -4  -3 8701.57 1080.77   3
  11  -4  -2 211.666 224.346   3
  11  -4  -1 4729.36 824.438   3
  11  -4   0 5819.66 917.133   3
  11  -4   1 8567.94 1140.12   3
  11  -4   2 714.080 357.247   3
  11  -4   3 6860.95 1064.75   3
  11  -4   4 1034.46 461.053   3
  11  -4   5 5627.06 1006.52   3
  11  -5  -9 3111.46 617.125   3
  11  -5  -8 10204.4 1120.71   3
  11  -5  -7 2672.62 587.825   3
  11  -5  -6 6135.03 892.378   3
  11  -5  -5 1183.08 448.623   3
  11  -5  -4 19164.6 1622.07   3
  11  -5  -3 973.714 406.198   3
  11  -5  -2 7990.91 1082.22   3
  11  -5  -1 1308.31 460.776   3
  11  -5   0 778.873 386.398   3
  11  -5   1 156.597 219.442   3
  11  -5   2 9554.88 1255.19   3
  11  -5   3 277.798 316.719   3
  11  -5   4 5384.78 982.339   3
  11  -6  -9 9720.75 1135.89   3
  11  -6  -8 285.772 226.389   3
  11  -6  -7 9169.66 1128.84   3
  11  -6  -6 156.542 220.116   3
  11  -6  -5 3421.19 703.703   3
  11  -6  -4 38.5304 145.134   3
  11  -6  -3 7114.85 1046.63   3
  11  -6  -2 114.095 165.534   3
  11  -6  -1 4720.09 890.738   3
  11  -6   0 90.7060 251.304   3
  11  -6   1 5293.44 969.726   3
  11  -6   2 291.814 303.985   3
  11  -6   3 2456.93 665.993   3
  11  -7  -9 862.045 364.169   3
  11  -7  -8 3110.34 678.406   3
  11  -7  -7 1505.83 510.738   3
  11  -7  -6 4076.94 803.570   3
  11  -7  -5 8123.94 1138.17   3
  11  -7  -4 4741.91 894.185   3
  11  -7  -3 673.289 361.591   3
  11  -7  -2 6811.97 1085.35   3
  11  -7  -1 1659.26 530.925   3
  11  -7   0 4702.87 904.931   3
  11  -7   1 1749.78 585.265   3
  11  -8  -9 5290.54 918.349   3
  11  -8  -8 1474.85 512.728   3
  11  -8  -7 3317.52 742.241   3
  11  -8  -6 1418.02 491.039   3
  11  -8  -5 2309.00 635.436   3
  11  -8  -4 3861.84 821.309   3
  11  -8  -3 3768.87 804.866   3
  11  -8  -2 456.651 334.394   3
  11  -9  -9 2923.15 725.803   3
  11  -9  -8 6184.51 1074.83   3
  12   0  -8 5356.10 764.439   3
  12   0  -7 11.9234 119.829   3
  12   0  -6 19618.8 1520.41   3
  12   0  -5 85.6296 133.930   3
  12   0  -4 18007.2 1509.83   3
  12   0  -3 266.478 269.207   3
  12   0  -2 7355.81 1019.36   3
  12   0  -1 128.372 204.773   3
  12   0   0 6327.93 966.161   3
  12   0   1 285.875 259.530   3
  12   0   2 4264.28 839.453   3
  12   0   3 297.103 317.158   3
  12   0   4 7554.63 1159.43   3
  12  -1  -8 1045.78 355.553   3
  12  -1  -7 9280.99 1042.83   3
  12   1  -6 972.162 352.258   3
  12  -1  -6 500.568 292.449   3
  12   1  -5 19424.2 1556.10   3
  12  -1  -5 20629.5 1604.62   3
  12   1  -4 361.917 274.606   3
  12  -1  -4 315.148 236.409   3
  12   1  -3 4570.20 777.803   3
  12  -1  -3 5603.38 876.680   3
  12   1  -2 525.173 380.302   3
  12  -1  -2 30.3153 116.209   3
  12   1  -1 7089.73 1019.68   3
  12  -1  -1 8385.74 1102.52   3
  12   1   0 172.839 189.356   3
  12  -1   0 371.224 326.140   3
  12   1   1 3865.30 790.899   3
  12  -1   1 4023.64 796.222   3
  12   1   2-34.0467 283.273   3
  12  -1   2-48.6739 137.015   3
  12  -1   3 6039.45 1015.99   3
  12  -1   4 193.259 316.954   3
  12  -2  -9 179.815 196.904   3
  12  -2  -8 1159.56 388.132   3
  12  -2  -7 73.9229 151.176   3
  12  -2  -6 6176.74 875.729   3
  12  -2  -5 82.4832 222.755   3
  12  -2  -4 8344.69 1056.23   3
  12  -2  -3 100.094 186.083   3
  12  -2  -2 9632.68 1172.44   3
  12  -2  -1 589.056 336.794   3
  12  -2   0 7941.10 1109.67   3
  12  -2   1 60.8887 108.736   3
  12  -2   2 1081.91 465.715   3
  12  -2   3 484.063 374.210   3
  12  -2   4 4023.98 875.369   3
  12  -3  -9 11454.6 1152.59   3
  12  -3  -8 3.12687 126.151   3
  12  -3  -7 10569.6 1136.65   3
  12  -3  -6 255.256 192.223   3
  12  -3  -5 10744.2 1192.67   3
  12  -3  -4 1235.92 434.336   3
  12  -3  -3 8435.14 1094.81   3
  12  -3  -2 192.946 242.128   3
  12  -3  -1 3093.52 702.483   3
  12  -3   0 747.978 382.592   3
  12  -3   1 7250.77 1087.62   3
  12  -3   2 1132.15 457.544   3
  12  -3   3 4442.27 882.356   3
  12  -4  -9 566.230 309.967   3
  12  -4  -8 6165.20 882.159   3
  12  -4  -7 1811.47 492.768   3
  12  -4  -6 12319.2 1274.33   3
  12  -4  -5 2132.47 544.924   3
  12  -4  -4 1690.87 505.893   3
  12  -4  -3 122.385 150.133   3
  12  -4  -2 5637.00 933.068   3
  12  -4  -1 303.976 228.771   3
  12  -4   0 8101.66 1144.37   3
  12  -4   1-142.041 173.345   3
  12  -4   2 1675.08 546.288   3
  12  -4   3 6386.74 1090.42   3
  12  -5  -9 12088.2 1250.59   3
  12  -5  -8 697.299 343.665   3
  12  -5  -7 6236.00 945.752   3
  12  -5  -6 1083.70 434.669   3
  12  -5  -5 4928.32 851.833   3
  12  -5  -4 1194.36 480.885   3
  12  -5  -3 2150.16 593.224   3
  12  -5  -2 302.617 273.710   3
  12  -5  -1 13551.2 1496.02   3
  12  -5   0 481.276 344.810   3
  12  -5   1 6727.21 1091.05   3
  12  -6  -9 245.304 227.674   3
  12  -6  -8 10117.0 1222.19   3
  12  -6  -7 752.958 363.385   3
  12  -6  -6 7192.43 1051.15   3
  12  -6  -5 888.571 383.644   3
  12  -6  -4 5783.52 975.905   3
  12  -6  -3 564.937 336.268   3
  12  -6  -2 1934.91 603.702   3
  12  -6  -1 1284.30 479.986   3
  12  -6   0 8451.56 1246.62   3
  12  -7  -9 4399.14 837.580   3
  12  -7  -8 679.621 330.202   3
  12  -7  -7 3625.85 771.950   3
  12  -7  -6 227.113 267.769   3
  12  -7  -5 4286.56 865.937   3
  12  -7  -4 562.979 395.673   3
  12  -7  -3 4190.63 889.594   3
  12  -8  -9 3553.71 775.462   3
  12  -8  -8 2771.39 716.189   3
  12  -8  -7 4601.52 909.527   3
  13   0  -8 352.143 244.711   3
  13   0  -7 20780.5 1637.82   3
  13   0  -6-113.716 149.153   3
  13   0  -5 6328.38 939.930   3
  13   0  -4 400.715 311.286   3
  13   0  -3 8025.05 1095.27   3
  13   0  -2-84.3398 208.241   3
  13   0  -1 9957.26 1277.94   3
  13   0   0-87.2641 195.663   3
  13   0   1 7072.07 1111.23   3
  13   0   2 551.380 403.599   3
  13  -1  -8 7438.09 969.123   3
  13  -1  -7 573.466 293.732   3
  13  -1  -6 5599.62 871.620   3
  13   1  -5 507.238 299.127   3
  13  -1  -5 817.193 363.145   3
  13   1  -4 3503.16 734.726   3
  13  -1  -4 4649.04 837.286   3
  13   1  -3 662.579 344.462   3
  13  -1  -3 830.472 371.204   3
  13   1  -2 8184.42 1143.06   3
  13  -1  -2 8271.27 1144.61   3
  13   1  -1 569.337 346.101   3
  13  -1  -1 56.0005 170.274   3
  13   1   0 1930.35 597.267   3
  13  -1   0 2232.24 623.906   3
  13  -1   1 403.240 308.974   3
  13  -1   2 3970.96 876.869   3
  13  -2  -8 589.342 307.114   3
  13  -2  -7 8601.37 1074.98   3
  13  -2  -6 2582.15 610.186   3
  13  -2  -5 7741.69 1062.25   3
  13  -2  -4 82.3596 246.597   3
  13  -2  -3 3029.73 695.068   3
  13  -2  -2 110.837 307.255   3
  13  -2  -1 11385.1 1368.15   3
  13  -2   0 278.834 301.363   3
  13  -2   1 2926.31 736.242   3
  13  -3  -8 5087.01 834.742   3
  13  -3  -7 152.647 234.322   3
  13  -3  -6 7207.79 1027.11   3
  13  -3  -5 83.9116 173.936   3
  13  -3  -4 12351.6 1375.92   3
  13  -3  -3 111.084 209.897   3
  13  -3  -2 8889.21 1211.54   3
  13  -3  -1 438.870 336.872   3
  13  -3   0 4952.06 938.416   3
  13  -3   1 96.4364 239.463   3
  13  -4  -8 326.353 268.149   3
  13  -4  -7 8465.32 1110.89   3
  13  -4  -6 2308.37 584.417   3
  13  -4  -5 6017.45 966.231   3
  13  -4  -4 94.9888 140.984   3
  13  -4  -3 3136.18 712.907   3
  13  -4  -2 1902.81 596.406   3
  13  -4  -1 2255.60 654.006   3
  13  -4   0 896.289 452.698   3
  13  -5  -8 10966.3 1274.74   3
  13  -5  -7 336.675 289.126   3
  13  -5  -6 5830.94 967.973   3
  13  -5  -5 35.0430 152.798   3
  13  -5  -4 3928.39 804.531   3
  13  -5  -3 639.933 406.733   3
  13  -5  -2 784.148 403.486   3
  13  -6  -8 204.098 271.954   3
  13  -6  -7 3762.17 784.810   3
  13  -6  -6 1556.65 551.146   3
  13  -6  -5 4263.50 860.648   3
  13  -6  -4 462.786 341.134   3
  13  -7  -8 2638.11 682.263   3
  14   0  -8 3040.23 665.069   3
  14   0  -7-72.0812 139.537   3
  14   0  -6 12459.4 1376.01   3
  14   0  -5 33.0162 142.503   3
  14   0  -4 5652.69 976.173   3
  14   0  -3 187.908 230.574   3
  14   0  -2 1653.82 566.162   3
  14   0  -1-130.067 222.782   3
  14  -1  -8 1211.61 435.883   3
  14  -1  -7 3588.80 731.093   3
  14  -1  -6 2441.47 609.002   3
  14  -1  -5 1901.03 585.491   3
  14  -1  -4 556.893 292.507   3
  14  -1  -3 2227.37 620.776   3
  14  -1  -2 161.044 213.739   3
  14  -2  -8 7662.31 1057.83   3
  14  -2  -7 125.945 224.609   3
  14  -2  -6 9800.78 1243.69   3
  14  -2  -5 79.2805 164.952   3
  14  -2  -4 6154.52 1033.83   3
  14  -2  -3 246.282 256.947   3
  14  -2  -2 6517.22 1082.90   3
  14  -3  -8 1760.76 548.926   3
  14  -3  -7 5967.57 967.238   3
  14  -3  -6 162.643 284.602   3
  14  -3  -5 3711.91 785.224   3
  14  -3  -4 577.207 448.385   3
  14  -3  -3 6672.61 1079.69   3
  14  -4  -8 4831.24 885.761   3
  14  -4  -7 570.140 342.355   3
  14  -4  -6 10422.7 1317.85   3
  14  -4  -5-199.238 239.334   3
  14  -4  -4 3256.77 772.802   3
  14  -5  -8 1671.00 526.560   3
  14  -5  -7 6381.42 1043.10   3
  14  -5  -6 193.360 157.822   3
  15   0  -7 2885.19 693.116   3
  15   0  -6 13.9366 167.502   3
  15   0  -5-2.88427 188.063   3
  15  -1  -8 6659.07 1045.28   3
  15  -1  -7 899.006 414.398   3
  15  -1  -6 2616.13 680.131   3
  15  -1  -5 1368.10 512.707   3
  15  -2  -8 500.442 288.052   3
  15  -2  -7 5571.13 967.113   3
  15  -2  -6 131.672 219.206   3
  15  -3  -8 8963.06 1228.29   3
  15  -3  -7 224.181 263.525   3
   0   0   0    0.00    0.00   0

TITL shI_4078_BeDa in Pn
REM Pn (#7 in standard setting)
CELL 0.71073  11.626403  10.116631  14.005620  90.0000 109.8450  90.0000
ZERR    2.00   0.000752   0.000570   0.000828   0.0000   0.0069   0.0000
LATT -1
SYMM  x+1/2,-y, z+1/2
SFAC C H N O Nd
UNIT 60.00 60.00 8.00 12.00 2.00
TREF
HKLF 4
END
;
_shelx_hkl_checksum                23046
_olex2_submission_special_instructions  'No special instructions were received'
_oxdiff_exptl_absorpt_empirical_details
;
Empirical correction (ABSPACK) includes:
- Absorption correction using spherical harmonics
- Frame scaling
;
_oxdiff_exptl_absorpt_empirical_full_max  1.146
_oxdiff_exptl_absorpt_empirical_full_min  0.846
