# Supplementary material for: Novel Lanthanide (III) Complexes Derived from an Imidazole–Biphenyl–Carboxylate Ligand: Synthesis, Structure and Luminescence Properties
Source: Molecules. 2021 Nov 17;26(22):6942. doi: 10.3390/molecules26226942 (PMC8625298; doi:10.3390/molecules26226942)
Supplement: Supplementary file 1 [file molecules-26-06942-s001.zip › CRystallografic data/shI_4082_BeDa.cif]

data_shi_4082_beda
_audit_creation_date               2021-09-04
_audit_creation_method
;
Olex2 1.3
(compiled 2020.11.12 svn.r5f609507 for OlexSys, GUI svn.r6272)
;
_shelx_SHELXL_version_number       '2018/3'
_audit_contact_author_address      ?
_audit_contact_author_email        ?
_audit_contact_author_name         ''
_audit_contact_author_phone        ?
_publ_contact_author_id_orcid      ?
_publ_section_references
;
Dolomanov, O.V., Bourhis, L.J., Gildea, R.J, Howard, J.A.K. & Puschmann, H.
 (2009), J. Appl. Cryst. 42, 339-341.

Sheldrick, G.M. (2015). Acta Cryst. A71, 3-8.

Sheldrick, G.M. (2015). Acta Cryst. C71, 3-8.
;
_chemical_name_common              ?
_chemical_name_systematic          ?
_chemical_formula_moiety           'C32 H24 La N7 O13'
_chemical_formula_sum              'C32 H24 La N7 O13'
_chemical_formula_weight           853.49
_chemical_melting_point            ?
_chemical_oxdiff_formula           C30H30N4O8La2
_chemical_oxdiff_usercomment       11F
loop_
  _atom_type_symbol
  _atom_type_description
  _atom_type_scat_dispersion_real
  _atom_type_scat_dispersion_imag
  _atom_type_scat_source
 'C' 'C' 0.0033 0.0016 'International Tables Vol C Tables 4.2.6.8 and 6.1.1.4'
 'H' 'H' 0.0000 0.0000 'International Tables Vol C Tables 4.2.6.8 and 6.1.1.4'
 'La' 'La' -0.2871 2.4523
 'International Tables Vol C Tables 4.2.6.8 and 6.1.1.4'
 'N' 'N' 0.0061 0.0033 'International Tables Vol C Tables 4.2.6.8 and 6.1.1.4'
 'O' 'O' 0.0106 0.0060 'International Tables Vol C Tables 4.2.6.8 and 6.1.1.4'

_shelx_space_group_comment
;
The symmetry employed for this shelxl refinement is uniquely defined
by the following loop, which should always be used as a source of
symmetry information in preference to the above space-group names.
They are only intended as comments.
;
_space_group_crystal_system        'monoclinic'
_space_group_IT_number             13
_space_group_name_H-M_alt          'P 1 2/n 1'
_space_group_name_Hall             '-P 2yac'
loop_
  _space_group_symop_operation_xyz
 'x, y, z'
 '-x+1/2, y, -z+1/2'
 '-x, -y, -z'
 'x-1/2, -y, z-1/2'

_cell_length_a                     11.7434(7)
_cell_length_b                     10.0978(5)
_cell_length_c                     14.0667(9)
_cell_angle_alpha                  90
_cell_angle_beta                   108.771(7)
_cell_angle_gamma                  90
_cell_volume                       1579.36(17)
_cell_formula_units_Z              2
_cell_measurement_reflns_used      2406
_cell_measurement_temperature      293(2)
_cell_measurement_theta_max        26.6510
_cell_measurement_theta_min        2.0270
_shelx_estimated_absorpt_T_max     0.972
_shelx_estimated_absorpt_T_min     0.715
_exptl_absorpt_coefficient_mu      1.436
_exptl_absorpt_correction_T_max    1.00000
_exptl_absorpt_correction_T_min    0.99072
_exptl_absorpt_correction_type     multi-scan
_exptl_absorpt_process_details
;
CrysAlisPro 1.171.38.46 (Rigaku Oxford Diffraction, 2015)
Empirical absorption correction using spherical harmonics,
 implemented in SCALE3 ABSPACK scaling algorithm.
;
_exptl_absorpt_special_details     ?
_exptl_crystal_colour              'clear light colourless'
_exptl_crystal_colour_lustre       clear
_exptl_crystal_colour_modifier     light
_exptl_crystal_colour_primary      colourless
_exptl_crystal_density_diffrn      1.795
_exptl_crystal_density_meas        ?
_exptl_crystal_density_method      ?
_exptl_crystal_description         prism
_exptl_crystal_F_000               852
_exptl_crystal_size_max            0.25
_exptl_crystal_size_mid            0.05
_exptl_crystal_size_min            0.02
_exptl_transmission_factor_max     ?
_exptl_transmission_factor_min     ?
_diffrn_reflns_av_R_equivalents    0.0333
_diffrn_reflns_av_unetI/netI       0.0569
_diffrn_reflns_Laue_measured_fraction_full  0.999
_diffrn_reflns_Laue_measured_fraction_max  0.999
_diffrn_reflns_limit_h_max         12
_diffrn_reflns_limit_h_min         -13
_diffrn_reflns_limit_k_max         11
_diffrn_reflns_limit_k_min         -12
_diffrn_reflns_limit_l_max         12
_diffrn_reflns_limit_l_min         -16
_diffrn_reflns_number              5552
_diffrn_reflns_point_group_measured_fraction_full  0.999
_diffrn_reflns_point_group_measured_fraction_max  0.999
_diffrn_reflns_theta_full          25.027
_diffrn_reflns_theta_max           25.027
_diffrn_reflns_theta_min           2.017
_diffrn_ambient_temperature        293(2)
_diffrn_detector                   'CCD plate'
_diffrn_detector_area_resol_mean   8.0797
_diffrn_detector_type              Eos
_diffrn_measured_fraction_theta_full  0.999
_diffrn_measured_fraction_theta_max  0.999
_diffrn_measurement_details
;
List of Runs (angles in degrees, time in seconds):

  # Type    Start    End  Width  t~exp~   \w     \q     \k     \f   Frames
--------------------------------------------------------------------------
  1  \w    -13.00  23.00   1.00   75.00    --  -22.69 -99.00   0.00   36
  2  \w    -21.00  10.00   1.00   75.00    --  -22.69-104.00 146.00   31
  3  \w    -25.00  59.00   1.00   75.00    --   24.72 -77.00-150.00   84
  4  \w     -5.00  96.00   1.00   75.00    --   24.72  57.00   0.00  101
;
_diffrn_measurement_device         'four-circle diffractometer'
_diffrn_measurement_device_type    'Xcalibur, Eos'
_diffrn_measurement_method         '\w scans'
_diffrn_orient_matrix_type        
 'CrysAlisPro convention (1999,Acta A55,543-557)'
_diffrn_orient_matrix_UB_11        -0.0035607000
_diffrn_orient_matrix_UB_12        0.0089363000
_diffrn_orient_matrix_UB_13        0.0490647000
_diffrn_orient_matrix_UB_21        0.0305171000
_diffrn_orient_matrix_UB_22        -0.0608692000
_diffrn_orient_matrix_UB_23        0.0152674000
_diffrn_orient_matrix_UB_31        0.0559069000
_diffrn_orient_matrix_UB_32        0.0336150000
_diffrn_orient_matrix_UB_33        0.0143833000
_diffrn_radiation_monochromator    graphite
_diffrn_radiation_probe            x-ray
_diffrn_radiation_type             'Mo K\a'
_diffrn_radiation_wavelength       0.71073
_diffrn_source                     'fine-focus sealed X-ray tube'
_diffrn_source_type                'Enhance (Mo) X-ray Source'
_reflns_Friedel_coverage           0.000
_reflns_Friedel_fraction_full      .
_reflns_Friedel_fraction_max       .
_reflns_number_gt                  2372
_reflns_number_total               2786
_reflns_odcompleteness_completeness  99.94
_reflns_odcompleteness_iscentric   1
_reflns_odcompleteness_theta       26.32
_reflns_special_details
;
 Reflections were merged by SHELXL according to the crystal
 class for the calculation of statistics and refinement.
 
 _reflns_Friedel_fraction is defined as the number of unique
 Friedel pairs measured divided by the number that would be
 possible theoretically, ignoring centric projections and
 systematic absences.
;
_reflns_threshold_expression       'I > 2\s(I)'
_computing_cell_refinement         'CrysAlisPro 1.171.38.46 (Rigaku OD, 2015)'
_computing_data_collection         'CrysAlisPro 1.171.38.46 (Rigaku OD, 2015)'
_computing_data_reduction          'CrysAlisPro 1.171.38.46 (Rigaku OD, 2015)'
_computing_molecular_graphics      'Olex2 1.3 (Dolomanov et al., 2009)'
_computing_publication_material    'Olex2 1.3 (Dolomanov et al., 2009)'
_computing_structure_refinement    'SHELXL 2018/3 (Sheldrick, 2015)'
_computing_structure_solution      'ShelXT (Sheldrick, 2015)'
_refine_diff_density_max           0.513
_refine_diff_density_min           -0.374
_refine_diff_density_rms           0.074
_refine_ls_extinction_coef         .
_refine_ls_extinction_method       none
_refine_ls_goodness_of_fit_ref     0.976
_refine_ls_hydrogen_treatment      constr
_refine_ls_matrix_type             full
_refine_ls_number_parameters       241
_refine_ls_number_reflns           2786
_refine_ls_number_restraints       0
_refine_ls_R_factor_all            0.0433
_refine_ls_R_factor_gt             0.0326
_refine_ls_restrained_S_all        0.976
_refine_ls_shift/su_max            0.000
_refine_ls_shift/su_mean           0.000
_refine_ls_structure_factor_coef   Fsqd
_refine_ls_weighting_details      
 'w=1/[\s^2^(Fo^2^)+(0.0081P)^2^] where P=(Fo^2^+2Fc^2^)/3'
_refine_ls_weighting_scheme        calc
_refine_ls_wR_factor_gt            0.0460
_refine_ls_wR_factor_ref           0.0483
_refine_special_details            ?
_olex2_refinement_description
;
1. Fixed Uiso
 At 1.2 times of:
  All C(H) groups, All N(H) groups
2.a Aromatic/amide H refined with riding coordinates:
 N2(H2), C3(H3), C4(H4), C6(H6), C7(H7), C9(H9), C10(H10), C12(H12), C13(H13),
 C14(H14), C15(H15), C16(H16)
;
_atom_sites_solution_hydrogens     geom
_atom_sites_solution_primary       dual
_atom_sites_solution_secondary     ?
loop_
  _atom_site_label
  _atom_site_type_symbol
  _atom_site_fract_x
  _atom_site_fract_y
  _atom_site_fract_z
  _atom_site_U_iso_or_equiv
  _atom_site_adp_type
  _atom_site_occupancy
  _atom_site_site_symmetry_order
  _atom_site_calc_flag
  _atom_site_refinement_flags_posn
  _atom_site_refinement_flags_adp
  _atom_site_refinement_flags_occupancy
  _atom_site_disorder_assembly
  _atom_site_disorder_group
 La1 La 0.750000 0.76125(3) 0.250000 0.02837(9) Uani 1 2 d S T P . .
 O1 O 0.62203(18) 0.5493(2) 0.18656(16) 0.0375(6) Uani 1 1 d . . . . .
 O2 O 0.60378(18) 0.6466(2) 0.32053(16) 0.0378(6) Uani 1 1 d . . . . .
 O4 O 0.84130(19) 0.7717(2) 0.44487(16) 0.0423(6) Uani 1 1 d . . . . .
 O3 O 0.95798(19) 0.8452(2) 0.36530(18) 0.0451(6) Uani 1 1 d . . . . .
 O5 O 1.0167(2) 0.8511(3) 0.52823(19) 0.0603(8) Uani 1 1 d . . . . .
 O6 O 0.71804(19) 0.9975(2) 0.31434(16) 0.0414(6) Uani 1 1 d . . . . .
 O7 O 0.750000 1.1825(3) 0.250000 0.0469(9) Uani 1 2 d S T P . .
 N1 N 0.2560(2) -0.2810(3) 0.45491(19) 0.0322(6) Uani 1 1 d . . . . .
 N2 N 0.1942(2) -0.4151(3) 0.5454(2) 0.0403(7) Uani 1 1 d . . . . .
 H2 H 0.173394 -0.446580 0.594135 0.048 Uiso 1 1 calc R U . . .
 N3 N 0.9411(3) 0.8238(3) 0.4480(2) 0.0389(7) Uani 1 1 d . . . . .
 N4 N 0.750000 1.0607(4) 0.250000 0.0340(10) Uani 1 2 d S T P . .
 C1 C 0.5846(3) 0.5493(3) 0.2615(3) 0.0316(8) Uani 1 1 d . . . . .
 C2 C 0.5230(3) 0.4302(3) 0.2833(2) 0.0279(8) Uani 1 1 d . . . . .
 C3 C 0.5094(3) 0.3176(3) 0.2250(2) 0.0319(8) Uani 1 1 d . . . . .
 H3 H 0.531710 0.319595 0.167286 0.038 Uiso 1 1 calc R U . . .
 C4 C 0.4635(3) 0.2024(3) 0.2506(2) 0.0324(8) Uani 1 1 d . . . . .
 H4 H 0.456408 0.127611 0.210570 0.039 Uiso 1 1 calc R U . . .
 C5 C 0.4275(2) 0.1967(3) 0.3359(2) 0.0300(8) Uani 1 1 d . . . . .
 C6 C 0.4384(3) 0.3116(3) 0.3930(2) 0.0354(8) Uani 1 1 d . . . . .
 H6 H 0.412998 0.311275 0.449131 0.042 Uiso 1 1 calc R U . . .
 C7 C 0.4862(3) 0.4258(3) 0.3678(2) 0.0348(8) Uani 1 1 d . . . . .
 H7 H 0.493926 0.500806 0.407787 0.042 Uiso 1 1 calc R U . . .
 C8 C 0.3830(3) 0.0713(3) 0.3657(2) 0.0307(8) Uani 1 1 d . . . . .
 C9 C 0.4211(3) -0.0506(3) 0.3435(3) 0.0399(9) Uani 1 1 d . . . . .
 H9 H 0.475992 -0.054159 0.308415 0.048 Uiso 1 1 calc R U . . .
 C10 C 0.3804(3) -0.1668(3) 0.3718(2) 0.0384(9) Uani 1 1 d . . . . .
 H10 H 0.407774 -0.247978 0.356645 0.046 Uiso 1 1 calc R U . . .
 C11 C 0.2983(3) -0.1610(3) 0.4228(2) 0.0315(8) Uani 1 1 d . . . . .
 C12 C 0.2574(3) -0.0420(3) 0.4457(3) 0.0357(9) Uani 1 1 d . . . . .
 H12 H 0.201358 -0.039164 0.479672 0.043 Uiso 1 1 calc R U . . .
 C13 C 0.3004(3) 0.0731(3) 0.4176(2) 0.0360(8) Uani 1 1 d . . . . .
 H13 H 0.273567 0.154070 0.433768 0.043 Uiso 1 1 calc R U . . .
 C14 C 0.2284(3) -0.3980(4) 0.4045(3) 0.0460(10) Uani 1 1 d . . . . .
 H14 H 0.234995 -0.416162 0.341640 0.055 Uiso 1 1 calc R U . . .
 C15 C 0.1901(3) -0.4819(4) 0.4610(3) 0.0482(10) Uani 1 1 d . . . . .
 H15 H 0.165439 -0.568978 0.445417 0.058 Uiso 1 1 calc R U . . .
 C16 C 0.2348(3) -0.2949(3) 0.5414(2) 0.0366(8) Uani 1 1 d . . . . .
 H16 H 0.246791 -0.230395 0.590843 0.044 Uiso 1 1 calc R U . . .

loop_
  _atom_site_aniso_label
  _atom_site_aniso_U_11
  _atom_site_aniso_U_22
  _atom_site_aniso_U_33
  _atom_site_aniso_U_23
  _atom_site_aniso_U_13
  _atom_site_aniso_U_12
 La1 0.03484(16) 0.02196(15) 0.03487(16) 0.000 0.02036(11) 0.000
 O1 0.0508(15) 0.0314(14) 0.0422(16) -0.0081(11) 0.0315(12) -0.0080(11)
 O2 0.0520(14) 0.0277(14) 0.0457(16) -0.0081(12) 0.0324(12) -0.0091(11)
 O4 0.0442(13) 0.0425(16) 0.0482(15) 0.0032(13) 0.0261(11) -0.0016(12)
 O3 0.0477(14) 0.0553(17) 0.0403(16) -0.0025(13) 0.0254(12) -0.0122(13)
 O5 0.0541(17) 0.076(2) 0.0410(17) 0.0066(15) 0.0019(13) -0.0024(15)
 O6 0.0615(16) 0.0343(14) 0.0391(15) 0.0028(12) 0.0310(12) 0.0031(12)
 O7 0.065(2) 0.027(2) 0.051(2) 0.000 0.0217(18) 0.000
 N1 0.0396(15) 0.0289(17) 0.0318(16) 0.0029(14) 0.0167(12) -0.0029(13)
 N2 0.0452(18) 0.0387(19) 0.045(2) 0.0129(16) 0.0258(15) -0.0011(15)
 N3 0.0453(19) 0.0308(17) 0.042(2) 0.0040(15) 0.0164(16) 0.0089(15)
 N4 0.042(3) 0.032(3) 0.028(3) 0.000 0.0118(19) 0.000
 C1 0.035(2) 0.029(2) 0.034(2) -0.0015(16) 0.0148(16) 0.0005(15)
 C2 0.0282(18) 0.0275(19) 0.030(2) -0.0010(16) 0.0116(14) -0.0022(15)
 C3 0.0374(19) 0.035(2) 0.029(2) 0.0009(16) 0.0181(15) -0.0005(16)
 C4 0.0378(19) 0.0266(19) 0.037(2) -0.0027(16) 0.0172(16) -0.0032(15)
 C5 0.0263(17) 0.032(2) 0.032(2) 0.0039(16) 0.0101(15) -0.0003(14)
 C6 0.042(2) 0.036(2) 0.035(2) -0.0005(17) 0.0205(16) -0.0027(17)
 C7 0.038(2) 0.030(2) 0.039(2) -0.0038(17) 0.0172(16) -0.0034(16)
 C8 0.0278(19) 0.032(2) 0.035(2) 0.0028(17) 0.0144(15) -0.0024(15)
 C9 0.043(2) 0.039(2) 0.051(3) 0.0070(18) 0.0328(18) 0.0018(17)
 C10 0.047(2) 0.030(2) 0.048(2) -0.0008(18) 0.0284(18) 0.0013(17)
 C11 0.0367(19) 0.029(2) 0.031(2) 0.0027(16) 0.0141(16) -0.0038(16)
 C12 0.039(2) 0.035(2) 0.041(2) 0.0008(17) 0.0242(16) -0.0020(17)
 C13 0.042(2) 0.030(2) 0.044(2) 0.0010(17) 0.0248(17) 0.0057(17)
 C14 0.069(3) 0.036(2) 0.037(2) -0.0101(19) 0.0236(19) -0.013(2)
 C15 0.066(3) 0.034(2) 0.046(3) -0.003(2) 0.020(2) -0.011(2)
 C16 0.043(2) 0.037(2) 0.034(2) 0.0039(17) 0.0184(16) 0.0013(17)

_geom_special_details
;
 All esds (except the esd in the dihedral angle between two l.s. planes)
 are estimated using the full covariance matrix.  The cell esds are taken
 into account individually in the estimation of esds in distances, angles
 and torsion angles; correlations between esds in cell parameters are only
 used when they are defined by crystal symmetry.  An approximate (isotropic)
 treatment of cell esds is used for estimating esds involving l.s. planes.
;
loop_
  _geom_bond_atom_site_label_1
  _geom_bond_atom_site_label_2
  _geom_bond_distance
  _geom_bond_site_symmetry_2
  _geom_bond_publ_flag
 La1 O1 2.602(2) 2_655 ?
 La1 O1 2.602(2) . ?
 La1 O2 2.524(2) . ?
 La1 O2 2.524(2) 2_655 ?
 La1 O4 2.605(2) 2_655 ?
 La1 O4 2.605(2) . ?
 La1 O3 2.601(2) . ?
 La1 O3 2.601(2) 2_655 ?
 La1 O6 2.621(2) . ?
 La1 O6 2.621(2) 2_655 ?
 La1 C1 2.930(3) 2_655 ?
 La1 C1 2.930(3) . ?
 O1 C1 1.266(4) . ?
 O2 C1 1.259(4) . ?
 O4 N3 1.272(3) . ?
 O3 N3 1.260(3) . ?
 O5 N3 1.221(3) . ?
 O6 N4 1.260(3) . ?
 O7 N4 1.229(5) . ?
 N1 C11 1.436(4) . ?
 N1 C14 1.363(4) . ?
 N1 C16 1.325(4) . ?
 N2 H2 0.8600 . ?
 N2 C15 1.352(4) . ?
 N2 C16 1.312(4) . ?
 C1 C2 1.485(4) . ?
 C2 C3 1.381(4) . ?
 C2 C7 1.390(4) . ?
 C3 H3 0.9300 . ?
 C3 C4 1.378(4) . ?
 C4 H4 0.9300 . ?
 C4 C5 1.396(4) . ?
 C5 C6 1.393(4) . ?
 C5 C8 1.480(4) . ?
 C6 H6 0.9300 . ?
 C6 C7 1.378(4) . ?
 C7 H7 0.9300 . ?
 C8 C9 1.379(4) . ?
 C8 C13 1.390(4) . ?
 C9 H9 0.9300 . ?
 C9 C10 1.374(4) . ?
 C10 H10 0.9300 . ?
 C10 C11 1.375(4) . ?
 C11 C12 1.371(4) . ?
 C12 H12 0.9300 . ?
 C12 C13 1.375(4) . ?
 C13 H13 0.9300 . ?
 C14 H14 0.9300 . ?
 C14 C15 1.335(5) . ?
 C15 H15 0.9300 . ?
 C16 H16 0.9300 . ?

loop_
  _geom_angle_atom_site_label_1
  _geom_angle_atom_site_label_2
  _geom_angle_atom_site_label_3
  _geom_angle
  _geom_angle_site_symmetry_1
  _geom_angle_site_symmetry_3
  _geom_angle_publ_flag
 O1 La1 O1 69.35(9) 2_655 . ?
 O1 La1 O4 113.03(7) 2_655 2_655 ?
 O1 La1 O4 71.08(7) . 2_655 ?
 O1 La1 O4 113.03(7) . . ?
 O1 La1 O4 71.08(7) 2_655 . ?
 O1 La1 O6 139.57(7) . 2_655 ?
 O1 La1 O6 137.38(6) . . ?
 O1 La1 O6 137.38(6) 2_655 2_655 ?
 O1 La1 O6 139.57(7) 2_655 . ?
 O1 La1 C1 72.56(7) 2_655 . ?
 O1 La1 C1 25.59(7) . . ?
 O1 La1 C1 25.59(7) 2_655 2_655 ?
 O1 La1 C1 72.56(7) . 2_655 ?
 O2 La1 O1 50.70(7) . . ?
 O2 La1 O1 83.04(7) . 2_655 ?
 O2 La1 O1 83.04(7) 2_655 . ?
 O2 La1 O1 50.70(7) 2_655 2_655 ?
 O2 La1 O2 125.37(10) 2_655 . ?
 O2 La1 O4 109.31(7) 2_655 . ?
 O2 La1 O4 72.95(7) 2_655 2_655 ?
 O2 La1 O4 109.31(7) . 2_655 ?
 O2 La1 O4 72.94(7) . . ?
 O2 La1 O3 121.70(7) . . ?
 O2 La1 O3 121.70(7) 2_655 2_655 ?
 O2 La1 O3 76.91(7) 2_655 . ?
 O2 La1 O3 76.91(7) . 2_655 ?
 O2 La1 O6 138.12(7) 2_655 . ?
 O2 La1 O6 95.20(7) . . ?
 O2 La1 O6 95.21(7) 2_655 2_655 ?
 O2 La1 O6 138.12(7) . 2_655 ?
 O2 La1 C1 103.51(8) . 2_655 ?
 O2 La1 C1 25.31(7) 2_655 2_655 ?
 O2 La1 C1 103.51(8) 2_655 . ?
 O2 La1 C1 25.31(7) . . ?
 O4 La1 O4 175.34(11) . 2_655 ?
 O4 La1 O6 69.86(7) 2_655 2_655 ?
 O4 La1 O6 105.68(7) 2_655 . ?
 O4 La1 O6 105.68(7) . 2_655 ?
 O4 La1 O6 69.86(7) . . ?
 O4 La1 C1 91.56(8) 2_655 2_655 ?
 O4 La1 C1 91.56(8) . . ?
 O4 La1 C1 91.85(8) 2_655 . ?
 O4 La1 C1 91.85(8) . 2_655 ?
 O3 La1 O1 143.58(7) . . ?
 O3 La1 O1 74.42(7) . 2_655 ?
 O3 La1 O1 143.58(7) 2_655 2_655 ?
 O3 La1 O1 74.42(7) 2_655 . ?
 O3 La1 O4 49.04(7) 2_655 2_655 ?
 O3 La1 O4 128.98(7) . 2_655 ?
 O3 La1 O4 49.04(7) . . ?
 O3 La1 O4 128.98(7) 2_655 . ?
 O3 La1 O3 141.95(11) 2_655 . ?
 O3 La1 O6 72.43(7) . . ?
 O3 La1 O6 73.06(7) . 2_655 ?
 O3 La1 O6 73.06(7) 2_655 . ?
 O3 La1 O6 72.43(7) 2_655 2_655 ?
 O3 La1 C1 76.49(8) 2_655 . ?
 O3 La1 C1 135.23(8) . . ?
 O3 La1 C1 76.49(8) . 2_655 ?
 O3 La1 C1 135.22(8) 2_655 2_655 ?
 O6 La1 O6 48.95(10) . 2_655 ?
 O6 La1 C1 118.34(8) . . ?
 O6 La1 C1 118.34(8) 2_655 2_655 ?
 O6 La1 C1 148.79(8) 2_655 . ?
 O6 La1 C1 148.79(8) . 2_655 ?
 C1 La1 C1 86.13(13) 2_655 . ?
 C1 O1 La1 91.82(18) . . ?
 C1 O2 La1 95.67(19) . . ?
 N3 O4 La1 96.67(18) . . ?
 N3 O3 La1 97.17(18) . . ?
 N4 O6 La1 96.0(2) . . ?
 C14 N1 C11 128.0(3) . . ?
 C16 N1 C11 124.4(3) . . ?
 C16 N1 C14 107.6(3) . . ?
 C15 N2 H2 125.2 . . ?
 C16 N2 H2 125.2 . . ?
 C16 N2 C15 109.5(3) . . ?
 O4 N3 La1 58.67(15) . . ?
 O3 N3 La1 58.44(15) . . ?
 O3 N3 O4 117.1(3) . . ?
 O5 N3 La1 178.6(2) . . ?
 O5 N3 O4 120.8(3) . . ?
 O5 N3 O3 122.1(3) . . ?
 O6 N4 La1 59.5(2) 2_655 . ?
 O6 N4 La1 59.5(2) . . ?
 O6 N4 O6 119.1(4) 2_655 . ?
 O7 N4 La1 180.0 . . ?
 O7 N4 O6 120.5(2) . 2_655 ?
 O7 N4 O6 120.5(2) . . ?
 O1 C1 La1 62.59(16) . . ?
 O1 C1 C2 119.7(3) . . ?
 O2 C1 La1 59.02(16) . . ?
 O2 C1 O1 120.8(3) . . ?
 O2 C1 C2 119.4(3) . . ?
 C2 C1 La1 168.1(2) . . ?
 C3 C2 C1 121.0(3) . . ?
 C3 C2 C7 118.3(3) . . ?
 C7 C2 C1 120.6(3) . . ?
 C2 C3 H3 119.3 . . ?
 C4 C3 C2 121.3(3) . . ?
 C4 C3 H3 119.3 . . ?
 C3 C4 H4 119.6 . . ?
 C3 C4 C5 120.8(3) . . ?
 C5 C4 H4 119.6 . . ?
 C4 C5 C8 120.7(3) . . ?
 C6 C5 C4 117.6(3) . . ?
 C6 C5 C8 121.7(3) . . ?
 C5 C6 H6 119.4 . . ?
 C7 C6 C5 121.3(3) . . ?
 C7 C6 H6 119.4 . . ?
 C2 C7 H7 119.6 . . ?
 C6 C7 C2 120.7(3) . . ?
 C6 C7 H7 119.6 . . ?
 C9 C8 C5 122.0(3) . . ?
 C9 C8 C13 117.6(3) . . ?
 C13 C8 C5 120.4(3) . . ?
 C8 C9 H9 119.1 . . ?
 C10 C9 C8 121.9(3) . . ?
 C10 C9 H9 119.1 . . ?
 C9 C10 H10 120.6 . . ?
 C9 C10 C11 118.9(3) . . ?
 C11 C10 H10 120.6 . . ?
 C10 C11 N1 120.0(3) . . ?
 C12 C11 N1 118.8(3) . . ?
 C12 C11 C10 121.1(3) . . ?
 C11 C12 H12 120.5 . . ?
 C11 C12 C13 119.0(3) . . ?
 C13 C12 H12 120.5 . . ?
 C8 C13 H13 119.2 . . ?
 C12 C13 C8 121.5(3) . . ?
 C12 C13 H13 119.2 . . ?
 N1 C14 H14 126.0 . . ?
 C15 C14 N1 108.0(3) . . ?
 C15 C14 H14 126.0 . . ?
 N2 C15 H15 126.8 . . ?
 C14 C15 N2 106.4(3) . . ?
 C14 C15 H15 126.8 . . ?
 N1 C16 H16 125.8 . . ?
 N2 C16 N1 108.4(3) . . ?
 N2 C16 H16 125.8 . . ?

loop_
  _geom_hbond_atom_site_label_D
  _geom_hbond_atom_site_label_H
  _geom_hbond_atom_site_label_A
  _geom_hbond_distance_DH
  _geom_hbond_distance_HA
  _geom_hbond_distance_DA
  _geom_hbond_angle_DHA
  _geom_hbond_site_symmetry_A
  _geom_hbond_publ_flag
 N2 H2 O1 0.86 1.91 2.754(3) 168.2 4_556 yes
 C15 H15 O4 0.93 2.58 3.282(4) 132.6 3_656 yes
 C16 H16 O7 0.93 2.28 3.098(4) 146.6 3_666 yes

loop_
  _geom_torsion_atom_site_label_1
  _geom_torsion_atom_site_label_2
  _geom_torsion_atom_site_label_3
  _geom_torsion_atom_site_label_4
  _geom_torsion
  _geom_torsion_site_symmetry_1
  _geom_torsion_site_symmetry_2
  _geom_torsion_site_symmetry_3
  _geom_torsion_site_symmetry_4
  _geom_torsion_publ_flag
 La1 O1 C1 O2 10.0(3) . . . . ?
 La1 O1 C1 C2 -166.7(3) . . . . ?
 La1 O2 C1 O1 -10.4(3) . . . . ?
 La1 O2 C1 C2 166.4(2) . . . . ?
 La1 O4 N3 O3 -1.6(3) . . . . ?
 La1 O4 N3 O5 178.5(3) . . . . ?
 La1 O3 N3 O4 1.6(3) . . . . ?
 La1 O3 N3 O5 -178.5(3) . . . . ?
 La1 O6 N4 O6 0.000(2) . . . 2_655 ?
 La1 O6 N4 O7 180.000(1) . . . . ?
 La1 C1 C2 C3 -95.5(11) . . . . ?
 La1 C1 C2 C7 79.3(12) . . . . ?
 O1 C1 C2 C3 2.2(5) . . . . ?
 O1 C1 C2 C7 177.0(3) . . . . ?
 O2 C1 C2 C3 -174.6(3) . . . . ?
 O2 C1 C2 C7 0.2(5) . . . . ?
 N1 C11 C12 C13 178.1(3) . . . . ?
 N1 C14 C15 N2 0.2(4) . . . . ?
 C1 C2 C3 C4 173.3(3) . . . . ?
 C1 C2 C7 C6 -174.4(3) . . . . ?
 C2 C3 C4 C5 1.0(5) . . . . ?
 C3 C2 C7 C6 0.5(5) . . . . ?
 C3 C4 C5 C6 0.7(4) . . . . ?
 C3 C4 C5 C8 -177.4(3) . . . . ?
 C4 C5 C6 C7 -1.8(5) . . . . ?
 C4 C5 C8 C9 29.0(5) . . . . ?
 C4 C5 C8 C13 -151.0(3) . . . . ?
 C5 C6 C7 C2 1.2(5) . . . . ?
 C5 C8 C9 C10 179.6(3) . . . . ?
 C5 C8 C13 C12 179.7(3) . . . . ?
 C6 C5 C8 C9 -149.0(3) . . . . ?
 C6 C5 C8 C13 30.9(5) . . . . ?
 C7 C2 C3 C4 -1.6(5) . . . . ?
 C8 C5 C6 C7 176.3(3) . . . . ?
 C8 C9 C10 C11 0.6(5) . . . . ?
 C9 C8 C13 C12 -0.3(5) . . . . ?
 C9 C10 C11 N1 -178.8(3) . . . . ?
 C9 C10 C11 C12 -0.1(5) . . . . ?
 C10 C11 C12 C13 -0.6(5) . . . . ?
 C11 N1 C14 C15 -178.7(3) . . . . ?
 C11 N1 C16 N2 178.3(3) . . . . ?
 C11 C12 C13 C8 0.8(5) . . . . ?
 C13 C8 C9 C10 -0.4(5) . . . . ?
 C14 N1 C11 C10 -39.4(5) . . . . ?
 C14 N1 C11 C12 141.9(3) . . . . ?
 C14 N1 C16 N2 -0.7(4) . . . . ?
 C15 N2 C16 N1 0.8(4) . . . . ?
 C16 N1 C11 C10 141.8(3) . . . . ?
 C16 N1 C11 C12 -36.9(5) . . . . ?
 C16 N1 C14 C15 0.3(4) . . . . ?
 C16 N2 C15 C14 -0.7(4) . . . . ?

_shelx_res_file
;
TITL shi_4082_beda_a.res in P2/n
    shi_4082_beda.res
    created by SHELXL-2018/3 at 14:26:11 on 04-Sep-2021
REM Old TITL shI_4082_BeDa in P21/n #14
REM SHELXT solution in P2/n: R1 0.101, Rweak 0.121, Alpha 0.088
REM <I/s> 0.694 for 128 systematic absences, Orientation as input
REM Formula found by SHELXT: C32 N7 O13 La
CELL 0.71073 11.743437 10.097813 14.06674 90 108.7707 90
ZERR 2 0.000706 0.000492 0.000881 0 0.0066 0
LATT 1
SYMM 0.5-X,+Y,0.5-Z
SFAC C H La N O
UNIT 64 48 2 14 26
EQIV $1 -0.5+X,-Y,0.5+Z
EQIV $2 1-X,-Y,1-Z
EQIV $3 1-X,1-Y,1-Z

L.S. 10
PLAN  5
SIZE 0.02 0.05 0.25
CONF
HTAB N2 O1_$1
HTAB C15 O4_$2
HTAB C16 O7_$3
htab
BOND
list 4
MORE -1
BOND $H
fmap 2
acta
SHEL 99 0.84
OMIT -1 0 1
OMIT -3 4 2
OMIT 1 1 0
REM <olex2.extras>
REM <HklSrc "%.\\shI_4082_BeDa.hkl">
REM </olex2.extras>

WGHT    0.008100
FVAR       1.26339
LA1   3    0.750000    0.761249    0.250000    10.50000    0.03484    0.02196 =
         0.03487    0.00000    0.02036    0.00000
O1    5    0.622031    0.549342    0.186563    11.00000    0.05078    0.03138 =
         0.04223   -0.00807    0.03155   -0.00799
O2    5    0.603780    0.646557    0.320532    11.00000    0.05197    0.02774 =
         0.04565   -0.00814    0.03236   -0.00914
O4    5    0.841304    0.771743    0.444873    11.00000    0.04421    0.04247 =
         0.04815    0.00319    0.02611   -0.00158
O3    5    0.957979    0.845209    0.365301    11.00000    0.04773    0.05530 =
         0.04032   -0.00253    0.02544   -0.01221
O5    5    1.016684    0.851059    0.528231    11.00000    0.05410    0.07611 =
         0.04104    0.00656    0.00185   -0.00237
O6    5    0.718038    0.997454    0.314339    11.00000    0.06151    0.03434 =
         0.03906    0.00280    0.03104    0.00305
O7    5    0.750000    1.182453    0.250000    10.50000    0.06493    0.02722 =
         0.05070    0.00000    0.02169    0.00000
N1    4    0.255974   -0.280963    0.454912    11.00000    0.03964    0.02885 =
         0.03178    0.00295    0.01672   -0.00289
N2    4    0.194206   -0.415088    0.545356    11.00000    0.04516    0.03873 =
         0.04513    0.01294    0.02577   -0.00107
AFIX  43
H2    2    0.173394   -0.446580    0.594135    11.00000   -1.20000
AFIX   0
N3    4    0.941137    0.823750    0.448023    11.00000    0.04531    0.03076 =
         0.04239    0.00405    0.01645    0.00895
N4    4    0.750000    1.060714    0.250000    10.50000    0.04233    0.03196 =
         0.02809    0.00000    0.01176    0.00000
C1    1    0.584600    0.549289    0.261523    11.00000    0.03502    0.02894 =
         0.03364   -0.00149    0.01478    0.00051
C2    1    0.522995    0.430224    0.283323    11.00000    0.02816    0.02754 =
         0.02959   -0.00099    0.01160   -0.00218
C3    1    0.509414    0.317634    0.225002    11.00000    0.03740    0.03475 =
         0.02887    0.00093    0.01809   -0.00055
AFIX  43
H3    2    0.531710    0.319595    0.167286    11.00000   -1.20000
AFIX   0
C4    1    0.463491    0.202440    0.250607    11.00000    0.03779    0.02658 =
         0.03670   -0.00273    0.01724   -0.00318
AFIX  43
H4    2    0.456408    0.127611    0.210570    11.00000   -1.20000
AFIX   0
C5    1    0.427455    0.196672    0.335935    11.00000    0.02634    0.03220 =
         0.03207    0.00392    0.01012   -0.00030
C6    1    0.438426    0.311641    0.392978    11.00000    0.04166    0.03586 =
         0.03453   -0.00051    0.02053   -0.00270
AFIX  43
H6    2    0.412998    0.311275    0.449131    11.00000   -1.20000
AFIX   0
C7    1    0.486204    0.425829    0.367805    11.00000    0.03831    0.03045 =
         0.03913   -0.00382    0.01717   -0.00343
AFIX  43
H7    2    0.493926    0.500806    0.407787    11.00000   -1.20000
AFIX   0
C8    1    0.383000    0.071290    0.365675    11.00000    0.02781    0.03197 =
         0.03533    0.00276    0.01440   -0.00240
C9    1    0.421117   -0.050565    0.343503    11.00000    0.04317    0.03862 =
         0.05064    0.00704    0.03275    0.00175
AFIX  43
H9    2    0.475992   -0.054159    0.308415    11.00000   -1.20000
AFIX   0
C10   1    0.380362   -0.166794    0.371756    11.00000    0.04701    0.02971 =
         0.04795   -0.00083    0.02844    0.00131
AFIX  43
H10   2    0.407774   -0.247978    0.356645    11.00000   -1.20000
AFIX   0
C11   1    0.298344   -0.161048    0.422762    11.00000    0.03668    0.02929 =
         0.03073    0.00273    0.01411   -0.00378
C12   1    0.257381   -0.041996    0.445672    11.00000    0.03933    0.03505 =
         0.04089    0.00083    0.02421   -0.00202
AFIX  43
H12   2    0.201358   -0.039164    0.479672    11.00000   -1.20000
AFIX   0
C13   1    0.300378    0.073122    0.417619    11.00000    0.04219    0.03004 =
         0.04380    0.00103    0.02485    0.00566
AFIX  43
H13   2    0.273567    0.154070    0.433768    11.00000   -1.20000
AFIX   0
C14   1    0.228351   -0.397951    0.404450    11.00000    0.06923    0.03607 =
         0.03732   -0.01014    0.02356   -0.01345
AFIX  43
H14   2    0.234995   -0.416162    0.341640    11.00000   -1.20000
AFIX   0
C15   1    0.190073   -0.481852    0.460984    11.00000    0.06560    0.03444 =
         0.04602   -0.00330    0.01995   -0.01118
AFIX  43
H15   2    0.165439   -0.568978    0.445417    11.00000   -1.20000
AFIX   0
C16   1    0.234849   -0.294868    0.541376    11.00000    0.04311    0.03715 =
         0.03375    0.00395    0.01843    0.00129
AFIX  43
H16   2    0.246791   -0.230395    0.590843    11.00000   -1.20000
AFIX   0
HKLF 4


REM  shi_4082_beda_a.res in P2/n
REM wR2 = 0.0483, GooF = S = 0.976, Restrained GooF = 0.976 for all data
REM R1 = 0.0326 for 2372 Fo > 4sig(Fo) and 0.0433 for all 2786 data
REM 241 parameters refined using 0 restraints

END

WGHT      0.0081      0.0000

REM Instructions for potential hydrogen bonds
HTAB N2 O1_$1
HTAB C15 O4_$2
HTAB C16 O7_$3

REM Highest difference peak  0.513,  deepest hole -0.374,  1-sigma level  0.074
Q1    1   0.5539  0.4158  0.3433  11.00000  0.05    0.40
Q2    1   0.7500  0.8672  0.2500  10.50000  0.05    0.38
Q3    1   0.7060  0.8025  0.1701  11.00000  0.05    0.35
Q4    1   0.6798  0.5346  0.2457  11.00000  0.05    0.33
Q5    1   0.6663  0.7004  0.2086  11.00000  0.05    0.31
;
_shelx_res_checksum                8631
_shelx_hkl_file
;
 -14   0  -1 597.216 169.211   2
 -14   0   0 1121.17 193.354   2
 -14   0   1 431.635 151.675   2
 -14   0   2 506.864 151.112   2
 -14   0   3 311.165 143.461   2
 -14   0   4 1133.42 201.470   2
 -14   0   5 149.213 120.923   2
 -14   0   6 1632.91 231.646   2
 -14   0   7 183.881 128.634   2
 -14   0   8 976.434 191.135   2
 -14   0   9 322.526 146.147   2
 -14   0  10 2863.04 297.706   2
 -14   0  11 762.886 185.728   2
 -14   0  12 1080.33 206.254   2
 -14  -1  -2 407.420 145.796   2
 -14  -1  -1 676.336 157.602   2
 -14  -1   0 238.481 114.123   2
 -14  -1   1 746.780 162.835   2
 -14  -1   2 240.491 129.255   2
 -14  -1   3 672.226 155.341   2
 -14  -1   4 0.78543 90.4383   2
 -14   1   5 519.951 151.664   2
 -14  -1   5 651.699 159.468   2
 -14  -1   6 735.519 173.118   2
 -14   1   6 829.450 181.335   2
 -14  -1   7 663.255 159.341   2
 -14  -1   8 452.171 137.468   2
 -14  -1   9 1091.06 201.757   2
 -14  -1  10 233.166 127.808   2
 -14  -1  11 965.705 186.118   2
 -14  -1  12 167.157 118.093   2
 -14  -1  13 1220.40 211.073   2
 -14  -2  -1 19.3492 85.9213   2
 -14  -2   0 817.312 167.001   2
 -14  -2   1-21.8706 76.7678   2
 -14  -2   2 1042.79 191.581   2
 -14  -2   3 78.5695 95.7789   2
 -14  -2   4 1207.79 198.745   2
 -14  -2   5-20.7927 86.5579   2
 -14  -2   6 1596.80 225.188   2
 -14  -2   7-45.4702 90.2497   2
 -14  -2   8 1276.71 199.468   2
 -14  -2   9 2.58327 104.455   2
 -14  -2  10 1422.52 210.947   2
 -14  -2  11-97.9312 101.936   2
 -14  -2  12 1410.92 222.648   2
 -14  -2  13 74.9053 94.6217   2
 -14  -3   1 723.382 157.121   2
 -14  -3   2 39.8999 81.4622   2
 -14  -3   3 935.097 184.818   2
 -14  -3   4 52.0000 81.3816   2
 -14  -3   5 518.825 144.342   2
 -14  -3   6 7.82083 86.7149   2
 -14  -3   7 716.026 159.402   2
 -14  -3   8 349.923 131.353   2
 -14  -3   9 1341.51 211.460   2
 -14  -3  10 48.3992 80.4977   2
 -14  -3  11 672.991 158.872   2
 -14  -5   3 252.160 109.943   1
 -14  -5   4 320.125 108.268   1
 -14  -6   5 208.885 97.0527   1
 -13   0  -3 1001.32 199.072   1
 -13   0  -2 206.055 113.842   2
 -13   0  -1 1544.51 212.912   2
 -13   0   0 209.502 108.563   2
 -13   0   1 1857.05 221.544   2
 -13   0   2 266.235 127.620   2
 -13   0   3 1400.67 201.634   2
 -13   0   4 100.226 110.873   2
 -13   0   5 941.850 171.034   2
 -13   0   6 169.614 124.568   2
 -13   0   7 4086.76 326.814   2
 -13   0   8 199.207 114.023   2
 -13   0   9 2056.54 236.991   2
 -13   0  10 28.3123 96.1338   2
 -13   0  11 1600.95 217.511   2
 -13   0  12 412.313 148.520   2
 -13  -1  -3-23.3455 89.1041   2
 -13  -1  -2 532.948 154.005   1
 -13  -1  -2 648.359 139.700   2
 -13  -1  -1 285.323 114.448   2
 -13  -1   0 251.486 107.927   2
 -13  -1   1-16.4649 66.0213   2
 -13   1   2 1764.29 229.778   2
 -13  -1   2 1546.63 213.097   2
 -13   1   3 338.590 133.195   2
 -13  -1   3 18.7986 92.1120   2
 -13  -1   4 605.755 152.964   2
 -13   1   4 955.487 188.670   2
 -13   1   5 361.245 140.715   2
 -13  -1   5-56.0701 88.1491   2
 -13  -1   6 1050.91 186.261   2
 -13   1   6 1463.63 215.145   2
 -13   1   7 481.469 154.156   2
 -13  -1   7 201.490 116.117   2
 -13  -1   8 1401.45 205.021   2
 -13   1   8 1950.19 240.733   2
 -13  -1   9 19.3948 96.1660   2
 -13  -1  10 611.773 144.660   2
 -13  -1  11 170.074 105.939   2
 -13  -1  12 1617.48 220.353   2
 -13  -1  13 376.165 135.457   2
 -13  -2  -3 404.557 120.454   2
 -13  -2  -2 277.614 131.527   1
 -13  -2  -2 36.0755 72.9789   2
 -13  -2  -1 620.122 165.213   1
 -13  -2  -1 932.547 165.633   2
 -13  -2   0 29.3951 93.4500   2
 -13  -2   1 1804.27 224.603   2
 -13  -2   2 99.4915 93.6092   2
 -13  -2   3 520.503 137.921   2
 -13  -2   4-83.7090 102.137   2
 -13  -2   5 1377.44 203.248   2
 -13  -2   6 362.169 130.061   2
 -13  -2   7 1550.67 210.527   2
 -13  -2   8 24.9160 88.7898   2
 -13  -2   9 612.388 146.083   2
 -13  -2  10-43.9707 76.7545   2
 -13  -2  11 1561.52 215.000   2
 -13  -2  12 22.3351 98.4093   2
 -13  -2  13 1108.30 193.459   2
 -13  -3  -3 68.4610 94.7287   2
 -13  -3  -2 163.358 99.3228   2
 -13  -3  -1 27.4900 89.1655   1
 -13  -3  -1-106.828 101.746   2
 -13  -3   0 788.102 156.108   2
 -13  -3   0 902.300 182.106   1
 -13  -3   1-89.1667 86.8902   2
 -13  -3   2 1182.00 185.091   2
 -13  -3   3 1.06325 86.4954   2
 -13  -3   4 1894.31 233.951   2
 -13  -3   5 43.4619 88.1936   2
 -13  -3   6 1466.88 206.647   2
 -13  -3   7-50.4993 103.473   2
 -13  -3   8 781.713 153.190   2
 -13  -3   9-103.772 113.044   2
 -13  -3  10 493.318 140.085   2
 -13  -3  11 214.325 105.064   2
 -13  -3  12 1450.08 212.888   2
 -13  -3  13 101.600 95.9245   2
 -13  -4  -3 489.653 139.790   2
 -13  -4  -2-27.6906 87.4087   2
 -13  -4  -1 509.000 135.495   2
 -13  -4  -1 277.953 108.116   1
 -13  -4   0 164.096 84.3865   2
 -13  -4   0 259.851 120.564   1
 -13  -4   1 331.481 118.300   1
 -13  -4   1 344.732 111.406   2
 -13  -4   2 377.275 126.061   1
 -13  -4   2 232.658 103.918   2
 -13  -4   3 850.092 173.572   2
 -13  -4   4 84.8592 112.395   2
 -13  -4   5 448.251 130.116   2
 -13  -4   6 543.316 134.386   2
 -13  -4   7 1556.95 217.011   2
 -13  -4   8-72.2323 101.230   2
 -13  -4   9 1744.70 233.812   2
 -13  -4  10 14.2125 100.092   2
 -13  -4  11 1260.22 200.004   2
 -13  -4  12 214.573 104.074   2
 -13  -5  -1 10.9906 83.9541   2
 -13  -5   0 384.948 138.216   1
 -13  -5   0 409.849 123.158   2
 -13  -5   1 35.2435 73.3071   2
 -13  -5   1 59.7041 68.3395   1
 -13  -5   2 208.423 89.2887   1
 -13  -5   2 207.939 111.725   2
 -13  -5   3 131.692 105.496   2
 -13  -5   3 68.6413 78.1399   1
 -13  -5   4 479.131 143.788   2
 -13  -5   4 736.031 158.944   1
 -13  -5   5 142.789 105.273   2
 -13  -5   6 765.632 171.523   2
 -13  -5   7 22.3097 89.8847   2
 -13  -5   8 2183.47 260.055   2
 -13  -5   9 219.981 104.597   2
 -13  -5  10 1525.66 219.841   2
 -13  -5  11 139.667 95.8794   2
 -13  -5  12 652.690 171.145   2
 -13  -6   1 507.764 137.053   1
 -13  -6   2 140.614 89.6702   1
 -13  -6   3 1101.60 187.887   1
 -13  -6   4 201.683 103.293   1
 -13  -6   5 680.839 147.590   1
 -13  -7   2 588.740 151.151   1
 -13  -7   3 188.810 104.104   1
 -12   0  -5 7.84487 71.8272   1
 -12   0  -4 1161.88 203.078   1
 -12   0  -3 53.9669 84.2615   2
 -12   0  -2 672.709 144.389   2
 -12   0  -1 171.069 106.585   2
 -12   0   0 963.016 160.845   2
 -12   0   1 48.7244 88.2165   2
 -12   0   2 1860.80 211.353   2
 -12   0   3 222.716 123.337   2
 -12   0   4 3745.82 296.498   2
 -12   0   5 113.985 109.752   2
 -12   0   6 4354.78 317.992   2
 -12   0   7 199.097 105.645   2
 -12   0   8 1229.50 187.026   2
 -12   0   9 27.3063 92.4485   2
 -12   0  10 3797.11 296.266   2
 -12   0  11 108.456 102.003   2
 -12   0  12 1857.96 223.635   2
 -12   1  -6 11.9555 84.2762   1
 -12  -1  -5 579.148 163.573   1
 -12   1  -5 477.435 139.102   1
 -12  -1  -4 111.908 97.1527   2
 -12  -1  -4-10.7365 89.8488   1
 -12  -1  -3 1029.78 166.524   2
 -12  -1  -3 1167.39 194.489   1
 -12  -1  -2-24.0449 78.1487   2
 -12  -1  -1 584.922 132.877   2
 -12   1   0 507.229 136.706   2
 -12  -1   0 96.0890 84.6881   2
 -12   1   1 2020.67 225.836   2
 -12  -1   1 1515.34 197.572   2
 -12   1   2 217.986 119.914   2
 -12  -1   2 14.8041 78.9933   2
 -12   1   3 1251.77 195.583   2
 -12  -1   3 1027.14 172.381   2
 -12   1   4 209.166 118.888   2
 -12  -1   4 68.2106 75.3375   2
 -12   1   5 3830.07 300.741   2
 -12  -1   5 4029.55 307.039   2
 -12   1   6 281.950 131.054   2
 -12  -1   6 32.2416 78.1304   2
 -12   1   7 2587.55 254.922   2
 -12  -1   7 1949.94 220.240   2
 -12  -1   8 416.955 126.426   2
 -12   1   8 547.723 139.509   2
 -12  -1   9 1150.25 178.549   2
 -12   1   9 1230.82 184.628   2
 -12  -1  10 112.743 102.845   2
 -12  -1  11 3053.21 271.636   2
 -12  -1  12 366.702 128.273   2
 -12   2  -6 259.051 123.190   1
 -12   2  -5 15.1962 91.3617   1
 -12  -2  -4 813.242 153.152   2
 -12  -2  -4 797.653 178.257   1
 -12  -2  -3 249.169 111.329   1
 -12  -2  -3 154.589 100.746   2
 -12  -2  -2 286.679 106.422   2
 -12  -2  -2 243.015 111.269   1
 -12  -2  -1-0.93496 69.6012   2
 -12  -2   0 1297.23 181.705   2
 -12  -2   1 106.514 94.4415   2
 -12  -2   2 1847.64 215.020   2
 -12  -2   3-19.8573 89.5735   2
 -12  -2   4 1168.80 182.134   2
 -12  -2   5 43.7134 96.2221   2
 -12  -2   6 1130.68 175.740   2
 -12  -2   7 7.01676 88.1579   2
 -12  -2   8 151.314 94.0859   2
 -12  -2   9 71.0841 80.1831   2
 -12  -2  10 721.261 148.749   2
 -12  -2  11-7.06705 91.4843   2
 -12  -2  12 369.905 122.025   2
 -12   3  -6 24.7820 90.1116   1
 -12  -3  -4-30.6286 74.1851   2
 -12  -3  -4 66.3723 89.3855   1
 -12  -3  -3 548.837 138.530   2
 -12  -3  -3 714.018 155.037   1
 -12  -3  -2 108.020 90.7549   1
 -12  -3  -2 129.043 94.1622   2
 -12  -3  -1 1130.19 187.734   1
 -12  -3  -1 1246.98 176.056   2
 -12  -3   0-102.333 106.565   2
 -12  -3   0 102.183 96.5787   1
 -12  -3   1 463.791 120.558   2
 -12  -3   2 32.3492 77.0596   2
 -12  -3   3 1376.53 192.247   2
 -12  -3   4 104.278 79.9628   2
 -12  -3   5 2520.41 253.434   2
 -12  -3   6 22.6846 84.4857   2
 -12  -3   7 2111.49 236.224   2
 -12  -3   8 72.2134 77.4073   2
 -12  -3   9 2184.36 235.741   2
 -12  -3  10-79.3185 96.8869   2
 -12  -3  11 675.345 140.831   2
 -12  -3  12 632.997 143.729   2
 -12  -4  -3 980.927 176.592   2
 -12  -4  -3 1182.70 206.727   1
 -12  -4  -2 116.808 82.5869   2
 -12  -4  -2 180.640 107.801   1
 -12  -4  -1 138.506 95.2425   1
 -12  -4  -1 52.5235 73.7153   2
 -12  -4   0 1684.21 226.205   1
 -12  -4   0 1744.61 217.155   2
 -12  -4   1 35.3423 77.7702   2
 -12  -4   1 88.9681 74.8262   1
 -12  -4   2 730.047 148.648   2
 -12  -4   3 136.052 103.772   2
 -12  -4   4 119.534 92.1443   2
 -12  -4   5 532.243 134.739   2
 -12  -4   6 2286.38 247.617   2
 -12  -4   7 320.185 115.419   2
 -12  -4   8 1271.46 185.186   2
 -12  -4   9 57.9474 77.1186   2
 -12  -4  10 3192.71 292.587   2
 -12  -4  11 204.889 93.5238   2
 -12  -4  12 1245.31 192.714   2
 -12  -5  -3 93.1581 90.3430   2
 -12  -5  -2 233.746 117.742   1
 -12  -5  -2 149.033 90.4110   2
 -12  -5  -1 941.542 163.952   2
 -12  -5  -1 920.538 177.342   1
 -12  -5   0 102.251 78.9841   2
 -12  -5   0 87.9148 76.7343   1
 -12  -5   1 2153.19 242.212   1
 -12  -5   2 20.5202 65.1408   1
 -12  -5   3 512.087 125.191   1
 -12  -5  10 9.04745 87.3027   2
 -12  -5  11 2409.86 263.682   2
 -12  -5  12 484.489 132.972   2
 -12  -6  -3 13.9379 81.6715   2
 -12  -6  -1 112.115 90.9676   1
 -12  -6   0 789.585 161.960   1
 -12  -6   1 427.481 126.024   1
 -12  -6   2 321.718 113.416   1
 -12  -6   3 229.986 108.778   1
 -12  -6   4 986.449 170.653   1
 -12  -6   5 89.4694 82.9227   1
 -12  -6  12 1097.81 197.553   2
 -12  -7   0 301.949 103.866   1
 -12  -7   1 884.838 167.606   1
 -12  -7   2 395.760 128.618   1
 -12  -7   3 609.379 142.243   1
 -12  -8   1 299.398 115.394   1
 -12  -8   2 279.431 115.549   1
 -11   0  -7 828.267 178.654   1
 -11   0  -6 108.029 113.557   1
 -11   0  -5 1086.07 181.196   1
 -11   0  -4 98.0191 95.2811   2
 -11   0  -4-96.2274 96.0998   1
 -11   0  -3 421.030 116.859   2
 -11   0  -2 59.7424 79.5551   2
 -11   0  -1 885.024 144.249   2
 -11   0   0 146.183 92.8204   2
 -11   0   1 1850.99 202.307   2
 -11   0   2 30.8554 83.2301   2
 -11   0   3 2933.03 245.989   2
 -11   0   4 166.325 105.183   2
 -11   0   5 3396.88 265.688   2
 -11   0   6 110.951 90.9258   2
 -11   0   7 5985.20 347.924   2
 -11   0   8 23.0605 83.3003   2
 -11   0   9 3947.42 286.246   2
 -11   0  10 196.286 111.180   2
 -11   0  11 3472.27 270.436   2
 -11   0  12 229.872 117.953   2
 -11   1  -8 113.221 89.8854   1
 -11  -1  -7 293.306 135.909   1
 -11   1  -7 90.0810 78.4014   1
 -11  -1  -6 458.821 142.770   1
 -11   1  -6 589.035 141.157   1
 -11   1  -5 137.453 94.6744   1
 -11  -1  -5 99.2364 78.2096   1
 -11  -1  -4 630.765 147.101   1
 -11  -1  -4 707.970 140.575   2
 -11  -1  -3 61.0059 78.8807   2
 -11  -1  -3 77.7211 79.7971   1
 -11  -1  -2 273.843 89.6017   2
 -11  -1  -1 126.689 84.5336   2
 -11   1  -1 320.428 121.123   2
 -11   1   0 2316.40 226.698   2
 -11  -1   0 2211.71 218.119   2
 -11  -1   1 192.373 80.9027   2
 -11   1   1 385.663 118.959   2
 -11  -1   2 1609.20 189.581   2
 -11   1   2 2408.02 229.266   2
 -11  -1   3-43.8655 81.8718   2
 -11   1   3 192.290 105.112   2
 -11   1   4 2858.54 248.414   2
 -11  -1   4 2667.02 241.693   2
 -11   1   5 130.064 105.593   2
 -11  -1   5-29.5744 93.5522   2
 -11   1   6 3119.64 259.456   2
 -11  -1   6 3074.08 254.997   2
 -11   1   7 221.072 112.144   2
 -11  -1   7-31.1456 84.0710   2
 -11   1   8 2912.86 252.535   2
 -11  -1   8 2594.84 235.422   2
 -11  -1   9 83.8575 84.1757   2
 -11   1   9 439.704 127.491   2
 -11  -1  10 2319.82 222.526   2
 -11   1  10 2664.91 247.778   2
 -11  -1  11 197.567 90.4514   2
 -11  -1  12 1681.40 193.678   2
 -11   2  -8 102.491 83.1060   1
 -11   2  -7 206.525 103.110   1
 -11  -2  -6 11.8492 83.9062   1
 -11   2  -6-4.75007 65.6568   1
 -11  -2  -5 981.278 179.533   1
 -11  -2  -4-9.10941 80.5142   1
 -11  -2  -4 24.0929 74.7612   2
 -11  -2  -3 1261.81 195.430   1
 -11  -2  -3 1155.52 168.720   2
 -11  -2  -2-13.1415 80.1762   1
 -11  -2  -2 40.3154 64.3009   2
 -11  -2  -1 945.185 151.103   2
 -11  -2   0-71.3717 88.0062   2
 -11  -2   1 2305.39 221.453   2
 -11  -2   2-83.3498 98.7660   2
 -11  -2   3 1586.41 189.776   2
 -11  -2   4-11.3422 88.0226   2
 -11  -2   5 3719.48 283.498   2
 -11  -2   6 327.264 108.306   2
 -11  -2   7 1164.29 162.922   2
 -11  -2   8 388.972 107.968   2
 -11  -2   9 622.373 130.741   2
 -11  -2  10 112.583 74.8311   2
 -11  -2  11 2774.58 245.777   2
 -11  -2  12 109.893 94.9272   2
 -11   3  -6 557.140 137.054   1
 -11  -3  -6 418.829 138.433   1
 -11  -3  -5 213.599 120.404   1
 -11  -3  -4 154.904 95.1696   1
 -11  -3  -4 235.845 95.6579   2
 -11  -3  -3 43.5225 87.5844   1
 -11  -3  -3-20.3784 76.7056   2
 -11  -3  -2 1262.58 188.214   1
 -11  -3  -2 1179.31 168.410   2
 -11  -3  -1 569.029 149.801   1
 -11  -3  -1 117.894 77.2207   2
 -11  -3   0 2801.94 252.677   2
 -11  -3   1 570.368 121.966   2
 -11  -3   2 1217.01 172.790   2
 -11  -3   3 189.986 86.0018   2
 -11  -3   4 551.667 127.337   2
 -11  -3   5 550.535 129.929   2
 -11  -3   6 1023.34 162.319   2
 -11  -3   7 404.981 114.424   2
 -11  -3   8 2718.30 251.550   2
 -11  -3   9 56.0936 79.3547   2
 -11  -3  10 1980.81 215.485   2
 -11  -3  11 428.612 120.360   2
 -11  -3  12 2451.87 240.659   2
 -11  -4  -5 787.392 175.315   1
 -11  -4  -4 191.287 88.4311   2
 -11  -4  -4 320.849 133.164   1
 -11  -4  -3 931.186 175.521   1
 -11  -4  -3 1016.68 166.482   2
 -11  -4  -2 58.6469 98.2174   1
 -11  -4  -2 74.5418 71.3166   2
 -11  -4  -1 904.066 148.202   2
 -11  -4  -1 1417.06 197.781   1
 -11  -4   0 1426.99 190.458   1
 -11  -4   0 1256.90 178.356   2
 -11  -4   1 846.443 151.950   1
 -11  -4   9 2421.72 243.875   2
 -11  -4  10 1153.45 181.616   2
 -11  -4  11 2192.71 232.501   2
 -11  -4  12-4.13293 88.3829   2
 -11  -5  -4 614.362 140.448   2
 -11  -5  -4 613.105 161.897   1
 -11  -5  -3 64.4921 99.9697   1
 -11  -5  -3-47.5504 81.9000   2
 -11  -5  -2 1448.60 210.711   1
 -11  -5  -1 21.3192 62.7095   1
 -11  -5   0 236.172 98.9555   1
 -11  -5   1 220.803 89.3471   1
 -11  -5   2 1222.22 172.185   1
 -11  -5   3 328.187 108.759   1
 -11  -5  12 1310.24 190.488   2
 -11  -6  -3 383.138 132.801   1
 -11  -6  -2 23.9882 66.2183   1
 -11  -6  -1 1074.23 176.835   1
 -11  -6   0 21.9732 60.8372   1
 -11  -6   1 1227.11 182.752   1
 -11  -6   2-3.95223 62.9648   1
 -11  -6   3 1497.40 192.483   1
 -11  -6   4 113.714 84.9384   1
 -11  -6   5 609.441 122.956   1
 -11  -7  -2 715.267 160.782   1
 -11  -7  -1 521.680 137.735   1
 -11  -7   0 460.299 128.586   1
 -11  -7   1 564.927 133.570   1
 -11  -7   2 1011.94 166.882   1
 -11  -7   3 216.269 104.236   1
 -11  -7   4 1004.28 160.201   1
 -11  -8  -1 744.085 163.768   1
 -11  -8   0 146.236 91.9376   1
 -11  -8   1 201.806 92.7133   1
 -11  -8   2 279.834 110.113   1
 -11  -9   0 269.784 108.287   1
 -10   0  -9-28.7125 79.4807   1
 -10   0  -8 902.714 179.560   1
 -10   0  -7 75.0336 81.4687   1
 -10   0  -6 1139.65 183.141   1
 -10   0  -5 19.3785 74.9061   1
 -10   0  -5 224.072 102.542   2
 -10   0  -4 2074.84 200.314   2
 -10   0  -4 1905.63 222.227   1
 -10   0  -3 89.3268 83.0540   2
 -10   0  -2 1145.86 156.665   2
 -10   0  -1 25.7902 68.7270   2
 -10   0   0 1803.03 187.099   2
 -10   0   1-38.9122 69.9910   2
 -10   0   2 1934.02 198.120   2
 -10   0   3 94.9924 83.9627   2
 -10   0   4 3210.56 245.452   2
 -10   0   5-0.60079 73.1328   2
 -10   0   6 5016.50 300.137   2
 -10   0   7 25.7833 74.7935   2
 -10   0   8 3102.39 242.236   2
 -10   0   9 110.995 95.2321   2
 -10   0  10 10883.4 438.873   2
 -10   0  11 78.8065 82.7121   2
 -10   0  12 2012.73 205.863   2
 -10  -1  -9 413.897 142.264   1
 -10   1  -9 308.612 124.812   1
 -10   1  -8 0.15934 84.0401   1
 -10  -1  -8 6.93348 65.9944   1
 -10  -1  -7 333.748 124.220   1
 -10   1  -7 288.859 121.655   1
 -10   1  -6 29.2668 78.7868   1
 -10  -1  -6 60.3857 76.8917   1
 -10   1  -5 1244.15 184.069   1
 -10  -1  -5 1489.85 172.946   2
 -10  -1  -5 1193.71 190.139   1
 -10  -1  -4 412.125 107.258   2
 -10  -1  -4 341.416 108.585   1
 -10  -1  -3 101.958 84.8616   1
 -10  -1  -3 250.418 100.339   2
 -10   1  -2 364.904 113.704   2
 -10  -1  -2 60.3306 61.2755   2
 -10  -1  -1 2052.11 198.222   2
 -10   1  -1 2073.95 200.969   2
 -10  -1   0 222.810 83.3924   2
 -10   1   0 656.106 129.968   2
 -10  -1   1 1875.62 190.245   2
 -10   1   1 2081.91 202.030   2
 -10   1   2 275.909 109.865   2
 -10  -1   2-27.9462 87.4915   2
 -10  -1   3 2454.50 215.483   2
 -10   1   3 2517.44 220.915   2
 -10  -1   4-50.5455 81.3039   2
 -10   1   4 183.710 104.485   2
 -10   1   5 4603.87 289.327   2
 -10  -1   5 4816.17 296.674   2
 -10  -1   6 13.5464 80.2230   2
 -10   1   6 198.015 105.812   2
 -10   1   7 1506.97 176.463   2
 -10  -1   7 1130.17 155.064   2
 -10   1   8 586.707 137.973   2
 -10  -1   8 241.493 91.4737   2
 -10  -1   9 5517.63 316.137   2
 -10   1   9 5008.74 306.165   2
 -10   1  10 2196.73 213.912   2
 -10  -1  10 1541.39 175.331   2
 -10  -1  11 1734.40 185.428   2
 -10  -1  12 78.6551 75.2845   2
 -10  -2  -8 528.235 154.341   1
 -10   2  -8 258.115 116.739   1
 -10  -2  -7 37.1917 101.640   1
 -10   2  -7 36.2512 88.6163   1
 -10  -2  -6 505.098 131.852   1
 -10   2  -6 636.732 144.512   1
 -10  -2  -5 66.0149 89.5787   1
 -10  -2  -5 55.3935 72.0604   2
 -10  -2  -4 909.637 141.765   2
 -10  -2  -4 924.942 167.078   1
 -10  -2  -3 59.4236 61.7565   2
 -10  -2  -3 76.4812 72.6962   1
 -10  -2  -2 1271.20 178.992   1
 -10  -2  -2 1358.20 168.568   2
 -10  -2  -1 61.7456 65.5671   2
 -10  -2   0 5454.15 324.178   2
 -10  -2   1-49.5350 91.1293   2
 -10  -2   2 1125.39 160.651   2
 -10  -2   3 28.3477 66.6667   2
 -10  -2   4 3417.91 257.008   2
 -10  -2   5 204.444 83.1526   2
 -10  -2   6 3816.91 273.389   2
 -10  -2   7 133.808 70.1234   2
 -10  -2   8 2309.37 212.855   2
 -10  -2   9-54.3688 84.9675   2
 -10  -2  10 5029.36 308.642   2
 -10  -2  11-5.04561 65.9278   2
 -10  -2  12 1197.29 162.406   2
 -10  -3  -8 20.5841 94.5734   1
 -10  -3  -7 915.750 186.350   1
 -10   3  -7 1002.15 173.427   1
 -10   3  -6 21.8010 68.9563   1
 -10  -3  -6 122.924 91.9656   1
 -10  -3  -5 1490.60 179.502   2
 -10  -3  -5 1459.48 209.098   1
 -10  -3  -4-19.6232 76.2220   1
 -10  -3  -4-70.0434 86.6895   2
 -10  -3  -3 1237.53 166.841   2
 -10  -3  -3 1454.86 193.130   1
 -10  -3  -2 196.741 92.7843   1
 -10  -3  -2 380.011 103.229   2
 -10  -3  -1 1254.10 161.831   2
 -10  -3  -1 1347.62 183.399   1
 -10  -3   0 159.947 75.6725   2
 -10  -3   1 1832.74 193.978   2
 -10  -3   7 79.9288 72.6114   2
 -10  -3   8 52.6429 72.8011   2
 -10  -3   9 2124.19 210.663   2
 -10  -3  10 367.904 109.627   2
 -10  -3  11 1967.40 202.801   2
 -10  -3  12-89.2161 97.1540   2
 -10  -4  -7 112.225 90.3539   1
 -10  -4  -6 661.435 164.393   1
 -10  -4  -5-13.1916 90.9945   1
 -10  -4  -5 4.95805 70.2635   2
 -10  -4  -4 1440.77 202.597   1
 -10  -4  -4 895.083 154.405   2
 -10  -4  -3 175.438 93.2795   1
 -10  -4  -3 232.078 84.9806   2
 -10  -4  -2 904.425 162.898   1
 -10  -4  -1 118.350 85.9099   1
 -10  -4   0 3161.57 264.280   1
 -10  -4   1 117.815 69.0267   1
 -10  -4  11 164.000 84.3196   2
 -10  -4  12 1419.97 179.294   2
 -10  -5  -6 579.719 152.663   1
 -10  -5  -5 144.366 110.572   1
 -10  -5  -4 362.718 119.270   1
 -10  -5  -3 516.746 135.345   1
 -10  -5  -2 1007.77 171.052   1
 -10  -5  -1 1441.01 191.384   1
 -10  -5   0 311.879 106.195   1
 -10  -5   1 1846.06 202.022   1
 -10  -5   2 104.696 78.6824   1
 -10  -5   3 252.947 90.5319   1
 -10  -6  -5 245.116 121.326   1
 -10  -6  -4 603.791 153.007   1
 -10  -6  -3 256.199 116.392   1
 -10  -6  -2 1061.12 175.474   1
 -10  -6  -1 229.679 84.8391   1
 -10  -6   0 744.415 137.135   1
 -10  -6   1 124.320 81.7957   1
 -10  -6   2 1751.60 201.154   1
 -10  -6   2 1315.28 160.585   4
 -10  -6   3-1.61762 68.3892   1
 -10  -6   4 3141.87 251.473   1
 -10  -6   5 790.876 130.748   1
 -10  -6   6 1321.06 154.951   1
 -10  -7  -4 464.821 137.801   1
 -10  -7  -3 812.137 164.885   1
 -10  -7  -2 569.675 138.256   1
 -10  -7  -1 1674.15 214.756   1
 -10  -7   0 320.675 103.954   1
 -10  -7   1 983.534 163.049   1
 -10  -7   1 840.113 143.305   4
 -10  -7   2 271.266 98.8645   1
 -10  -7   2 374.469 105.562   4
 -10  -7   3 530.000 117.945   1
 -10  -7   4 1103.81 156.722   1
 -10  -8  -3 302.223 118.662   1
 -10  -8  -2 735.762 154.962   1
 -10  -8  -1 24.4736 58.3961   1
 -10  -8   0 534.493 131.731   4
 -10  -8   0 673.963 148.145   1
 -10  -8   1 314.562 115.439   4
 -10  -8   1 85.0233 77.8513   1
 -10  -8   2 487.640 120.889   4
 -10  -8   2 432.188 114.199   1
 -10  -9  -2 116.345 85.6153   1
 -10  -9  -1 425.814 129.582   4
 -10  -9  -1 139.096 77.9552   1
 -10  -9   0 84.9025 84.9865   4
 -10  -9   0 44.9976 59.5387   1
 -10  -9   1 618.644 148.330   4
 -10  -9   2-1.09605 77.4667   4
 -10  -9   3 503.218 131.984   4
 -10 -10   0 176.911 111.800   4
 -10 -10   1 146.292 102.143   4
 -10 -10   2 561.349 159.434   4
 -10 -10   3 487.991 156.872   4
  -9   0 -11 486.662 150.425   1
  -9   0 -10 28.8831 82.2677   1
  -9   0  -9 122.557 103.955   1
  -9   0  -8 169.389 100.642   1
  -9   0  -7 614.280 141.937   1
  -9   0  -6 8.30619 66.2103   1
  -9   0  -5 936.457 138.424   2
  -9   0  -5 709.317 132.972   1
  -9   0  -4 91.7812 75.4730   2
  -9   0  -3 2525.22 206.384   2
  -9   0  -2-9.27432 66.4443   2
  -9   0  -1 7201.57 337.350   2
  -9   0   0-16.6998 61.5527   2
  -9   0   1 2365.53 196.872   2
  -9   0   2 28.3700 60.8567   2
  -9   0   3 2002.77 184.823   2
  -9   0   4 2.74160 64.4443   2
  -9   0   5 4118.40 256.285   2
  -9   0   6 1.23847 67.4378   2
  -9   0   7 3879.28 247.396   2
  -9   0   8 77.1025 72.5072   2
  -9   0   9 5437.80 293.859   2
  -9   0  10 47.1317 71.0570   2
  -9   0  11 1395.07 160.235   2
  -9   0  12 164.305 91.2845   2
  -9  -1 -10 547.882 141.104   1
  -9   1 -10 370.529 130.600   1
  -9   1  -9 115.728 88.0622   1
  -9  -1  -9 64.2555 90.6583   1
  -9   1  -8 515.382 135.202   1
  -9  -1  -8 447.426 126.672   1
  -9  -1  -7 48.1204 79.8820   1
  -9   1  -7 111.558 79.4585   1
  -9   1  -6 1924.95 212.508   1
  -9  -1  -6 1761.64 213.036   1
  -9  -1  -5 41.0507 65.2957   2
  -9   1  -5-40.6048 67.5223   1
  -9  -1  -5 56.3737 96.1538   1
  -9  -1  -4 567.469 132.227   1
  -9  -1  -4 405.064 98.1945   2
  -9  -1  -3 49.2988 68.5455   2
  -9   1  -2 5036.72 288.095   2
  -9  -1  -2 4745.26 277.896   2
  -9  -1  -1 812.958 119.576   2
  -9   1  -1 726.986 126.121   2
  -9  -1   0 1265.46 152.876   2
  -9   1   0 1476.48 163.040   2
  -9  -1   1-124.647 86.1530   2
  -9   1   1 215.679 96.1137   2
  -9   1   2 828.923 129.955   2
  -9  -1   2 688.101 117.551   2
  -9   1   3 783.547 130.480   2
  -9  -1   3 222.635 76.7292   2
  -9  -1   4 3890.23 251.938   2
  -9   1   4 4307.98 262.385   2
  -9  -1   5-0.90623 69.5439   2
  -9   1   5 108.867 85.9998   2
  -9  -1   6 1870.05 181.378   2
  -9   1   6 2044.52 191.469   2
  -9   1   7 94.5408 88.5171   2
  -9  -1   7-75.9813 94.2451   2
  -9   1   8 7192.09 336.685   2
  -9  -1   8 6305.20 318.429   2
  -9  -1   9 348.012 92.2071   2
  -9   1   9 616.170 126.123   2
  -9  -1  10 2695.82 214.366   2
  -9  -1  11 860.666 130.937   2
  -9  -1  12 2209.39 193.482   2
  -9  -2 -10 110.136 102.583   1
  -9  -2  -9 340.380 125.439   1
  -9  -2  -8 2.24665 80.4743   1
  -9   2  -8 89.9575 88.5396   1
  -9  -2  -7 658.909 151.414   1
  -9   2  -7 843.601 144.278   1
  -9  -2  -6 120.755 86.4799   1
  -9   2  -6 110.648 83.5578   1
  -9  -2  -5 949.445 137.881   2
  -9  -2  -5 838.186 153.163   1
  -9  -2  -4-44.8610 75.7639   1
  -9  -2  -4-34.9087 76.5615   2
  -9  -2  -3 621.510 125.868   1
  -9  -2  -3 815.705 130.508   2
  -9  -2  -2 981.367 153.091   1
  -9  -2  -2 625.655 114.485   2
  -9  -2  -1 2703.35 216.943   2
  -9  -2   0 38.7616 67.0610   2
  -9  -2   1 3722.23 248.525   2
  -9  -2   2 3.69210 66.2390   2
  -9  -2   3 3133.09 231.092   2
  -9  -2   4 287.380 85.1473   2
  -9  -2   5 4885.27 287.105   2
  -9  -2   6 337.080 93.9721   2
  -9  -2   7 3610.98 248.803   2
  -9  -2   8 452.153 100.156   2
  -9  -2   9 5995.81 317.456   2
  -9  -2  10-64.8348 86.5351   2
  -9  -2  11 2664.55 214.351   2
  -9  -2  12 25.4730 59.0580   2
  -9  -3  -9 141.823 115.764   1
  -9  -3  -8 749.768 162.971   1
  -9  -3  -7-129.919 104.977   1
  -9   3  -7 35.4842 67.0797   1
  -9   3  -6 1818.36 205.025   1
  -9  -3  -6 2042.77 241.312   1
  -9  -3  -5 137.005 102.949   1
  -9  -3  -5 47.5559 72.5548   2
  -9  -3  -4 2104.79 230.259   1
  -9  -3  -4 2068.91 200.066   2
  -9  -3  -3 144.996 86.8673   2
  -9  -3  -3 58.4526 63.6471   1
  -9  -3  -2 5599.12 315.826   2
  -9  -3  -2 5431.42 334.960   1
  -9  -3  -1 705.338 136.279   1
  -9  -3   1 38.3896 41.2705   4
  -9  -3   2 1962.23 139.950   4
  -9  -3  10 1526.29 173.947   2
  -9  -3  11 519.282 106.940   2
  -9  -3  12 3560.73 257.353   2
  -9  -4  -8 72.8058 103.459   1
  -9  -4  -7 764.504 163.263   1
  -9  -4  -6 64.3261 69.4168   1
  -9  -4  -5 634.148 139.476   1
  -9  -4  -5 641.608 121.133   2
  -9  -4  -4-25.9045 91.0965   1
  -9  -4  -3 839.692 150.466   1
  -9  -4  -2-54.7921 67.4357   1
  -9  -4  -1 1537.73 182.682   1
  -9  -4  -1 1859.67 157.526   4
  -9  -4   0 1001.10 113.853   4
  -9  -4   0 1184.92 157.417   1
  -9  -4   1 2212.78 168.053   4
  -9  -4   1 2261.99 206.998   1
  -9  -4   2 72.3723 46.2326   4
  -9  -4  12 200.254 86.0317   2
  -9  -5  -8 661.545 175.145   1
  -9  -5  -7 193.216 106.673   1
  -9  -5  -6 253.551 119.636   1
  -9  -5  -5 3.40259 63.6468   1
  -9  -5  -4 340.672 117.306   1
  -9  -5  -3 364.546 110.642   1
  -9  -5  -3 267.056 86.6678   4
  -9  -5  -2 329.256 89.3547   4
  -9  -5  -2 217.976 88.2679   1
  -9  -5  -1 367.030 85.6881   4
  -9  -5  -1 366.378 105.305   1
  -9  -5   0 1898.20 196.502   1
  -9  -5   0 1467.85 150.806   4
  -9  -5   1 7.70955 42.0584   4
  -9  -5   1 5.64850 52.7618   1
  -9  -5   2 5576.37 319.772   1
  -9  -5   3 525.286 105.427   1
  -9  -6  -7 700.854 177.501   1
  -9  -6  -6 360.710 134.197   1
  -9  -6  -5 384.985 122.302   1
  -9  -6  -4 616.956 125.002   4
  -9  -6  -4 911.018 176.641   1
  -9  -6  -3 1570.05 208.791   1
  -9  -6  -3 1550.05 178.580   4
  -9  -6  -2 226.155 87.5914   4
  -9  -6  -2 223.713 93.1975   1
  -9  -6  -1 1111.84 163.470   1
  -9  -6  -1 1036.70 142.430   4
  -9  -6   0 541.961 113.561   1
  -9  -6   0 450.067 99.6941   4
  -9  -6   1 1570.13 183.159   1
  -9  -6   1 1342.56 157.067   4
  -9  -6   2 467.458 113.579   1
  -9  -6   3 4437.79 282.147   1
  -9  -6   4 322.836 87.5039   1
  -9  -6   5 1937.91 180.362   1
  -9  -6   6 298.271 81.5106   1
  -9  -7  -6 497.859 137.160   1
  -9  -7  -5 274.513 104.105   4
  -9  -7  -5 133.511 98.4028   1
  -9  -7  -4 1257.47 194.560   1
  -9  -7  -4 1127.75 172.121   4
  -9  -7  -3 19.3855 71.5398   4
  -9  -7  -3 101.147 76.9705   1
  -9  -7  -2 497.005 121.962   1
  -9  -7  -2 433.770 114.474   4
  -9  -7  -1 581.768 124.387   4
  -9  -7  -1 461.378 116.101   1
  -9  -7   0 1836.17 201.704   4
  -9  -7   0 1766.42 202.732   1
  -9  -7   1 303.401 95.5626   4
  -9  -7   1 509.366 120.166   1
  -9  -7   2 2571.33 230.729   4
  -9  -7   2 3065.51 250.148   1
  -9  -7   3 359.843 96.8902   1
  -9  -7   4 1483.74 167.454   1
  -9  -8  -5 953.952 170.902   4
  -9  -8  -5 882.662 178.555   1
  -9  -8  -4 1058.19 192.158   1
  -9  -8  -4 521.071 133.434   4
  -9  -8  -3 578.084 139.009   1
  -9  -8  -3 522.473 129.103   4
  -9  -8  -2 99.5933 82.9380   4
  -9  -8  -2 45.1052 65.6537   1
  -9  -8  -1 313.731 101.991   4
  -9  -8  -1 335.863 102.234   1
  -9  -8   0 456.251 118.226   1
  -9  -8   0 432.031 120.578   4
  -9  -8   1 554.442 130.964   4
  -9  -8   1 807.324 149.016   1
  -9  -8   2 343.323 111.250   4
  -9  -8   2 421.773 115.551   1
  -9  -9  -5 251.113 109.720   4
  -9  -9  -4 310.984 117.392   4
  -9  -9  -3 316.340 123.200   4
  -9  -9  -2 1172.86 186.450   1
  -9  -9  -2 707.860 153.265   4
  -9  -9  -1 93.5877 88.9237   4
  -9  -9  -1-22.1475 79.7171   1
  -9  -9   0 1241.29 190.775   1
  -9  -9   0 1049.20 175.662   4
  -9  -9   1 161.781 101.190   4
  -9  -9   2 494.489 140.213   4
  -9 -10  -2 244.225 118.449   4
  -9 -10  -1 744.809 167.723   4
  -9 -10   0 434.294 142.284   4
  -9 -10   1 246.167 117.137   4
  -9 -10   2 385.445 148.915   4
  -8   0 -11 4.34647 80.4790   1
  -8   0 -10 590.931 137.574   1
  -8   0  -9-33.2240 62.0193   1
  -8   0  -8 1294.49 181.457   1
  -8   0  -7-18.5092 65.3460   1
  -8   0  -6 987.172 152.432   1
  -8   0  -6 1160.82 142.130   2
  -8   0  -5 59.1747 66.0985   1
  -8   0  -5 134.648 84.9907   2
  -8   0  -4 3819.08 233.831   2
  -8   0  -3 51.4827 69.0490   2
  -8   0  -2 6575.84 299.070   2
  -8   0  -1 10.7257 49.6537   2
  -8   0   0 6548.51 296.621   2
  -8   0   1-28.5512 60.8922   2
  -8   0   2 6454.29 298.228   2
  -8   0   3 10.4976 62.8621   2
  -8   0   4 5151.04 266.122   2
  -8   0   5 14.9184 60.4941   2
  -8   0   6 3561.05 223.114   2
  -8   0   7-17.9050 61.2120   2
  -8   0   8 5881.60 285.952   2
  -8   0   9 29.3026 56.7736   2
  -8   0  10 3033.18 208.680   2
  -8   0  11 96.9390 83.0498   2
  -8  -1 -12 206.192 126.361   1
  -8  -1 -11 389.684 136.367   1
  -8   1 -10 84.1400 83.5377   1
  -8  -1 -10 130.429 90.2491   1
  -8   1  -9 307.947 109.258   1
  -8  -1  -9 260.168 110.501   1
  -8   1  -8 127.889 86.4918   1
  -8  -1  -8 38.9570 85.4701   1
  -8  -1  -7 1163.92 171.133   1
  -8   1  -7 1069.81 159.348   1
  -8  -1  -6 440.968 96.5034   2
  -8   1  -6 397.052 100.307   1
  -8  -1  -6 301.634 108.203   1
  -8  -1  -5 882.351 145.227   1
  -8   1  -5 1003.14 145.861   1
  -8  -1  -5 794.916 118.705   2
  -8  -1  -4 335.373 85.5295   2
  -8  -1  -4 360.673 104.593   1
  -8  -1  -3 2319.49 189.085   2
  -8   1  -3 2772.21 206.825   2
  -8  -1  -2 98.6325 63.6662   2
  -8   1  -2 276.915 89.2363   2
  -8   1  -1 5316.78 272.229   2
  -8  -1  -1 5166.25 169.727   4
  -8  -1  -1 5112.85 269.658   2
  -8  -1   0-48.2141 73.3374   2
  -8  -1   0 33.5819 27.6409   4
  -8   1   0 7.55222 57.3875   2
  -8   1   1 2214.63 182.507   2
  -8  -1   1 2144.13 99.1092   4
  -8  -1   1 2027.28 170.137   2
  -8  -1   2-39.2607 74.3800   2
  -8   1   2 53.7669 68.7714   2
  -8  -1   2 38.5592 25.6657   4
  -8   1   3 2743.39 199.353   2
  -8  -1   3 2283.69 184.504   2
  -8  -1   4 273.616 71.2587   2
  -8   1   4 453.694 103.587   2
  -8  -1   5 2229.04 181.918   2
  -8   1   5 2474.92 191.914   2
  -8   1   6 75.0097 65.3784   2
  -8  -1   6-77.5829 75.6056   2
  -8  -1   7 2603.66 193.430   2
  -8   1   7 2751.83 202.336   2
  -8  -1   8 983.884 126.692   2
  -8   1   8 1238.68 146.390   2
  -8   1   9 4299.91 248.913   2
  -8  -1   9 3642.66 226.731   2
  -8  -1  10 240.312 75.4506   2
  -8  -1  11 2075.48 174.796   2
  -8  -2 -11 84.7091 107.573   1
  -8  -2 -10 858.806 168.646   1
  -8  -2  -9 118.804 92.1857   1
  -8   2  -9 82.2961 81.6670   1
  -8   2  -8 851.680 147.537   1
  -8  -2  -8 923.378 171.487   1
  -8  -2  -7 112.826 100.232   1
  -8   2  -7 6.44173 58.9678   1
  -8  -2  -6 1258.93 144.146   2
  -8   2  -6 1136.66 158.441   1
  -8  -2  -6 1647.78 202.488   1
  -8  -2  -5 53.2367 69.5872   1
  -8  -2  -5-3.43780 62.5473   2
  -8  -2  -4 2994.77 212.362   2
  -8  -2  -4 2781.41 180.746   4
  -8  -2  -4 2766.30 237.496   1
  -8  -2  -3 700.451 113.239   2
  -8  -2  -3 812.601 134.841   1
  -8  -2  -3 828.237 97.2992   4
  -8  -2  -2 2025.23 193.296   1
  -8  -2  -2 2117.34 137.526   4
  -8  -2  -2 2133.91 183.129   2
  -8  -2  -1 27.1730 52.6249   2
  -8  -2  -1 88.5777 35.4402   4
  -8  -2   0 3294.33 156.552   4
  -8  -2   1-13.0762 34.7351   4
  -8  -2   7 1707.93 162.075   2
  -8  -2   8 5102.76 274.470   2
  -8  -2   9-13.4162 62.2581   2
  -8  -2  10 4752.92 265.057   2
  -8  -2  11-30.6695 72.3950   2
  -8  -3 -10 12.0618 94.7729   1
  -8  -3  -9 651.082 158.751   1
  -8  -3  -8 140.658 98.4281   1
  -8   3  -8 117.789 79.0767   1
  -8  -3  -7 1110.51 177.010   1
  -8   3  -7 1081.65 156.993   1
  -8  -3  -6-27.9313 68.0803   2
  -8  -3  -6 72.1727 76.3767   1
  -8  -3  -6-24.8723 50.6395   4
  -8  -3  -5 595.128 108.808   2
  -8  -3  -5 753.942 112.860   4
  -8  -3  -5 632.818 129.314   1
  -8  -3  -4 88.7953 56.1727   2
  -8  -3  -4 287.568 76.2346   4
  -8  -3  -4 365.464 105.298   1
  -8  -3  -3 2191.13 165.593   4
  -8  -3  -3 1786.79 193.560   1
  -8  -3  -2 286.070 63.1257   4
  -8  -3  -2 238.769 78.3809   1
  -8  -3  -1 4443.48 212.556   4
  -8  -3  -1 4553.24 282.309   1
  -8  -3   0 130.771 49.3330   4
  -8  -3   1 4455.53 207.709   4
  -8  -3  11 2269.06 191.098   2
  -8  -4 -10 327.777 130.879   1
  -8  -4  -9 297.712 139.861   1
  -8  -4  -8 679.674 160.629   1
  -8  -4  -7 88.5259 67.8899   4
  -8  -4  -7 122.441 102.413   1
  -8  -4  -6 1730.88 179.858   4
  -8  -4  -6 1704.19 210.745   1
  -8  -4  -5 38.9001 58.9787   4
  -8  -4  -5-0.26421 78.1487   1
  -8  -4  -4 1464.23 155.715   4
  -8  -4  -4 1600.40 193.363   1
  -8  -4  -3 967.799 149.440   1
  -8  -4  -3 1249.62 135.210   4
  -8  -4  -2 1139.63 127.344   4
  -8  -4  -2 1347.77 171.604   1
  -8  -4  -1 661.925 98.0814   4
  -8  -4  -1 505.631 104.281   1
  -8  -4   0 2986.16 228.237   1
  -8  -4   0 3147.32 199.630   4
  -8  -4   1 683.844 110.391   1
  -8  -4   1 434.885 79.8995   4
  -8  -5  -9 402.220 140.981   1
  -8  -5  -8 181.165 106.295   1
  -8  -5  -8 249.463 101.604   4
  -8  -5  -7 719.155 156.067   1
  -8  -5  -7 782.795 146.760   4
  -8  -5  -6 157.510 84.7802   4
  -8  -5  -6 239.836 114.181   1
  -8  -5  -5 2635.17 259.572   1
  -8  -5  -5 2323.24 211.909   4
  -8  -5  -4 78.4466 85.8120   1
  -8  -5  -4-23.4636 50.7019   4
  -8  -5  -3 281.334 100.936   1
  -8  -5  -3 256.218 83.0422   4
  -8  -5  -2 822.604 124.449   4
  -8  -5  -2 568.487 114.323   1
  -8  -5  -1 2110.47 202.837   1
  -8  -5  -1 2295.73 192.124   4
  -8  -5   0 67.4095 69.7317   4
  -8  -5   0 100.736 64.8569   1
  -8  -5   1 2545.48 209.308   1
  -8  -5   1 1867.49 168.150   4
  -8  -5   2 171.386 71.9984   1
  -8  -5   3 3760.72 239.907   1
  -8  -6  -9 37.0449 70.7868   4
  -8  -6  -8 531.440 133.997   4
  -8  -6  -8 325.029 122.385   1
  -8  -6  -7 124.671 113.954   1
  -8  -6  -7 172.049 89.6230   4
  -8  -6  -6 290.810 102.073   4
  -8  -6  -6 656.415 163.337   1
  -8  -6  -5 242.948 103.403   1
  -8  -6  -5 482.778 116.338   4
  -8  -6  -4 268.587 96.4256   1
  -8  -6  -4 245.153 90.0326   4
  -8  -6  -3 295.140 98.5942   1
  -8  -6  -3 377.763 103.828   4
  -8  -6  -2 584.235 112.974   4
  -8  -6  -2 542.571 117.129   1
  -8  -6  -1 901.072 132.684   4
  -8  -6  -1 794.231 136.000   1
  -8  -6   0 3023.57 231.774   4
  -8  -6   0 2838.81 234.285   1
  -8  -6   1 314.582 91.2624   1
  -8  -6   1 195.716 78.2761   4
  -8  -6   2 3189.91 231.211   1
  -8  -6   3 458.699 93.4047   1
  -8  -6   4 3284.32 220.554   1
  -8  -6   5 1047.71 125.102   1
  -8  -6   6 3605.97 216.857   1
  -8  -7  -9 497.724 137.083   4
  -8  -7  -8 280.557 113.065   4
  -8  -7  -7 506.793 130.374   4
  -8  -7  -6 683.141 145.632   4
  -8  -7  -6 559.396 157.827   1
  -8  -7  -5 1483.33 213.854   1
  -8  -7  -5 1294.25 183.985   4
  -8  -7  -4 272.754 116.415   1
  -8  -7  -4 127.633 69.8795   4
  -8  -7  -3 925.184 152.939   4
  -8  -7  -3 1244.90 183.398   1
  -8  -7  -2 282.222 97.1242   4
  -8  -7  -2 299.397 100.334   1
  -8  -7  -1 2433.81 232.349   1
  -8  -7  -1 2099.21 209.551   4
  -8  -7   0 142.734 77.8513   1
  -8  -7   0 143.361 89.7684   4
  -8  -7   1 1097.11 156.959   4
  -8  -7   1 1608.82 181.113   1
  -8  -7   2 1090.95 149.230   1
  -8  -7   3 2454.58 203.009   1
  -8  -7   4 832.620 122.425   1
  -8  -8  -8 116.444 102.066   4
  -8  -8  -7 102.798 99.9696   4
  -8  -8  -6 607.033 148.023   4
  -8  -8  -5 131.812 82.3020   4
  -8  -8  -4 642.252 153.602   1
  -8  -8  -4 563.493 134.375   4
  -8  -8  -3 589.898 131.313   4
  -8  -8  -3 517.625 128.279   1
  -8  -8  -2 1096.72 174.198   4
  -8  -8  -2 1168.30 178.447   1
  -8  -8  -1 1182.03 176.815   4
  -8  -8  -1 1169.29 170.528   1
  -8  -8   0 1134.86 169.099   4
  -8  -8   0 827.985 140.967   1
  -8  -8   1 385.271 109.483   1
  -8  -8   1 360.761 110.470   4
  -8  -8   2 227.593 85.9623   1
  -8  -9  -6 87.6818 99.3250   4
  -8  -9  -5 317.698 119.485   4
  -8  -9  -4 152.896 108.609   4
  -8  -9  -3 1166.23 191.853   4
  -8  -9  -2 763.054 151.012   4
  -8  -9  -1 581.818 143.871   4
  -8  -9  -1 741.892 145.610   1
  -8  -9   0 470.535 131.202   4
  -8  -9   0 295.348 102.061   1
  -8  -9   1 1244.12 176.127   1
  -8  -9   1 1263.18 189.761   4
  -8 -10  -4 321.559 135.584   4
  -8 -10  -3 110.854 101.451   4
  -8 -10  -2 341.631 118.183   4
  -8 -10  -1 404.166 130.100   4
  -8 -10   0 951.223 184.943   4
  -8 -10   1 241.462 116.342   4
  -8 -10   2 722.323 157.660   4
  -8 -11   2 277.457 133.015   4
  -7   0 -12-14.1798 77.5147   1
  -7   0 -11 496.080 142.570   1
  -7   0 -10 43.8630 77.3742   1
  -7   0  -9 218.978 86.9682   1
  -7   0  -8 59.4389 74.4506   1
  -7   0  -7 3750.42 272.661   1
  -7   0  -7 3429.97 216.446   4
  -7   0  -6 129.629 78.7757   2
  -7   0  -6-27.2471 73.5578   1
  -7   0  -6-35.4972 48.7683   4
  -7   0  -5 3993.65 200.370   4
  -7   0  -5 3624.06 251.997   1
  -7   0  -5 4281.90 226.397   2
  -7   0  -4 73.0468 60.2462   2
  -7   0  -4-7.15505 34.8743   4
  -7   0  -3 14109.3 405.536   2
  -7   0  -3 13609.3 297.691   4
  -7   0  -2 48.0426 27.6135   4
  -7   0  -2 7.76018 51.0443   2
  -7   0  -1 9105.96 177.470   4
  -7   0  -1 9277.70 331.955   2
  -7   0   0 11.5072 11.2178   4
  -7   0   0-20.5390 53.4790   2
  -7   0   1 4165.68 220.790   2
  -7   0   2-105.568 74.2817   2
  -7   0   2-11.8174 10.5035   4
  -7   0   2 6.12845 9.79230   4
  -7   0   3 14232.9 405.826   2
  -7   0   4-37.2848 62.7036   2
  -7   0   5 2445.86 176.556   2
  -7   0   6-20.9743 53.4764   2
  -7   0   7 4228.07 224.747   2
  -7   0   8-22.4585 55.3512   2
  -7   0   9 3037.20 192.347   2
  -7   0  10 84.6022 62.5736   2
  -7   0  11 11006.4 356.796   2
  -7  -1 -12 696.015 165.076   1
  -7  -1 -11 47.3914 87.9123   1
  -7  -1 -10 79.2022 73.8825   1
  -7   1 -10 90.5155 76.7566   1
  -7  -1  -9 184.237 82.6674   4
  -7   1  -9 177.389 86.0627   1
  -7  -1  -9 187.275 90.0756   1
  -7   1  -8 603.602 124.122   1
  -7  -1  -8 741.949 118.370   4
  -7  -1  -8 561.616 131.417   1
  -7   1  -7 215.328 90.4469   1
  -7  -1  -7 350.038 88.0763   4
  -7  -1  -7 303.264 93.0477   1
  -7  -1  -6 1019.89 117.160   2
  -7  -1  -6 1065.25 122.833   4
  -7  -1  -6 1159.51 154.410   1
  -7   1  -6 1089.50 147.869   1
  -7  -1  -5 312.509 82.2166   1
  -7  -1  -5 423.327 88.4715   2
  -7   1  -5 437.080 100.154   1
  -7  -1  -5 379.264 72.9182   4
  -7   1  -5 348.202 68.6302   4
  -7  -1  -4 2322.34 172.402   2
  -7  -1  -4 2273.32 200.903   1
  -7   1  -4 2465.56 140.994   4
  -7  -1  -4 2632.64 160.460   4
  -7  -1  -3 575.998 92.2924   2
  -7   1  -3 631.693 101.046   2
  -7  -1  -3 572.969 73.3652   4
  -7   1  -3 468.656 59.5079   4
  -7  -1  -2 4903.72 248.348   2
  -7   1  -2 4040.94 129.199   4
  -7  -1  -2 4505.78 172.759   4
  -7   1  -2 4704.89 237.715   2
  -7   1  -1 420.022 83.6239   2
  -7  -1  -1 358.186 48.7795   4
  -7  -1  -1 331.063 73.6534   2
  -7   1   0 1312.77 131.149   2
  -7  -1   0 1446.98 138.120   2
  -7  -1   0 1416.22 82.6802   4
  -7  -1   1 2028.58 161.010   2
  -7  -1   1 2059.32 97.4346   4
  -7   1   1 2221.87 167.908   2
  -7  -1   2 10806.1 362.665   2
  -7   1   2 11203.2 362.437   2
  -7  -1   3 906.491 116.503   2
  -7   1   3 986.104 119.200   2
  -7   1   4 8862.95 324.771   2
  -7  -1   4 8752.96 326.279   2
  -7  -1   5 1719.78 149.589   2
  -7   1   5 2074.39 159.509   2
  -7  -1   6 662.044 103.291   2
  -7   1   6 781.758 108.927   2
  -7   1   7 992.481 121.408   2
  -7  -1   7 866.895 108.831   2
  -7  -1   8 3189.80 198.238   2
  -7   1   8 3424.14 206.509   2
  -7   1   9 332.487 87.8086   2
  -7  -1   9-31.8746 65.3385   2
  -7  -1  10 1657.12 146.505   2
  -7  -1  11 312.513 78.8123   2
  -7  -2 -11 820.543 178.395   1
  -7  -2 -10 63.9426 86.4646   1
  -7  -2 -10 158.348 95.9185   4
  -7  -2  -9 1098.49 174.762   1
  -7  -2  -9 964.938 145.201   4
  -7   2  -9 1003.85 153.812   1
  -7   2  -8 480.246 110.233   1
  -7  -2  -8 407.075 124.996   1
  -7  -2  -8 497.893 107.957   4
  -7  -2  -7 1866.43 176.611   4
  -7   2  -7 2056.48 198.115   1
  -7  -2  -7 2030.99 219.331   1
  -7  -2  -6 12.7029 70.5597   1
  -7  -2  -6 81.0594 60.3087   4
  -7  -2  -6 48.0761 48.2350   2
  -7   2  -6 111.987 66.8113   1
  -7  -2  -5 1289.72 133.934   4
  -7  -2  -5 1467.97 139.967   2
  -7  -2  -5 1537.59 176.267   1
  -7  -2  -4 2.72547 59.4801   2
  -7  -2  -4 51.8779 45.3806   4
  -7  -2  -4 73.3809 71.1316   1
  -7  -2  -3 3425.37 241.180   1
  -7  -2  -3 3071.86 200.549   2
  -7  -2  -3 3171.71 175.633   4
  -7  -2  -2 1017.87 95.6875   4
  -7  -2  -2 961.754 129.400   1
  -7  -2  -1 5256.57 200.655   4
  -7  -2   0 1567.93 106.871   4
  -7  -2   1 2774.44 140.774   4
  -7  -2   9 2967.84 196.503   2
  -7  -2  10-20.4785 54.7584   2
  -7  -2  11 2067.57 168.453   2
  -7  -3 -11 201.248 116.668   1
  -7  -3 -11 124.111 89.9924   4
  -7  -3 -10 309.114 115.098   1
  -7  -3 -10 178.357 91.9366   4
  -7  -3  -9-72.5297 69.1942   4
  -7  -3  -9 183.420 104.554   1
  -7   3  -8 1443.17 174.420   1
  -7  -3  -8 1389.05 193.196   1
  -7  -3  -8 1584.87 178.177   4
  -7  -3  -7 202.075 81.9832   4
  -7  -3  -7 316.828 113.398   1
  -7   3  -7 254.263 87.5335   1
  -7  -3  -6 2420.17 232.457   1
  -7  -3  -6 1824.18 176.077   4
  -7  -3  -6 1869.28 165.113   2
  -7  -3  -5 687.668 130.755   1
  -7  -3  -5 807.003 111.782   4
  -7  -3  -4 130.798 66.1012   1
  -7  -3  -4 109.636 48.1184   4
  -7  -3  -3 149.857 73.3253   1
  -7  -3  -3 179.075 62.3577   4
  -7  -3  -2 2166.21 190.242   1
  -7  -3  -2 2127.36 150.221   4
  -7  -3  -1 32.8613 59.2091   1
  -7  -3  -1 35.2432 33.4227   4
  -7  -3   0 631.010 82.9727   4
  -7  -4 -11 226.753 110.447   4
  -7  -4 -10 192.196 125.573   1
  -7  -4 -10 133.348 81.1530   4
  -7  -4  -9 1054.98 186.041   1
  -7  -4  -9 1214.71 179.783   4
  -7  -4  -8 125.353 91.6360   1
  -7  -4  -8 130.540 84.8596   4
  -7  -4  -7 1463.91 196.662   1
  -7  -4  -7 1296.29 164.001   4
  -7  -4  -6 257.957 85.5577   4
  -7  -4  -6 378.269 120.266   1
  -7  -4  -5 1598.12 163.623   4
  -7  -4  -5 1687.93 198.901   1
  -7  -4  -4 994.014 154.176   1
  -7  -4  -4 925.358 123.958   4
  -7  -4  -3 4414.78 244.982   4
  -7  -4  -3 4376.85 286.056   1
  -7  -4  -2-29.3610 66.2335   1
  -7  -4  -2 74.4006 54.3799   4
  -7  -4  -1 5802.29 302.613   1
  -7  -4  -1 5626.08 260.520   4
  -7  -4   0 708.382 93.6724   4
  -7  -4   0 712.431 110.368   1
  -7  -4   1 3439.97 219.831   1
  -7  -5 -12 238.201 109.989   4
  -7  -5 -11 120.421 96.7634   4
  -7  -5 -10 710.075 154.480   4
  -7  -5  -9 67.4654 98.1020   1
  -7  -5  -9-2.06528 61.6860   4
  -7  -5  -8 816.856 165.948   1
  -7  -5  -8 953.499 157.548   4
  -7  -5  -7 100.836 85.0783   4
  -7  -5  -7 205.489 104.265   1
  -7  -5  -6 1668.62 207.210   1
  -7  -5  -6 1286.50 164.989   4
  -7  -5  -5 383.042 116.452   1
  -7  -5  -5 313.536 90.4085   4
  -7  -5  -4 1544.99 186.209   1
  -7  -5  -4 1775.71 174.556   4
  -7  -5  -3 1497.54 161.610   4
  -7  -5  -3 1310.62 169.313   1
  -7  -5  -2 7570.75 336.775   4
  -7  -5  -2 7805.11 376.982   1
  -7  -5  -1 356.858 89.3073   1
  -7  -5  -1 303.700 83.7899   4
  -7  -5   0 2975.23 216.162   1
  -7  -5   0 2775.71 201.964   4
  -7  -5   1 819.519 118.453   1
  -7  -5   2 2173.15 177.482   1
  -7  -5   3 2154.16 169.132   1
  -7  -5   4 2181.52 164.870   1
  -7  -6 -11 111.222 95.2954   4
  -7  -6 -10 91.9099 100.224   4
  -7  -6  -9 156.779 98.9562   4
  -7  -6  -8 121.713 89.0959   4
  -7  -6  -7 780.002 163.755   1
  -7  -6  -7 841.314 151.208   4
  -7  -6  -6 132.952 92.1537   1
  -7  -6  -6 71.8317 77.5123   4
  -7  -6  -5 330.827 114.003   1
  -7  -6  -5 434.551 103.310   4
  -7  -6  -4 107.162 85.5030   1
  -7  -6  -4 59.1635 68.9518   4
  -7  -6  -3 671.318 132.174   1
  -7  -6  -3 907.474 136.062   4
  -7  -6  -2 114.354 75.9802   1
  -7  -6  -2 71.4692 68.4500   4
  -7  -6  -1 1204.59 154.621   1
  -7  -6  -1 1175.42 153.250   4
  -7  -6   0 43.6777 57.3460   1
  -7  -6   0 21.3404 59.5261   4
  -7  -6   1 2722.57 210.461   1
  -7  -6   2 154.480 62.2037   1
  -7  -6   3 5362.30 268.900   1
  -7  -6   4 83.4300 56.2494   1
  -7  -6   5 2500.54 173.566   1
  -7  -6   6 99.7802 47.6680   1
  -7  -7 -10 494.723 149.710   4
  -7  -7  -9 154.019 111.372   4
  -7  -7  -8 460.211 128.652   4
  -7  -7  -7 176.857 99.4102   4
  -7  -7  -6 971.931 175.223   1
  -7  -7  -6 852.431 158.442   4
  -7  -7  -5 593.146 139.555   1
  -7  -7  -5 517.261 118.893   4
  -7  -7  -4 633.823 133.367   4
  -7  -7  -4 610.282 146.696   1
  -7  -7  -3 662.475 134.180   1
  -7  -7  -3 673.371 132.299   4
  -7  -7  -2 1636.66 187.933   4
  -7  -7  -2 1753.28 194.137   1
  -7  -7  -1 1571.65 181.811   1
  -7  -7  -1 1832.57 197.115   4
  -7  -7   0 1977.89 199.523   4
  -7  -7   0 2370.62 209.969   1
  -7  -7   1 903.936 132.620   1
  -7  -7   2 1972.16 182.354   1
  -7  -7   3 566.843 95.4115   1
  -7  -7   4 3199.91 206.356   1
  -7  -8  -8 102.708 113.390   4
  -7  -8  -7 212.073 109.184   4
  -7  -8  -6 60.9747 73.1487   4
  -7  -8  -5 721.057 146.067   4
  -7  -8  -4 199.074 91.5198   4
  -7  -8  -3 493.309 119.123   1
  -7  -8  -3 304.103 105.482   4
  -7  -8  -2 526.372 127.349   4
  -7  -8  -2 350.691 100.269   1
  -7  -8  -1 1114.34 166.797   4
  -7  -8  -1 887.923 144.955   1
  -7  -8   0 2007.59 218.189   4
  -7  -8   0 2149.63 212.560   1
  -7  -8   1 1483.11 171.879   1
  -7  -8   2 774.520 123.223   1
  -7  -9  -7 209.493 105.792   4
  -7  -9  -6 607.471 149.985   4
  -7  -9  -5 126.537 104.437   4
  -7  -9  -4 693.997 153.962   4
  -7  -9  -3 208.186 99.7002   4
  -7  -9  -2 1253.80 191.792   4
  -7  -9  -1 1773.45 219.226   4
  -7  -9   0 1839.93 225.563   4
  -7  -9   1 581.923 139.304   4
  -7 -10  -5 416.494 140.243   4
  -7 -10  -4 546.239 146.620   4
  -7 -10  -3 323.386 116.561   4
  -7 -10  -2 734.846 164.076   4
  -7 -10  -1 1018.76 187.811   4
  -7 -10   0 1009.73 185.616   4
  -7 -10   1 475.728 136.672   4
  -7 -11  -1 240.042 131.878   4
  -7 -11   0 1086.01 195.679   4
  -7 -11   1 53.3927 85.2269   4
  -7 -11   2 447.009 142.605   4
  -6   0 -12 865.470 162.733   1
  -6   0 -12 752.652 150.073   4
  -6   0 -11-82.7951 81.6328   4
  -6   0 -11 74.2306 76.5793   1
  -6   0 -10 2043.21 202.936   4
  -6   0 -10 1824.24 208.440   1
  -6   0  -9-42.1034 69.2882   4
  -6   0  -9-49.0234 72.7284   1
  -6   0  -8 1977.09 199.494   1
  -6   0  -8 2044.09 177.971   4
  -6   0  -7 46.4325 67.1119   1
  -6   0  -7-10.3649 48.9787   4
  -6   0  -6 1908.60 150.409   4
  -6   0  -6 1802.06 175.005   1
  -6   0  -6 2001.50 146.513   2
  -6   0  -5 17.2983 38.0806   4
  -6   0  -5 27.5806 47.6524   2
  -6   0  -5-55.7017 57.8963   1
  -6   0  -4 8464.34 289.690   2
  -6   0  -4 8403.76 257.542   4
  -6   0  -3 22.1029 27.7873   4
  -6   0  -3 27.7303 43.3809   2
  -6   0  -2 5615.87 236.915   2
  -6   0  -2 5660.00 164.458   4
  -6   0  -1 1.09558 18.1713   4
  -6   0  -1 11.5650 43.2143   2
  -6   0   0 18089.9 201.090   4
  -6   0   0 17870.3 417.852   2
  -6   0   1-34.3277 61.7887   2
  -6   0   1 3.76959 8.44455   4
  -6   0   2 22954.9 225.009   4
  -6   0   2 23646.3 481.634   2
  -6   0   3-22.6444 54.1955   2
  -6   0   4 68.2358 51.7677   2
  -6   0   5 3.82614 56.3354   2
  -6   0   6 5737.03 238.848   2
  -6   0   7 48.6946 53.4866   2
  -6   0   8 2371.58 155.775   2
  -6   0   9 11.3854 44.9299   2
  -6   0  10 7968.31 279.179   2
  -6   0  11 97.0571 60.7749   2
  -6  -1 -13 191.914 119.955   4
  -6  -1 -12 154.843 105.900   4
  -6   1 -11 329.864 106.811   1
  -6  -1 -11 322.899 110.985   1
  -6   1 -11 273.007 113.030   4
  -6  -1 -11 414.187 121.261   4
  -6  -1 -10 196.512 93.3116   1
  -6   1 -10 315.201 99.1223   4
  -6   1 -10 128.174 82.7699   1
  -6  -1 -10 288.459 97.9824   4
  -6   1  -9 1630.13 183.893   1
  -6  -1  -9 1866.71 204.350   1
  -6  -1  -9 1445.41 170.836   4
  -6   1  -9 1618.60 173.690   4
  -6  -1  -8-14.7791 63.1687   1
  -6   1  -8 91.9947 65.5226   4
  -6   1  -8 0.70956 66.2844   1
  -6  -1  -8 14.7228 55.5343   4
  -6  -1  -7 1334.88 139.569   4
  -6   1  -7 1184.80 133.954   4
  -6  -1  -7 1462.83 174.463   1
  -6   1  -7 1066.56 142.946   1
  -6  -1  -7 1197.83 115.593   2
  -6  -1  -6 179.858 66.9431   4
  -6  -1  -6 116.502 58.0796   2
  -6   1  -6 234.349 68.9457   4
  -6  -1  -6 151.173 79.8667   1
  -6   1  -6 156.445 66.9155   1
  -6  -1  -5 3766.73 201.918   4
  -6   1  -5 4227.53 250.178   1
  -6  -1  -5 4407.83 264.885   1
  -6   1  -5 4072.25 196.196   4
  -6  -1  -5 4052.34 204.738   2
  -6  -1  -4 132.176 51.0922   2
  -6   1  -4 280.104 55.0236   4
  -6  -1  -4 180.324 52.8855   4
  -6  -1  -4 203.903 72.6306   1
  -6  -1  -3 3965.26 173.337   4
  -6  -1  -3 4009.50 205.012   2
  -6   1  -3 4186.95 208.395   2
  -6   1  -3 3964.01 153.125   4
  -6  -1  -3 3871.23 233.384   1
  -6  -1  -2 26.9652 52.1633   2
  -6   1  -2 65.4733 27.1022   4
  -6   1  -2 42.0032 51.7702   2
  -6  -1  -2 68.6415 31.9997   4
  -6  -1  -1 10733.9 330.027   2
  -6   1  -1 10741.3 325.176   2
  -6  -1  -1 10665.5 235.707   4
  -6   1   0 1649.33 133.674   2
  -6  -1   0 1555.28 85.9165   4
  -6  -1   0 1494.96 129.369   2
  -6  -1   1 8003.88 182.902   4
  -6   1   1 7640.27 276.586   2
  -6   1   2 648.287 92.9208   2
  -6   1   3 11806.2 336.990   2
  -6   1   3 12100.9 164.754   4
  -6  -1   4 499.226 81.3352   2
  -6   1   4 576.096 89.8113   2
  -6  -1   5 9579.59 311.825   2
  -6   1   5 9583.98 307.845   2
  -6  -1   6 286.183 69.5819   2
  -6   1   6 484.113 88.5080   2
  -6  -1   7 4264.98 211.030   2
  -6   1   7 4111.43 205.838   2
  -6   1   8 559.259 91.1166   2
  -6  -1   8 346.098 66.3232   2
  -6  -1   9 4567.77 218.211   2
  -6  -1  10 231.528 55.5806   2
  -6  -1  11 3179.75 179.581   2
  -6  -2 -13 95.5562 95.2630   4
  -6  -2 -12 320.934 109.133   4
  -6  -2 -11 30.3042 91.7196   1
  -6  -2 -11 58.1932 84.4301   4
  -6   2 -10 982.139 152.322   4
  -6  -2 -10 892.138 152.297   4
  -6  -2 -10 755.645 146.098   1
  -6   2  -9 83.3933 62.5228   1
  -6  -2  -9 89.0832 63.9043   4
  -6   2  -9 92.7785 76.4590   4
  -6  -2  -9 84.1174 84.0671   1
  -6   2  -8 1323.01 155.522   1
  -6  -2  -8 1416.51 164.879   4
  -6   2  -8 1310.70 154.063   4
  -6  -2  -8 1521.66 187.228   1
  -6  -2  -7 24.7189 64.0142   1
  -6  -2  -7-13.0742 50.6929   2
  -6   2  -7-36.1001 50.5655   4
  -6   2  -7 26.2919 51.9878   1
  -6  -2  -7-33.8827 50.2689   4
  -6   2  -6 736.617 103.456   4
  -6  -2  -6 790.071 99.2021   2
  -6  -2  -6 824.908 136.774   1
  -6  -2  -6 611.770 101.623   4
  -6   2  -6 802.097 118.300   1
  -6  -2  -5 678.613 96.4304   2
  -6  -2  -5 680.976 120.583   1
  -6  -2  -5 543.209 87.9212   4
  -6  -2  -4 1255.87 144.137   1
  -6  -2  -4 1332.70 120.357   4
  -6  -2  -3 504.504 74.8442   4
  -6  -2  -3 496.425 97.2862   1
  -6  -2  -2 470.685 93.9589   1
  -6  -2  -2 323.609 58.3368   4
  -6  -2  -1 3707.05 164.680   4
  -6  -2   0 7042.89 219.082   4
  -6  -2  10 3248.27 191.574   2
  -6  -2  11 105.985 41.9445   2
  -6  -3 -13 537.305 147.548   4
  -6  -3 -12 135.021 91.1602   4
  -6  -3 -11 771.621 150.123   4
  -6  -3 -10 121.229 92.5724   1
  -6  -3 -10 175.533 92.2595   4
  -6  -3  -9 1461.10 199.928   1
  -6  -3  -9 1309.90 170.831   4
  -6   3  -8 527.991 106.356   1
  -6  -3  -8 428.024 99.3720   4
  -6  -3  -8 431.905 118.310   1
  -6  -3  -7 1661.45 143.374   2
  -6  -3  -7 2041.54 215.280   1
  -6   3  -7 1604.15 160.829   1
  -6  -3  -7 1602.67 169.420   4
  -6  -3  -6 272.746 93.0764   1
  -6  -3  -6 548.537 103.865   4
  -6  -3  -5 2541.41 186.294   4
  -6  -3  -5 2705.15 224.547   1
  -6  -3  -4 587.114 93.6053   4
  -6  -3  -4 418.650 96.0796   1
  -6  -3  -3 8799.73 308.795   4
  -6  -3  -3 8579.55 362.179   1
  -6  -3  -2 1839.97 138.334   4
  -6  -3  -2 1844.79 165.863   1
  -6  -3  -1 626.569 100.061   1
  -6  -3  -1 526.130 75.7434   4
  -6  -3   0 519.861 75.5063   4
  -6  -4 -13-48.1122 102.878   4
  -6  -4 -12 383.139 133.597   4
  -6  -4 -11 60.1612 83.5659   4
  -6  -4 -10 518.905 132.817   4
  -6  -4  -9 70.1736 94.1590   1
  -6  -4  -9 102.868 71.8631   4
  -6  -4  -8 668.480 146.106   1
  -6  -4  -8 765.548 136.867   4
  -6  -4  -7 143.023 80.3574   4
  -6  -4  -7 66.6354 69.0172   1
  -6   4  -7 71.2083 55.9264   1
  -6  -4  -6 2855.31 221.511   4
  -6  -4  -6 3139.62 256.618   1
  -6  -4  -5 1125.74 157.961   1
  -6  -4  -5 847.813 120.493   4
  -6  -4  -4 3907.49 264.508   1
  -6  -4  -4 3846.18 232.946   4
  -6  -4  -3 664.744 116.975   1
  -6  -4  -3 818.350 108.213   4
  -6  -4  -2 6787.32 318.212   1
  -6  -4  -2 6450.08 281.387   4
  -6  -4  -1 626.259 100.552   1
  -6  -4  -1 585.789 86.6984   4
  -6  -4   0 6396.27 287.210   1
  -6  -4   0 6297.03 263.744   4
  -6  -4   1 314.968 76.9785   1
  -6  -5 -12 184.151 108.357   4
  -6  -5 -11 516.530 134.830   4
  -6  -5 -10-30.6362 85.7046   4
  -6  -5  -9 154.082 86.5545   4
  -6  -5  -8 564.666 127.627   4
  -6  -5  -8 399.399 120.497   1
  -6  -5  -7 2401.34 224.484   4
  -6  -5  -7 2472.54 248.704   1
  -6  -5  -6 159.733 99.4565   1
  -6  -5  -6 213.598 86.8924   4
  -6  -5  -5 1626.63 174.436   4
  -6  -5  -5 2019.52 212.300   1
  -6  -5  -4 448.380 96.2900   4
  -6  -5  -4 539.385 126.596   1
  -6  -5  -3 2991.29 214.430   4
  -6  -5  -3 3468.31 250.680   1
  -6  -5  -2 1679.06 170.812   1
  -6  -5  -2 1758.02 163.956   4
  -6  -5  -1 7497.63 322.232   4
  -6  -5  -1 7401.35 330.229   1
  -6  -5   0 301.668 73.4213   4
  -6  -5   0 305.465 75.8525   1
  -6  -5   1 2960.16 196.970   1
  -6  -5   2 1625.38 140.130   1
  -6  -5   3 3163.95 187.941   1
  -6  -5   4 194.459 58.1576   1
  -6  -6 -11 50.5949 88.4896   4
  -6  -6 -10 556.684 142.192   4
  -6  -6  -9 70.9249 75.5896   4
  -6  -6  -8 1106.87 172.550   4
  -6  -6  -7 76.1995 73.5629   4
  -6  -6  -6 1615.24 189.666   4
  -6  -6  -6 1531.55 197.654   1
  -6  -6  -5 74.1988 65.9323   4
  -6  -6  -5 127.027 70.4661   1
  -6  -6  -4 3103.87 241.315   4
  -6  -6  -4 2793.70 241.617   1
  -6  -6  -3 16.7416 47.7494   1
  -6  -6  -3-10.5267 61.6904   4
  -6  -6  -2 3695.50 255.441   1
  -6  -6  -2 3826.78 256.407   4
  -6  -6  -1-15.1119 44.2122   1
  -6  -6  -1 26.2220 53.6429   4
  -6  -6   0 1378.05 153.220   4
  -6  -6   0 1667.69 162.468   1
  -6  -6   1 410.729 83.2556   1
  -6  -6   2 2006.02 161.812   1
  -6  -6   3 268.341 71.8223   1
  -6  -6   4 4511.44 219.501   1
  -6  -6   5 751.973 89.9205   1
  -6  -7 -10 612.309 158.743   4
  -6  -7  -9 206.567 113.175   4
  -6  -7  -8 215.498 110.733   4
  -6  -7  -7 1435.24 197.805   4
  -6  -7  -6 31.8001 70.7515   4
  -6  -7  -5 256.068 93.7535   4
  -6  -7  -4 153.870 90.2491   1
  -6  -7  -4 101.129 72.7259   4
  -6  -7  -3 525.093 116.603   1
  -6  -7  -3 724.955 135.508   4
  -6  -7  -2 1978.25 197.250   1
  -6  -7  -2 1880.74 200.793   4
  -6  -7  -1 1809.33 190.611   4
  -6  -7  -1 2178.65 198.879   1
  -6  -7   0 887.478 136.715   4
  -6  -7   0 758.426 117.219   1
  -6  -7   1 1640.26 162.578   1
  -6  -7   2 1842.72 163.871   1
  -6  -7   3 3531.14 212.200   1
  -6  -7   4 2817.96 180.340   1
  -6  -8  -9 113.698 102.393   4
  -6  -8  -8 566.493 152.393   4
  -6  -8  -7 783.902 163.831   4
  -6  -8  -6 873.300 164.164   4
  -6  -8  -5 241.840 105.942   4
  -6  -8  -4 430.262 119.378   4
  -6  -8  -3 1597.12 201.338   4
  -6  -8  -2 2295.36 232.522   4
  -6  -8  -1 548.133 127.411   4
  -6  -8   0 724.107 122.946   1
  -6  -8   0 665.870 130.768   4
  -6  -8   1 448.347 100.551   1
  -6  -8   2 1354.39 148.415   1
  -6  -9  -8 241.851 129.800   4
  -6  -9  -7 162.299 105.390   4
  -6  -9  -6 620.976 144.964   4
  -6  -9  -5 691.671 151.990   4
  -6  -9  -4 274.826 107.843   4
  -6  -9  -3 592.388 138.696   4
  -6  -9  -2 1476.98 200.433   4
  -6  -9  -1 796.891 154.252   4
  -6  -9   0 59.9342 67.7097   4
  -6 -10  -6 353.514 128.593   4
  -6 -10  -5 231.946 114.165   4
  -6 -10  -4 877.977 172.441   4
  -6 -10  -3 923.178 174.767   4
  -6 -10  -2 1148.78 193.186   4
  -6 -10  -1 1739.21 231.070   4
  -6 -10   0 1074.50 178.299   4
  -6 -10   1 913.233 172.011   4
  -6 -11  -3 281.892 126.898   4
  -6 -11  -2 251.771 125.803   4
  -6 -11  -1 757.480 179.715   4
  -6 -11   0 99.0494 101.898   4
  -6 -11   1 2109.17 261.229   4
  -5   0 -15 108.935 112.643   4
  -5   0 -14 43.9306 88.6796   4
  -5   0 -13 518.526 140.101   4
  -5   0 -12 59.0659 86.9133   4
  -5   0 -11 82.4151 82.8061   1
  -5   0 -11 37.8477 71.7342   4
  -5   0 -10 31.8855 67.4049   1
  -5   0 -10 4.67928 65.9146   4
  -5   0  -9 3230.69 235.169   4
  -5   0  -9 3245.06 244.366   1
  -5   0  -8-44.2856 64.8216   1
  -5   0  -8 17.6450 57.7411   4
  -5   0  -7 6379.72 284.694   4
  -5   0  -7 6778.97 322.745   1
  -5   0  -6 91.2192 53.9775   2
  -5   0  -6 88.0094 57.5451   4
  -5   0  -6 16.0583 55.7316   1
  -5   0  -5 3219.72 172.206   4
  -5   0  -5 2860.00 195.070   1
  -5   0  -5 2992.77 157.868   2
  -5   0  -4 42.0571 40.1341   4
  -5   0  -4-5.15753 36.1460   2
  -5   0  -4-7.86453 50.3132   1
  -5   0  -3 13241.5 284.756   4
  -5   0  -3 13045.7 325.581   2
  -5   0  -2 16.0722 24.9709   4
  -5   0  -2 9.80135 46.1698   2
  -5   0  -1 1770.29 124.451   2
  -5   0  -1 1887.21 78.8686   4
  -5   0   0 7.01291 11.8632   4
  -5   0   0-41.2077 51.4606   2
  -5   0   1 25268.1 209.733   4
  -5   0   1 26188.5 462.217   2
  -5   0   2 9.32926 14.6380   4
  -5   0   2-41.1494 59.4146   2
  -5   0   3 20014.9 402.315   2
  -5   0   4-5.77933 51.7802   2
  -5   0   5 11833.0 312.284   2
  -5   0   6 6.14372 43.5362   2
  -5   0   7 4342.37 189.690   2
  -5   0   8-19.4263 40.3723   2
  -5   0   9 11012.5 294.141   2
  -5   0  10 171.558 62.7258   2
  -5   1 -15 110.020 93.2966   4
  -5  -1 -14 235.112 114.361   4
  -5   1 -14 408.698 135.967   4
  -5  -1 -13 33.6059 79.5478   4
  -5   1 -13-17.4585 90.1469   4
  -5  -1 -12 1030.70 169.923   4
  -5   1 -12 1338.91 184.462   4
  -5   1 -11 232.450 99.1894   4
  -5   1 -11 70.7774 69.6976   1
  -5  -1 -11 102.666 84.1313   4
  -5  -1 -11 122.419 77.4294   1
  -5   1 -10 1022.85 144.866   4
  -5  -1 -10 1242.03 173.321   1
  -5  -1 -10 1119.87 152.299   4
  -5   1 -10 1101.53 149.188   1
  -5  -1  -9 38.0278 62.2162   4
  -5   1  -9-15.4818 53.1967   1
  -5   1  -9 22.1815 65.0591   4
  -5  -1  -9-24.3185 64.2980   1
  -5  -1  -8 2875.87 231.656   1
  -5   1  -8 2714.53 205.601   4
  -5   1  -8 2819.67 213.137   1
  -5  -1  -8 3230.96 222.841   4
  -5  -1  -7 1479.00 159.690   1
  -5   1  -7 1400.88 139.675   4
  -5  -1  -7 1478.93 145.590   4
  -5  -1  -7 1426.71 110.352   2
  -5   1  -7 1475.58 155.340   1
  -5  -1  -6 5474.00 213.576   2
  -5   1  -6 5409.08 242.817   4
  -5  -1  -6 5727.15 294.621   1
  -5  -1  -6 5565.74 255.138   4
  -5   1  -6 5821.09 278.747   1
  -5  -1  -5 208.519 71.3596   1
  -5  -1  -5 211.972 62.5557   4
  -5   1  -5 236.119 68.0954   1
  -5   1  -5 104.133 54.1044   4
  -5  -1  -5 97.3840 37.4715   2
  -5  -1  -4 202.610 52.6408   2
  -5  -1  -4 225.042 52.1953   4
  -5   1  -4 254.088 55.0970   4
  -5  -1  -4 274.907 76.9830   1
  -5  -1  -3 1074.89 102.222   2
  -5  -1  -3 1162.77 94.4033   4
  -5  -1  -3 1189.77 125.856   1
  -5   1  -3 1049.77 81.6528   4
  -5   1  -3 1180.94 108.211   2
  -5  -1  -2 12793.2 272.160   4
  -5   1  -2 13501.2 233.954   4
  -5   1  -2 12494.3 320.701   2
  -5   1  -1 2848.78 85.4290   3
  -5  -1  -1 3018.14 120.727   4
  -5   1  -1 2826.58 83.0292   4
  -5   1  -1 2805.72 155.489   2
  -5   1   0 5233.93 105.443   3
  -5   1   0 5084.59 209.332   2
  -5  -1   0 5180.64 149.197   4
  -5   1   1 273.944 68.3885   2
  -5   1   2 18282.6 388.373   2
  -5   1   3 474.666 83.2095   2
  -5   1   4 6115.48 227.098   2
  -5   1   5 853.427 95.9518   2
  -5   1   6 1558.28 121.323   2
  -5  -1   7 2101.75 137.341   2
  -5   1   7 2146.26 138.609   2
  -5  -1   8 16966.5 378.515   2
  -5  -1   9 441.614 67.2506   2
  -5  -1  10 2595.04 149.061   2
  -5  -2 -14 61.3632 111.021   4
  -5   2 -13 311.433 122.302   4
  -5  -2 -13 293.353 116.804   4
  -5   2 -12 123.063 100.531   4
  -5  -2 -12 79.9463 84.4582   4
  -5  -2 -11 1077.84 164.010   4
  -5   2 -11 973.314 159.424   4
  -5   2 -10-64.9791 67.0835   4
  -5   2 -10 84.0298 62.5462   1
  -5  -2 -10 119.310 88.3681   1
  -5  -2 -10 181.552 90.5451   4
  -5  -2  -9 1332.61 176.001   1
  -5  -2  -9 1169.60 154.080   4
  -5   2  -9 1338.57 163.071   4
  -5   2  -9 1063.33 137.085   1
  -5  -2  -8 33.7076 64.6087   1
  -5   2  -8-54.8763 59.4261   4
  -5   2  -8-20.9476 46.8238   1
  -5  -2  -8 52.4310 56.3641   4
  -5  -2  -7 1685.19 178.445   1
  -5   2  -7 1664.37 154.937   1
  -5  -2  -7 1461.80 152.357   4
  -5   2  -7 1516.55 148.765   4
  -5  -2  -7 1593.46 123.509   2
  -5   2  -6 18.5890 47.2418   4
  -5   2  -6 2.74837 46.8618   1
  -5  -2  -6-25.5330 42.9552   2
  -5  -2  -6-18.4567 50.6432   4
  -5  -2  -6 19.9713 57.5650   1
  -5  -2  -5 1124.05 117.669   4
  -5   2  -5 1126.92 111.372   4
  -5  -2  -5 1139.09 138.157   1
  -5  -2  -4 59.1924 45.1721   4
  -5  -2  -4 41.8740 46.5327   1
  -5  -2  -3 817.816 106.320   1
  -5  -2  -3 705.593 86.2206   4
  -5  -2  -2 974.426 89.6310   4
  -5  -2  -2 1103.79 118.865   1
  -5  -2  -1 3354.91 153.511   4
  -5  -2   0 1753.15 108.394   4
  -5  -2  10 71.7449 41.7002   2
  -5  -3 -14 566.094 147.002   4
  -5  -3 -13 159.411 100.969   4
  -5  -3 -12 1439.96 199.718   4
  -5  -3 -11 119.356 83.1301   4
  -5  -3 -10 859.760 148.404   4
  -5  -3  -9 435.585 105.559   4
  -5  -3  -9 543.744 127.885   1
  -5  -3  -8 3081.29 256.713   1
  -5  -3  -8 3485.35 249.522   4
  -5   3  -8 3524.12 224.561   1
  -5  -3  -7 757.939 129.836   1
  -5   3  -7 912.257 117.891   1
  -5  -3  -7 1006.34 132.425   4
  -5   3  -6 2148.94 165.357   1
  -5  -3  -6 2147.02 198.193   1
  -5  -3  -6 2134.87 178.746   4
  -5  -3  -5 265.996 90.5652   1
  -5   3  -5 430.079 58.8692   3
  -5  -3  -5 183.867 59.4667   4
  -5  -3  -4 4134.39 246.825   1
  -5   3  -4 4298.88 131.072   3
  -5  -3  -4 4405.59 225.971   4
  -5  -3  -3 29.0806 51.8365   1
  -5  -3  -3 47.2836 41.1199   4
  -5   3  -3 38.3657 13.6886   3
  -5  -3  -2 15706.4 434.316   1
  -5  -3  -2 15833.9 387.103   4
  -5  -3  -1 464.044 72.4525   4
  -5  -3  -1 534.049 83.9756   1
  -5  -3   0 10094.8 321.200   1
  -5  -4 -13 420.684 129.667   4
  -5  -4 -12 160.038 108.993   4
  -5  -4 -11 359.036 123.241   4
  -5  -4 -10 113.733 83.7439   4
  -5  -4  -9 330.440 100.114   4
  -5  -4  -8-17.4190 62.5196   1
  -5  -4  -8 39.0191 61.5402   4
  -5  -4  -7 1983.52 190.697   4
  -5   4  -7 2119.05 165.255   1
  -5  -4  -7 2336.30 224.211   1
  -5  -4  -6 735.012 126.051   1
  -5  -4  -6 620.963 110.199   4
  -5  -4  -5 3097.48 213.782   4
  -5  -4  -5 3149.08 237.239   1
  -5  -4  -4 201.184 83.0837   1
  -5  -4  -4 98.4550 66.1030   4
  -5   4  -3 9624.22 157.966   3
  -5  -4  -3 10430.0 386.510   1
  -5  -4  -3 9830.97 348.204   4
  -5  -4  -2 219.408 65.1062   1
  -5  -4  -2 228.547 64.4748   4
  -5  -4  -1 4958.61 245.282   1
  -5  -4  -1 4756.70 230.464   4
  -5  -4   0 5391.85 243.835   1
  -5  -4   1 2359.89 157.094   1
  -5  -4   2 145.730 53.6704   1
  -5  -5 -13 162.853 114.425   4
  -5  -5 -12 536.468 148.241   4
  -5  -5 -11 43.4937 81.9733   4
  -5  -5 -10 74.3397 86.2702   4
  -5  -5  -9 133.044 77.3652   4
  -5  -5  -8 1183.63 165.697   4
  -5  -5  -7 423.558 109.387   4
  -5  -5  -7 359.711 112.041   1
  -5  -5  -6 1207.50 169.178   1
  -5  -5  -6 1221.17 155.773   4
  -5  -5  -5 786.389 122.621   4
  -5  -5  -5 860.593 141.913   1
  -5  -5  -4 7496.07 340.368   4
  -5  -5  -4 7301.22 354.196   1
  -5  -5  -3 910.765 129.988   1
  -5  -5  -3 1056.42 132.961   4
  -5  -5  -2 4894.21 261.905   4
  -5  -5  -2 4699.72 261.767   1
  -5  -5  -1 456.851 89.1999   1
  -5  -5  -1 407.342 86.0869   4
  -5  -5   0 140.184 66.2784   1
  -5  -5   1 417.629 78.4797   1
  -5  -5   2 6623.34 255.690   1
  -5  -5   3 223.859 54.4957   1
  -5  -5   4 3483.50 168.340   1
  -5  -5   5 36.3447 37.7014   1
  -5  -5   6 6494.85 200.583   1
  -5  -6 -12 16.3218 94.0720   4
  -5  -6 -11 609.775 151.597   4
  -5  -6 -10 505.264 141.671   4
  -5  -6  -9 1117.99 177.874   4
  -5  -6  -8 72.6297 88.8065   4
  -5  -6  -7 1758.62 201.618   4
  -5  -6  -6 76.7238 69.1616   4
  -5  -6  -5 1939.73 193.980   4
  -5  -6  -5 2101.13 210.148   1
  -5  -6  -4 997.458 142.447   1
  -5  -6  -4 1198.07 155.446   4
  -5  -6  -3 7103.37 350.267   1
  -5  -6  -3 7000.92 343.002   4
  -5  -6  -2 92.1053 57.5362   1
  -5  -6  -2 217.832 79.3344   4
  -5  -6  -1 2414.90 188.459   1
  -5  -6  -1 2256.69 190.811   4
  -5  -6   0 581.570 99.0478   1
  -5  -6   1 1480.15 137.828   1
  -5  -6   2 2401.81 165.229   1
  -5  -6   3 5839.66 238.476   1
  -5  -6   4 2479.58 147.530   1
  -5  -6   5 1925.76 122.673   1
  -5  -7 -11 160.684 117.011   4
  -5  -7 -10 680.607 157.585   4
  -5  -7  -9 219.387 110.721   4
  -5  -7  -8 321.963 118.096   4
  -5  -7  -7 813.239 148.700   4
  -5  -7  -6 713.572 138.386   4
  -5  -7  -5 72.2771 73.7010   4
  -5  -7  -4 3014.17 251.044   4
  -5  -7  -3 20.9061 64.2686   4
  -5  -7  -2 2363.37 205.230   1
  -5  -7  -2 2536.61 223.790   4
  -5  -7  -1 62.7893 70.4202   4
  -5  -7  -1-36.8923 53.2176   1
  -5  -7   0 1486.36 152.412   1
  -5  -7   1 342.816 81.3742   1
  -5  -7   2 6056.26 270.827   1
  -5  -7   3 4108.11 212.137   1
  -5  -7   4 5261.51 224.397   1
  -5  -8 -10 442.053 144.365   4
  -5  -8  -9 535.386 145.537   4
  -5  -8  -8 348.298 120.292   4
  -5  -8  -7 250.032 109.765   4
  -5  -8  -6 20.0555 63.5512   4
  -5  -8  -5 612.812 134.952   4
  -5  -8  -4 2672.64 253.490   4
  -5  -8  -3 1764.72 201.115   4
  -5  -8  -2 422.814 128.070   4
  -5  -8  -1 1560.83 186.864   4
  -5  -9  -8 1183.18 202.508   4
  -5  -9  -7-44.2676 81.5575   4
  -5  -9  -6 440.224 126.254   4
  -5  -9  -5 683.765 144.142   4
  -5  -9  -4 827.454 160.037   4
  -5  -9  -3 1458.40 202.388   4
  -5  -9  -2 893.336 159.026   4
  -5  -9  -1 901.281 165.568   4
  -5  -9   0 1045.80 165.646   4
  -5 -10  -7 1412.80 222.323   4
  -5 -10  -6 556.139 145.635   4
  -5 -10  -5 817.291 171.147   4
  -5 -10  -4 494.589 153.740   4
  -5 -10  -3 613.483 146.592   4
  -5 -10  -2 930.007 169.877   4
  -5 -10  -1 1897.53 240.611   4
  -5 -10   0 689.436 158.493   4
  -5 -11  -4 112.676 121.213   4
  -5 -11  -3 1089.75 197.939   4
  -5 -11  -2 53.6176 95.1880   4
  -5 -11  -1 236.176 117.810   4
  -5 -11   0 618.637 152.721   4
  -5 -11   1 600.247 151.851   4
  -4   0 -15 187.523 106.318   4
  -4   0 -14 654.742 154.386   4
  -4   0 -13 95.1808 93.9815   4
  -4   0 -12 232.085 105.672   4
  -4   0 -11 53.2853 85.1397   4
  -4   0 -10 3443.45 249.547   4
  -4   0 -10 3756.11 263.264   1
  -4   0  -9-65.5145 71.1922   4
  -4   0  -9 49.2597 56.2572   1
  -4   0  -8 1276.30 143.491   1
  -4   0  -8 1106.48 131.047   4
  -4   0  -7-7.31226 47.8514   4
  -4   0  -7 15.7302 51.4416   1
  -4   0  -6 5542.62 188.439   2
  -4   0  -6 5421.52 238.999   4
  -4   0  -6 5597.36 262.404   1
  -4   0  -5 15.1745 36.0664   2
  -4   0  -5 0.10021 34.0582   4
  -4   0  -5 92.1842 57.7064   1
  -4   0  -4 29239.3 538.852   1
  -4   0  -4 29601.8 432.229   2
  -4   0  -4 30101.7 461.925   4
  -4   0  -3-28.5086 35.9720   2
  -4   0  -3-10.8626 30.0693   4
  -4   0  -2 12177.2 280.429   2
  -4   0  -2 12339.5 228.527   4
  -4   0  -1 25.3051 37.9179   2
  -4   0  -1 16.6018 18.3951   4
  -4   0   0 48935.0 290.593   4
  -4   0   0 48767.6 559.389   2
  -4   0   1-32.9222 47.4968   2
  -4   0   2 118.620 23.4431   4
  -4   0   2-14.5039 48.9993   2
  -4   0   3-41.9118 47.3711   2
  -4   0   4 16675.4 324.277   2
  -4   0   5 0.80532 41.1349   2
  -4   0   6 55789.2 591.413   2
  -4   0   7 25.5347 35.7230   2
  -4   0   8 20502.0 353.127   2
  -4   0   9 122.626 48.4897   2
  -4   1 -15 136.402 108.233   4
  -4  -1 -15 160.124 106.344   4
  -4  -1 -14 414.968 141.732   4
  -4   1 -14 69.6669 93.8555   4
  -4  -1 -13 257.570 113.962   4
  -4   1 -13 400.334 119.974   4
  -4   1 -12 480.385 127.581   4
  -4  -1 -12 380.905 120.970   4
  -4   1 -11 1871.10 204.801   4
  -4   1 -11 2189.46 204.099   1
  -4  -1 -11 2090.07 215.615   4
  -4   1 -10 174.213 88.8608   4
  -4   1 -10 66.2625 69.2240   1
  -4  -1 -10 170.443 79.9582   4
  -4  -1 -10 123.714 81.9640   1
  -4  -1  -9 1167.08 150.831   4
  -4   1  -9 1252.47 144.450   1
  -4  -1  -9 1157.36 153.645   1
  -4   1  -9 1155.29 145.861   4
  -4  -1  -8 1178.68 144.791   1
  -4  -1  -8 1138.47 137.882   4
  -4   1  -8 1180.31 142.141   4
  -4   1  -8 1160.99 133.491   1
  -4  -1  -7 3479.72 227.367   1
  -4  -1  -7 3344.98 146.758   2
  -4   1  -7 3499.13 210.841   1
  -4   1  -7 3512.04 210.881   4
  -4  -1  -7 3493.82 211.294   4
  -4   1  -6 158.753 56.1530   1
  -4   1  -6 173.626 65.7992   4
  -4  -1  -6 145.191 38.5956   2
  -4  -1  -6 235.161 63.2561   4
  -4  -1  -6 187.569 77.0768   1
  -4   1  -5 1769.18 141.070   1
  -4   1  -5 1649.34 124.387   4
  -4  -1  -5 1804.51 114.287   2
  -4  -1  -5 1855.85 135.286   4
  -4  -1  -5 1625.00 145.497   1
  -4  -1  -4 7254.13 224.044   2
  -4  -1  -4 7533.32 285.677   1
  -4   1  -4 7079.35 224.913   4
  -4  -1  -4 6987.72 236.246   4
  -4   1  -3 2225.53 113.049   4
  -4  -1  -3 2180.11 152.740   1
  -4  -1  -3 2176.17 123.358   4
  -4   1  -2 2456.13 101.130   4
  -4   1  -2 2447.46 130.599   2
  -4  -1  -2 2569.72 120.685   4
  -4   1  -1 577.784 35.2744   3
  -4  -1  -1 624.429 56.7996   4
  -4   1  -1 665.175 75.7679   2
  -4   1  -1 538.943 38.2464   4
  -4   1   0 2354.80 128.544   2
  -4  -1   0 2366.86 96.4693   4
  -4   1   1 1348.57 103.419   2
  -4   1   2 45.9695 14.1793   4
  -4   1   2 119.675 54.4849   2
  -4   1   3 6151.69 204.182   2
  -4   1   4 43.6692 47.8586   2
  -4   1   5 4984.21 185.103   2
  -4  -1   7 10779.0 271.113   2
  -4  -1   8 62.0962 33.1351   2
  -4  -1   9 3037.11 141.968   2
  -4  -1  10 115.403 36.2183   2
  -4  -2 -15-34.6207 101.758   4
  -4   2 -14 711.495 163.132   4
  -4  -2 -14 1075.97 190.124   4
  -4   2 -13 70.0116 91.3519   4
  -4  -2 -13 180.081 107.199   4
  -4   2 -12 1047.65 170.109   4
  -4  -2 -12 830.871 155.098   4
  -4  -2 -11 198.920 94.5885   4
  -4   2 -11 10.5560 74.0602   4
  -4  -2 -10 2892.03 239.855   4
  -4   2 -10 2881.45 213.680   1
  -4   2 -10 2701.42 232.096   4
  -4   2  -9 59.3244 68.7245   4
  -4  -2  -9-2.34994 56.3050   4
  -4   2  -9-34.2333 53.9456   1
  -4  -2  -9 114.896 73.1718   1
  -4   2  -8 5068.50 255.812   1
  -4  -2  -8 4639.06 268.747   4
  -4   2  -8 4775.89 267.082   4
  -4  -2  -8 4856.62 292.512   1
  -4   2  -7 156.182 56.4441   1
  -4  -2  -7 148.338 42.6590   2
  -4  -2  -7 208.557 69.7791   4
  -4  -2  -7 251.730 88.2401   1
  -4   2  -7 124.044 62.4710   4
  -4   2  -6 2835.43 176.521   1
  -4  -2  -6 2765.70 187.206   4
  -4  -2  -6 2615.96 196.526   1
  -4   2  -6 2704.72 176.369   4
  -4   2  -5 836.123 94.7850   4
  -4  -2  -5 855.702 105.179   4
  -4  -2  -5 992.734 123.761   1
  -4  -2  -4 9290.49 329.329   1
  -4  -2  -4 9221.37 292.570   4
  -4  -2  -3 3678.69 202.726   1
  -4  -2  -3 3401.00 167.243   4
  -4  -2  -2 9273.36 256.225   4
  -4  -2  -2 9042.10 295.898   1
  -4  -2  -1 3080.69 167.778   1
  -4  -2  -1 3354.41 146.648   4
  -4  -3 -14 128.129 113.576   4
  -4  -3 -13 664.848 154.060   4
  -4  -3 -12 297.485 115.025   4
  -4  -3 -11 928.918 159.127   4
  -4  -3 -10 276.941 99.0461   4
  -4  -3  -9 2676.95 225.681   4
  -4  -3  -8 3.85007 62.3013   1
  -4   3  -8-16.2842 40.1482   1
  -4  -3  -8 34.9033 62.7788   4
  -4   3  -7 1043.51 111.047   1
  -4  -3  -7 1239.23 153.544   1
  -4  -3  -7 935.196 128.460   4
  -4   3  -6 230.420 60.4803   1
  -4  -3  -6 238.431 69.6980   4
  -4  -3  -6 167.563 69.2734   1
  -4  -3  -5 4014.95 221.797   4
  -4  -3  -5 3970.70 241.506   1
  -4   3  -5 4242.71 160.639   3
  -4  -3  -4 54.3759 58.6982   1
  -4   3  -4 88.8489 35.1737   3
  -4  -3  -4 59.1998 45.0105   4
  -4   3  -3 10404.5 185.956   3
  -4  -3  -3 10224.6 315.027   4
  -4  -3  -3 10413.2 347.559   1
  -4   3  -2 517.369 34.1335   3
  -4  -3  -2 489.009 84.2020   1
  -4  -3  -2 556.236 76.7614   4
  -4  -3  -1 3425.68 182.316   1
  -4  -3  -1 3858.77 182.230   4
  -4  -3   0-8.03850 33.7758   1
  -4  -3   1 32963.6 500.380   1
  -4  -4 -14 605.733 161.431   4
  -4  -4 -13 51.3592 91.0383   4
  -4  -4 -12 486.612 142.993   4
  -4  -4 -11 393.923 117.566   4
  -4  -4 -10 839.047 150.442   4
  -4  -4  -9 41.7681 66.1508   4
  -4  -4  -8 1307.93 164.208   4
  -4   4  -7 539.784 79.0616   1
  -4   4  -7 548.360 81.9541   3
  -4  -4  -7 441.527 106.652   1
  -4  -4  -7 440.700 101.964   4
  -4  -4  -6 2984.21 228.022   1
  -4  -4  -6 3120.22 218.883   4
  -4   4  -6 3378.49 163.763   3
  -4  -4  -5 137.674 83.2799   1
  -4  -4  -5 87.7727 58.1402   4
  -4   4  -5 45.4620 27.6928   3
  -4  -4  -4 6010.99 277.635   4
  -4   4  -4 6663.59 187.761   3
  -4  -4  -4 6033.59 295.225   1
  -4  -4  -3 362.411 80.1924   1
  -4   4  -3 422.504 46.0274   3
  -4  -4  -3 415.558 79.6906   4
  -4   4  -2 9372.73 177.542   3
  -4  -4  -2 8797.23 319.344   1
  -4  -4  -2 9097.67 316.005   4
  -4  -4  -1 63.6125 49.7891   1
  -4  -4  -1 23.3321 47.4621   4
  -4  -4   0 7339.02 262.371   1
  -4  -4   1 666.582 80.0270   1
  -4  -4   2 7997.90 245.819   1
  -4  -4   3 1691.82 107.976   1
  -4  -5 -13 416.932 131.358   4
  -4  -5 -12 194.189 112.101   4
  -4  -5 -11 172.898 89.7497   4
  -4  -5 -10 5.86204 75.6401   4
  -4  -5  -9 1646.29 198.080   4
  -4  -5  -8 479.522 111.045   4
  -4  -5  -7 1659.79 183.389   4
  -4  -5  -6 308.590 92.8868   4
  -4   5  -5 4198.11 180.574   3
  -4  -5  -5 4204.86 258.476   4
  -4  -5  -5 4235.79 270.991   1
  -4  -5  -4 789.756 119.706   4
  -4  -5  -4 901.998 126.733   1
  -4   5  -4 766.154 74.0147   3
  -4   5  -3 3176.81 133.338   3
  -4  -5  -3 2969.76 205.278   4
  -4  -5  -3 3123.08 215.658   1
  -4  -5  -2 3680.99 219.655   1
  -4  -5  -2 3531.46 218.896   4
  -4   5  -2 3651.11 138.178   3
  -4  -5  -1 5489.45 262.012   4
  -4  -5  -1 6168.85 268.225   1
  -4   5  -1 5888.52 173.321   3
  -4  -5   0 1354.17 124.174   1
  -4  -5   1 2799.74 164.495   1
  -4  -5   2 2317.49 139.217   1
  -4  -5   3 3285.41 155.112   1
  -4  -5   4 212.173 40.7853   1
  -4  -5   5 4177.34 145.344   1
  -4  -5   6 1150.11 69.5146   1
  -4  -5   7 1688.60 71.6852   1
  -4  -6 -13 159.354 121.850   4
  -4  -6 -12 400.785 146.226   4
  -4  -6 -11 35.3135 93.6042   4
  -4  -6 -10 297.452 106.532   4
  -4  -6  -9 409.698 117.218   4
  -4  -6  -8 2376.91 233.440   4
  -4  -6  -7 390.025 111.715   4
  -4  -6  -6 714.527 124.396   4
  -4  -6  -5 160.207 77.7869   4
  -4  -6  -4 2994.46 228.826   4
  -4   6  -3 543.973 68.6395   3
  -4  -6  -3 845.127 124.061   1
  -4  -6  -3 512.948 105.564   4
  -4   6  -2 1112.75 90.1712   3
  -4  -6  -2 1086.26 136.669   4
  -4  -6  -2 1086.32 130.081   1
  -4  -6  -1 1371.62 136.598   1
  -4  -6  -1 1615.83 159.079   4
  -4   6  -1 1526.74 108.262   3
  -4  -6   0 2926.44 189.999   1
  -4  -6   1 1606.97 131.967   1
  -4  -6   2 9865.62 301.456   1
  -4  -6   3 747.748 82.9974   1
  -4  -6   4 1004.51 87.0965   1
  -4  -6   5 1485.92 92.4357   1
  -4  -7 -12 777.620 179.147   4
  -4  -7 -11 228.144 113.125   4
  -4  -7 -10 267.876 117.213   4
  -4  -7  -9 1639.52 215.438   4
  -4  -7  -8 535.150 130.049   4
  -4  -7  -7 2437.21 239.285   4
  -4  -7  -6 1962.99 211.335   4
  -4  -7  -5 1803.49 198.681   4
  -4  -7  -4 952.572 144.965   4
  -4  -7  -3 6382.08 347.077   4
  -4   7  -2 1110.58 105.310   3
  -4  -7  -2 1032.02 144.129   4
  -4  -7  -1 6370.60 333.995   4
  -4  -8 -11-57.1184 87.0299   4
  -4  -8 -10 364.095 128.907   4
  -4  -8  -9 812.009 168.887   4
  -4  -8  -8 936.774 165.654   4
  -4  -8  -7 759.748 149.774   4
  -4  -8  -6 865.124 160.265   4
  -4  -8  -5 29.5255 76.8342   4
  -4  -8  -4 275.252 103.976   4
  -4  -8  -3 295.124 98.9399   4
  -4  -8  -2 1097.99 162.868   4
  -4  -8  -1-7.69581 69.7448   4
  -4  -9  -9 1221.52 204.786   4
  -4  -9  -8 1104.69 187.346   4
  -4  -9  -7 399.361 132.644   4
  -4  -9  -6 205.027 105.564   4
  -4  -9  -5 1509.64 205.546   4
  -4  -9  -4 167.138 101.863   4
  -4  -9  -3 2772.85 261.552   4
  -4  -9  -2 1211.19 181.608   4
  -4  -9  -1 1816.89 217.323   4
  -4 -10  -7 387.084 127.736   4
  -4 -10  -6 651.103 153.645   4
  -4 -10  -5 1079.77 195.978   4
  -4 -10  -4 750.362 161.289   4
  -4 -10  -3 1267.70 196.773   4
  -4 -10  -2 272.174 130.843   4
  -4 -10  -1 133.511 91.8771   4
  -4 -10   0 230.187 107.372   4
  -4 -11  -5 591.429 152.381   4
  -4 -11  -4 572.120 148.430   4
  -4 -11  -3 632.083 154.812   4
  -4 -11  -2 1168.50 201.296   4
  -4 -11  -1 572.503 154.191   4
  -4 -11   0 1511.88 222.263   4
  -4 -12  -1 1227.29 222.054   4
  -4 -12   0 903.673 191.696   4
  -4 -12   1 866.847 191.816   4
  -3   0 -15 424.331 140.044   4
  -3   0 -14 18.3689 74.3347   4
  -3   0 -13 2208.26 239.862   4
  -3   0 -12-3.24439 72.3289   4
  -3   0 -11 1268.51 165.366   4
  -3   0 -10 18.9867 70.4860   4
  -3   0  -9 6731.67 323.813   4
  -3   0  -9 6787.46 317.559   1
  -3   0  -8 20.7760 47.6887   1
  -3   0  -8-52.7156 66.7309   4
  -3   0  -7 6135.53 269.999   1
  -3   0  -7 6302.09 271.586   4
  -3   0  -6 11.2624 39.8683   4
  -3   0  -6 23.5149 41.8403   1
  -3   0  -5 686.724 88.6751   1
  -3   0  -5 716.771 83.7365   4
  -3   0  -5 827.358 65.0179   2
  -3   0  -4 3.75093 43.0241   1
  -3   0  -4 2.76625 36.1025   4
  -3   0  -4-5.16855 30.0068   2
  -3   0  -3 27360.7 449.034   1
  -3   0  -3 27547.7 361.980   2
  -3   0  -3 27489.6 383.833   4
  -3   0  -2-19.3875 34.5000   2
  -3   0  -2 26.9162 25.9298   4
  -3   0  -1 13970.0 185.774   4
  -3   0  -1 13037.3 254.136   2
  -3   0   0-19.2010 40.3488   2
  -3   0   0 17.1380 18.3601   3
  -3   0   1 18200.7 293.673   2
  -3   0   2-45.9309 42.6236   2
  -3   0   2 12.3694 20.0006   4
  -3   0   3 20322.8 315.264   2
  -3   0   4 3.05060 32.5377   2
  -3   0   5 1263.28 81.7329   2
  -3   0   6 17.5736 28.1420   2
  -3   0   7 25790.2 343.984   2
  -3   0   8 125.845 39.0974   2
  -3  -1 -15 70.2216 99.8651   4
  -3   1 -15 187.009 108.153   4
  -3   1 -14 201.917 119.341   4
  -3  -1 -14-0.30805 87.6306   4
  -3  -1 -13 78.9507 98.3542   4
  -3   1 -13-25.1205 67.6990   4
  -3   1 -12 1452.13 189.506   4
  -3  -1 -12 1450.77 187.366   4
  -3   1 -11 271.381 96.5922   4
  -3  -1 -11 349.075 107.555   4
  -3  -1 -10 310.649 91.4798   4
  -3   1 -10 376.715 102.342   4
  -3   1 -10 562.601 106.789   1
  -3   1  -9-16.8820 61.6631   4
  -3  -1  -9 48.3679 64.3221   1
  -3   1  -9 9.66460 46.7679   1
  -3  -1  -9-26.7318 63.1028   4
  -3  -1  -8 4654.78 261.690   1
  -3   1  -8 4648.61 236.924   1
  -3  -1  -8 4954.52 262.751   4
  -3   1  -8 4787.11 257.634   4
  -3  -1  -8 4907.12 139.749   2
  -3  -1  -7 70.7331 53.5454   1
  -3   1  -7 90.6787 52.4724   4
  -3  -1  -7 89.8394 53.6624   4
  -3  -1  -7 115.527 31.8656   2
  -3   1  -7 58.9965 43.6059   1
  -3  -1  -6 785.848 106.376   1
  -3   1  -6 785.985 94.6587   4
  -3  -1  -6 696.702 62.5423   2
  -3   1  -6 845.460 97.2854   1
  -3  -1  -6 979.808 109.921   4
  -3  -1  -5 769.028 66.5937   2
  -3   1  -5 737.556 88.3163   1
  -3   1  -5 885.354 95.3447   4
  -3  -1  -5 675.982 84.7196   4
  -3  -1  -5 684.747 92.1734   1
  -3   1  -4 8987.60 260.974   1
  -3  -1  -4 8917.48 286.985   1
  -3   1  -4 8475.12 239.970   4
  -3  -1  -4 8917.88 262.798   4
  -3  -1  -3 11277.5 263.895   4
  -3   1  -3 11305.7 245.489   4
  -3  -1  -3 11656.7 307.001   1
  -3  -1  -2 19680.7 375.430   1
  -3  -1  -2 19789.1 311.700   4
  -3   1  -2 19908.2 276.878   4
  -3   1  -1 62337.2 556.725   2
  -3  -1  -1 59769.1 485.482   4
  -3   1   0 7403.10 196.237   2
  -3   1   1 136.455 54.0570   2
  -3   1   2 11287.1 156.700   4
  -3   1   2 10370.3 231.199   2
  -3   1   3 7362.52 195.834   2
  -3  -1   8 12310.9 246.231   2
  -3  -1   9-7.32005 24.2193   2
  -3  -1  10 1111.21 69.4436   2
  -3   2 -15 574.046 160.410   4
  -3  -2 -15 270.028 138.355   4
  -3  -2 -14 248.745 118.147   4
  -3   2 -14 265.047 114.167   4
  -3   2 -13 1287.32 188.457   4
  -3  -2 -13 1368.66 194.970   4
  -3   2 -12 38.7653 83.1198   4
  -3  -2 -12 158.488 97.1255   4
  -3  -2 -11 2515.80 233.697   4
  -3   2 -11 2520.32 237.458   4
  -3  -2 -10 435.810 111.049   4
  -3   2 -10 303.955 79.8680   1
  -3   2 -10 405.683 111.028   4
  -3   2  -9 3751.54 215.666   1
  -3  -2  -9 3494.70 242.951   4
  -3   2  -9 3533.14 243.879   4
  -3   2  -8 77.2648 66.8316   4
  -3   2  -8 62.9144 46.9380   1
  -3  -2  -8 39.5807 26.6479   2
  -3  -2  -8 120.896 71.1360   1
  -3  -2  -8 47.1301 51.3151   4
  -3  -2  -7 7120.61 305.698   4
  -3  -2  -7 7421.41 326.924   1
  -3   2  -7 6864.96 293.387   4
  -3   2  -7 6757.44 257.845   1
  -3   2  -6 643.978 82.5176   1
  -3  -2  -6 640.800 94.9978   4
  -3   2  -6 727.475 98.8097   4
  -3  -2  -6 623.826 95.7282   1
  -3  -2  -5 13005.5 359.893   4
  -3   2  -5 12872.1 317.527   1
  -3  -2  -5 12786.7 383.291   1
  -3   2  -5 12552.7 340.983   4
  -3  -2  -4 319.898 61.9048   4
  -3  -2  -4 298.712 71.1536   1
  -3  -2  -3 13626.3 318.139   4
  -3  -2  -3 13817.2 353.527   1
  -3  -2  -2 390.608 67.1372   1
  -3  -2  -2 304.127 53.6932   4
  -3   2  -2 338.583 31.7469   3
  -3  -2  -1 23177.1 367.472   4
  -3  -2  -1 23310.7 398.286   1
  -3  -3 -15-36.6303 92.0163   4
  -3  -3 -14 881.153 182.700   4
  -3  -3 -13 230.218 107.942   4
  -3  -3 -12 406.734 118.608   4
  -3  -3 -11 429.378 113.277   4
  -3  -3 -10 874.728 142.808   4
  -3   3  -9 173.541 54.5714   1
  -3  -3  -9 69.4278 71.6824   4
  -3  -3  -8 3913.50 252.055   4
  -3   3  -8 3889.85 197.998   1
  -3   3  -7-1.75445 34.3977   1
  -3  -3  -7 19.4532 60.1660   1
  -3  -3  -7-16.5784 50.5411   4
  -3   3  -6 3093.48 159.397   1
  -3  -3  -6 3112.52 215.144   1
  -3  -3  -6 3089.75 203.070   4
  -3  -3  -5 827.525 113.286   1
  -3  -3  -5 628.111 94.9237   4
  -3   3  -5 932.152 84.5001   3
  -3   3  -4 6216.38 181.011   3
  -3  -3  -4 6121.03 250.431   4
  -3  -3  -4 5897.45 260.952   1
  -3  -3  -3 505.114 88.4253   1
  -3  -3  -3 505.649 79.1865   4
  -3   3  -3 407.162 45.7062   3
  -3  -3  -2 12971.1 329.561   4
  -3   3  -2 13119.1 201.146   3
  -3  -3  -2 13114.0 345.938   1
  -3   3  -1 703.038 44.5374   3
  -3  -3  -1 847.137 87.3590   1
  -3  -3  -1 567.355 72.7567   4
  -3  -3   0 14117.6 309.305   1
  -3  -3   1 195.645 43.5050   1
  -3  -3   2 19272.2 313.572   1
  -3  -4 -14 247.559 121.767   4
  -3  -4 -13 1202.66 199.229   4
  -3  -4 -12-15.7800 77.0897   4
  -3  -4 -11 730.481 145.381   4
  -3  -4 -10 312.910 107.629   4
  -3   4 -10 415.194 102.674   3
  -3   4  -9 1906.64 164.402   3
  -3  -4  -9 1563.80 181.166   4
  -3   4  -8 1146.24 121.987   3
  -3  -4  -8 961.692 138.152   4
  -3  -4  -7 2345.11 199.653   4
  -3   4  -7 2488.24 144.804   1
  -3   4  -7 2794.63 170.536   3
  -3   4  -6 47.4122 43.8461   3
  -3   4  -6 26.9747 31.4120   1
  -3  -4  -6-70.2959 67.0105   4
  -3  -4  -5 1897.97 161.942   4
  -3  -4  -5 1844.45 169.878   1
  -3   4  -5 1854.80 118.750   3
  -3   4  -4 658.002 68.6060   3
  -3  -4  -4 683.948 105.273   1
  -3  -4  -4 722.081 102.429   4
  -3   4  -3 8461.42 213.686   3
  -3  -4  -3 7977.08 298.510   4
  -3  -4  -3 8283.16 306.912   1
  -3   4  -2 691.060 61.9336   3
  -3  -4  -2 814.771 97.2683   1
  -3  -4  -2 684.937 93.5487   4
  -3   4  -1 5831.78 160.043   3
  -3  -4  -1 5532.77 225.059   1
  -3  -4  -1 6111.08 244.231   4
  -3  -4   0 199.955 54.9761   1
  -3  -4   1 34711.2 481.731   1
  -3  -4   2 4830.92 166.488   1
  -3  -4   3 5767.98 163.763   1
  -3  -4   4 416.468 44.3634   1
  -3  -4   5 2237.45 80.7186   1
  -3  -5 -14 467.776 140.017   4
  -3  -5 -13 150.157 100.462   4
  -3  -5 -12 1147.22 190.856   4
  -3  -5 -11 96.7831 81.3679   4
  -3  -5 -10 1521.03 196.535   4
  -3   5  -9 349.749 83.7164   3
  -3  -5  -9 125.877 78.4076   4
  -3  -5  -8 1549.27 177.813   4
  -3   5  -8 1396.26 136.415   3
  -3  -5  -7 81.6593 65.2943   4
  -3   5  -7-39.0839 55.8482   3
  -3  -5  -6 3009.16 223.633   4
  -3   5  -6 2752.18 165.189   3
  -3   5  -5 566.336 74.4775   3
  -3  -5  -5 598.307 106.196   4
  -3   5  -4 2095.00 128.638   3
  -3  -5  -4 2135.33 177.743   4
  -3   5  -3 2705.60 137.939   3
  -3  -5  -3 2927.23 200.451   4
  -3  -5  -3 2671.40 187.028   1
  -3   5  -2 2572.80 132.413   3
  -3  -5  -2 2396.68 175.513   4
  -3  -5  -2 2488.55 171.500   1
  -3   5  -1 1143.74 87.8771   3
  -3  -5  -1 1128.62 113.310   1
  -3  -5   0 5299.62 221.357   1
  -3   5   0 5066.40 185.149   3
  -3  -5   1 4110.14 182.115   1
  -3  -5   2 18454.7 354.171   1
  -3  -5   3 4345.50 156.267   1
  -3  -5   4 1548.60 83.1267   1
  -3  -6 -13 463.129 152.671   4
  -3  -6 -12 7.15386 84.7821   4
  -3  -6 -11 453.959 137.802   4
  -3  -6 -10 179.599 95.8101   4
  -3  -6  -9 2348.63 238.004   4
  -3  -6  -8 201.380 90.3278   4
  -3  -6  -7 728.385 131.531   4
  -3   6  -7 666.026 95.1193   3
  -3   6  -6 947.877 107.228   3
  -3  -6  -6 943.825 146.811   4
  -3   6  -5 1838.54 137.957   3
  -3  -6  -5 2255.20 203.677   4
  -3   6  -4 1478.10 117.610   3
  -3  -6  -4 1494.12 162.812   4
  -3   6  -3 1335.55 110.218   3
  -3  -6  -3 1388.23 153.363   4
  -3   6  -2 165.107 52.7540   3
  -3  -6  -2 121.691 66.6543   4
  -3   6  -1 423.339 65.6047   3
  -3   6   0 1462.09 119.431   3
  -3  -7 -12 437.899 148.673   4
  -3  -7 -11 642.783 156.900   4
  -3  -7 -10 1716.33 219.915   4
  -3  -7  -9 1402.43 195.521   4
  -3  -7  -8 1001.61 167.029   4
  -3  -7  -7 1047.97 159.621   4
  -3  -7  -6 4392.52 304.187   4
  -3   7  -5 606.547 92.6188   3
  -3  -7  -5 868.304 146.593   4
  -3   7  -4 6446.45 266.150   3
  -3  -7  -4 6418.93 347.019   4
  -3   7  -3 2713.82 170.814   3
  -3  -7  -3 2255.56 205.225   4
  -3  -7  -2 2536.98 217.480   4
  -3   7  -2 2844.77 174.465   3
  -3   7  -1 1682.41 140.100   3
  -3  -7  -1 1508.04 166.624   4
  -3  -8 -11 400.324 131.682   4
  -3  -8 -10 498.420 136.481   4
  -3  -8  -9 104.406 90.4287   4
  -3  -8  -8 221.081 97.6118   4
  -3  -8  -7 372.158 115.458   4
  -3  -8  -6 1026.91 164.927   4
  -3  -8  -5 4268.81 309.917   4
  -3  -8  -4 1464.90 188.076   4
  -3   8  -3 4132.54 230.142   3
  -3  -8  -3 4112.28 293.483   4
  -3   8  -2 985.278 117.025   3
  -3  -8  -2 1024.98 160.265   4
  -3   8  -1 1487.94 143.564   3
  -3  -8  -1 1432.17 175.929   4
  -3  -9 -10 373.777 135.270   4
  -3  -9  -9 190.894 109.566   4
  -3  -9  -8 1632.71 226.421   4
  -3  -9  -7 236.664 120.047   4
  -3  -9  -6 723.485 154.840   4
  -3  -9  -5 1923.47 228.385   4
  -3  -9  -4 1780.88 217.766   4
  -3  -9  -3 37.4091 85.4672   4
  -3  -9  -2 701.857 142.310   4
  -3   9  -1 47.9070 50.7026   3
  -3  -9  -1 37.9668 75.7697   4
  -3 -10  -8 373.373 136.005   4
  -3 -10  -7 872.362 176.390   4
  -3 -10  -6 413.517 126.076   4
  -3 -10  -5 204.941 111.656   4
  -3 -10  -4 1656.05 224.860   4
  -3 -10  -3 424.462 136.771   4
  -3 -10  -2 1238.16 192.253   4
  -3 -10  -1 481.913 137.368   4
  -3 -11  -6 708.456 167.058   4
  -3 -11  -5 932.615 182.691   4
  -3 -11  -4 772.292 167.409   4
  -3 -11  -3 767.228 165.237   4
  -3 -11  -2 702.963 157.899   4
  -3 -11  -1 377.970 123.700   4
  -3 -11   0 1128.81 196.731   4
  -3 -12  -3 808.163 181.144   4
  -3 -12  -2 389.585 140.467   4
  -3 -12  -1 668.663 167.124   4
  -3 -12   0 1100.13 202.728   4
  -2   0 -16 773.114 178.568   4
  -2   0 -15 48.3650 87.0335   4
  -2   0 -14 2679.76 273.646   4
  -2   0 -13 54.8687 86.9479   4
  -2   0 -12 1166.75 170.310   4
  -2   0 -11-16.9863 75.7511   4
  -2   0 -10 3073.06 233.022   4
  -2   0  -9-39.7956 74.8107   4
  -2   0  -8 741.742 108.343   4
  -2   0  -8 907.990 112.932   1
  -2   0  -7 52.2532 56.9863   4
  -2   0  -7 53.4177 48.2310   1
  -2   0  -6 19842.1 434.224   4
  -2   0  -6 19785.8 423.554   1
  -2   0  -5 12.5112 36.4671   4
  -2   0  -5 61.9473 30.5480   2
  -2   0  -5 23.2933 42.8079   1
  -2   0  -4 31214.8 458.355   1
  -2   0  -4 31462.3 308.258   2
  -2   0  -4 31643.7 450.736   4
  -2   0  -3 76.0112 42.0643   1
  -2   0  -3 78.9048 37.1602   4
  -2   0  -3 41.6000 23.8939   2
  -2   0  -2 28643.6 323.107   4
  -2   0  -2 29858.0 302.971   2
  -2   0  -1 11.2388 17.7086   3
  -2   0  -1-25.6229 32.7811   2
  -2   0  -1-7.15204 19.4163   4
  -2   0   0 19167.3 183.808   3
  -2   0   0 18562.8 245.538   2
  -2   0   1-32.5824 33.2748   2
  -2   0   1 24.1628 19.5677   3
  -2   0   2 23724.6 275.564   2
  -2   0   2 24224.6 247.479   4
  -2   0   3-49.6235 34.1545   2
  -2   0   4 8025.41 158.152   2
  -2   0   5-8.65953 23.5178   2
  -2   0   6 19250.3 234.253   2
  -2  -1 -16 216.830 134.177   4
  -2   1 -16 207.926 143.470   4
  -2  -1 -15 980.005 185.527   4
  -2   1 -15 930.095 174.983   4
  -2   1 -14 302.019 124.098   4
  -2  -1 -14 8.84374 78.5501   4
  -2   1 -13 1286.75 188.008   4
  -2  -1 -13 1268.32 185.558   4
  -2  -1 -12-24.0508 86.5142   4
  -2   1 -12 92.5021 79.9332   4
  -2   1 -11 933.554 148.099   4
  -2  -1 -11 640.317 122.889   4
  -2   1 -10 226.923 89.3100   4
  -2  -1 -10 396.346 102.957   4
  -2  -1  -9 3582.98 237.639   4
  -2   1  -9 4002.27 249.499   4
  -2   1  -8 25.5868 58.4040   4
  -2  -1  -8 136.356 70.5701   4
  -2   1  -8 41.0454 44.3542   1
  -2  -1  -7 3647.82 208.833   4
  -2   1  -7 3835.53 211.160   4
  -2  -1  -7 3649.58 103.408   2
  -2  -1  -7 3695.03 210.437   1
  -2   1  -7 3492.45 180.989   1
  -2  -1  -6 2237.35 154.764   4
  -2  -1  -6 2492.12 91.8031   2
  -2   1  -6 2367.08 140.602   1
  -2  -1  -6 2544.55 165.224   1
  -2   1  -6 2303.60 154.144   4
  -2  -1  -5 18439.9 407.176   1
  -2  -1  -5 17694.8 390.185   4
  -2   1  -5 18109.7 354.288   1
  -2   1  -5 18066.2 381.253   4
  -2   1  -4 1026.80 83.9087   1
  -2  -1  -4 1293.31 100.423   4
  -2   1  -4 1034.35 90.8733   4
  -2  -1  -4 1101.84 100.254   1
  -2  -1  -3 14239.1 286.692   4
  -2   1  -3 14291.8 269.220   4
  -2  -1  -3 13500.9 301.138   1
  -2  -1  -2 1300.07 91.9905   1
  -2   1  -2 1398.78 74.3305   4
  -2  -1  -2 1351.80 81.6404   4
  -2  -1  -1 22284.9 319.773   1
  -2  -1  -1 22440.4 280.867   4
  -2   1   1 39487.9 241.862   4
  -2   1   2 34476.0 298.132   4
  -2  -1   8 193.262 28.8394   2
  -2  -1   9 3527.58 96.3992   2
  -2   2 -16 94.0904 117.855   4
  -2  -2 -15 11.5381 107.177   4
  -2   2 -15 54.4869 116.762   4
  -2   2 -14 530.310 143.782   4
  -2  -2 -14 354.877 120.866   4
  -2  -2 -13 275.213 111.862   4
  -2   2 -13 334.705 119.996   4
  -2  -2 -12 574.653 129.718   4
  -2   2 -12 331.910 115.056   4
  -2   2 -11 117.032 93.0829   4
  -2  -2 -11-38.4149 63.0148   4
  -2   2 -10 2036.80 204.324   4
  -2  -2 -10 2164.58 203.948   4
  -2  -2  -9 229.656 78.7719   4
  -2   2  -9 251.386 92.3227   4
  -2   2  -9 244.323 61.3771   1
  -2  -2  -8 4417.87 256.102   4
  -2   2  -8 4471.79 252.920   4
  -2   2  -8 4492.66 204.876   1
  -2   2  -7 1716.87 154.316   4
  -2   2  -7 1573.82 115.025   1
  -2  -2  -7 1489.72 145.034   4
  -2   2  -6 4014.67 208.802   4
  -2   2  -6 3781.67 165.224   1
  -2  -2  -6 3760.65 212.452   1
  -2  -2  -6 3652.00 203.614   4
  -2   2  -5 3110.96 139.761   1
  -2  -2  -5 3207.66 178.500   4
  -2  -2  -5 3179.87 186.098   1
  -2   2  -5 2704.64 164.231   4
  -2  -2  -4 18840.7 391.240   4
  -2  -2  -4 19477.9 415.883   1
  -2  -2  -3 85.6675 51.1074   1
  -2  -2  -3 9.58842 36.4939   4
  -2   2  -2 4867.98 115.219   3
  -2  -2  -2 4922.72 175.374   4
  -2  -2  -2 4526.97 175.528   1
  -2   2  -1 13705.3 161.779   3
  -2  -2  -1 13601.7 267.172   4
  -2  -2  -1 13757.7 276.610   1
  -2  -2   0 2701.60 113.974   1
  -2   2   0 2926.45 76.7502   3
  -2  -3 -15 1220.05 210.425   4
  -2  -3 -14 30.9358 92.5630   4
  -2  -3 -13 1264.29 189.404   4
  -2  -3 -12 539.899 131.891   4
  -2  -3 -11 2018.14 210.951   4
  -2  -3 -10 17.4650 68.9140   4
  -2   3  -9 3749.54 188.221   1
  -2  -3  -9 3618.63 251.637   4
  -2   3  -8 933.565 91.0490   1
  -2  -3  -8 1027.06 133.999   4
  -2   3  -7 2904.44 145.269   1
  -2  -3  -7 3244.09 212.479   4
  -2  -3  -6 808.876 107.672   4
  -2   3  -6 755.987 70.9619   1
  -2   3  -5 14809.2 287.002   1
  -2   3  -5 14625.4 315.512   3
  -2  -3  -5 14887.5 399.110   4
  -2  -3  -5 14662.1 410.372   1
  -2   3  -4 307.580 54.6548   3
  -2  -3  -4 292.976 69.3467   4
  -2  -3  -4 282.475 69.2988   1
  -2   3  -3 19516.5 304.614   3
  -2  -3  -3 19035.2 413.732   1
  -2  -3  -3 18867.3 402.274   4
  -2   3  -2 307.205 41.8803   3
  -2  -3  -2 332.267 63.6519   1
  -2  -3  -2 410.646 69.2753   4
  -2   3  -1 5388.42 139.243   3
  -2  -3  -1 5259.73 194.920   4
  -2  -3  -1 5702.95 197.313   1
  -2   3   0 4053.35 125.003   3
  -2  -3   0 4183.79 154.216   1
  -2  -3   1 31202.8 369.723   1
  -2  -3   2 15230.5 229.525   1
  -2  -3   3 6147.36 122.176   1
  -2  -4 -15 140.413 115.008   4
  -2  -4 -14 1134.84 197.587   4
  -2  -4 -13 990.951 178.293   4
  -2   4 -13 875.899 150.258   3
  -2   4 -12 409.330 109.786   3
  -2  -4 -12 269.452 115.566   4
  -2   4 -11 578.408 119.230   3
  -2  -4 -11 242.861 98.4654   4
  -2   4 -10 4511.16 262.952   3
  -2  -4 -10 4685.34 312.678   4
  -2   4  -9 228.226 90.6533   3
  -2  -4  -9 118.501 80.2372   4
  -2  -4  -8 1734.20 175.840   4
  -2   4  -8 1750.08 153.521   3
  -2   4  -7 225.815 64.2476   3
  -2   4  -7 72.6627 30.7000   1
  -2  -4  -7 94.5678 67.0206   4
  -2   4  -6 1020.31 103.060   3
  -2   4  -6 878.644 71.7689   1
  -2  -4  -6 783.512 109.654   4
  -2  -4  -5 293.211 72.9081   4
  -2   4  -5 336.417 60.2599   3
  -2  -4  -4 6159.84 265.143   4
  -2   4  -4 6221.97 210.545   3
  -2   4  -3-7.05891 28.1403   3
  -2  -4  -3-4.86466 42.2452   4
  -2   4  -2 4262.38 155.639   3
  -2  -4  -2 4734.79 220.153   4
  -2  -4  -2 4097.65 195.466   1
  -2   4  -1 47.8248 31.4820   3
  -2  -4  -1 59.3883 38.8960   1
  -2   4   0 29150.1 409.620   3
  -2  -4   0 28097.6 433.567   1
  -2  -4   1 10343.1 239.929   1
  -2  -4   2 5980.49 162.876   1
  -2  -4   3 5210.66 127.228   1
  -2  -5 -14 20.7062 78.2968   4
  -2  -5 -13 191.815 108.235   4
  -2  -5 -12 81.8825 98.7273   4
  -2   5 -11 2305.42 204.301   3
  -2  -5 -11 2758.79 262.196   4
  -2   5 -10 56.6663 65.3631   3
  -2  -5 -10 126.098 90.9147   4
  -2   5  -9 4478.86 255.041   3
  -2  -5  -9 4396.52 296.106   4
  -2   5  -8 986.663 121.709   3
  -2  -5  -8 867.522 133.186   4
  -2   5  -7 1230.74 124.091   3
  -2  -5  -7 1163.96 147.897   4
  -2  -5  -6 166.323 72.4308   4
  -2   5  -6 197.723 52.7384   3
  -2   5  -5 596.650 80.5851   3
  -2  -5  -5 490.215 98.0851   4
  -2   5  -4 1072.31 100.380   3
  -2  -5  -4 1217.39 132.492   4
  -2   5  -3 1882.25 124.791   3
  -2  -5  -3 1867.83 159.082   4
  -2   5  -2 1892.02 121.553   3
  -2  -5  -2 2085.89 163.031   4
  -2   5  -1 8953.53 258.675   3
  -2   5   0 1019.48 94.6098   3
  -2  -6 -13 254.180 119.553   4
  -2  -6 -12 840.808 173.660   4
  -2  -6 -11 17.0600 87.6287   4
  -2   6 -10 2426.25 208.862   3
  -2  -6 -10 2365.69 244.776   4
  -2  -6  -9 263.878 102.142   4
  -2   6  -9 264.622 77.6590   3
  -2   6  -8 3433.29 223.410   3
  -2  -6  -8 3116.27 255.999   4
  -2  -6  -7 261.739 93.9702   4
  -2   6  -7 443.606 88.9204   3
  -2  -6  -6 2595.79 217.588   4
  -2   6  -6 2812.95 185.089   3
  -2   6  -5 1182.96 118.109   3
  -2  -6  -5 1232.25 153.278   4
  -2  -6  -4 2985.46 219.257   4
  -2   6  -4 3014.11 177.826   3
  -2   6  -3 4042.28 198.861   3
  -2  -6  -3 3670.08 237.902   4
  -2   6  -2 766.172 89.1692   3
  -2  -6  -2 842.963 117.250   4
  -2   6  -1 458.836 72.1197   3
  -2   6   0 10036.8 312.723   3
  -2  -7 -13 484.693 141.603   4
  -2  -7 -12 12.6150 87.6012   4
  -2  -7 -11 850.078 164.101   4
  -2  -7 -10 91.0636 82.7292   4
  -2  -7  -9 1325.27 186.458   4
  -2  -7  -8 1113.50 163.938   4
  -2   7  -8 1093.56 137.484   3
  -2  -7  -7 2131.05 217.299   4
  -2   7  -7 2156.00 181.140   3
  -2   7  -6 1465.95 144.897   3
  -2  -7  -6 1494.39 179.614   4
  -2   7  -5 1856.60 157.145   3
  -2  -7  -5 1943.02 198.140   4
  -2   7  -4 693.697 99.4857   3
  -2  -7  -4 754.523 132.406   4
  -2   7  -3 4829.34 239.891   3
  -2  -7  -3 4710.44 284.474   4
  -2   7  -2 1847.59 148.931   3
  -2  -7  -2 1806.00 181.367   4
  -2   7  -1 5539.73 253.882   3
  -2   7   0 1193.74 124.208   3
  -2  -8 -12 58.4716 104.374   4
  -2  -8 -11 478.710 135.123   4
  -2  -8 -10 438.274 134.117   4
  -2  -8  -9 1118.16 179.825   4
  -2  -8  -8 657.587 139.508   4
  -2  -8  -7 461.017 126.016   4
  -2   8  -6 1059.91 136.658   3
  -2  -8  -6 877.134 152.982   4
  -2   8  -5 430.182 91.7080   3
  -2  -8  -5 318.797 106.781   4
  -2   8  -4 2513.74 191.289   3
  -2  -8  -4 2065.72 209.887   4
  -2  -8  -3 3312.29 260.693   4
  -2   8  -3 3432.01 220.166   3
  -2   8  -2 12907.4 420.013   3
  -2  -8  -2 11436.4 470.105   4
  -2   8  -1 1971.46 169.466   3
  -2   8   0 6361.11 301.076   3
  -2  -9 -10 302.019 135.415   4
  -2  -9  -9 786.462 167.466   4
  -2  -9  -8 504.165 136.818   4
  -2  -9  -7 436.897 129.939   4
  -2  -9  -6-27.9080 75.8452   4
  -2  -9  -5 4950.62 347.741   4
  -2   9  -4 412.293 89.6579   3
  -2  -9  -4 522.035 128.044   4
  -2   9  -3 356.389 91.7800   3
  -2  -9  -3 491.960 130.280   4
  -2   9  -2 2028.88 183.083   3
  -2  -9  -2 1539.36 195.365   4
  -2   9  -1 337.127 90.8308   3
  -2  -9  -1 317.115 101.352   4
  -2   9   0 79.0212 65.0344   3
  -2 -10  -9 434.368 143.435   4
  -2 -10  -8 613.896 146.360   4
  -2 -10  -7 902.620 170.778   4
  -2 -10  -6 2013.25 242.546   4
  -2 -10  -5 854.228 162.445   4
  -2 -10  -4 1088.26 182.076   4
  -2  10  -3 1272.51 160.105   3
  -2 -10  -3 1249.47 188.397   4
  -2  10  -2 1232.76 159.300   3
  -2 -10  -2 892.275 166.212   4
  -2 -10  -1 2416.29 248.523   4
  -2  10  -1 2324.11 214.449   3
  -2 -11  -7 442.327 133.494   4
  -2 -11  -6 483.930 138.672   4
  -2 -11  -5 397.070 127.013   4
  -2 -11  -4 524.112 142.571   4
  -2 -11  -3 679.151 158.695   4
  -2 -11  -2 362.690 135.898   4
  -2 -11  -1 327.541 116.347   4
  -2 -11   0 682.385 157.464   4
  -2 -12  -4 872.309 179.173   4
  -2 -12  -3 338.473 134.140   4
  -2 -12  -2 560.963 163.029   4
  -2 -12  -1 877.673 178.944   4
  -2 -12   0 782.234 174.921   4
  -1   0 -16 174.908 124.448   4
  -1   0 -15 1918.71 238.931   4
  -1   0 -14 22.2542 76.8919   4
  -1   0 -13 3109.87 273.909   4
  -1   0 -12 29.0764 85.8544   4
  -1   0 -11 1319.88 171.007   4
  -1   0 -10 31.0188 68.1237   4
  -1   0  -9 5858.38 293.551   4
  -1   0  -8-77.9667 74.9103   4
  -1   0  -7 463.785 85.6211   4
  -1   0  -6 21.2765 40.4830   1
  -1   0  -6-23.1533 46.7176   4
  -1   0  -5 7958.98 230.890   1
  -1   0  -5 8432.45 255.893   4
  -1   0  -4-20.0514 34.4818   1
  -1   0  -4-3.24090 37.2423   4
  -1   0  -3 156606. 848.702   4
  -1   0  -3 158654. 483.083   2
  -1   0  -3 155155. 813.991   1
  -1   0  -2-4.11247 24.8245   1
  -1   0  -2-37.1181 22.8324   2
  -1   0  -2 1.60931 25.1672   4
  -1   0  -1 25667.7 200.908   2
  -1   0  -1 25528.1 212.078   4
  -1   0   0 11.7671 9.07253   2
  -1   0   1 235.147 24.2577   2
  -1   0   2-1.64003 17.7489   2
  -1   0   2 40.0240 18.7761   4
  -1   0   3 15790.3 154.395   2
  -1   0   4 10.7262 14.4109   2
  -1   1 -16 867.832 184.517   4
  -1  -1 -16 847.214 185.005   4
  -1   1 -15 205.694 124.916   4
  -1  -1 -15 101.406 119.590   4
  -1  -1 -14 1099.34 184.321   4
  -1   1 -14 1584.96 217.420   4
  -1   1 -13 279.636 112.347   4
  -1  -1 -13 187.078 108.828   4
  -1  -1 -12 1725.94 196.835   4
  -1   1 -12 2053.59 216.685   4
  -1   1 -11 357.349 112.007   4
  -1  -1 -11 515.670 113.216   4
  -1   1 -10 2251.33 198.473   4
  -1  -1 -10 2966.76 226.549   4
  -1   1  -9 103.462 72.9036   4
  -1  -1  -9 183.055 74.7600   4
  -1   1  -8 4566.41 244.994   4
  -1  -1  -8 4404.28 238.280   4
  -1   1  -7 248.439 75.6222   4
  -1  -1  -7 275.592 77.2233   4
  -1   1  -6 8459.26 284.608   4
  -1  -1  -6 8512.07 288.611   4
  -1   1  -6 7936.90 232.968   1
  -1   1  -5 78.6819 36.0496   1
  -1   1  -5 94.1881 48.2997   4
  -1  -1  -5 47.0393 42.4131   1
  -1  -1  -5 81.9570 42.0404   4
  -1  -1  -4 10179.1 259.980   4
  -1   1  -4 10245.3 257.689   4
  -1   1  -4 10230.0 213.282   1
  -1  -1  -4 10426.8 262.878   1
  -1  -1  -3 5031.49 165.627   4
  -1   1  -3 4893.61 129.847   1
  -1   1  -3 4771.34 160.018   4
  -1  -1  -3 4939.56 166.970   1
  -1   1  -2 13834.2 221.500   4
  -1  -1  -2 14298.1 238.466   4
  -1  -1  -2 13709.6 244.527   1
  -1  -1  -1 1026.45 59.2576   4
  -1  -1  -1 1016.67 61.8410   1
  -1  -1   0 8451.96 152.374   3
  -1  -1   0 8180.42 134.948   1
  -1  -1   1 403.462 36.7586   3
  -1   1   1 507.824 35.7994   4
  -1   2 -16 91.3854 122.946   4
  -1  -2 -16 327.531 137.714   4
  -1   2 -15 551.292 147.596   4
  -1  -2 -15 864.393 172.428   4
  -1   2 -14 74.6908 91.3709   4
  -1  -2 -14 37.0096 88.2435   4
  -1   2 -13 333.372 116.559   4
  -1  -2 -13 401.694 113.309   4
  -1   2 -12 507.658 135.727   4
  -1  -2 -12 437.831 119.429   4
  -1   2 -11 620.205 125.816   4
  -1  -2 -11 704.564 128.432   4
  -1   2 -10 640.654 128.395   4
  -1  -2 -10 606.051 115.711   4
  -1   2  -9 4160.07 260.719   4
  -1  -2  -9 4659.09 270.226   4
  -1   2  -8 140.148 79.4952   4
  -1  -2  -8 78.8688 60.6198   4
  -1   2  -7 4349.64 229.583   4
  -1  -2  -7 4443.55 233.638   4
  -1   2  -7 4341.40 172.138   1
  -1   2  -6 433.281 84.2607   4
  -1   2  -6 353.913 49.0455   1
  -1  -2  -6 345.526 77.5855   4
  -1  -2  -5 14547.3 362.334   4
  -1   2  -5 15075.8 259.563   1
  -1   2  -5 14562.4 355.309   4
  -1   2  -4 123.104 29.7234   1
  -1  -2  -4 166.502 52.4944   4
  -1  -2  -3 1318.92 96.8622   4
  -1  -2  -3 1416.67 105.256   1
  -1   2  -3 1573.17 88.4332   3
  -1  -2  -2 5645.44 178.914   4
  -1  -2  -2 5598.52 178.612   1
  -1   2  -2 5602.62 139.798   3
  -1   2  -1 3168.42 96.0029   3
  -1  -2  -1 3159.58 127.630   4
  -1  -2  -1 2965.20 116.772   1
  -1   2   0 1362.16 64.9657   3
  -1  -2   0 1287.61 69.5645   1
  -1  -2   1 16121.6 184.086   1
  -1  -2   5 22141.6 230.959   1
  -1  -3 -16 286.488 142.617   4
  -1  -3 -15 81.7499 108.865   4
  -1  -3 -14 386.237 123.632   4
  -1  -3 -13 487.958 130.571   4
  -1  -3 -12 2214.66 228.996   4
  -1  -3 -11 210.018 87.8840   4
  -1  -3 -10 4969.66 306.724   4
  -1  -3  -9 1999.42 189.101   4
  -1  -3  -8 5857.96 296.240   4
  -1  -3  -7 2322.95 179.083   4
  -1   3  -7 2399.22 115.145   1
  -1   3  -6 5908.55 162.095   1
  -1  -3  -6 5529.37 255.635   4
  -1   3  -6 5944.27 225.833   3
  -1   3  -5 1347.28 108.071   3
  -1   3  -5 1156.65 66.3700   1
  -1  -3  -5 1293.93 122.682   4
  -1   3  -4 17224.1 335.360   3
  -1  -3  -4 17875.3 399.482   4
  -1  -3  -3 310.286 65.5089   4
  -1   3  -3 277.758 47.0787   3
  -1   3  -2 7296.96 190.330   3
  -1  -3  -2 7338.42 234.961   4
  -1   3  -1 5870.36 166.824   3
  -1   3   0 16494.6 279.249   3
  -1   4 -15 777.242 166.108   3
  -1  -4 -15 614.916 155.309   4
  -1   4 -14 750.916 159.969   3
  -1  -4 -14 369.897 131.467   4
  -1   4 -13 1658.07 197.046   3
  -1  -4 -13 1123.21 184.318   4
  -1   4 -12 315.247 118.159   3
  -1  -4 -12 59.0460 76.9343   4
  -1  -4 -11 2428.04 235.437   4
  -1   4 -11 2683.69 220.824   3
  -1  -4 -10 1906.20 200.124   4
  -1   4 -10 2101.83 188.098   3
  -1   4  -9 1385.29 150.146   3
  -1  -4  -9 944.728 138.473   4
  -1   4  -8 423.046 93.2099   3
  -1  -4  -8 190.618 75.8478   4
  -1   4  -7 5282.66 241.581   3
  -1  -4  -7 4758.28 267.698   4
  -1   4  -7 5054.00 146.004   1
  -1   4  -6 715.940 93.9048   3
  -1   4  -6 610.827 47.1740   1
  -1  -4  -6 569.600 96.1150   4
  -1   4  -5 4820.82 119.988   1
  -1  -4  -5 4659.86 234.537   4
  -1   4  -5 4561.17 200.932   3
  -1  -4  -4 17.5433 48.1059   4
  -1   4  -4 13.0883 36.1562   3
  -1  -4  -3 5494.26 236.366   4
  -1   4  -3 5887.93 204.763   3
  -1   4  -2 347.108 56.8893   3
  -1  -4  -2 345.487 68.8816   4
  -1   4  -1 18130.7 341.058   3
  -1   4   0 1615.33 107.350   3
  -1   4   1 12739.9 302.631   3
  -1  -5 -15 413.762 140.852   4
  -1   5 -14 516.042 138.276   3
  -1  -5 -14 587.905 158.044   4
  -1  -5 -13 154.296 109.382   4
  -1   5 -13 283.797 108.257   3
  -1  -5 -12 2537.66 256.398   4
  -1   5 -12 2308.93 219.740   3
  -1   5 -11 422.354 109.078   3
  -1  -5 -11 363.120 119.885   4
  -1   5 -10 865.928 131.896   3
  -1  -5 -10 937.626 151.366   4
  -1   5  -9 687.588 110.279   3
  -1  -5  -9 556.202 116.195   4
  -1   5  -8 3495.62 219.180   3
  -1  -5  -8 3392.46 248.109   4
  -1  -5  -7 92.1645 70.9706   4
  -1   5  -7-32.3333 62.5553   3
  -1  -5  -6 2835.28 209.846   4
  -1   5  -6 3029.38 186.178   3
  -1   5  -5 5699.61 243.055   3
  -1  -5  -5 5825.00 281.910   4
  -1   5  -4 2194.39 147.034   3
  -1  -5  -4 2156.60 171.206   4
  -1   5  -3 2340.16 145.551   3
  -1  -5  -3 2372.69 173.591   4
  -1   5  -2 6190.89 230.858   3
  -1  -5  -2 5459.28 251.010   4
  -1   5  -1 1868.71 128.274   3
  -1   5   0 7362.37 252.567   3
  -1   5   1 6024.92 236.907   3
  -1  -6 -14 91.0814 110.515   4
  -1  -6 -13 715.261 167.894   4
  -1  -6 -12 16.4606 80.3172   4
  -1   6 -12-20.3411 70.4995   3
  -1  -6 -11 3295.22 289.784   4
  -1   6 -11 3851.41 277.903   3
  -1  -6 -10 492.017 126.831   4
  -1   6 -10 400.182 95.5243   3
  -1   6  -9 3764.94 249.969   3
  -1  -6  -9 4026.33 296.342   4
  -1  -6  -8 102.726 83.6268   4
  -1   6  -8 23.1428 53.9945   3
  -1   6  -7 2275.42 181.594   3
  -1  -6  -7 2295.13 207.983   4
  -1   6  -6-9.38401 44.2514   3
  -1  -6  -6-24.2250 56.5863   4
  -1   6  -5 7657.21 302.814   3
  -1  -6  -5 7845.40 354.373   4
  -1   6  -4 3266.21 194.403   3
  -1  -6  -4 3750.79 241.899   4
  -1   6  -3 3184.55 188.404   3
  -1  -6  -3 3236.75 218.439   4
  -1   6  -2 151.361 57.1706   3
  -1  -6  -2 197.961 74.8392   4
  -1   6  -1 5621.22 246.063   3
  -1   6   0 1902.27 145.599   3
  -1   6   1 1577.10 139.740   3
  -1  -7 -13 7.91803 95.5284   4
  -1  -7 -12 321.601 119.121   4
  -1  -7 -11 330.750 121.852   4
  -1   7 -11 322.135 98.4169   3
  -1   7 -10 1456.01 172.806   3
  -1  -7 -10 1457.70 198.950   4
  -1  -7  -9 29.2665 82.3598   4
  -1   7  -9 67.4598 62.4632   3
  -1   7  -8 1356.10 156.421   3
  -1  -7  -8 1549.94 192.917   4
  -1   7  -7 555.412 104.979   3
  -1  -7  -7 634.728 127.361   4
  -1   7  -6 3730.42 234.674   3
  -1  -7  -6 3461.76 261.216   4
  -1   7  -5 2378.93 183.793   3
  -1  -7  -5 2124.83 204.145   4
  -1   7  -4 3649.77 222.449   3
  -1  -7  -4 3263.18 242.437   4
  -1   7  -3 1872.31 159.739   3
  -1  -7  -3 2031.56 186.900   4
  -1   7  -2 3669.24 217.863   3
  -1  -7  -2 3509.30 238.613   4
  -1   7  -1 1358.09 138.995   3
  -1   7   0 4727.02 251.343   3
  -1   7   1 51.4597 52.3912   3
  -1  -8 -12 330.423 134.907   4
  -1  -8 -11 753.580 170.313   4
  -1  -8 -10 844.437 171.131   4
  -1   8  -9 185.617 80.8334   3
  -1  -8  -9 212.206 104.976   4
  -1   8  -8 333.674 98.0671   3
  -1  -8  -8 491.118 128.561   4
  -1   8  -7 2219.50 202.232   3
  -1  -8  -7 1918.47 212.206   4
  -1   8  -6 1355.11 155.512   3
  -1  -8  -6 1303.87 177.368   4
  -1   8  -5 1293.86 150.641   3
  -1  -8  -5 1416.01 181.721   4
  -1   8  -4 2037.29 178.978   3
  -1  -8  -4 1697.92 194.641   4
  -1   8  -3 602.494 104.682   3
  -1  -8  -3 427.951 108.718   4
  -1   8  -2 234.865 78.2421   3
  -1  -8  -2 422.950 107.766   4
  -1   8  -1 2173.30 185.208   3
  -1   8   0 9589.88 379.489   3
  -1  -9 -11 430.684 147.057   4
  -1  -9 -10 572.433 146.804   4
  -1  -9  -9 273.509 114.844   4
  -1  -9  -8 894.739 162.861   4
  -1   9  -7 119.346 67.0103   3
  -1  -9  -7 192.875 103.499   4
  -1   9  -6 912.743 141.809   3
  -1  -9  -6 863.069 156.068   4
  -1   9  -5 1262.58 157.165   3
  -1  -9  -5 885.372 156.468   4
  -1   9  -4 3279.44 244.143   3
  -1  -9  -4 3318.01 278.311   4
  -1   9  -3 13.5690 56.6133   3
  -1  -9  -3 162.263 96.9204   4
  -1   9  -2 5589.83 310.621   3
  -1  -9  -2 5107.67 334.010   4
  -1   9  -1 3447.51 248.841   3
  -1  -9  -1 3003.98 253.239   4
  -1   9   0 2662.15 221.849   3
  -1 -10  -9 764.977 171.738   4
  -1 -10  -8 359.899 123.800   4
  -1 -10  -7 1753.09 228.643   4
  -1 -10  -6 1399.44 210.587   4
  -1  10  -5 1021.23 155.428   3
  -1 -10  -5 912.383 166.928   4
  -1  10  -4 876.764 143.659   3
  -1 -10  -4 823.659 154.114   4
  -1  10  -3 2048.67 205.030   3
  -1 -10  -3 2165.60 238.852   4
  -1  10  -2 713.203 130.551   3
  -1 -10  -2 520.773 128.258   4
  -1  10  -1 1649.57 190.481   3
  -1 -10  -1 1499.38 202.675   4
  -1  10   0 1854.33 206.870   3
  -1 -11  -7 588.941 151.713   4
  -1 -11  -6 774.175 174.178   4
  -1 -11  -5 747.157 172.666   4
  -1  11  -4 682.076 136.762   3
  -1 -11  -4 605.564 155.560   4
  -1 -11  -3 371.550 132.569   4
  -1  11  -3 310.198 101.446   3
  -1  11  -2 299.098 107.228   3
  -1 -11  -2 453.531 137.349   4
  -1  11  -1 321.504 105.356   3
  -1 -11  -1 577.928 151.501   4
  -1 -12  -5 460.303 141.976   4
  -1 -12  -4 917.950 187.194   4
  -1 -12  -3 1015.42 196.657   4
  -1 -12  -2 475.582 146.421   4
  -1 -12  -1 708.924 161.260   4
  -1 -12   0 367.526 146.477   4
   0   0 -16 1297.86 215.401   4
   0   0 -15 151.165 118.866   4
   0   0 -14 3364.71 296.666   4
   0   0 -13 17.9829 84.9863   4
   0   0 -12 620.685 133.779   4
   0   0 -11 8.26476 66.6827   4
   0   0 -10 14258.4 473.891   4
   0   0  -9-57.0369 70.6731   4
   0   0  -8 1357.47 136.817   4
   0   0  -7 5.19727 53.3470   4
   0   0  -6 15346.9 369.009   4
   0   0  -5 30.7999 41.4281   4
   0   0  -4 12770.4 271.168   4
   0   0  -3 33.5871 34.5421   4
   0   0  -2 14352.7 203.352   4
   0   0  -1 9.38376 9.53333   4
   0   0   1 3.83338 4.39368   4
   0   0   2 14046.2 180.335   1
   0  -1 -16 135.265 124.255   4
   0   1 -16 194.652 128.525   4
   0   1 -15 1872.84 240.419   4
   0  -1 -15 1511.27 221.648   4
   0  -1 -14-4.27143 90.9998   4
   0   1 -14-30.3857 92.4923   4
   0   1 -13 526.287 134.898   4
   0  -1 -13 380.135 121.882   4
   0   1 -12 343.135 108.005   4
   0  -1 -12 250.830 104.432   4
   0  -1 -11 3776.16 265.780   4
   0   1 -11 3949.64 273.412   4
   0   1 -10 455.235 101.026   4
   0  -1 -10 628.981 111.011   4
   0  -1  -9 1662.11 161.695   4
   0   1  -9 1513.33 158.077   4
   0   1  -8 225.059 75.9273   4
   0  -1  -8 232.580 67.9311   4
   0   1  -7 1849.91 150.223   4
   0  -1  -7 1897.18 148.559   4
   0   1  -6-38.2345 55.7915   4
   0  -1  -6 21.9682 42.5990   4
   0   1  -5 4699.39 195.626   4
   0  -1  -5 4529.88 190.248   4
   0  -1  -4 1082.62 88.9749   4
   0   1  -4 1067.64 95.7750   4
   0   1  -3 498.093 62.7606   4
   0   1  -3 471.007 37.0885   1
   0  -1  -3 448.988 55.8032   4
   0  -1  -2 320.172 42.3608   4
   0   1  -1 14309.9 169.808   3
   0  -1  -1 14175.6 187.658   4
   0   1   0 806.705 40.2910   3
   0  -1   0 79.5096 17.5482   3
   0  -1   1 13315.7 165.534   3
   0   1   1 13747.9 186.055   4
   0  -1   3 479.975 36.9307   1
   0  -2 -16 425.143 147.986   4
   0   2 -16 417.311 140.079   4
   0   2 -15 26.2017 91.7574   4
   0  -2 -15 12.8772 78.3121   4
   0   2 -14 1300.89 195.245   4
   0  -2 -14 1360.31 197.243   4
   0   2 -13 1183.02 182.667   4
   0  -2 -13 1324.30 183.046   4
   0  -2 -12 1586.00 187.894   4
   0   2 -12 1642.28 200.460   4
   0   2 -11 2.91254 75.0536   4
   0  -2 -11 47.9270 64.0316   4
   0  -2 -10 6405.42 326.948   4
   0   2 -10 6798.54 340.562   4
   0   2  -9 488.262 104.145   4
   0  -2  -9 505.523 103.115   4
   0   2  -8 7003.29 308.029   4
   0  -2  -8 6919.17 302.597   4
   0   2  -7 357.628 84.9503   4
   0  -2  -7 476.228 87.5777   4
   0  -2  -6 15416.1 388.761   4
   0   2  -6 15320.1 390.074   4
   0  -2  -5 128.406 56.4304   4
   0  -2  -4 14743.9 323.161   4
   0  -2  -3 5567.56 184.760   4
   0   2  -3 5466.40 166.796   3
   0   2  -2 2372.23 103.079   3
   0  -2  -2 2892.22 124.509   4
   0   2  -1-2.15279 27.3278   3
   0  -2  -1 48.4217 34.7540   4
   0   2   0 14406.8 234.386   3
   0   2   1 43.3193 36.4727   3
   0  -3 -16 170.827 106.377   4
   0  -3 -15 696.906 165.464   4
   0  -3 -14 36.8984 82.8118   4
   0  -3 -13 90.5132 88.6374   4
   0  -3 -12 39.5832 89.4388   4
   0  -3 -11 1992.84 204.572   4
   0  -3 -10 1636.46 178.836   4
   0  -3  -9 6058.47 310.854   4
   0  -3  -8 2267.06 183.644   4
   0  -3  -7 4911.04 248.553   4
   0   3  -7 5180.72 232.648   3
   0   3  -6 2162.59 145.673   3
   0  -3  -6 2100.96 160.933   4
   0   3  -5 17991.6 375.922   3
   0  -3  -5 18228.6 420.350   4
   0   3  -4 1456.90 105.186   3
   0  -3  -4 1465.29 116.255   4
   0  -3  -3 1621.24 115.362   4
   0   3  -3 1565.18 105.695   3
   0   3  -2 126.443 43.5565   3
   0  -3  -2 158.733 48.3748   4
   0   3  -1 6401.04 189.384   3
   0   3   0 8682.27 221.314   3
   0   3   1 6585.92 201.579   3
   0   4 -17 391.329 143.747   3
   0   4 -16 870.787 173.335   3
   0   4 -15 337.309 133.892   3
   0  -4 -15 50.9961 83.7380   4
   0   4 -14 2000.78 225.121   3
   0  -4 -14 1616.45 215.232   4
   0   4 -13 376.582 127.626   3
   0  -4 -13 131.799 79.7381   4
   0   4 -12 1573.64 184.435   3
   0  -4 -12 1273.46 178.714   4
   0   4 -11 232.453 96.8115   3
   0  -4 -11 49.1353 78.5458   4
   0   4 -10 4370.41 265.954   3
   0  -4 -10 3934.97 276.226   4
   0   4  -9 194.384 90.2005   3
   0  -4  -9 21.8655 57.7823   4
   0  -4  -8 1377.10 157.071   4
   0   4  -8 1447.08 148.275   3
   0   4  -7 3498.38 205.262   3
   0  -4  -7 2916.57 207.029   4
   0   4  -6 6021.92 251.671   3
   0  -4  -6 5639.09 265.695   4
   0  -4  -5 797.278 105.788   4
   0   4  -5 729.642 88.6165   3
   0   4  -4 18051.9 393.345   3
   0  -4  -4 18522.3 436.507   4
   0   4  -3 794.639 85.4212   3
   0  -4  -3 865.317 100.893   4
   0   4  -2 9998.54 273.957   3
   0  -4  -2 10174.3 299.484   4
   0   4  -1 3487.78 164.161   3
   0   4   0 10023.4 276.135   3
   0   4   1 3320.26 166.897   3
   0   5 -16 500.361 148.091   3
   0   5 -15 879.777 173.175   3
   0  -5 -15 1123.30 207.829   4
   0   5 -14 324.122 124.651   3
   0  -5 -14 99.7937 105.064   4
   0   5 -13 2043.00 222.911   3
   0  -5 -13 1925.21 235.955   4
   0   5 -12 866.784 151.478   3
   0  -5 -12 722.147 143.118   4
   0   5 -11 1835.21 190.308   3
   0  -5 -11 1807.13 210.795   4
   0   5 -10 760.992 128.000   3
   0  -5 -10 678.326 129.594   4
   0  -5  -9 3296.22 250.005   4
   0   5  -9 3116.58 222.730   3
   0  -5  -8 141.373 82.1892   4
   0   5  -8 77.7024 63.5400   3
   0  -5  -7 812.990 122.661   4
   0   5  -7 806.205 110.739   3
   0  -5  -6 492.689 101.356   4
   0   5  -6 500.327 87.0436   3
   0   5  -5 14587.0 399.622   3
   0  -5  -5 14143.4 431.002   4
   0   5  -4 362.785 25.7184   1
   0   5  -4 480.771 80.5542   3
   0  -5  -4 436.296 89.1192   4
   0   5  -3 11931.6 338.786   3
   0  -5  -3 12451.2 378.206   4
   0   5  -2 4347.10 203.994   3
   0  -5  -2 4257.40 215.278   4
   0   5  -1 5991.24 238.358   3
   0   5   0 9164.04 299.379   3
   0   5   1 6626.41 260.022   3
   0   6 -15 139.755 96.8401   3
   0   6 -14 277.944 108.178   3
   0  -6 -14 138.390 111.920   4
   0  -6 -13-58.0574 81.2301   4
   0   6 -13-91.6531 95.2052   3
   0  -6 -12 1023.48 177.787   4
   0   6 -12 1022.52 157.545   3
   0  -6 -11 43.7791 77.6001   4
   0   6 -11-106.771 88.9985   3
   0   6 -10 1901.90 190.369   3
   0  -6 -10 1935.62 212.375   4
   0  -6  -9 117.501 77.0303   4
   0   6  -9 103.342 65.3790   3
   0  -6  -8 3069.31 244.528   4
   0   6  -8 3224.83 229.087   3
   0  -6  -7 72.4159 69.2757   4
   0   6  -7 22.3134 57.4739   3
   0   6  -6 5914.91 283.764   3
   0  -6  -6 5753.17 303.354   4
   0   6  -5 947.798 117.695   3
   0  -6  -5 827.100 119.745   4
   0   6  -4 4165.44 226.118   3
   0  -6  -4 3924.87 240.756   4
   0   6  -3 128.373 63.1406   3
   0  -6  -3 60.0357 57.6669   4
   0   6  -2 3965.53 214.540   3
   0  -6  -2 3419.17 216.709   4
   0   6  -1 634.825 96.0252   3
   0   6   0 2088.94 162.006   3
   0   6   1 537.519 89.4410   3
   0  -7 -14 20.6362 95.7502   4
   0  -7 -13 1540.37 228.211   4
   0   7 -13 1224.15 180.499   3
   0   7 -12 1547.26 201.022   3
   0  -7 -12 1746.68 232.319   4
   0   7 -11 1136.72 169.203   3
   0  -7 -11 1019.10 176.646   4
   0  -7 -10 681.976 146.243   4
   0   7 -10 842.727 143.722   3
   0   7  -9 1944.12 197.306   3
   0  -7  -9 1955.08 217.215   4
   0  -7  -8 799.661 139.309   4
   0   7  -8 741.936 123.775   3
   0  -7  -7 5142.62 316.881   4
   0   7  -7 5484.72 301.608   3
   0   7  -6 1040.71 138.192   3
   0  -7  -6 1071.19 149.560   4
   0   7  -5 3921.46 243.441   3
   0  -7  -5 3537.00 253.749   4
   0   7  -4 849.083 119.635   3
   0  -7  -4 834.441 130.523   4
   0   7  -3 6303.18 297.094   3
   0  -7  -3 6869.21 333.564   4
   0   7  -2 2336.14 183.801   3
   0  -7  -2 2347.55 195.755   4
   0   7  -1 3548.87 224.341   3
   0   7   0 36.9145 55.7686   3
   0   7   1 3584.17 228.844   3
   0  -8 -13 514.797 158.136   4
   0  -8 -12 543.469 147.555   4
   0   8 -12 507.500 129.473   3
   0  -8 -11 25.2656 68.9455   4
   0   8 -11 97.2530 85.4496   3
   0  -8 -10 338.697 126.807   4
   0   8 -10 100.855 77.6347   3
   0   8  -9 633.986 129.908   3
   0  -8  -9 629.703 146.002   4
   0   8  -8 656.157 123.716   3
   0  -8  -8 667.499 135.896   4
   0   8  -7 42.1913 57.8212   3
   0  -8  -7-86.9866 89.1714   4
   0   8  -6 642.784 116.346   3
   0  -8  -6 659.711 128.363   4
   0   8  -5 1693.15 174.985   3
   0  -8  -5 1848.10 200.980   4
   0   8  -4 2046.82 191.245   3
   0  -8  -4 2553.23 220.403   4
   0   8  -3 3082.36 225.434   3
   0  -8  -3 2762.98 232.335   4
   0   8  -2 937.638 133.454   3
   0  -8  -2 1049.79 146.955   4
   0   8  -1 1007.85 135.775   3
   0   8   0 302.284 86.5030   3
   0   8   1 919.617 135.306   3
   0  -9 -11 776.134 176.771   4
   0   9 -10 156.879 94.9495   3
   0  -9 -10 70.2176 97.6775   4
   0   9  -9 1716.33 204.449   3
   0  -9  -9 1700.21 224.472   4
   0   9  -8 471.730 116.880   3
   0  -9  -8 431.185 128.110   4
   0   9  -7 1207.31 165.766   3
   0  -9  -7 1037.87 170.488   4
   0   9  -6 340.562 107.392   3
   0  -9  -6 233.883 89.2936   4
   0   9  -5 2411.44 218.749   3
   0  -9  -5 2273.61 231.133   4
   0   9  -4 2429.29 220.951   3
   0  -9  -4 2154.90 221.954   4
   0   9  -3 1842.76 190.471   3
   0  -9  -3 1362.60 178.394   4
   0   9  -2 5435.74 314.970   3
   0  -9  -2 5242.67 331.335   4
   0   9  -1 10290.6 435.448   3
   0   9   0 474.098 109.603   3
   0   9   1 9654.16 430.396   3
   0 -10 -10 540.732 153.800   4
   0 -10  -9 62.4339 78.4579   4
   0  10  -8 940.407 160.463   3
   0 -10  -8 644.470 145.891   4
   0  10  -7 1055.96 166.964   3
   0 -10  -7 657.989 145.474   4
   0  10  -6 729.839 140.280   3
   0 -10  -6 613.200 145.186   4
   0  10  -5 497.277 121.637   3
   0 -10  -5 543.022 133.829   4
   0  10  -4 1032.69 160.130   3
   0 -10  -4 992.443 166.527   4
   0  10  -3 1569.67 193.174   3
   0 -10  -3 1470.58 196.349   4
   0  10  -2 1885.19 200.901   3
   0 -10  -2 1830.49 231.546   4
   0  10  -1 365.415 108.638   3
   0 -10  -1 460.084 121.325   4
   0  10   0 2106.80 223.164   3
   0 -11  -8 905.494 181.064   4
   0 -11  -7 424.504 133.936   4
   0  11  -6 1137.63 177.894   3
   0 -11  -6 923.385 180.068   4
   0  11  -5 495.375 129.129   3
   0 -11  -5 626.849 150.697   4
   0  11  -4 578.466 133.405   3
   0 -11  -4 683.054 158.267   4
   0  11  -3 1117.03 166.506   3
   0 -11  -3 1314.90 199.506   4
   0  11  -2 249.812 100.307   3
   0 -11  -2 153.431 94.9910   4
   0  11  -1 1318.65 190.615   3
   0 -11  -1 1344.41 194.366   4
   0 -12  -5 585.272 147.213   4
   0  12  -4 123.950 91.7971   3
   0 -12  -4 22.3768 91.4646   4
   0  12  -3 841.985 161.104   3
   0 -12  -3 798.606 178.939   4
   0  12  -2 421.861 125.018   3
   0 -12  -2 570.968 161.227   4
   0  12  -1 637.144 155.753   3
   0 -12  -1 768.028 166.776   4
   0 -12   0 996.449 184.116   4
   0  13  -2 653.999 160.072   3
   1   0 -17 828.512 181.743   4
   1   0 -16 220.669 137.505   4
   1   0 -15 3156.46 296.471   4
   1   0 -14-54.7242 83.8128   4
   1   0 -13 1630.19 201.501   4
   1   0 -12 20.8954 68.0791   4
   1   0 -11 5347.94 307.788   4
   1   0 -10-12.4636 68.6091   4
   1   0  -9 2818.50 202.958   4
   1   0  -8-19.4143 56.2922   4
   1   0  -7 4948.15 227.996   4
   1   0  -6 1.28798 48.5889   4
   1   0  -5 26501.4 431.098   4
   1   0  -4 39.0610 41.3010   4
   1   0  -3 15828.8 253.595   4
   1   0  -2-7.19071 23.0074   4
   1   0   1 26132.7 211.968   4
   1   1 -17 246.252 143.022   4
   1  -1 -17 31.0926 116.080   4
   1   1 -16 1462.57 231.262   4
   1  -1 -16 1257.27 216.096   4
   1   1 -15 78.9268 87.2111   4
   1  -1 -15 19.1950 83.6594   4
   1   1 -14 514.919 136.884   4
   1  -1 -14 576.935 140.045   4
   1   1 -13 303.624 124.225   4
   1  -1 -13 108.155 80.0387   4
   1  -1 -12 4334.07 297.052   4
   1   1 -12 4363.68 302.236   4
   1   1 -11 147.926 83.8388   4
   1  -1 -11 61.3912 70.5659   4
   1  -1 -10 2361.92 197.346   4
   1   1 -10 2386.33 204.149   4
   1   1  -9 1116.71 137.441   4
   1  -1  -9 1027.56 127.609   4
   1   1  -8 4518.82 238.683   4
   1  -1  -8 4562.93 237.800   4
   1  -1  -7 506.700 31.3637   2
   1   1  -7 527.405 91.6044   4
   1  -1  -7 544.694 88.3371   4
   1   1  -6 1069.67 106.126   4
   1  -1  -6 1020.15 47.6177   2
   1  -1  -6 981.885 102.111   4
   1  -1  -5-3.88223 44.0451   4
   1   1  -5 17.4105 49.3485   4
   1  -1  -5 74.0618 23.5240   2
   1  -1  -4 3025.97 136.424   4
   1   1  -4 2967.66 141.728   4
   1   1  -3 662.351 66.7173   4
   1  -1  -3 670.180 61.4712   4
   1   1  -2 60848.1 455.069   3
   1  -1  -2 58334.1 422.213   4
   1  -1  -1 475.194 34.6192   4
   1   1  -1 461.808 43.2631   3
   1   1   0 8184.80 150.163   3
   1  -1   5 75.0837 20.4620   2
   1  -1   6 7938.14 127.075   2
   1   2 -16 9.84615 99.1012   4
   1  -2 -16-51.6232 107.315   4
   1   2 -15 524.365 152.595   4
   1  -2 -15 555.946 137.878   4
   1   2 -14-76.2231 94.6689   4
   1  -2 -14 61.6474 91.0044   4
   1  -2 -13 1857.21 213.736   4
   1   2 -13 1426.93 198.971   4
   1   2 -12 70.0235 88.6327   4
   1  -2 -12 102.909 75.5634   4
   1   2 -11 8033.06 390.318   4
   1  -2 -11 8105.08 383.353   4
   1   2 -10 107.023 85.0260   4
   1  -2 -10 34.9875 60.3727   4
   1   2  -9 8225.62 354.459   4
   1  -2  -9 8386.05 347.196   4
   1   2  -8 59.4482 61.5836   4
   1  -2  -8 71.2765 61.9133   4
   1  -2  -7 9220.84 321.783   4
   1   2  -7 9329.78 329.149   4
   1  -2  -6 774.266 93.2970   4
   1  -2  -5 22469.5 425.279   4
   1   2  -4 331.876 66.6289   3
   1  -2  -4 134.694 44.9969   4
   1   2  -3 1810.16 107.565   3
   1  -2  -3 1663.34 100.848   4
   1   2  -2 2986.67 123.984   3
   1  -2  -2 3109.23 121.939   4
   1   2  -1 16530.8 185.424   1
   1   2  -1 15660.8 267.627   3
   1  -2  -1 16691.0 248.048   4
   1   2   0 1411.51 85.3222   3
   1  -2   0 1390.76 65.4615   3
   1   2   1 3367.70 133.242   3
   1  -2   1 2988.65 92.7005   3
   1  -3 -16 1464.64 223.742   4
   1  -3 -15 129.673 103.083   4
   1  -3 -14 1790.43 219.160   4
   1  -3 -13 358.939 111.144   4
   1  -3 -12 1920.36 208.312   4
   1  -3 -11 91.9665 83.2169   4
   1  -3 -10 2814.59 222.027   4
   1  -3  -9 30.9670 59.9128   4
   1  -3  -8 2424.68 184.399   4
   1   3  -8 2711.89 190.893   3
   1   3  -7 944.169 116.789   3
   1  -3  -7 793.897 108.072   4
   1   3  -6 17330.8 404.300   3
   1  -3  -6 17217.6 426.386   4
   1   3  -5 3480.95 179.858   3
   1  -3  -5 3321.58 178.408   4
   1   3  -4 6319.30 221.584   3
   1  -3  -4 6070.06 220.898   4
   1  -3  -3 99.9672 49.3676   4
   1   3  -3 127.376 46.1116   3
   1   3  -2 4357.01 93.2918   1
   1   3  -2 4280.71 171.391   3
   1  -3  -2 4446.60 169.050   4
   1   3  -1 9115.33 244.763   3
   1   3   0 15859.0 322.377   3
   1   3   1 5826.50 203.049   3
   1   4 -17 1215.33 208.530   3
   1   4 -16 695.967 172.413   3
   1  -4 -16 416.863 151.730   4
   1   4 -15 695.444 156.836   3
   1  -4 -15 617.915 147.580   4
   1   4 -14 672.027 154.484   3
   1  -4 -14 389.937 133.866   4
   1  -4 -13 1568.80 203.724   4
   1   4 -13 1768.47 204.267   3
   1   4 -12 519.425 131.146   3
   1  -4 -12 412.599 124.331   4
   1   4 -11 1515.27 181.988   3
   1  -4 -11 1460.20 183.442   4
   1   4 -10 1270.23 159.182   3
   1  -4 -10 1165.17 157.688   4
   1   4  -9 770.777 123.690   3
   1  -4  -9 608.419 113.985   4
   1   4  -8 222.701 80.3695   3
   1  -4  -8 118.122 70.4538   4
   1  -4  -7 10500.0 372.978   4
   1   4  -7 10466.8 356.697   3
   1   4  -6 1211.42 123.358   3
   1  -4  -6 1213.23 124.625   4
   1   4  -5 5402.00 238.964   3
   1  -4  -5 5431.28 243.471   4
   1   4  -4 18301.3 410.913   3
   1  -4  -4 17990.7 417.231   4
   1   4  -3 10086.9 300.448   3
   1  -4  -3 10031.0 302.893   4
   1   4  -2 8146.49 263.930   3
   1  -4  -2 7523.71 249.682   4
   1   4  -1 14658.8 347.245   3
   1   4   0 1407.15 116.553   3
   1   4   1 18971.5 412.436   3
   1   5 -16 412.069 146.500   3
   1   5 -15 508.227 151.982   3
   1  -5 -15 390.012 141.617   4
   1   5 -14 157.520 99.1636   3
   1  -5 -14 355.839 128.765   4
   1   5 -13 29.6849 85.3536   3
   1  -5 -13 53.3864 98.6003   4
   1   5 -12 1399.62 180.418   3
   1  -5 -12 1416.54 190.924   4
   1   5 -11 158.790 91.0318   3
   1  -5 -11 213.652 102.291   4
   1   5 -10 1160.52 153.742   3
   1  -5 -10 1299.14 166.610   4
   1   5  -9 153.052 73.3332   3
   1  -5  -9 192.418 78.3005   4
   1  -5  -8 4626.12 278.160   4
   1   5  -8 4584.63 263.215   3
   1  -5  -7-19.8192 52.9078   4
   1   5  -7-44.0403 70.2311   3
   1  -5  -6 12987.2 415.620   4
   1   5  -6 13790.4 417.370   3
   1   5  -5 543.545 91.9196   3
   1  -5  -5 440.317 85.9073   4
   1   5  -4 6696.05 272.687   3
   1  -5  -4 6982.72 286.867   4
   1   5  -3 304.496 69.1610   3
   1  -5  -3 396.261 77.7473   4
   1   5  -2 17233.7 421.574   3
   1  -5  -2 18600.5 436.233   4
   1   5  -1 5740.19 245.950   3
   1   5   0 7206.28 277.390   3
   1   5   1 1582.72 137.711   3
   1   5   2 5732.29 258.602   3
   1   6 -16 64.3603 91.1047   3
   1   6 -15 856.971 169.223   3
   1  -6 -15 770.591 181.458   4
   1  -6 -14 320.491 130.902   4
   1   6 -14 275.656 118.030   3
   1  -6 -13 513.460 139.361   4
   1   6 -13 71.1634 75.3415   3
   1  -6 -12 325.169 109.184   4
   1   6 -12 251.023 102.079   3
   1  -6 -11 248.542 96.3466   4
   1   6 -11 259.798 91.7209   3
   1  -6 -10 1370.23 182.164   4
   1   6 -10 1286.85 165.856   3
   1   6  -9 1977.14 192.044   3
   1  -6  -9 2064.18 210.207   4
   1  -6  -8 34.4551 61.1417   4
   1   6  -8 12.1503 58.0305   3
   1   6  -7 4379.80 262.897   3
   1  -6  -7 4245.85 267.142   4
   1   6  -6 994.503 128.471   3
   1  -6  -6 918.078 127.711   4
   1   6  -5 7365.68 317.798   3
   1  -6  -5 7041.02 321.774   4
   1   6  -4 50.5967 45.6107   3
   1  -6  -4 83.0678 57.0040   4
   1   6  -3 3342.57 207.793   3
   1  -6  -3 3517.83 219.018   4
   1   6  -2 331.201 77.3963   3
   1  -6  -2 335.333 81.4787   4
   1   6  -1 1866.22 160.310   3
   1   6   0 1827.01 159.641   3
   1   6   1 5843.22 279.031   3
   1   6   2 182.363 75.7506   3
   1   7 -15 89.4586 92.1817   3
   1  -7 -14 469.971 152.404   4
   1   7 -14 745.194 163.859   3
   1  -7 -13 103.644 104.862   4
   1   7 -13 254.724 102.963   3
   1  -7 -12 1249.80 193.174   4
   1   7 -12 1394.95 194.007   3
   1  -7 -11 981.990 168.208   4
   1   7 -11 934.564 157.947   3
   1  -7 -10 3515.16 292.533   4
   1   7 -10 4174.63 295.699   3
   1   7  -9 1488.14 184.650   3
   1  -7  -9 1309.06 178.781   4
   1   7  -8 3721.47 264.447   3
   1  -7  -8 3272.51 261.018   4
   1   7  -7 3067.36 234.863   3
   1  -7  -7 3151.79 246.867   4
   1   7  -6 4022.67 259.951   3
   1  -7  -6 3583.06 256.484   4
   1   7  -5 854.014 123.368   3
   1  -7  -5 724.815 123.497   4
   1   7  -4 5948.52 302.612   3
   1  -7  -4 6336.73 319.754   4
   1   7  -3 460.757 100.285   3
   1  -7  -3 319.623 92.5538   4
   1   7  -2 1931.60 174.296   3
   1  -7  -2 2032.74 185.597   4
   1   7  -1 23.5000 51.8087   3
   1   7   0 5065.55 275.057   3
   1   7   1 1460.12 153.564   3
   1   8 -14 309.820 131.566   3
   1  -8 -13 545.801 148.553   4
   1   8 -13 850.596 172.601   3
   1  -8 -12 201.492 109.556   4
   1   8 -12 203.481 104.551   3
   1   8 -11 1830.90 217.187   3
   1  -8 -11 1814.13 228.354   4
   1  -8 -10 746.259 155.533   4
   1   8 -10 756.905 142.702   3
   1   8  -9 761.746 142.081   3
   1  -8  -9 1179.11 180.078   4
   1   8  -8 73.9472 82.2836   3
   1  -8  -8-18.1193 70.0497   4
   1   8  -7 860.714 139.289   3
   1  -8  -7 814.019 145.155   4
   1   8  -6 2181.81 204.794   3
   1  -8  -6 2054.47 207.931   4
   1   8  -5 135.529 67.9751   3
   1  -8  -5 142.621 78.7335   4
   1   8  -4 326.513 93.8038   3
   1  -8  -4 394.927 104.392   4
   1   8  -3 2377.67 207.402   3
   1  -8  -3 2632.90 220.917   4
   1   8  -2 431.181 103.921   3
   1  -8  -2 437.523 102.754   4
   1   8  -1 5765.04 315.317   3
   1   8   0 9427.17 401.868   3
   1   8   1 2157.09 205.298   3
   1  -9 -12 502.117 141.178   4
   1   9 -12 857.464 176.230   3
   1   9 -11 439.419 134.187   3
   1  -9 -11 323.214 127.850   4
   1   9 -10 907.575 164.063   3
   1  -9 -10 949.655 172.185   4
   1   9  -9 231.390 94.6231   3
   1  -9  -9 47.4890 83.9484   4
   1   9  -8 1211.87 174.407   3
   1  -9  -8 1024.15 166.095   4
   1   9  -7 206.752 93.6110   3
   1  -9  -7 211.943 104.554   4
   1   9  -6 2175.09 218.812   3
   1  -9  -6 1868.92 213.737   4
   1   9  -5 911.072 145.207   3
   1  -9  -5 697.315 145.749   4
   1   9  -4 2340.21 222.057   3
   1  -9  -4 2729.14 244.981   4
   1   9  -3 346.334 98.2608   3
   1  -9  -3 232.017 98.6022   4
   1   9  -2 1059.85 153.724   3
   1  -9  -2 1113.92 158.587   4
   1   9  -1 3280.38 260.003   3
   1   9   0 2839.61 239.195   3
   1   9   1 3888.25 285.530   3
   1  10 -11 253.871 116.852   3
   1  10 -10 635.374 147.836   3
   1 -10 -10 610.891 153.912   4
   1  10  -9 688.174 146.926   3
   1 -10  -9 433.235 127.067   4
   1  10  -8 784.522 162.045   3
   1 -10  -8 510.928 126.363   4
   1  10  -7 1280.60 186.613   3
   1 -10  -7 1310.99 195.465   4
   1  10  -6 648.614 142.572   3
   1 -10  -6 650.444 138.312   4
   1  10  -5 765.315 148.782   3
   1 -10  -5 764.172 154.722   4
   1  10  -4 1818.60 210.692   3
   1 -10  -4 1751.29 214.516   4
   1  10  -3 1921.76 214.521   3
   1 -10  -3 1822.92 214.664   4
   1  10  -2 1251.55 177.859   3
   1 -10  -2 1263.20 186.057   4
   1  10  -1 2150.34 227.318   3
   1 -10  -1 2073.30 221.082   4
   1  10   0 1895.37 214.648   3
   1  11  -9 808.218 170.139   3
   1 -11  -9 789.048 174.528   4
   1  11  -8 596.504 147.610   3
   1 -11  -8 444.133 141.145   4
   1  11  -7 841.614 165.218   3
   1 -11  -7 907.603 172.901   4
   1  11  -6 535.706 134.500   3
   1 -11  -6 510.875 133.998   4
   1  11  -5 1699.03 216.907   3
   1 -11  -5 1106.27 190.887   4
   1  11  -4 1193.58 191.955   3
   1 -11  -4 936.329 175.588   4
   1  11  -3 513.513 137.759   3
   1 -11  -3 450.880 120.686   4
   1  11  -2 577.407 139.299   3
   1 -11  -2 567.665 133.975   4
   1  11  -1 407.367 124.152   3
   1 -11  -1 366.899 115.899   4
   1  11   0 1567.93 208.909   3
   1  12  -7 145.795 95.9062   3
   1  12  -6 513.393 144.885   3
   1 -12  -6 382.742 159.705   4
   1  12  -5 574.825 150.648   3
   1 -12  -5 940.721 183.743   4
   1  12  -4 576.758 158.632   3
   1 -12  -4 273.230 123.835   4
   1  12  -3 497.089 140.407   3
   1 -12  -3 834.335 182.836   4
   1  12  -2 423.108 132.048   3
   1 -12  -2 451.010 142.976   4
   1  12  -1 618.480 154.051   3
   1 -12  -1 406.446 133.011   4
   1 -12   0 606.645 160.485   4
   1  13  -5 1029.32 195.570   3
   1  13  -4 266.188 112.308   3
   1  13  -3 1551.66 232.049   3
   1  13  -2 248.620 129.064   3
   1 -13   0 135.558 101.066   4
   2   0 -17 48.4044 111.999   4
   2   0 -16 1068.38 193.771   4
   2   0 -15 153.561 117.707   4
   2   0 -14 1716.26 213.770   4
   2   0 -13 66.5537 95.4059   4
   2   0 -12 5517.04 330.544   4
   2   0 -11-31.6027 74.5466   4
   2   0 -10 6538.00 318.701   4
   2   0  -9 3.86328 58.0274   4
   2   0  -8 1206.27 128.414   4
   2   0  -7-32.1673 60.0894   4
   2   0  -6 19190.7 399.503   4
   2   0  -5-7.61380 37.5630   4
   2   0  -4 7647.10 205.236   4
   2   0  -3 29.3490 32.5147   4
   2   0  -2 23838.9 248.030   4
   2   0  -1 13.6482 20.5213   3
   2   0   0 18937.3 182.203   3
   2   0   1 7.88151 17.5536   4
   2   1 -17 391.568 131.478   4
   2  -1 -17 552.447 155.766   4
   2   1 -16 342.830 140.028   4
   2  -1 -16 259.384 118.638   4
   2   1 -15 244.101 127.197   4
   2  -1 -15 212.161 117.812   4
   2   1 -14 216.331 109.369   4
   2  -1 -14 57.1598 91.1350   4
   2   1 -13 3017.60 267.891   4
   2  -1 -13 2837.06 251.583   4
   2   1 -12 1473.02 183.504   4
   2  -1 -12 1204.02 162.454   4
   2   1 -11 5047.90 302.628   4
   2  -1 -11 5008.85 294.966   4
   2   1 -10-34.1589 73.3264   4
   2  -1 -10 87.0057 65.8217   4
   2   1  -9 3624.97 232.081   4
   2  -1  -9 3548.31 223.383   4
   2   1  -8 208.227 76.7848   4
   2  -1  -8 214.289 65.8258   4
   2   1  -7 10652.4 335.225   4
   2  -1  -7 10360.0 319.926   4
   2   1  -6 439.611 75.3031   4
   2  -1  -6 512.689 79.0589   4
   2  -1  -5 13992.7 310.798   4
   2   1  -5 14646.1 334.386   4
   2   1  -4-12.0853 41.2519   4
   2  -1  -4-5.55646 33.7942   4
   2  -1  -3 6883.42 169.408   4
   2   1  -3 7343.47 192.540   3
   2  -1  -2 34368.9 301.203   4
   2   1  -2 34292.2 381.778   3
   2   1  -1 38096.9 375.400   3
   2  -1  -1 38409.9 233.354   4
   2   1   0 2788.72 104.981   3
   2   1   1 22628.2 304.457   3
   2  -1   1 22809.5 224.787   4
   2  -2 -17 325.666 134.440   4
   2   2 -16 1006.65 202.566   4
   2  -2 -16 1492.30 224.335   4
   2   2 -15 200.693 113.917   4
   2  -2 -15 242.992 119.221   4
   2   2 -14 836.617 169.669   4
   2  -2 -14 673.743 157.665   4
   2   2 -13 78.4400 88.2458   4
   2  -2 -13 188.283 101.422   4
   2   2 -12 2607.60 238.062   4
   2  -2 -12 2731.98 237.875   4
   2   2 -11 522.693 121.839   4
   2  -2 -11 640.179 124.965   4
   2  -2 -10 6668.19 324.538   4
   2   2 -10 7084.31 346.754   4
   2   2  -9 86.4561 66.0840   4
   2  -2  -9 14.2116 50.8553   4
   2  -2  -8 6699.32 286.301   4
   2   2  -8 6838.98 299.844   4
   2  -2  -7 1832.55 144.782   4
   2  -2  -6 16809.2 390.046   4
   2   2  -5 1378.48 115.491   3
   2  -2  -5 1168.58 101.021   4
   2   2  -4 2489.26 138.603   3
   2  -2  -4 2421.82 125.133   4
   2   2  -3 1250.17 95.5263   3
   2  -2  -3 1178.09 81.2378   4
   2   2  -2 17611.9 317.446   3
   2  -2  -2 17952.1 267.758   4
   2   2  -1 368.242 55.4960   3
   2  -2  -1 256.974 39.5764   4
   2   2   0 2626.48 122.909   3
   2  -2   0 2834.21 73.8066   3
   2   2   1 13395.2 282.369   3
   2  -2   1 13651.3 153.534   3
   2   3 -17 1325.79 226.661   3
   2  -3 -16 39.7782 110.366   4
   2  -3 -15 1401.85 212.566   4
   2  -3 -14 425.993 128.844   4
   2  -3 -13 2787.56 254.938   4
   2  -3 -12 350.498 108.375   4
   2  -3 -11 8949.26 402.912   4
   2  -3 -10 764.448 122.987   4
   2  -3  -9 5082.36 276.844   4
   2   3  -9 5385.69 279.704   3
   2   3  -8 289.118 89.8722   3
   2  -3  -8 50.9537 55.1112   4
   2   3  -7 8060.55 303.971   3
   2  -3  -7 8346.24 309.683   4
   2   3  -6 3529.25 197.860   3
   2  -3  -6 3588.79 194.029   4
   2   3  -5 7624.43 267.222   3
   2  -3  -5 7952.07 263.277   4
   2   3  -4 1992.24 135.291   3
   2  -3  -4 1941.05 124.439   4
   2   3  -3 5886.77 217.590   3
   2  -3  -3 5673.73 194.119   4
   2   3  -2 16105.3 346.091   3
   2  -3  -2 16119.9 305.694   4
   2   3  -1 29364.1 463.748   3
   2   3   0 4272.91 183.684   3
   2   3   1 5701.82 212.850   3
   2   4 -17 602.455 173.200   3
   2   4 -16 1522.81 221.250   3
   2  -4 -16 1332.90 219.762   4
   2   4 -15 549.881 152.402   3
   2  -4 -15 208.871 114.780   4
   2  -4 -14 2005.48 232.806   4
   2   4 -14 1917.78 225.150   3
   2   4 -13 376.505 127.849   3
   2  -4 -13 107.590 81.1757   4
   2   4 -12 607.415 139.568   3
   2  -4 -12 382.745 112.551   4
   2   4 -11 453.153 118.926   3
   2  -4 -11 193.265 87.5339   4
   2   4 -10 3244.97 240.909   3
   2  -4 -10 2909.23 232.503   4
   2   4  -9 428.190 101.253   3
   2  -4  -9 144.802 68.6797   4
   2   4  -8 2688.26 199.382   3
   2  -4  -8 2376.21 186.492   4
   2   4  -7 1427.94 142.864   3
   2  -4  -7 1384.95 138.303   4
   2   4  -6 3156.26 194.472   3
   2  -4  -6 3477.17 200.854   4
   2  -4  -5 135.358 58.3879   4
   2   4  -5 31.1798 57.8854   3
   2   4  -4 17312.8 421.735   3
   2  -4  -4 17183.1 397.477   4
   2   4  -3 4990.06 222.016   3
   2  -4  -3 4812.11 205.045   4
   2   4  -2 6183.69 240.958   3
   2  -4  -2 5502.45 212.262   4
   2   4  -1 10287.8 308.687   3
   2   4   0 27803.5 512.493   3
   2   4   1 60.5122 55.2267   3
   2   4   2 4486.55 221.419   3
   2   5 -16 218.159 126.579   3
   2  -5 -16 384.970 152.775   4
   2   5 -15 2160.29 255.242   3
   2  -5 -15 1968.72 250.278   4
   2   5 -14 70.7295 89.2654   3
   2  -5 -14 89.7818 85.2817   4
   2   5 -13-11.1513 77.3577   3
   2  -5 -13 152.996 93.9622   4
   2   5 -12 1231.08 174.569   3
   2  -5 -12 1102.85 169.410   4
   2   5 -11 317.866 102.135   3
   2  -5 -11 329.822 102.611   4
   2   5 -10 48.1147 77.0088   3
   2  -5 -10 55.4341 71.2037   4
   2   5  -9 1985.12 189.348   3
   2  -5  -9 1978.24 192.830   4
   2  -5  -8 13.4240 56.9651   4
   2   5  -8-75.7041 76.0207   3
   2   5  -7 4273.54 251.071   3
   2  -5  -7 4559.23 258.670   4
   2   5  -6 2768.20 199.646   3
   2  -5  -6 2397.94 178.969   4
   2   5  -5 12514.7 395.758   3
   2  -5  -5 12651.4 386.683   4
   2   5  -4 89.7461 58.6925   3
   2  -5  -4 4.80689 50.0490   4
   2   5  -3 9071.58 327.686   3
   2  -5  -3 9066.39 308.563   4
   2   5  -2 2920.94 186.646   3
   2  -5  -2 2971.78 172.904   4
   2   5  -1 8185.26 304.325   3
   2   5   0 1141.86 123.668   3
   2   5   1 8172.72 313.147   3
   2   5   2 1807.68 159.375   3
   2   6 -16 526.828 159.268   3
   2  -6 -15 510.191 151.724   4
   2   6 -15 535.750 148.261   3
   2  -6 -14 761.036 167.407   4
   2   6 -14 616.778 145.553   3
   2  -6 -13 128.038 99.6936   4
   2   6 -13 446.235 123.921   3
   2  -6 -12 1190.12 189.724   4
   2   6 -12 1075.96 169.880   3
   2   6 -11 2087.60 219.831   3
   2  -6 -11 2149.73 225.056   4
   2  -6 -10 1667.68 190.706   4
   2   6 -10 1667.31 190.917   3
   2  -6  -9 802.329 134.932   4
   2   6  -9 539.133 118.375   3
   2   6  -8 1879.23 184.340   3
   2  -6  -8 2175.46 202.957   4
   2   6  -7 1308.75 155.367   3
   2  -6  -7 1208.13 144.802   4
   2   6  -6 9574.61 384.964   3
   2  -6  -6 9681.46 379.024   4
   2   6  -5 186.719 71.0527   3
   2  -6  -5 84.2212 57.9300   4
   2   6  -4 6483.54 302.036   3
   2  -6  -4 6660.01 297.659   4
   2   6  -3 50.8491 60.3160   3
   2  -6  -3 27.6035 46.6266   4
   2   6  -2 2341.09 181.860   3
   2  -6  -2 2196.87 169.067   4
   2   6  -1 813.125 116.225   3
   2   6   0 11217.1 389.469   3
   2   6   1 543.316 103.163   3
   2   6   2 802.872 119.799   3
   2   7 -15 886.698 182.081   3
   2  -7 -14 83.2785 75.1988   4
   2   7 -14-101.388 132.369   3
   2  -7 -13 1485.33 218.140   4
   2   7 -13 1099.45 183.862   3
   2  -7 -12 379.996 129.918   4
   2   7 -12 406.203 102.989   3
   2   7 -11 1810.66 211.763   3
   2  -7 -11 1382.52 194.796   4
   2  -7 -10 245.511 96.1419   4
   2   7 -10 352.653 104.890   3
   2   7  -9 3392.87 268.941   3
   2  -7  -9 3308.49 267.383   4
   2  -7  -8 3232.82 252.338   4
   2   7  -8 3365.10 259.868   3
   2   7  -7 3737.97 265.618   3
   2  -7  -7 3409.67 251.284   4
   2   7  -6 1451.97 164.034   3
   2  -7  -6 1413.90 161.882   4
   2   7  -5 3092.44 232.718   3
   2  -7  -5 2959.23 222.678   4
   2   7  -4 726.589 121.267   3
   2  -7  -4 554.176 102.238   4
   2   7  -3 2906.29 216.912   3
   2  -7  -3 3015.96 215.458   4
   2  -7  -2 1122.91 132.501   4
   2   7  -2 1063.45 140.230   3
   2   7  -1 3541.49 237.679   3
   2   7   0 1306.21 151.526   3
   2   7   1 5019.72 288.631   3
   2   7   2 1488.72 172.425   3
   2   8 -14 806.810 175.208   3
   2  -8 -13 136.781 120.659   4
   2   8 -13-50.3490 92.8583   3
   2  -8 -12 825.520 167.933   4
   2   8 -12 937.715 164.931   3
   2  -8 -11 263.458 119.230   4
   2   8 -11 383.428 125.045   3
   2  -8 -10 1455.49 195.747   4
   2   8 -10 1419.55 192.520   3
   2   8  -9 1386.37 184.844   3
   2  -8  -9 1191.89 174.866   4
   2   8  -8 2968.85 256.530   3
   2  -8  -8 2740.47 247.470   4
   2   8  -7 1539.14 188.052   3
   2  -8  -7 1311.81 166.484   4
   2   8  -6 1734.19 193.593   3
   2  -8  -6 1574.54 184.960   4
   2   8  -5 902.966 137.813   3
   2  -8  -5 740.781 133.763   4
   2   8  -4 1102.81 153.277   3
   2  -8  -4 1211.59 156.970   4
   2   8  -3 739.471 126.185   3
   2  -8  -3 799.267 130.339   4
   2   8  -2 1482.22 174.836   3
   2  -8  -2 1151.06 157.853   4
   2   8  -1 457.559 108.524   3
   2   8   0 6687.67 352.506   3
   2   8   1 1615.21 188.662   3
   2   9 -14 155.762 104.152   3
   2   9 -13 349.230 119.780   3
   2  -9 -12 246.794 124.833   4
   2   9 -12 165.172 112.282   3
   2  -9 -11 1135.14 191.774   4
   2   9 -11 1103.54 186.097   3
   2   9 -10 196.446 100.578   3
   2  -9 -10 180.924 96.3377   4
   2   9  -9 1381.32 197.846   3
   2  -9  -9 1153.42 181.166   4
   2   9  -8 461.234 130.458   3
   2  -9  -8 583.668 128.860   4
   2   9  -7 226.935 97.5351   3
   2  -9  -7 269.299 103.933   4
   2   9  -6 205.497 98.3525   3
   2  -9  -6 229.695 101.541   4
   2   9  -5 2738.26 249.839   3
   2  -9  -5 2857.12 252.730   4
   2   9  -4 216.049 95.1311   3
   2  -9  -4 252.389 95.9029   4
   2   9  -3 1121.14 163.246   3
   2  -9  -3 1186.91 168.788   4
   2   9  -2 367.836 114.226   3
   2  -9  -2 465.932 124.514   4
   2   9  -1 1510.76 188.760   3
   2   9   0 66.3635 70.7960   3
   2   9   1 351.776 106.837   3
   2  10 -12 598.830 147.556   3
   2  10 -11 452.844 142.474   3
   2 -10 -11 613.144 164.227   4
   2  10 -10 1208.43 202.604   3
   2 -10 -10 1003.79 185.533   4
   2  10  -9 537.558 139.603   3
   2 -10  -9 632.802 151.539   4
   2  10  -8 1039.94 174.792   3
   2 -10  -8 972.754 170.843   4
   2  10  -7 1434.12 199.615   3
   2 -10  -7 1357.93 199.580   4
   2  10  -6 1828.47 219.294   3
   2 -10  -6 1913.80 222.358   4
   2 -10  -5 1606.97 202.460   4
   2  10  -5 1377.03 193.180   3
   2  10  -4 1641.75 207.854   3
   2 -10  -4 1467.46 197.696   4
   2  10  -3 1629.84 207.271   3
   2 -10  -3 1300.54 186.916   4
   2  10  -2 2519.72 250.080   3
   2 -10  -2 1687.27 203.320   4
   2  10  -1 2865.96 267.085   3
   2 -10  -1 2831.59 260.000   4
   2  10   0 583.342 137.365   3
   2  10   1 2561.74 263.350   3
   2  11 -11 80.0197 83.8735   3
   2  11 -10 732.607 165.926   3
   2  11  -9 513.482 153.584   3
   2 -11  -9 462.806 154.345   4
   2  11  -8 284.739 109.835   3
   2 -11  -8 208.645 91.3368   4
   2  11  -7 525.770 139.573   3
   2 -11  -7 756.173 161.651   4
   2  11  -6 1256.68 199.877   3
   2 -11  -6 1183.64 195.762   4
   2  11  -5 560.968 143.657   3
   2 -11  -5 613.811 148.161   4
   2  11  -4 1310.84 197.105   3
   2 -11  -4 802.346 161.890   4
   2  11  -3 1179.88 185.977   3
   2 -11  -3 1012.95 179.809   4
   2  11  -2 606.159 147.369   3
   2 -11  -2 399.540 124.230   4
   2  11  -1 863.410 163.417   3
   2 -11  -1 681.187 145.372   4
   2  11   0 578.263 144.422   3
   2  12  -8 575.614 147.837   3
   2  12  -7 735.088 161.856   3
   2 -12  -7 757.272 181.782   4
   2  12  -6 588.181 169.289   3
   2 -12  -6 275.793 111.849   4
   2  12  -5 1819.37 244.468   3
   2 -12  -5 1735.56 243.740   4
   2  12  -4 270.240 118.794   3
   2 -12  -4 104.224 103.760   4
   2  12  -3 555.791 151.658   3
   2 -12  -3 769.967 166.131   4
   2  12  -2 1329.44 204.861   3
   2 -12  -2 1450.93 214.397   4
   2  12  -1 426.541 129.060   3
   2 -12  -1 552.925 145.950   4
   2 -12   0 504.054 144.131   4
   2  13  -4 365.447 132.820   3
   2  13  -3 622.071 165.377   3
   2  13  -2 1404.58 227.297   3
   2 -13  -2 1249.17 217.307   4
   2  13  -1 528.139 146.094   3
   2 -13  -1 349.395 149.365   4
   2 -13   0 1051.97 200.511   4
   2 -13   1 305.223 131.368   4
   3   0 -17 1050.50 208.865   4
   3   0 -16 19.7518 107.506   4
   3   0 -15 2087.72 246.856   4
   3   0 -14-30.3139 82.9977   4
   3   0 -13 1827.47 207.662   4
   3   0 -12-26.5341 82.9262   4
   3   0 -11 5238.98 304.186   4
   3   0 -10 43.9588 70.6472   4
   3   0  -9 9977.39 361.339   4
   3   0  -8 42.9457 50.1674   4
   3   0  -7 26009.6 505.192   4
   3   0  -6-8.56435 46.0068   4
   3   0  -5 1268.95 99.0270   4
   3   0  -4 18.8971 33.0645   4
   3   0  -3 20362.3 282.772   4
   3   0  -2 106.840 38.3961   3
   3   0  -1 18136.3 229.403   3
   3   0   0 13.0044 21.8760   3
   3   0   1 13920.7 187.817   4
   3   1 -17 23.7410 113.422   4
   3  -1 -17 142.607 122.574   4
   3   1 -16 571.160 159.217   4
   3  -1 -16 767.911 166.897   4
   3   1 -15 225.241 126.771   4
   3  -1 -15 254.674 119.313   4
   3   1 -14 880.800 168.717   4
   3  -1 -14 808.349 161.282   4
   3  -1 -13 1657.72 196.152   4
   3   1 -13 1545.38 190.111   4
   3  -1 -12 3009.68 246.054   4
   3   1 -12 3140.39 253.863   4
   3   1 -11 69.7900 85.2047   4
   3  -1 -11-19.4535 74.1454   4
   3   1 -10 1055.22 145.010   4
   3  -1 -10 1048.63 133.832   4
   3   1  -9 67.1998 71.1576   4
   3  -1  -9 23.2979 50.4235   4
   3   1  -8 11627.8 374.487   4
   3  -1  -8 12197.9 371.283   4
   3   1  -7 282.985 74.0495   4
   3  -1  -7 302.898 66.5436   4
   3   1  -6 14063.3 351.830   4
   3  -1  -6 13882.3 334.215   4
   3   1  -5 2089.72 133.345   4
   3  -1  -5 2040.12 120.145   4
   3  -1  -4 8268.91 205.330   4
   3   1  -4 8277.58 232.961   3
   3  -1  -3 7689.66 166.942   4
   3   1  -3 7767.01 213.044   3
   3  -1  -2 11139.7 155.047   4
   3   1  -2 10659.5 233.204   3
   3   1  -1-2.12161 30.8521   3
   3   1   0 7033.21 184.812   3
   3   1   1 64537.1 568.431   3
   3  -1   1 65855.5 378.709   4
   3  -2 -17 608.600 160.708   4
   3  -2 -16 1.47446 97.9406   4
   3   2 -15 1172.29 198.894   4
   3  -2 -15 1122.45 190.201   4
   3   2 -14 401.201 124.733   4
   3  -2 -14 312.005 114.597   4
   3  -2 -13 3645.19 284.310   4
   3   2 -13 3426.67 283.348   4
   3   2 -12 160.494 101.635   4
   3  -2 -12-50.0359 62.2507   4
   3   2 -11 2147.77 204.737   4
   3  -2 -11 1965.53 193.512   4
   3   2 -10 98.9159 84.0111   4
   3  -2 -10 25.2149 64.8262   4
   3  -2  -9 3411.86 216.648   4
   3  -2  -8 1331.26 133.430   4
   3  -2  -7 16314.0 408.662   4
   3   2  -6 614.910 95.9392   3
   3  -2  -6 286.045 60.5873   4
   3   2  -5 10984.4 311.276   3
   3  -2  -5 10733.6 277.277   4
   3   2  -4 1480.33 116.364   3
   3  -2  -4 1574.73 98.6636   4
   3   2  -3 12156.1 297.590   3
   3  -2  -3 12202.6 235.839   4
   3   2  -2 70.1148 43.0373   3
   3  -2  -2 29.1550 24.0550   4
   3   2  -1 10556.0 261.277   3
   3  -2  -1 10352.2 168.788   4
   3   2   0 3092.54 144.983   3
   3   2   1 23467.9 398.274   3
   3   3 -17 576.145 176.489   3
   3  -3 -17-2.91565 114.456   4
   3  -3 -16 2100.13 262.176   4
   3   3 -16 2173.42 256.999   3
   3   3 -15 522.988 158.164   3
   3  -3 -15 121.464 91.8550   4
   3   3 -14 1387.70 199.323   3
   3  -3 -14 1536.88 205.545   4
   3   3 -13 538.779 144.708   3
   3  -3 -13 162.960 97.9367   4
   3  -3 -12 5260.56 321.959   4
   3   3 -12 5194.69 326.218   3
   3   3 -11 915.441 158.245   3
   3  -3 -11 255.307 78.6040   4
   3  -3 -10 4818.06 279.992   4
   3   3 -10 5413.38 297.865   3
   3   3  -9 170.700 94.6777   3
   3  -3  -9 18.9545 61.1075   4
   3  -3  -8 6615.01 290.549   4
   3   3  -8 7100.04 308.118   3
   3   3  -7 3541.10 213.656   3
   3  -3  -7 3366.35 193.296   4
   3   3  -6 12095.6 367.258   3
   3  -3  -6 11559.9 332.252   4
   3  -3  -5 3794.07 179.226   4
   3   3  -5 3782.54 200.625   3
   3   3  -4 5715.58 232.934   3
   3  -3  -4 5567.56 198.084   4
   3   3  -3 8713.35 278.644   3
   3  -3  -3 8393.38 223.959   4
   3   3  -2 19786.7 407.520   3
   3  -3  -2 19897.2 322.176   4
   3   3  -1 167.875 54.0340   3
   3   3   0 14339.9 350.898   3
   3  -3   0 14711.0 200.367   3
   3  -3   1 669.598 42.7903   3
   3   3   1 699.397 88.0589   3
   3   3   2 13503.5 358.159   3
   3   4 -17 1080.75 209.603   3
   3   4 -16 836.592 181.118   3
   3  -4 -16 479.485 157.277   4
   3   4 -15 1083.88 186.224   3
   3  -4 -15 775.730 165.247   4
   3   4 -14 260.847 119.930   3
   3  -4 -14 164.685 102.772   4
   3  -4 -13 2781.38 256.014   4
   3   4 -13 3148.21 277.192   3
   3  -4 -12 1658.70 194.352   4
   3   4 -12 1995.42 217.726   3
   3  -4 -11 4385.32 293.372   4
   3   4 -11 4471.73 295.230   3
   3   4 -10 446.258 116.177   3
   3  -4 -10 168.072 79.8494   4
   3   4  -9 872.998 133.466   3
   3  -4  -9 1140.36 140.677   4
   3   4  -8 99.0666 63.7505   3
   3  -4  -8 69.1835 61.0873   4
   3   4  -7 4856.40 258.987   3
   3  -4  -7 5078.99 252.871   4
   3   4  -6 1486.35 142.891   3
   3  -4  -6 1504.00 132.802   4
   3   4  -5 2204.57 165.643   3
   3  -4  -5 2167.50 146.381   4
   3   4  -4 363.701 77.1994   3
   3  -4  -4 356.430 63.2723   4
   3   4  -3 5450.51 241.812   3
   3  -4  -3 4951.24 201.317   4
   3   4  -2 4903.65 228.177   3
   3  -4  -2 4941.47 188.145   4
   3   4  -1 35890.3 603.938   3
   3   4   0 198.587 67.5963   3
   3   4   1 5497.20 246.791   3
   3   4   2 716.725 100.252   3
   3   5 -16 274.278 126.828   3
   3  -5 -16 55.0544 88.8474   4
   3   5 -15 351.340 135.378   3
   3  -5 -15 292.669 122.133   4
   3   5 -14 614.419 139.640   3
   3  -5 -14 556.112 150.394   4
   3   5 -13 691.445 153.563   3
   3  -5 -13 1105.97 179.984   4
   3   5 -12 3077.88 266.837   3
   3  -5 -12 3377.19 277.163   4
   3   5 -11 1885.12 204.861   3
   3  -5 -11 1931.22 207.874   4
   3  -5 -10 238.598 84.1993   4
   3   5 -10 278.406 94.6656   3
   3  -5  -9 1090.25 144.068   4
   3   5  -9 773.207 128.238   3
   3   5  -8 2453.71 204.777   3
   3  -5  -8 2742.18 207.107   4
   3  -5  -7 443.520 93.5438   4
   3   5  -7 399.305 89.8400   3
   3   5  -6 2108.08 179.237   3
   3  -5  -6 1950.96 162.161   4
   3   5  -5 631.733 111.941   3
   3  -5  -5 496.363 86.2215   4
   3   5  -4 1366.01 139.590   3
   3  -5  -4 1690.44 136.460   4
   3   5  -3 3967.87 226.686   3
   3  -5  -3 4275.95 205.974   4
   3   5  -2 17476.8 466.486   3
   3  -5  -2 18384.5 413.692   4
   3   5  -1 3969.72 225.874   3
   3   5   0 5638.47 269.915   3
   3   5   1 1329.62 138.600   3
   3   5   2 2508.92 189.591   3
   3   6 -16-59.2128 104.198   3
   3  -6 -15 576.961 153.837   4
   3   6 -15 454.430 139.536   3
   3  -6 -14 217.691 110.934   4
   3   6 -14 26.4997 90.9360   3
   3  -6 -13 444.386 133.737   4
   3   6 -13 164.681 101.704   3
   3  -6 -12 159.756 85.5764   4
   3   6 -12 48.1891 88.7930   3
   3   6 -11 3862.59 297.682   3
   3  -6 -11 4062.85 300.072   4
   3  -6 -10 470.090 118.920   4
   3   6 -10 441.722 107.740   3
   3   6  -9 3857.12 275.280   3
   3  -6  -9 4097.49 277.866   4
   3  -6  -8 803.056 128.111   4
   3   6  -8 735.791 129.639   3
   3   6  -7 3038.51 230.915   3
   3  -6  -7 3301.22 230.379   4
   3   6  -6 42.0502 60.2993   3
   3  -6  -6 43.7226 52.2400   4
   3   6  -5 6688.65 323.850   3
   3  -6  -5 6717.34 298.221   4
   3   6  -4 41.8666 54.2942   3
   3  -6  -4 40.3716 51.6210   4
   3   6  -3 5759.19 292.797   3
   3  -6  -3 5544.43 258.381   4
   3   6  -2 676.305 114.094   3
   3  -6  -2 706.117 99.3649   4
   3   6  -1 11949.9 416.993   3
   3   6   0 1438.87 152.905   3
   3   6   1 287.939 82.9639   3
   3   6   2 106.819 73.1130   3
   3   7 -15-88.7148 126.608   3
   3  -7 -14 950.946 184.526   4
   3   7 -14 1053.25 193.176   3
   3  -7 -13 200.874 120.750   4
   3   7 -13 244.276 111.639   3
   3  -7 -12 1345.10 193.334   4
   3   7 -12 1472.52 204.783   3
   3  -7 -11 1363.64 189.339   4
   3   7 -11 1128.20 175.465   3
   3   7 -10 2512.51 243.860   3
   3  -7 -10 2482.37 237.363   4
   3  -7  -9 1273.35 172.927   4
   3   7  -9 1248.99 176.897   3
   3   7  -8 2322.73 222.611   3
   3  -7  -8 2137.16 201.953   4
   3   7  -7 2136.75 210.810   3
   3  -7  -7 2193.79 198.540   4
   3   7  -6 2759.84 228.971   3
   3  -7  -6 2760.55 215.029   4
   3   7  -5 1378.54 165.299   3
   3  -7  -5 1397.64 154.038   4
   3   7  -4 3514.32 247.910   3
   3  -7  -4 4031.18 246.659   4
   3   7  -3 929.489 138.055   3
   3  -7  -3 772.192 110.719   4
   3   7  -2 6427.95 333.215   3
   3  -7  -2 6703.85 309.538   4
   3   7  -1 3313.67 239.582   3
   3   7   0 9216.38 397.964   3
   3   7   1 1740.85 183.249   3
   3   7   2 2524.24 220.229   3
   3  -8 -14-17.5135 112.477   4
   3   8 -14 127.964 106.581   3
   3  -8 -13 636.747 154.747   4
   3   8 -13 873.086 174.570   3
   3  -8 -12 385.249 127.011   4
   3   8 -12 223.986 107.862   3
   3  -8 -11 1281.10 192.235   4
   3   8 -11 1369.16 197.119   3
   3  -8 -10 1316.86 190.607   4
   3   8 -10 1391.16 196.483   3
   3   8  -9 392.227 121.868   3
   3  -8  -9 302.115 106.286   4
   3   8  -8 195.000 93.5571   3
   3  -8  -8 284.663 100.033   4
   3   8  -7 1617.97 195.030   3
   3  -8  -7 1667.03 186.651   4
   3   8  -6 3773.72 282.832   3
   3  -8  -6 3553.25 261.622   4
   3   8  -5 1911.12 201.243   3
   3  -8  -5 1569.07 179.592   4
   3   8  -4 342.602 101.708   3
   3  -8  -4 376.150 93.2252   4
   3   8  -3 2249.51 216.514   3
   3  -8  -3 2121.26 194.863   4
   3   8  -2 806.818 138.858   3
   3  -8  -2 748.133 119.311   4
   3   8  -1 2147.56 210.156   3
   3   8   0 1384.14 173.731   3
   3   8   1 1470.43 183.807   3
   3   8   2 839.554 147.549   3
   3   9 -13 282.741 129.971   3
   3  -9 -12 394.766 133.108   4
   3   9 -12 720.584 167.962   3
   3  -9 -11 952.957 178.079   4
   3   9 -11 466.689 140.628   3
   3   9 -10 2387.40 261.137   3
   3  -9 -10 2154.87 242.669   4
   3   9  -9 237.164 113.317   3
   3  -9  -9 215.763 102.096   4
   3   9  -8 1143.79 178.481   3
   3  -9  -8 1277.42 180.434   4
   3   9  -7 385.529 113.483   3
   3  -9  -7 336.287 108.971   4
   3   9  -6 3509.73 287.882   3
   3  -9  -6 3007.79 258.379   4
   3   9  -5 903.510 155.435   3
   3  -9  -5 943.154 153.806   4
   3   9  -4 1333.30 187.019   3
   3  -9  -4 1003.56 148.736   4
   3   9  -3 131.264 87.3754   3
   3  -9  -3 27.8171 60.4299   4
   3   9  -2 1982.14 212.759   3
   3  -9  -2 2216.96 211.218   4
   3   9  -1 1979.18 215.052   3
   3  -9  -1 1603.75 179.095   4
   3   9   0 2928.40 261.795   3
   3   9   1 108.027 78.6336   3
   3  10 -12 640.019 159.290   3
   3  10 -11 467.316 144.642   3
   3 -10 -11 391.815 133.897   4
   3  10 -10 833.300 177.121   3
   3 -10 -10 688.208 160.255   4
   3  10  -9 1251.67 196.781   3
   3 -10  -9 1173.60 187.670   4
   3  10  -8 568.246 148.720   3
   3 -10  -8 553.248 143.884   4
   3  10  -7 2480.99 260.970   3
   3 -10  -7 2144.10 235.812   4
   3  10  -6 953.369 168.469   3
   3 -10  -6 1090.94 175.733   4
   3  10  -5 1489.87 203.717   3
   3 -10  -5 1405.53 187.762   4
   3  10  -4 1697.01 218.754   3
   3 -10  -4 1584.75 202.667   4
   3 -10  -3 1533.39 194.276   4
   3  10  -3 1304.52 189.544   3
   3  10  -2 682.979 147.748   3
   3 -10  -2 500.632 134.439   4
   3  10  -1 75.3789 83.7764   3
   3 -10  -1 114.943 77.7828   4
   3  10   0 2130.91 238.572   3
   3  10   1 662.530 151.820   3
   3  11 -10 491.138 155.428   3
   3  11  -9 772.463 177.423   3
   3 -11  -9 239.315 114.412   4
   3  11  -8 662.779 149.251   3
   3 -11  -8 547.452 142.504   4
   3  11  -7 485.988 147.780   3
   3 -11  -7 601.127 147.771   4
   3  11  -6 768.404 167.617   3
   3 -11  -6 820.876 165.360   4
   3  11  -5 684.788 159.113   3
   3 -11  -5 505.268 130.708   4
   3  11  -4 880.184 172.695   3
   3 -11  -4 926.239 172.422   4
   3  11  -3 784.302 163.074   3
   3 -11  -3 807.871 161.708   4
   3  11  -2 250.722 110.925   3
   3 -11  -2 382.276 115.350   4
   3  11  -1 2056.84 247.977   3
   3 -11  -1 2133.74 233.372   4
   3  11   0 1245.34 203.920   3
   3 -11   0 1408.76 190.917   4
   3  12  -8 128.121 116.053   3
   3  12  -7 478.024 156.750   3
   3 -12  -7 336.412 120.094   4
   3  12  -6 693.021 165.423   3
   3 -12  -6 463.130 154.648   4
   3  12  -5 735.652 167.625   3
   3 -12  -5 569.711 149.075   4
   3  12  -4 1207.46 210.452   3
   3 -12  -4 1062.77 189.644   4
   3  12  -3 389.299 129.353   3
   3 -12  -3 376.485 131.137   4
   3  12  -2 1949.15 256.334   3
   3 -12  -2 1790.45 235.964   4
   3  12  -1 483.662 149.792   3
   3 -12  -1 298.909 109.424   4
   3  12   0 1485.51 228.747   3
   3 -12   0 1146.88 201.365   4
   3 -13  -3 197.296 109.071   4
   3 -13  -2 323.524 159.460   4
   3 -13  -1 148.407 108.772   4
   3 -13   0 690.338 169.841   4
   3 -13   1 517.006 157.358   4
   4   0 -17 21.8674 98.4776   4
   4   0 -16 587.232 158.754   4
   4   0 -15 8.34175 94.8653   4
   4   0 -14 2569.64 256.158   4
   4   0 -13-20.7617 76.8134   4
   4   0 -12 3458.36 261.807   4
   4   0 -11 14.9126 74.9344   4
   4   0 -10 5008.86 276.390   4
   4   0  -9-24.8346 56.5067   4
   4   0  -8 20691.5 481.559   4
   4   0  -7-9.62960 44.1223   4
   4   0  -6 54443.6 662.865   4
   4   0  -5 7.22922 37.9436   4
   4   0  -4 17457.7 300.460   4
   4   0  -3 56.5862 41.7974   3
   4   0  -2 74.2038 31.3660   3
   4   0  -1 3.25805 23.1654   3
   4   0   0 48268.2 416.457   3
   4   1 -17 1281.76 218.763   4
   4  -1 -17 1186.98 209.249   4
   4   1 -16 358.591 143.038   4
   4  -1 -16 148.630 99.2825   4
   4   1 -15 1653.98 223.063   4
   4  -1 -15 1538.66 205.730   4
   4   1 -14 875.129 159.007   4
   4  -1 -14 862.474 157.861   4
   4   1 -13 2401.64 235.190   4
   4  -1 -13 2242.20 228.958   4
   4   1 -12 390.248 110.771   4
   4  -1 -12 416.012 111.011   4
   4   1 -11 2189.03 205.368   4
   4  -1 -11 1958.92 188.474   4
   4   1 -10 108.191 73.2390   4
   4  -1 -10 77.1659 67.6772   4
   4   1  -9 3177.98 213.215   4
   4  -1  -9 2992.54 198.868   4
   4   1  -8 180.415 71.2671   4
   4  -1  -8 16.6611 58.2878   4
   4   1  -7 10748.9 333.077   4
   4  -1  -7 10973.6 319.756   4
   4  -1  -6 999.761 96.9853   4
   4  -1  -5 5133.13 183.699   4
   4   1  -5 5062.13 208.131   3
   4   1  -4 43.2670 49.8629   3
   4  -1  -4 46.5575 31.1310   4
   4   1  -3 5793.75 195.366   3
   4  -1  -3 5637.05 139.663   4
   4  -1  -2 37.7719 14.0781   4
   4   1  -2 75.8923 37.2114   3
   4   1  -1 1262.10 88.7417   3
   4  -1  -1 1296.14 55.4975   3
   4   1   0 2115.00 112.180   3
   4   1   1 556.939 64.8869   3
   4  -1   1 638.633 39.5540   4
   4  -2 -17 115.864 120.713   4
   4  -2 -16 584.285 159.862   4
   4  -2 -15 48.1607 90.8387   4
   4  -2 -14 1663.56 205.514   4
   4  -2 -13 53.9949 73.6970   4
   4  -2 -12 2158.32 209.089   4
   4  -2 -11 8.73499 62.0425   4
   4  -2 -10 3815.52 241.475   4
   4  -2  -9 336.784 85.4404   4
   4  -2  -8 5585.63 253.428   4
   4   2  -8 6310.95 286.149   3
   4   2  -7 99.7829 72.5503   3
   4  -2  -7 22.7193 39.5305   4
   4  -2  -6 13418.5 332.676   4
   4   2  -6 13063.8 372.501   3
   4   2  -5 311.788 68.2145   3
   4  -2  -5 374.056 57.6901   4
   4   2  -4 18973.6 405.522   3
   4  -2  -4 19189.1 319.913   4
   4  -2  -3 213.083 35.8568   4
   4   2  -3 220.946 58.0304   3
   4   2  -2 13333.8 317.720   3
   4  -2  -2 14030.6 197.078   4
   4   2  -1 3375.27 161.499   3
   4  -2  -1 3130.59 81.3777   4
   4   2   0 13286.1 317.237   3
   4   2   1 3015.64 155.205   3
   4   3 -17 982.593 191.175   3
   4  -3 -17 634.279 172.630   4
   4   3 -16 385.122 153.198   3
   4  -3 -16-13.2651 97.1231   4
   4  -3 -15 1978.53 232.852   4
   4   3 -15 1878.44 230.582   3
   4   3 -14 497.347 147.634   3
   4  -3 -14 201.719 96.9234   4
   4  -3 -13 3529.33 276.935   4
   4   3 -13 3350.49 278.260   3
   4   3 -12 518.489 134.943   3
   4  -3 -12 481.771 116.312   4
   4  -3 -11 2598.39 217.021   4
   4   3 -11 3073.02 251.656   3
   4   3 -10 153.873 100.942   3
   4  -3 -10-50.4788 63.4199   4
   4   3  -9 2671.75 212.252   3
   4  -3  -9 2300.70 182.397   4
   4   3  -8 7466.30 324.126   3
   4  -3  -8 7266.57 298.493   4
   4   3  -7 5995.70 282.090   3
   4  -3  -7 6464.36 260.924   4
   4  -3  -6-5.06336 39.7531   4
   4   3  -6 10.9967 58.3073   3
   4   3  -5 5346.40 245.100   3
   4  -3  -5 5163.97 201.030   4
   4   3  -4 1031.36 111.687   3
   4  -3  -4 968.290 84.2104   4
   4   3  -3 19701.7 437.872   3
   4  -3  -3 19688.9 324.943   4
   4   3  -2 159.115 59.1613   3
   4  -3  -2 134.185 34.3524   4
   4  -3  -1 31525.7 298.534   3
   4   3  -1 33359.1 554.187   3
   4  -3  -1 32686.7 367.599   4
   4   3   0 48.4181 46.0553   3
   4   3   1 3652.88 192.426   3
   4   3   2 717.212 95.8275   3
   4   4 -17 271.065 148.222   3
   4   4 -16 1630.24 237.952   3
   4  -4 -16 1409.43 220.950   4
   4   4 -15 140.584 110.753   3
   4  -4 -15 0.61197 78.4128   4
   4  -4 -14 2210.79 239.077   4
   4   4 -14 1873.62 228.307   3
   4  -4 -13 2684.04 247.423   4
   4   4 -13 2611.99 254.208   3
   4  -4 -12 3115.25 257.183   4
   4   4 -12 3244.35 270.419   3
   4   4 -11 151.861 99.5381   3
   4  -4 -11 110.258 82.0960   4
   4   4 -10 6431.51 345.846   3
   4  -4 -10 5983.94 316.652   4
   4   4  -9 117.871 76.5197   3
   4  -4  -9 173.163 75.5199   4
   4   4  -8 2881.40 215.630   3
   4  -4  -8 3156.61 205.826   4
   4  -4  -7 620.550 95.5966   4
   4   4  -7 533.618 92.4342   3
   4   4  -6 1475.11 147.446   3
   4  -4  -6 1639.63 135.058   4
   4  -4  -5 168.528 50.8566   4
   4   4  -5 141.300 60.8539   3
   4   4  -4 4320.61 232.332   3
   4  -4  -4 3575.83 170.090   4
   4   4  -3 1624.51 144.055   3
   4  -4  -3 1628.71 112.351   4
   4   4  -2 8843.39 319.175   3
   4  -4  -2 8247.33 239.478   4
   4   4  -1 649.943 94.8350   3
   4   4   0 7470.38 292.419   3
   4  -4   1 77.9460 23.3495   3
   4   4   1-21.3137 51.2746   3
   4   4   2 9283.70 340.401   3
   4   5 -16 330.339 135.569   3
   4  -5 -16 417.546 130.094   4
   4   5 -15 650.734 154.685   3
   4  -5 -15 1003.86 190.662   4
   4   5 -14-57.8586 89.9798   3
   4  -5 -14 80.5431 83.6781   4
   4   5 -13 1121.73 178.959   3
   4  -5 -13 1303.61 184.665   4
   4   5 -12 869.355 154.147   3
   4  -5 -12 813.453 146.053   4
   4   5 -11 4041.13 298.025   3
   4  -5 -11 4290.42 294.694   4
   4  -5 -10 447.808 103.473   4
   4   5 -10 262.026 90.5724   3
   4   5  -9 5788.78 327.416   3
   4  -5  -9 5409.61 297.040   4
   4   5  -8 1660.48 177.959   3
   4  -5  -8 1642.20 159.497   4
   4   5  -7 2045.01 189.506   3
   4  -5  -7 2039.29 167.124   4
   4   5  -6 1248.64 148.944   3
   4  -5  -6 1081.09 119.069   4
   4   5  -5 3915.83 241.796   3
   4  -5  -5 4199.30 212.538   4
   4   5  -4 225.641 73.0458   3
   4  -5  -4 87.5736 45.2068   4
   4   5  -3 2630.97 195.378   3
   4  -5  -3 3015.51 168.268   4
   4   5  -2 2350.84 182.437   3
   4  -5  -2 2323.66 146.833   4
   4   5  -1 2845.99 201.195   3
   4   5   0 1222.16 138.139   3
   4   5   1 5439.97 276.798   3
   4   5   2 3764.47 238.633   3
   4   6 -16 1018.66 195.867   3
   4  -6 -15 65.4308 83.1285   4
   4   6 -15 22.6054 94.0040   3
   4  -6 -14 592.155 152.768   4
   4   6 -14 358.762 123.166   3
   4  -6 -13 28.1582 88.4424   4
   4   6 -13-42.1274 94.4837   3
   4  -6 -12 1703.70 210.359   4
   4   6 -12 1520.10 204.495   3
   4  -6 -11 75.1622 78.9101   4
   4   6 -11-36.2039 100.903   3
   4   6 -10 2655.59 245.910   3
   4  -6 -10 2953.01 242.292   4
   4  -6  -9 105.011 76.8471   4
   4   6  -9 18.1647 72.2413   3
   4   6  -8 2603.38 225.676   3
   4  -6  -8 2502.25 206.409   4
   4  -6  -7 90.9426 68.5359   4
   4   6  -7 140.514 68.9960   3
   4   6  -6 8168.48 379.254   3
   4  -6  -6 8337.34 335.109   4
   4   6  -5 1531.28 170.254   3
   4  -6  -5 1596.48 148.116   4
   4  -6  -4 989.640 115.727   4
   4   6  -4 1077.61 139.438   3
   4  -6  -3 853.226 107.251   4
   4   6  -3 725.815 123.176   3
   4   6  -2 9707.08 390.998   3
   4  -6  -2 9216.59 329.788   4
   4   6  -1 1591.45 167.673   3
   4   6   0 2942.04 222.221   3
   4   6   1 1433.70 158.835   3
   4   6   2 1007.32 142.807   3
   4  -7 -15 570.903 159.413   4
   4   7 -15 462.055 153.873   3
   4  -7 -14 396.640 141.646   4
   4   7 -14 120.211 110.251   3
   4  -7 -13 1387.70 210.037   4
   4   7 -13 1396.09 208.982   3
   4  -7 -12 1009.11 173.411   4
   4   7 -12 1052.98 181.334   3
   4   7 -11 2198.93 244.677   3
   4  -7 -11 1750.97 207.282   4
   4  -7 -10 166.583 87.0032   4
   4   7 -10 123.450 89.3035   3
   4   7  -9 1741.91 201.564   3
   4  -7  -9 1668.41 187.854   4
   4   7  -8 2683.67 243.044   3
   4  -7  -8 2396.59 214.432   4
   4   7  -7 3539.73 270.154   3
   4  -7  -7 3220.34 233.697   4
   4   7  -6 1556.60 180.680   3
   4  -7  -6 1550.25 162.925   4
   4   7  -5 4503.18 291.664   3
   4  -7  -5 4221.12 255.347   4
   4   7  -4 2108.92 203.455   3
   4  -7  -4 1977.35 172.988   4
   4   7  -3 5585.24 320.536   3
   4  -7  -3 5108.82 269.783   4
   4   7  -2 3430.93 255.920   3
   4  -7  -2 3490.22 217.064   4
   4   7  -1 8060.11 382.486   3
   4   7   0 446.332 106.826   3
   4   7   1 5991.65 339.360   3
   4   7   2 1216.74 166.680   3
   4  -8 -14 886.016 186.587   4
   4   8 -14 1159.54 212.959   3
   4  -8 -13-3.14819 73.1957   4
   4   8 -13 112.571 98.9516   3
   4  -8 -12 1129.50 185.005   4
   4   8 -12 1218.48 196.892   3
   4  -8 -11 710.877 152.648   4
   4   8 -11 502.229 147.707   3
   4  -8 -10 379.219 117.533   4
   4   8 -10 584.615 140.815   3
   4   8  -9 1202.99 183.659   3
   4  -8  -9 940.390 154.804   4
   4   8  -8 609.685 129.720   3
   4  -8  -8 609.834 123.195   4
   4   8  -7 1221.60 175.046   3
   4  -8  -7 1275.78 162.863   4
   4   8  -6 112.510 85.0573   3
   4  -8  -6 149.866 75.1329   4
   4   8  -5 574.954 127.698   3
   4  -8  -5 622.074 118.262   4
   4  -8  -4 1185.50 147.776   4
   4   8  -4 1173.20 165.423   3
   4   8  -3 2474.86 232.241   3
   4  -8  -3 2136.73 189.395   4
   4   8  -2 2534.50 232.552   3
   4  -8  -2 2624.62 211.127   4
   4   8  -1 1070.26 162.018   3
   4   8   0 1343.75 175.626   3
   4   8   1 30.7342 61.6792   3
   4   8   2 1190.65 177.004   3
   4  -9 -13 312.005 125.972   4
   4   9 -13 413.558 144.212   3
   4  -9 -12 475.258 139.936   4
   4   9 -12 659.011 165.527   3
   4  -9 -11 947.872 175.167   4
   4   9 -11 1119.74 192.280   3
   4   9 -10 668.957 152.934   3
   4  -9 -10 731.493 151.777   4
   4   9  -9 1034.43 182.495   3
   4  -9  -9 1399.42 190.026   4
   4   9  -8 1207.84 181.365   3
   4  -9  -8 1190.73 172.776   4
   4   9  -7 4758.51 346.763   3
   4  -9  -7 4257.56 307.143   4
   4   9  -6 437.551 114.159   3
   4  -9  -6 315.796 103.003   4
   4   9  -5 3537.60 290.740   3
   4  -9  -5 3541.14 265.826   4
   4   9  -4 284.937 108.924   3
   4  -9  -4 297.356 91.3698   4
   4   9  -3 1513.84 196.822   3
   4  -9  -3 1311.66 169.323   4
   4   9  -2 2674.40 254.795   3
   4  -9  -2 2523.29 228.316   4
   4   9  -1 2438.31 244.850   3
   4  -9  -1 2139.99 209.337   4
   4   9   0 106.662 86.9657   3
   4   9   1 1428.02 198.746   3
   4  10 -11 857.480 178.427   3
   4 -10 -11 740.454 158.029   4
   4  10 -10 684.129 165.274   3
   4 -10 -10 731.154 164.581   4
   4  10  -9 358.740 128.918   3
   4 -10  -9 277.389 105.101   4
   4  10  -8 2229.89 262.423   3
   4 -10  -8 1795.09 217.642   4
   4  10  -7 1219.75 196.386   3
   4 -10  -7 1020.70 166.195   4
   4  10  -6 1919.32 234.652   3
   4 -10  -6 1810.68 210.139   4
   4  10  -5 294.842 117.398   3
   4 -10  -5 375.937 113.242   4
   4  10  -4 1484.36 205.116   3
   4 -10  -4 1348.97 182.721   4
   4  10  -3 1001.39 181.203   3
   4 -10  -3 818.903 139.183   4
   4  10  -2 857.143 169.292   3
   4 -10  -2 776.465 144.594   4
   4  10  -1 1387.60 204.306   3
   4 -10  -1 1096.71 161.846   4
   4  10   0 298.183 121.682   3
   4  10   1 166.853 93.2561   3
   4 -11 -10 117.999 98.4506   4
   4  11  -9 569.834 157.250   3
   4 -11  -9 689.429 166.570   4
   4  11  -8 565.557 146.252   3
   4 -11  -8 350.478 129.806   4
   4  11  -7 1020.20 198.240   3
   4 -11  -7 1149.57 187.168   4
   4  11  -6 1470.56 226.442   3
   4 -11  -6 1139.47 180.498   4
   4  11  -5 1119.94 196.474   3
   4 -11  -5 840.029 163.030   4
   4  11  -4 578.101 149.325   3
   4 -11  -4 461.861 129.529   4
   4  11  -3 677.669 157.764   3
   4 -11  -3 605.744 141.419   4
   4  11  -2 1259.70 200.759   3
   4 -11  -2 1031.51 167.924   4
   4  11  -1 253.573 117.096   3
   4 -11  -1 376.561 112.641   4
   4  11   0 1441.79 213.800   3
   4 -11   0 1605.28 203.562   4
   4 -12  -7 1147.63 198.888   4
   4  12  -6 151.603 119.383   3
   4 -12  -6 235.349 117.320   4
   4  12  -5 6.05268 80.2004   3
   4 -12  -5 277.914 106.931   4
   4  12  -4 580.407 152.129   3
   4 -12  -4 461.590 136.979   4
   4  12  -3 454.729 139.295   3
   4 -12  -3 443.582 153.497   4
   4  12  -2 1349.85 218.505   3
   4 -12  -2 1286.92 200.722   4
   4  12  -1 949.976 191.314   3
   4 -12  -1 1332.38 207.225   4
   4  12   0 1057.19 211.422   3
   4 -12   0 304.893 135.910   4
   4 -12   1 806.382 160.190   4
   4 -13  -3 647.824 152.767   4
   5   0 -17 2367.38 283.482   4
   5   0 -16-14.4961 100.275   4
   5   0 -15 3525.99 308.822   4
   5   0 -14 66.7871 87.2453   4
   5   0 -13 1477.07 186.813   4
   5   0 -12 20.6830 79.1411   4
   5   0 -11 8402.15 374.803   4
   5   0 -10 52.0367 63.8471   4
   5   0  -9 10891.6 374.879   4
   5   0  -8 40.6432 53.9554   4
   5   0  -7 4574.49 214.683   4
   5   0  -6 34.2212 45.7738   4
   5   0  -5 11910.9 277.659   4
   5   0  -4 47.1950 49.3129   3
   5   0  -3 19860.3 346.474   3
   5   0  -2 7.12362 26.5495   3
   5   0  -1 26389.0 347.699   3
   5   0   0 19.2005 23.8874   3
   5   1 -17 87.2018 92.6229   4
   5  -1 -17 122.556 113.742   4
   5   1 -16 1481.51 216.368   4
   5  -1 -16 1213.87 203.979   4
   5   1 -15 129.677 116.613   4
   5  -1 -15 72.2879 91.4137   4
   5   1 -14 1468.51 199.025   4
   5  -1 -14 1392.54 190.591   4
   5   1 -13 104.345 95.6395   4
   5  -1 -13 305.071 115.931   4
   5   1 -12 3461.96 263.542   4
   5  -1 -12 3791.72 266.418   4
   5   1 -11 8.47132 70.9544   4
   5  -1 -11 53.5392 63.0442   4
   5   1 -10 2896.15 215.498   4
   5  -1 -10 2597.20 197.579   4
   5   1  -9 566.103 101.200   4
   5  -1  -9 661.949 103.409   4
   5   1  -8 16878.4 454.721   4
   5  -1  -8 17319.4 432.070   4
   5  -1  -7 2214.88 145.306   4
   5   1  -7 2455.65 174.232   3
   5  -1  -6 1682.33 117.401   4
   5   1  -6 1578.07 134.420   3
   5  -1  -5 822.945 78.4060   4
   5   1  -5 926.796 100.998   3
   5  -1  -4 5900.75 166.540   4
   5   1  -4 6510.77 230.559   3
   5  -1  -3 446.635 39.9003   4
   5  -1  -3 584.345 63.5130   3
   5   1  -3 547.698 70.5134   3
   5   1  -2 18099.7 352.557   3
   5  -1  -2 18478.5 266.390   3
   5   1  -1 207.885 47.1786   3
   5  -1  -1 239.897 30.6338   3
   5  -1   0 5035.70 109.713   3
   5   1   0 5472.65 189.626   3
   5   1   1 2830.01 140.706   3
   5  -1   1 2718.73 80.6536   4
   5  -2 -17 1251.00 209.333   4
   5  -2 -16 97.8503 104.844   4
   5  -2 -15 811.822 159.622   4
   5  -2 -14 19.1245 87.6793   4
   5  -2 -13 1014.67 156.649   4
   5  -2 -12-23.4203 71.7260   4
   5   2 -11 1766.45 200.574   3
   5  -2 -11 1170.74 148.610   4
   5   2 -10 617.555 134.269   3
   5  -2 -10 186.176 70.8938   4
   5  -2  -9 5441.21 263.352   4
   5   2  -9 5153.40 280.091   3
   5   2  -8 201.217 88.3072   3
   5  -2  -8-50.6477 53.1812   4
   5  -2  -7 8318.76 280.145   4
   5   2  -7 8619.04 327.070   3
   5   2  -6-6.63685 50.9266   3
   5  -2  -6 36.8482 38.7221   4
   5   2  -5 8311.24 296.116   3
   5  -2  -5 8623.54 232.912   4
   5  -2  -4 559.849 55.5491   4
   5   2  -4 677.061 89.2795   3
   5   2  -3 18714.4 411.757   3
   5  -2  -3 19122.4 253.763   4
   5  -2  -2 81.8078 19.6268   4
   5   2  -2 149.928 56.2055   3
   5   2  -1 9205.35 279.879   3
   5   2   0 1739.25 126.272   3
   5   2   1 3280.48 171.546   3
   5  -2   1 2984.95 92.7470   4
   5   3 -17 560.308 171.911   3
   5  -3 -17-68.2682 107.375   4
   5   3 -16 1045.77 197.092   3
   5  -3 -16 800.456 170.357   4
   5   3 -15 383.106 141.396   3
   5  -3 -15 78.0573 95.1815   4
   5   3 -14 983.799 176.267   3
   5  -3 -14 579.110 132.468   4
   5   3 -13 466.806 136.693   3
   5  -3 -13 319.169 109.199   4
   5  -3 -12 3975.03 275.976   4
   5   3 -12 4557.04 311.239   3
   5   3 -11 597.337 137.800   3
   5  -3 -11 285.143 92.4360   4
   5  -3 -10 1897.83 174.221   4
   5   3 -10 2031.58 202.833   3
   5  -3  -9 1615.49 149.373   4
   5   3  -9 1662.45 176.159   3
   5   3  -8 3791.28 241.681   3
   5  -3  -8 3874.24 212.953   4
   5  -3  -7 47.9860 47.2489   4
   5   3  -7-0.78916 68.7793   3
   5   3  -6 7335.53 308.762   3
   5  -3  -6 7511.02 256.605   4
   5  -3  -5 1171.36 95.4686   4
   5   3  -5 976.289 113.611   3
   5   3  -4 3789.61 210.560   3
   5  -3  -4 4080.09 156.351   4
   5   3  -3 3592.03 199.574   3
   5  -3  -3 3397.12 127.437   4
   5   3  -2 11836.6 352.102   3
   5  -3  -2 13029.6 224.386   4
   5  -3  -1 946.096 41.2613   3
   5  -3  -1 1046.20 63.6313   4
   5   3  -1 947.765 104.372   3
   5   3   0 10417.7 331.529   3
   5   3   1 573.639 89.4575   3
   5  -4 -17 439.647 139.458   4
   5   4 -16 559.826 149.048   3
   5  -4 -16 293.092 128.824   4
   5   4 -15 894.797 179.261   3
   5  -4 -15 1084.37 184.877   4
   5   4 -14 132.027 117.634   3
   5  -4 -14 107.519 84.2838   4
   5  -4 -13 5795.34 354.508   4
   5   4 -13 5395.97 363.110   3
   5   4 -12 998.941 169.939   3
   5  -4 -12 593.699 129.923   4
   5   4 -11 3449.06 273.070   3
   5  -4 -11 3429.81 249.215   4
   5   4 -10 13864.6 510.448   3
   5  -4 -10 14478.4 479.984   4
   5   4  -9 2114.43 198.047   3
   5  -4  -9 1785.76 164.079   4
   5   4  -8 2307.05 200.803   3
   5  -4  -8 2528.04 183.187   4
   5   4  -7 6801.95 328.485   3
   5  -4  -7 6998.42 280.450   4
   5  -4  -6 41.1615 45.5280   4
   5   4  -6 44.4951 59.3073   3
   5   4  -5 1292.98 142.166   3
   5  -4  -5 1380.77 113.707   4
   5  -4  -4 831.449 82.7995   4
   5   4  -4 745.839 109.724   3
   5   4  -3 5816.24 271.660   3
   5  -4  -3 5978.54 197.201   4
   5   4  -2 111.639 64.9398   3
   5  -4  -2 118.906 32.7377   4
   5   4  -1 2377.32 179.187   3
   5  -4  -1 2216.32 118.556   4
   5   4   0 5426.46 262.452   3
   5   4   1 4928.59 253.336   3
   5   4   2 282.106 78.6644   3
   5   5 -16 441.702 142.508   3
   5  -5 -16 504.539 151.992   4
   5   5 -15 292.837 135.460   3
   5  -5 -15 181.384 107.577   4
   5   5 -14 3355.93 310.437   3
   5  -5 -14 3192.95 288.033   4
   5   5 -13 308.120 115.122   3
   5  -5 -13 363.417 114.923   4
   5   5 -12 5707.91 371.825   3
   5  -5 -12 5583.08 342.741   4
   5  -5 -11 143.373 85.7996   4
   5   5 -11-67.3609 103.983   3
   5   5 -10 1916.17 209.154   3
   5  -5 -10 2226.31 201.223   4
   5  -5  -9-22.4011 56.6982   4
   5   5  -9-99.1150 85.3172   3
   5   5  -8 8644.36 395.969   3
   5  -5  -8 8828.91 351.380   4
   5  -5  -7 353.341 78.5508   4
   5   5  -7 325.489 93.5083   3
   5   5  -6 6672.08 331.002   3
   5  -5  -6 6527.41 272.524   4
   5   5  -5-10.1889 57.5368   3
   5  -5  -5 26.5852 43.1118   4
   5   5  -4 3454.56 232.729   3
   5  -5  -4 3691.33 185.172   4
   5   5  -3 164.791 73.5794   3
   5  -5  -3 307.929 58.0546   4
   5   5  -2 6499.87 308.922   3
   5  -5  -2 6342.60 235.882   4
   5   5  -1 527.960 101.769   3
   5  -5  -1 370.511 64.2885   4
   5   5   0 53.1334 51.3815   3
   5   5   1 498.835 100.994   3
   5   5   2 4672.55 277.787   3
   5  -6 -16 134.354 102.618   4
   5  -6 -15 417.885 134.890   4
   5   6 -15 275.551 119.014   3
   5  -6 -14 452.150 133.805   4
   5   6 -14 105.428 102.880   3
   5  -6 -13 1913.87 224.548   4
   5   6 -13 1715.49 220.887   3
   5  -6 -12-6.22368 68.3548   4
   5   6 -12-28.7958 107.484   3
   5  -6 -11 1186.13 167.516   4
   5   6 -11 1315.13 192.856   3
   5  -6 -10 22.1007 70.5475   4
   5   6 -10 89.8356 88.2101   3
   5  -6  -9 738.316 122.848   4
   5   6  -9 738.015 137.147   3
   5  -6  -8 67.4128 62.8698   4
   5   6  -8 139.663 85.5750   3
   5   6  -7 6828.87 365.625   3
   5  -6  -7 6738.03 310.934   4
   5   6  -6 585.109 119.582   3
   5  -6  -6 554.975 94.5060   4
   5   6  -5 1977.50 194.029   3
   5  -6  -5 1706.35 147.548   4
   5   6  -4 2548.62 216.047   3
   5  -6  -4 2449.37 169.404   4
   5   6  -3 5593.66 311.360   3
   5  -6  -3 5603.27 247.730   4
   5   6  -2 2134.50 196.922   3
   5  -6  -2 2269.49 156.381   4
   5   6  -1 1652.95 174.627   3
   5  -6  -1 1416.85 123.310   4
   5   6   0 490.158 107.981   3
   5   6   1 2070.86 196.283   3
   5   6   2 225.050 91.0821   3
   5  -7 -15 230.234 119.148   4
   5   7 -15-215.862 142.680   3
   5  -7 -14 884.821 170.679   4
   5   7 -14 895.457 185.906   3
   5  -7 -13 334.738 119.073   4
   5   7 -13 292.410 121.228   3
   5  -7 -12 1058.21 169.759   4
   5   7 -12 985.469 180.269   3
   5  -7 -11-37.9322 79.4533   4
   5   7 -11 115.461 92.6014   3
   5  -7 -10 1072.39 161.255   4
   5   7 -10 1035.21 166.890   3
   5  -7  -9 69.3744 73.2611   4
   5   7  -9 5.37331 68.3644   3
   5   7  -8 2969.35 263.261   3
   5  -7  -8 2878.88 228.054   4
   5   7  -7 1104.51 164.675   3
   5  -7  -7 982.404 133.259   4
   5   7  -6 2290.90 224.055   3
   5  -7  -6 2587.87 203.730   4
   5   7  -5 2020.06 206.155   3
   5  -7  -5 2013.02 174.898   4
   5   7  -4 5142.64 321.017   3
   5  -7  -4 5016.19 262.931   4
   5   7  -3 3969.14 281.113   3
   5  -7  -3 4421.80 241.730   4
   5   7  -2 5866.61 341.672   3
   5  -7  -2 5750.37 279.486   4
   5   7  -1 497.810 114.974   3
   5  -7  -1 360.121 74.5712   4
   5   7   0 1344.02 168.623   3
   5   7   1 27.0333 59.7151   3
   5   7   2 2726.00 248.563   3
   5  -8 -14 453.595 144.219   4
   5   8 -14 600.632 166.187   3
   5  -8 -13 1364.18 214.939   4
   5   8 -13 1135.77 206.013   3
   5  -8 -12 592.120 145.557   4
   5   8 -12 805.284 170.688   3
   5  -8 -11 627.362 137.196   4
   5   8 -11 491.487 140.195   3
   5  -8 -10 360.351 115.148   4
   5   8 -10 402.727 127.607   3
   5   8  -9 354.932 124.169   3
   5  -8  -9 700.056 137.035   4
   5   8  -8 552.804 133.827   3
   5  -8  -8 425.365 111.667   4
   5   8  -7 2019.67 227.324   3
   5  -8  -7 2213.31 204.928   4
   5   8  -6 4242.10 315.098   3
   5  -8  -6 4126.66 267.920   4
   5   8  -5 387.428 110.841   3
   5  -8  -5 370.449 94.4249   4
   5   8  -4 691.104 142.410   3
   5  -8  -4 683.491 113.414   4
   5  -8  -3 1224.70 144.169   4
   5   8  -3 1326.25 180.721   3
   5   8  -2 881.208 150.086   3
   5  -8  -2 902.647 128.471   4
   5   8  -1 2225.38 231.027   3
   5  -8  -1 2321.39 189.098   4
   5   8   0 1402.67 187.326   3
   5   8   1 1839.97 220.557   3
   5  -9 -13 899.979 180.540   4
   5  -9 -12 361.257 124.489   4
   5   9 -12 670.232 161.822   3
   5  -9 -11 434.556 130.782   4
   5   9 -11 511.644 158.077   3
   5   9 -10 888.501 176.600   3
   5  -9 -10 1046.98 178.959   4
   5   9  -9 152.675 103.881   3
   5  -9  -9 411.728 123.068   4
   5   9  -8 795.184 162.017   3
   5  -9  -8 1086.82 165.774   4
   5   9  -7 1341.60 204.687   3
   5  -9  -7 1260.44 167.418   4
   5   9  -6 2418.90 254.887   3
   5  -9  -6 2277.46 217.618   4
   5   9  -5 493.374 131.656   3
   5  -9  -5 481.669 110.927   4
   5   9  -4 2145.06 241.479   3
   5  -9  -4 2594.99 222.066   4
   5   9  -3 356.802 119.489   3
   5  -9  -3 287.430 91.0305   4
   5   9  -2 2198.24 243.623   3
   5  -9  -2 2481.48 220.411   4
   5   9  -1 275.704 110.276   3
   5  -9  -1 270.845 89.1368   4
   5   9   0 764.865 151.200   3
   5   9   1 771.515 157.266   3
   5 -10 -12 745.431 173.568   4
   5  10 -11 576.754 166.937   3
   5 -10 -11 879.655 180.726   4
   5  10 -10 376.695 134.321   3
   5 -10 -10 384.824 119.590   4
   5  10  -9 1458.30 221.855   3
   5 -10  -9 1228.50 191.537   4
   5  10  -8 1297.16 208.214   3
   5 -10  -8 1238.63 181.695   4
   5  10  -7 1662.34 231.279   3
   5 -10  -7 1539.48 197.983   4
   5  10  -6 762.086 164.439   3
   5 -10  -6 499.296 118.555   4
   5 -10  -5 1453.50 187.473   4
   5  10  -5 1555.61 222.543   3
   5  10  -4 1050.96 186.450   3
   5 -10  -4 969.623 157.393   4
   5  10  -3 1849.28 239.154   3
   5 -10  -3 1727.74 195.142   4
   5  10  -2 1058.11 187.685   3
   5 -10  -2 790.074 143.508   4
   5  10  -1 1272.77 202.887   3
   5 -10  -1 1109.05 160.527   4
   5  10   0 733.192 159.953   3
   5  10   1 1601.98 219.855   3
   5 -11 -10 686.040 158.917   4
   5 -11  -9 268.163 113.097   4
   5  11  -8 572.034 167.879   3
   5 -11  -8 494.671 132.495   4
   5  11  -7 1082.50 194.073   3
   5 -11  -7 616.608 150.757   4
   5  11  -6 834.113 179.020   3
   5 -11  -6 549.098 136.552   4
   5  11  -5 794.465 173.733   3
   5 -11  -5 498.237 131.750   4
   5  11  -4 1164.92 200.316   3
   5 -11  -4 1008.42 166.738   4
   5  11  -3 1216.64 200.291   3
   5 -11  -3 1018.52 166.563   4
   5  11  -2 544.552 156.487   3
   5  11  -1 1215.72 209.254   3
   5  11   0 621.924 164.327   3
   5 -12  -8 249.538 116.027   4
   5 -12  -7 266.599 117.281   4
   5  12  -4 474.569 145.139   3
   5  12  -3 178.095 102.380   3
   5  12  -2 427.583 138.641   3
   6   0 -17 11.2570 81.1771   4
   6   0 -16 2385.84 267.412   4
   6   0 -15 35.0941 83.0958   4
   6   0 -14 6333.64 385.626   4
   6   0 -13 85.7627 91.9553   4
   6   0 -12 9025.96 414.075   4
   6   0 -11 95.8216 81.2972   4
   6   0 -10 7857.23 337.851   4
   6   0  -9 26.6714 62.8683   4
   6   0  -8 2652.31 174.050   4
   6   0  -7 32.6971 55.6808   4
   6   0  -6 5661.06 238.239   3
   6   0  -5 44.5999 48.3474   3
   6   0  -4 57.2365 37.6965   3
   6   0  -3-23.3774 31.7518   3
   6   0  -2 22605.4 378.623   3
   6   0  -1 19.5341 29.0223   3
   6   0   0 18199.8 307.801   3
   6  -1 -17 946.177 198.705   4
   6   1 -16 0.64106 84.4174   4
   6  -1 -16-69.0054 82.2525   4
   6   1 -15 913.131 173.201   4
   6  -1 -15 887.547 162.932   4
   6   1 -14 23.1662 77.8380   4
   6  -1 -14 105.392 93.9208   4
   6   1 -13 3268.29 270.453   4
   6  -1 -13 3120.57 259.270   4
   6   1 -12 115.921 84.4572   4
   6  -1 -12-36.9307 69.7086   4
   6   1 -11 2933.17 236.138   4
   6  -1 -11 2667.40 214.707   4
   6  -1 -10 444.622 94.8368   4
   6  -1  -9 4519.45 238.497   4
   6   1  -9 5110.94 274.778   3
   6   1  -8 603.082 112.748   3
   6  -1  -8 513.062 87.5878   4
   6  -1  -7 4641.60 204.574   4
   6   1  -7 4146.62 227.469   3
   6   1  -6 357.378 80.9083   3
   6  -1  -6 374.535 61.3710   4
   6  -1  -5 8994.58 229.445   4
   6   1  -5 9116.21 299.685   3
   6  -1  -4 607.051 54.7944   4
   6  -1  -4 699.773 75.6365   3
   6   1  -4 438.061 69.0083   3
   6   1  -3 11825.6 314.008   3
   6  -1  -3 12185.9 258.402   3
   6  -1  -2 603.292 55.4707   3
   6   1  -2 582.689 75.1865   3
   6   1  -1 7945.20 242.645   3
   6  -1  -1 7565.41 163.797   3
   6   1   0 1487.61 108.576   3
   6  -1   1 8728.80 142.061   4
   6   1   1 11099.8 291.406   3
   6   2 -17 336.582 158.261   3
   6  -2 -17 20.5021 91.4334   4
   6   2 -16 1691.08 245.984   3
   6  -2 -16 1201.03 196.767   4
   6   2 -15 397.601 152.066   3
   6  -2 -15 21.5720 78.9281   4
   6  -2 -14 1980.74 220.061   4
   6   2 -14 2870.52 272.434   3
   6   2 -13 85.0218 98.9278   3
   6  -2 -13 31.2412 78.1050   4
   6   2 -12 979.008 163.503   3
   6  -2 -12 487.142 112.049   4
   6   2 -11 667.239 148.423   3
   6  -2 -11 258.310 88.3569   4
   6  -2 -10 3218.25 218.258   4
   6   2 -10 3134.55 240.901   3
   6   2  -9 121.761 77.0344   3
   6  -2  -9 35.3718 49.8604   4
   6  -2  -8 4252.27 214.811   4
   6   2  -8 4452.62 256.715   3
   6   2  -7 61.0756 56.6284   3
   6  -2  -7 80.8637 45.5516   4
   6   2  -6 9945.44 348.396   3
   6  -2  -6 10183.4 274.415   4
   6  -2  -5 280.108 48.0016   4
   6   2  -5 265.003 64.0561   3
   6   2  -4 11571.3 347.760   3
   6  -2  -4 10951.0 214.091   4
   6  -2  -3 266.062 48.3283   3
   6  -2  -3 150.641 23.1717   4
   6   2  -3 143.011 56.1908   3
   6   2  -2 10782.7 321.565   3
   6  -2  -2 10917.5 188.746   3
   6   2  -1 48.0175 41.8134   3
   6   2   0 7013.00 259.840   3
   6   2   1 3574.30 187.895   3
   6  -2   1 3173.13 84.5388   4
   6   3 -17 1219.46 215.035   3
   6  -3 -17 978.335 189.873   4
   6   3 -16 280.568 136.995   3
   6  -3 -16 113.310 113.458   4
   6   3 -15 1633.08 228.297   3
   6  -3 -15 1590.55 207.995   4
   6   3 -14 325.931 132.733   3
   6  -3 -14 41.5231 89.4274   4
   6  -3 -13 1675.59 191.064   4
   6   3 -13 2327.09 247.008   3
   6   3 -12 1056.39 171.644   3
   6  -3 -12 814.725 133.538   4
   6   3 -11 1085.63 162.034   3
   6  -3 -11 1028.61 142.687   4
   6   3 -10 109.844 85.4671   3
   6  -3 -10 96.8765 66.1345   4
   6  -3  -9 3105.46 202.108   4
   6   3  -9 2948.35 231.420   3
   6  -3  -8 1144.22 119.645   4
   6   3  -8 1242.29 149.311   3
   6   3  -7 10308.8 391.538   3
   6  -3  -7 9820.24 305.913   4
   6  -3  -6 614.526 76.2123   4
   6   3  -6 470.581 89.3099   3
   6   3  -5 4808.26 250.133   3
   6  -3  -5 4682.65 177.661   4
   6  -3  -4 163.974 33.8945   4
   6   3  -4 143.678 58.2204   3
   6   3  -3 8780.98 321.912   3
   6  -3  -3 8901.25 185.237   4
   6   3  -2 4478.00 229.243   3
   6  -3  -2 4304.37 110.566   4
   6   3  -1 2389.22 171.803   3
   6  -3  -1 2231.18 73.4469   4
   6  -3   0 444.119 36.7289   4
   6   3   0 624.077 92.9671   3
   6   3   1 513.203 86.0800   3
   6  -4 -17 209.102 124.968   4
   6   4 -16 1040.49 201.682   3
   6  -4 -16 870.721 184.303   4
   6   4 -15 575.655 158.337   3
   6  -4 -15 337.909 122.736   4
   6  -4 -14 2233.04 239.168   4
   6   4 -14 2310.67 253.637   3
   6   4 -13 795.795 167.838   3
   6  -4 -13 751.421 145.293   4
   6  -4 -12 2288.86 214.405   4
   6   4 -12 2174.90 230.467   3
   6   4 -11 52.9167 79.8425   3
   6  -4 -11 112.414 86.2253   4
   6   4 -10 5522.19 331.674   3
   6  -4 -10 6054.86 307.842   4
   6   4  -9 1971.73 196.206   3
   6  -4  -9 2228.66 181.820   4
   6   4  -8 6890.28 347.914   3
   6  -4  -8 7077.46 294.777   4
   6   4  -7 4925.83 286.637   3
   6  -4  -7 5185.66 236.503   4
   6   4  -6 1386.05 151.783   3
   6  -4  -6 1631.50 124.903   4
   6  -4  -5 168.361 45.6301   4
   6   4  -5 8.85265 55.7308   3
   6   4  -4 6339.52 302.684   3
   6  -4  -4 6557.96 210.720   4
   6   4  -3 31.4465 57.0948   3
   6  -4  -3 43.2057 24.4255   4
   6   4  -2 1303.00 138.600   3
   6  -4  -2 1456.52 88.2972   4
   6   4  -1 232.924 69.7587   3
   6  -4  -1 207.668 37.3090   4
   6   4   0 6502.71 301.337   3
   6   4   1 614.843 107.887   3
   6   4   2 6136.15 301.204   3
   6   5 -16-33.1629 110.591   3
   6  -5 -16-76.1646 88.8415   4
   6   5 -15 1383.51 214.675   3
   6  -5 -15 922.086 175.086   4
   6  -5 -14 57.4708 81.8595   4
   6   5 -14 109.027 102.090   3
   6  -5 -13 1824.86 206.337   4
   6   5 -13 1641.05 217.743   3
   6   5 -12 2188.10 238.073   3
   6  -5 -12 2126.68 213.675   4
   6   5 -11 4612.76 331.766   3
   6  -5 -11 5090.40 310.284   4
   6  -5 -10 115.338 71.9423   4
   6   5 -10-21.8953 98.3316   3
   6   5  -9 7410.30 386.971   3
   6  -5  -9 6456.59 314.496   4
   6  -5  -8 55.2843 50.6965   4
   6   5  -8-26.7096 66.9342   3
   6   5  -7 3783.00 266.200   3
   6  -5  -7 3754.14 213.303   4
   6  -5  -6 364.615 70.7204   4
   6   5  -6 345.152 94.2781   3
   6   5  -5 3429.08 245.159   3
   6  -5  -5 3662.94 187.786   4
   6   5  -4 139.119 70.2576   3
   6  -5  -4 156.850 45.1109   4
   6   5  -3 3291.65 235.090   3
   6  -5  -3 3309.44 162.733   4
   6   5  -2 1637.73 166.895   3
   6  -5  -2 1630.80 113.245   4
   6   5  -1 3058.49 220.805   3
   6  -5  -1 2464.40 140.460   4
   6   5   0 492.817 102.416   3
   6   5   1 7036.46 340.603   3
   6   5   2 1787.25 181.357   3
   6  -6 -16 258.284 129.237   4
   6  -6 -15 274.847 118.643   4
   6   6 -15 211.600 117.407   3
   6  -6 -14 747.179 155.121   4
   6   6 -14 544.470 137.415   3
   6  -6 -13 139.683 85.9852   4
   6   6 -13-143.740 117.234   3
   6  -6 -12 1351.33 183.549   4
   6   6 -12 1376.01 203.729   3
   6  -6 -11 253.460 90.8071   4
   6   6 -11 238.162 109.257   3
   6   6 -10 2190.00 236.142   3
   6  -6 -10 1978.40 195.909   4
   6  -6  -9-19.5758 56.6229   4
   6   6  -9 21.1606 70.9448   3
   6   6  -8 3879.59 288.038   3
   6  -6  -8 3992.24 246.032   4
   6  -6  -7 174.372 67.9267   4
   6   6  -7 93.4941 82.0683   3
   6   6  -6 4123.57 287.627   3
   6  -6  -6 3942.91 223.175   4
   6  -6  -5 776.499 99.8767   4
   6   6  -5 729.101 128.635   3
   6   6  -4 4176.18 280.952   3
   6  -6  -4 4424.70 219.388   4
   6   6  -3 313.838 97.2538   3
   6  -6  -3 246.061 58.9718   4
   6   6  -2 1982.51 197.337   3
   6  -6  -2 2178.31 148.175   4
   6   6  -1 784.153 132.516   3
   6  -6  -1 363.242 65.8814   4
   6   6   0 1695.78 185.162   3
   6   6   1 15.6502 64.8337   3
   6   6   2 3798.69 277.169   3
   6  -7 -15 904.767 184.625   4
   6  -7 -14 268.778 116.454   4
   6   7 -14 92.8737 109.717   3
   6  -7 -13 1399.98 201.301   4
   6   7 -13 1416.84 214.751   3
   6  -7 -12 146.374 99.1231   4
   6   7 -12 176.414 107.300   3
   6  -7 -11 819.305 148.475   4
   6   7 -11 717.727 148.787   3
   6  -7 -10-22.3741 63.8184   4
   6   7 -10 59.0634 95.9426   3
   6   7  -9 2324.28 244.584   3
   6  -7  -9 2735.87 224.505   4
   6   7  -8 2493.61 246.618   3
   6  -7  -8 2582.73 213.426   4
   6   7  -7 1940.41 216.836   3
   6  -7  -7 2126.10 187.136   4
   6   7  -6 356.902 109.673   3
   6  -7  -6 297.547 74.4866   4
   6   7  -5 3155.11 264.245   3
   6  -7  -5 3658.06 223.221   4
   6   7  -4 2685.55 241.761   3
   6  -7  -4 2792.97 193.534   4
   6   7  -3 3245.77 263.040   3
   6  -7  -3 3516.38 212.119   4
   6   7  -2 1696.52 193.857   3
   6  -7  -2 1687.47 146.165   4
   6   7  -1 1660.17 197.120   3
   6  -7  -1 1716.21 145.809   4
   6   7   0 787.780 143.915   3
   6   7   1 2090.43 217.986   3
   6   7   2 1484.02 194.548   3
   6  -8 -14 89.4724 91.1336   4
   6  -8 -13 436.623 131.444   4
   6   8 -13 297.296 130.173   3
   6  -8 -12 512.490 133.572   4
   6   8 -12 811.176 180.817   3
   6  -8 -11 305.773 111.532   4
   6   8 -11 476.614 143.176   3
   6  -8 -10 474.303 122.678   4
   6   8 -10 650.443 155.192   3
   6   8  -9 404.855 134.342   3
   6  -8  -9 336.152 100.793   4
   6  -8  -8 1526.67 180.550   4
   6   8  -8 1598.49 216.335   3
   6   8  -7 1009.84 177.349   3
   6  -8  -7 802.440 130.243   4
   6   8  -6 961.326 167.521   3
   6  -8  -6 952.452 132.015   4
   6   8  -5 287.213 112.632   3
   6  -8  -5 352.033 91.4088   4
   6   8  -4 3406.87 289.855   3
   6  -8  -4 3228.20 229.853   4
   6   8  -3 3147.06 275.116   3
   6  -8  -3 2416.74 191.044   4
   6   8  -2 1384.44 189.837   3
   6   8  -1 394.744 111.134   3
   6   8   0 789.253 153.039   3
   6   8   1 598.808 141.472   3
   6  -9 -13 1389.46 214.613   4
   6  -9 -12 763.816 163.040   4
   6   9 -12 799.465 179.149   3
   6  -9 -11 882.962 163.094   4
   6   9 -11 1062.12 198.361   3
   6   9 -10 535.680 141.443   3
   6  -9 -10 413.671 125.198   4
   6   9  -9 1376.42 219.095   3
   6  -9  -9 1001.94 159.737   4
   6   9  -8 874.679 175.173   3
   6  -9  -8 859.568 151.005   4
   6   9  -7 1021.29 183.288   3
   6  -9  -7 906.787 142.552   4
   6   9  -6 91.2111 88.2329   3
   6  -9  -6-3.83064 61.1903   4
   6   9  -5 551.049 140.626   3
   6  -9  -5 513.557 111.589   4
   6   9  -4 708.691 155.906   3
   6   9  -3 1593.17 215.401   3
   6   9  -2 873.434 173.401   3
   6   9  -1 2639.79 269.631   3
   6   9   0 212.866 112.823   3
   6   9   1 900.666 171.402   3
   6 -10 -12 576.750 152.003   4
   6 -10 -11 159.966 100.183   4
   6  10 -10 1023.21 203.726   3
   6 -10 -10 1029.08 177.782   4
   6  10  -9 1597.28 239.363   3
   6 -10  -9 1160.63 185.736   4
   6  10  -8 999.978 188.574   3
   6 -10  -8 1037.19 172.164   4
   6  10  -7 1382.07 224.195   3
   6  10  -6 893.258 179.196   3
   6  10  -5 915.909 175.945   3
   6  10  -4 1275.42 204.530   3
   6  10  -3 1269.36 207.673   3
   6  10  -2 2093.79 255.964   3
   6  10  -1 910.446 174.202   3
   6  10   0 1164.60 203.382   3
   6  10   1 1859.49 250.424   3
   6  11  -7 599.515 171.628   3
   6  11  -6 401.979 151.191   3
   6  11  -5 857.918 191.008   3
   6  11  -4 588.900 169.273   3
   6  11  -3 974.971 194.548   3
   6  11  -2 607.235 162.946   3
   6  11  -1 2330.51 286.130   3
   6  11   0 281.301 140.381   3
   7   0 -17 1277.80 210.057   4
   7   0 -16 132.832 106.933   4
   7   0 -15 1743.96 224.780   4
   7   0 -14 9.99583 68.5344   4
   7   0 -13 7633.90 393.030   4
   7   0 -12 77.6538 85.8058   4
   7   0 -11 10326.8 412.492   4
   7   0 -10 34.7582 61.6467   4
   7   0  -9 3109.01 210.388   4
   7   0  -8 236.065 96.1858   3
   7   0  -7 4419.09 230.900   3
   7   0  -6 97.9002 63.0220   3
   7   0  -5 2443.81 156.300   3
   7   0  -4-31.2597 41.5336   3
   7   0  -3 14323.2 330.533   3
   7   0  -2-2.48289 26.0073   3
   7   0  -1 4023.78 162.206   3
   7   0   0 4.06120 25.8318   3
   7  -1 -17 143.582 120.528   4
   7  -1 -16 1015.84 191.850   4
   7  -1 -15 349.921 123.870   4
   7  -1 -14 3046.41 267.894   4
   7  -1 -13 197.549 89.0584   4
   7  -1 -12 3179.69 248.999   4
   7   1 -12 3899.00 287.687   3
   7   1 -11 643.404 141.678   3
   7  -1 -11 412.720 110.429   4
   7  -1 -10 1507.72 155.391   4
   7   1 -10 1737.26 187.500   3
   7   1  -9 247.978 103.795   3
   7  -1  -9 120.174 62.7800   4
   7  -1  -8 3546.65 193.952   4
   7   1  -8 3504.37 225.500   3
   7  -1  -7 854.293 93.6534   4
   7   1  -7 930.771 121.425   3
   7   1  -6 596.599 92.6649   3
   7  -1  -6 630.058 71.8037   4
   7  -1  -6 903.725 103.926   3
   7   1  -5 1899.50 146.240   3
   7  -1  -5 1856.17 131.505   3
   7   1  -4 8895.74 297.090   3
   7  -1  -4 9203.62 257.894   3
   7   1  -3 1101.74 104.643   3
   7  -1  -3 968.750 80.4597   3
   7   1  -2 10603.3 304.795   3
   7  -1  -2 11050.8 237.837   3
   7  -1  -1 2086.43 94.4533   3
   7   1  -1 2142.05 136.862   3
   7   1   0 1428.14 110.112   3
   7   2 -17 1138.33 209.625   3
   7  -2 -17 874.681 185.482   4
   7   2 -16 338.041 151.279   3
   7  -2 -16 25.8011 100.893   4
   7   2 -15 944.424 182.387   3
   7  -2 -15 977.094 172.787   4
   7   2 -14 501.490 151.286   3
   7  -2 -14 89.5238 83.3329   4
   7  -2 -13 2279.98 220.815   4
   7   2 -13 2724.54 259.595   3
   7   2 -12 422.356 137.102   3
   7  -2 -12-9.27268 66.7658   4
   7  -2 -11 2355.76 200.612   4
   7   2 -11 2113.96 212.597   3
   7   2 -10 66.5441 84.6917   3
   7  -2 -10-64.0883 62.4984   4
   7  -2  -9 2744.54 189.098   4
   7   2  -9 3033.92 229.924   3
   7   2  -8 127.038 77.4419   3
   7  -2  -8 54.6617 43.5977   4
   7  -2  -7 8932.43 281.098   4
   7   2  -7 8863.30 356.208   3
   7  -2  -6 660.600 74.0975   4
   7   2  -6 681.450 103.270   3
   7   2  -5 8505.40 325.733   3
   7  -2  -5 8767.00 214.032   4
   7  -2  -4 115.660 50.3862   3
   7  -2  -4 38.9922 20.8927   4
   7   2  -4-18.2358 44.7794   3
   7   2  -3 11260.1 351.204   3
   7  -2  -3 10998.9 232.668   3
   7   2  -2 300.270 67.4626   3
   7  -2  -2 225.456 30.8526   3
   7   2  -1 2742.65 171.980   3
   7   2   0 1637.42 134.748   3
   7   2   1 5289.64 241.718   3
   7  -3 -17 151.589 113.425   4
   7   3 -16 1401.25 224.842   3
   7  -3 -16 1182.60 197.008   4
   7   3 -15 49.8525 108.488   3
   7  -3 -15 30.8470 74.9319   4
   7   3 -14 1053.51 179.020   3
   7  -3 -14 917.235 158.171   4
   7   3 -13 157.488 97.0987   3
   7  -3 -13 96.0027 76.2089   4
   7  -3 -12 5344.44 312.913   4
   7   3 -12 5956.37 369.865   3
   7   3 -11 1282.34 179.057   3
   7  -3 -11 1215.82 149.264   4
   7  -3 -10 2962.12 209.164   4
   7   3 -10 2863.87 240.607   3
   7  -3  -9 300.855 72.2046   4
   7   3  -9 221.202 81.5280   3
   7   3  -8 5950.96 317.303   3
   7  -3  -8 5885.63 254.554   4
   7  -3  -7 910.961 96.5674   4
   7   3  -7 562.996 99.2207   3
   7   3  -6 5043.32 273.946   3
   7  -3  -6 5492.88 200.533   4
   7   3  -5 2462.66 189.863   3
   7  -3  -5 2545.58 123.405   4
   7   3  -4 7334.38 311.623   3
   7  -3  -4 7626.31 178.867   4
   7   3  -3 3683.27 219.118   3
   7  -3  -3 3196.97 92.6393   4
   7  -3  -3 3290.68 119.863   3
   7   3  -2 7582.11 309.434   3
   7   3  -1 483.223 93.9637   3
   7   3   0 540.688 92.9127   3
   7   3   1 73.0521 48.9320   3
   7  -4 -17 388.066 141.431   4
   7   4 -16 11.5489 87.5803   3
   7  -4 -16-117.271 109.300   4
   7   4 -15 1400.78 214.517   3
   7  -4 -15 1046.73 175.915   4
   7   4 -14 302.789 117.812   3
   7  -4 -14 267.181 97.4412   4
   7  -4 -13 2572.50 235.172   4
   7   4 -13 2137.60 243.226   3
   7  -4 -12 217.468 87.7919   4
   7   4 -12 118.168 85.3532   3
   7  -4 -11 1450.36 162.848   4
   7   4 -11 1419.79 186.490   3
   7  -4 -10 118.929 72.1381   4
   7   4 -10 12.1819 76.9217   3
   7   4  -9 7211.36 376.395   3
   7  -4  -9 7296.27 313.110   4
   7   4  -8 3690.67 265.710   3
   7  -4  -8 3520.84 203.192   4
   7   4  -7 5884.72 323.387   3
   7  -4  -7 5753.43 240.838   4
   7  -4  -6 365.137 62.6140   4
   7   4  -6 344.376 89.7310   3
   7   4  -5 3678.60 242.282   3
   7  -4  -5 3895.77 167.846   4
   7   4  -4 2268.64 189.784   3
   7  -4  -4 2652.41 124.630   4
   7   4  -3 1749.39 167.396   3
   7   4  -2 15.9938 48.5128   3
   7   4  -1 3404.04 226.755   3
   7   4   0 670.741 109.609   3
   7   4   1 5122.04 281.929   3
   7  -5 -16 303.254 120.834   4
   7  -5 -15 288.731 117.442   4
   7   5 -15 189.395 99.8476   3
   7  -5 -14 1413.76 198.453   4
   7   5 -14 1798.47 241.596   3
   7  -5 -13 604.114 133.684   4
   7   5 -13 605.778 147.851   3
   7  -5 -12 365.329 103.628   4
   7   5 -12 249.399 109.220   3
   7  -5 -11 1256.49 159.951   4
   7   5 -11 901.459 153.741   3
   7  -5 -10 620.454 111.363   4
   7   5 -10 683.936 140.824   3
   7   5  -9 1933.99 211.343   3
   7  -5  -9 2285.32 186.431   4
   7   5  -8 9233.74 437.162   3
   7  -5  -8 9460.04 350.621   4
   7   5  -7 2138.79 210.565   3
   7  -5  -7 1748.29 142.817   4
   7   5  -6 1905.00 192.593   3
   7  -5  -6 1616.26 128.162   4
   7   5  -5 47.5093 60.7810   3
   7  -5  -5 17.6643 28.1831   4
   7   5  -4 1991.04 191.603   3
   7   5  -3 1977.33 190.906   3
   7   5  -2 2245.09 201.769   3
   7   5  -1 1173.22 149.561   3
   7   5   0 2987.79 230.510   3
   7   5   1 202.095 81.3681   3
   7  -6 -16 275.648 131.513   4
   7  -6 -15 606.338 145.251   4
   7   6 -15 713.706 179.713   3
   7  -6 -14 183.487 97.1543   4
   7   6 -14 119.304 107.062   3
   7  -6 -13 863.799 158.908   4
   7   6 -13 1000.24 179.059   3
   7  -6 -12 11.5581 65.4060   4
   7   6 -12 53.1996 93.8243   3
   7  -6 -11 1045.45 152.522   4
   7   6 -11 1393.75 201.057   3
   7  -6 -10 96.1568 69.7946   4
   7   6 -10 144.875 98.8798   3
   7   6  -9 4422.99 328.053   3
   7  -6  -9 4495.11 269.889   4
   7  -6  -8 543.549 99.3937   4
   7   6  -8 569.572 129.270   3
   7   6  -7 4699.06 319.074   3
   7  -6  -7 4652.76 244.359   4
   7   6  -6 76.8941 84.3571   3
   7  -6  -6 209.051 62.4615   4
   7   6  -5 2359.91 223.337   3
   7   6  -4-23.8373 60.0143   3
   7   6  -3 5487.29 330.855   3
   7   6  -2 159.470 74.0247   3
   7   6  -1 2782.14 237.841   3
   7   6   0-51.6573 72.3424   3
   7   6   1 1250.38 171.627   3
   7  -7 -15 220.395 116.410   4
   7  -7 -14 1368.57 203.678   4
   7   7 -14 1294.11 222.595   3
   7  -7 -13 233.326 99.4209   4
   7   7 -13 385.972 143.283   3
   7  -7 -12 450.190 122.968   4
   7   7 -12 995.454 192.216   3
   7  -7 -11 103.900 86.2607   4
   7   7 -11 145.343 100.099   3
   7   7 -10 1966.41 240.100   3
   7  -7 -10 2177.65 210.098   4
   7  -7  -9 1371.47 163.911   4
   7   7  -9 1198.16 188.777   3
   7   7  -8 3814.85 308.174   3
   7  -7  -8 3811.25 251.851   4
   7   7  -7 695.340 143.829   3
   7   7  -6 2472.32 248.007   3
   7   7  -5 2357.45 235.864   3
   7   7  -4 2889.50 257.178   3
   7   7  -3 713.258 144.703   3
   7   7  -2 1740.23 207.696   3
   7   7  -1 1112.36 171.510   3
   7   7   0 1926.00 218.477   3
   7   7   1 1500.49 195.346   3
   7  -8 -14 506.663 141.560   4
   7  -8 -13 616.263 151.860   4
   7   8 -13 682.328 171.250   3
   7  -8 -12 65.4112 79.7963   4
   7   8 -12 244.244 109.967   3
   7  -8 -11 301.309 109.984   4
   7   8 -11 253.997 105.177   3
   7  -8 -10 321.316 101.116   4
   7   8 -10 541.490 145.721   3
   7   8  -9 1667.02 224.352   3
   7   8  -8 470.178 136.015   3
   7   8  -7 1089.22 181.383   3
   7   8  -6 249.497 108.517   3
   7   8  -5 924.822 167.282   3
   7   8  -4 68.2029 77.9889   3
   7   8  -3 1860.37 224.116   3
   7   8  -2 630.193 136.487   3
   7   8  -1 1546.58 209.303   3
   7   8   0 2214.03 241.089   3
   7   8   1 937.216 170.588   3
   7   9 -11 402.193 143.706   3
   7   9 -10 2097.76 268.098   3
   7   9  -9 991.926 186.638   3
   7   9  -8 553.003 142.052   3
   7   9  -7 212.309 108.703   3
   7   9  -6 1551.92 221.601   3
   7   9  -5 103.082 98.2177   3
   7   9  -4 1355.07 208.416   3
   7   9  -3 217.046 108.960   3
   7   9  -2 930.030 178.456   3
   7   9  -1 871.590 169.827   3
   7   9   0 1728.29 229.518   3
   7   9   1 1556.81 216.544   3
   7  10  -9 613.511 167.387   3
   7  10  -8 644.259 167.892   3
   7  10  -7 299.978 116.016   3
   7  10  -6 824.964 178.604   3
   7  10  -5 713.197 163.549   3
   7  10  -4 1959.38 251.790   3
   7  10  -3 1858.74 256.607   3
   7  10  -2 554.578 152.589   3
   7  10  -1 830.069 170.303   3
   7  10   0 787.750 181.851   3
   7  11  -5 549.494 161.559   3
   7  11  -4 602.639 170.600   3
   7  11  -3 608.096 163.893   3
   7  11  -2 249.838 136.106   3
   7  11  -1 18.2830 80.4136   3
   8   0 -16 1969.40 240.605   4
   8   0 -15 230.761 132.415   4
   8   0 -14 2884.81 260.384   4
   8   0 -13-6.61289 66.1648   4
   8   0 -12 2447.36 218.321   4
   8   0 -10 3302.53 244.070   3
   8   0  -9 227.188 100.207   3
   8   0  -8 6533.18 303.354   3
   8   0  -7-25.4395 58.5454   3
   8   0  -6 3253.60 194.858   3
   8   0  -5-25.1611 53.1625   3
   8   0  -4 5675.16 230.040   3
   8   0  -3 37.7883 35.7689   3
   8   0  -2 6245.73 221.680   3
   8   0  -1 3.12925 24.5846   3
   8   0   0 6578.94 214.519   3
   8   1 -17 742.926 183.282   3
   8  -1 -17 574.857 158.871   4
   8   1 -16 149.253 112.916   3
   8  -1 -16 85.6073 98.1817   4
   8  -1 -15 2472.13 254.525   4
   8   1 -15 2753.52 279.884   3
   8   1 -14 1175.39 196.326   3
   8  -1 -14 849.489 153.531   4
   8  -1 -13 4443.68 305.775   4
   8   1 -13 4245.34 317.545   3
   8   1 -12 177.497 98.2282   3
   8  -1 -12 95.3675 82.0746   4
   8  -1 -11 2024.13 186.497   4
   8   1 -11 2292.44 218.180   3
   8   1 -10 469.490 115.565   3
   8  -1 -10 379.155 91.8302   4
   8  -1  -9 4041.95 221.383   4
   8   1  -9 4111.23 263.720   3
   8  -1  -8 1219.66 117.697   4
   8   1  -8 1264.59 147.509   3
   8  -1  -8 1505.92 151.879   3
   8   1  -7 2435.97 186.568   3
   8  -1  -7 2952.79 191.487   3
   8  -1  -6 106.081 56.2689   3
   8   1  -6-41.9711 64.4573   3
   8   1  -5 2353.36 170.360   3
   8  -1  -5 2468.49 150.751   3
   8   1  -4 391.177 73.6154   3
   8  -1  -4 357.077 60.3490   3
   8   1  -3 2493.77 162.069   3
   8  -1  -3 2399.02 128.420   3
   8   1  -2 64.7780 42.8920   3
   8  -1  -2 26.1006 25.8367   3
   8   1  -1 2278.08 147.962   3
   8   1   0 6.55805 33.2744   3
   8  -2 -17 116.218 113.997   4
   8   2 -16 734.988 174.283   3
   8  -2 -16 754.059 166.091   4
   8   2 -15 220.236 128.316   3
   8  -2 -15-13.1063 86.7543   4
   8  -2 -14 2328.13 235.041   4
   8   2 -14 2276.16 252.175   3
   8   2 -13 106.880 103.009   3
   8  -2 -13 120.191 88.4419   4
   8   2 -12 1048.65 161.474   3
   8  -2 -12 922.783 138.135   4
   8   2 -11 99.3285 98.3604   3
   8  -2 -11 45.2315 60.7555   4
   8  -2 -10 4668.82 255.567   4
   8   2 -10 4680.15 298.498   3
   8   2  -9-4.01442 70.7385   3
   8  -2  -9 36.9931 47.8388   4
   8  -2  -8 5128.91 226.393   4
   8   2  -8 4742.04 280.190   3
   8  -2  -7 1948.17 128.747   4
   8   2  -7 1661.89 164.931   3
   8   2  -6 4866.89 262.372   3
   8  -2  -6 4764.33 175.029   4
   8  -2  -6 4778.09 218.796   3
   8  -2  -5 514.939 77.9599   3
   8   2  -5 419.005 85.6420   3
   8   2  -4 11332.5 376.886   3
   8  -2  -4 10658.3 268.807   3
   8  -2  -3 638.076 63.0939   3
   8   2  -3 649.727 97.0672   3
   8   2  -2 2017.70 155.215   3
   8   2  -1 26.3807 38.7774   3
   8   2   0 3180.86 190.593   3
   8   2   1 110.564 53.3930   3
   8  -3 -17 893.829 188.847   4
   8   3 -16 151.545 127.610   3
   8  -3 -16 234.545 107.447   4
   8   3 -15 1282.82 209.940   3
   8  -3 -15 1419.63 200.027   4
   8   3 -14 331.695 120.751   3
   8  -3 -14 331.310 114.877   4
   8  -3 -13 2335.68 221.852   4
   8   3 -13 2314.84 248.185   3
   8   3 -12-28.0318 76.3053   3
   8  -3 -12 49.3897 66.3815   4
   8  -3 -11 2023.24 186.004   4
   8   3 -11 2073.57 220.118   3
   8   3 -10 1511.00 183.514   3
   8  -3 -10 1682.75 159.056   4
   8   3  -9 12651.8 488.906   3
   8  -3  -9 12273.7 386.511   4
   8   3  -8 2667.94 226.449   3
   8  -3  -8 3016.76 177.752   4
   8   3  -7 8312.94 374.717   3
   8   3  -6 93.5743 67.0360   3
   8   3  -5 2463.83 197.140   3
   8   3  -4 1103.07 133.475   3
   8   3  -3 6669.88 307.535   3
   8   3  -2 767.403 109.918   3
   8   3  -1 4396.78 246.263   3
   8   3   0 104.897 50.3466   3
   8   3   1 4533.47 255.240   3
   8  -4 -17-27.6279 109.655   4
   8   4 -16 983.138 188.268   3
   8  -4 -16 1131.13 196.673   4
   8   4 -15-173.297 119.320   3
   8  -4 -15-106.040 98.3770   4
   8  -4 -14 1368.72 188.417   4
   8   4 -14 1543.53 219.203   3
   8  -4 -13-13.3217 73.4376   4
   8   4 -13-128.569 121.252   3
   8  -4 -12 1225.94 166.055   4
   8   4 -12 1189.45 185.064   3
   8  -4 -11 48.0189 67.2255   4
   8   4 -11-45.6880 82.0805   3
   8   4 -10 4189.99 303.400   3
   8  -4 -10 4379.74 254.281   4
   8  -4  -9 553.684 91.4587   4
   8   4  -9 542.073 117.955   3
   8   4  -8 887.207 144.733   3
   8   4  -7 0.53591 55.6575   3
   8   4  -6 3304.10 246.573   3
   8   4  -5 375.515 93.6078   3
   8   4  -4 4167.54 267.094   3
   8   4  -3 1176.18 147.151   3
   8   4  -2 2446.44 202.287   3
   8   4  -1 615.694 109.655   3
   8   4   0 2917.45 220.324   3
   8   4   1 603.136 111.593   3
   8  -5 -17 406.301 134.686   4
   8  -5 -16 188.424 104.897   4
   8  -5 -15 1084.68 185.589   4
   8   5 -15 994.859 188.942   3
   8  -5 -14 481.397 128.605   4
   8   5 -14 266.200 125.264   3
   8  -5 -13 701.436 140.532   4
   8   5 -13 820.027 165.466   3
   8  -5 -12 796.510 138.085   4
   8   5 -12 656.830 143.728   3
   8  -5 -11 1449.56 167.257   4
   8   5 -11 1369.74 196.633   3
   8   5 -10-43.5091 79.1512   3
   8   5  -9 568.094 131.489   3
   8   5  -8 1520.96 192.202   3
   8   5  -7 248.944 100.634   3
   8   5  -6 710.160 135.124   3
   8   5  -5 7058.23 370.800   3
   8   5  -4 300.282 96.4893   3
   8   5  -3 3475.38 253.814   3
   8   5  -2 208.856 83.3531   3
   8   5  -1 2171.37 205.129   3
   8   5   0 117.633 78.9709   3
   8   5   1 2211.59 209.377   3
   8  -6 -16 736.964 165.304   4
   8  -6 -15 103.423 111.087   4
   8  -6 -14 1033.52 172.901   4
   8   6 -14 994.930 194.162   3
   8   6 -13 329.238 122.926   3
   8   6 -12 925.221 175.435   3
   8   6 -11 1137.11 186.126   3
   8   6 -10 1860.30 225.991   3
   8   6  -9 1120.25 180.045   3
   8   6  -8 1860.51 222.318   3
   8   6  -7 343.922 104.584   3
   8   6  -6 3666.34 287.442   3
   8   6  -5 905.126 149.860   3
   8   6  -4 3304.63 268.779   3
   8   6  -3 268.155 96.3572   3
   8   6  -2 3041.52 260.121   3
   8   6  -1 173.365 82.3844   3
   8   6   0 2923.32 253.156   3
   8   6   1 799.573 143.164   3
   8   7 -13 709.733 171.454   3
   8   7 -12 290.401 114.585   3
   8   7 -11 2450.43 277.748   3
   8   7 -10 741.883 168.874   3
   8   7  -9 2750.73 276.495   3
   8   7  -8 782.842 159.565   3
   8   7  -7 1393.64 196.500   3
   8   7  -6 28.6442 78.1196   3
   8   7  -5 5437.26 360.790   3
   8   7  -4 792.374 153.948   3
   8   7  -3 2567.37 252.035   3
   8   7  -2 1119.89 174.351   3
   8   7  -1 1337.46 184.722   3
   8   7   0 71.6269 73.2090   3
   8   7   1 2121.92 237.274   3
   8   8 -12 3033.83 324.250   3
   8   8 -11 720.510 178.578   3
   8   8 -10 1663.24 232.712   3
   8   8  -9 541.660 144.302   3
   8   8  -8 1017.22 182.122   3
   8   8  -7 397.150 128.054   3
   8   8  -6 597.607 142.198   3
   8   8  -5 184.639 95.8801   3
   8   8  -4 874.650 170.598   3
   8   8  -3 1064.16 184.815   3
   8   8  -2 352.729 126.264   3
   8   8  -1 436.123 124.781   3
   8   8   0 787.418 157.077   3
   8   8   1 1163.87 191.093   3
   8   9 -10 100.806 94.9564   3
   8   9  -9 937.147 184.781   3
   8   9  -8 162.721 118.952   3
   8   9  -7 1266.04 212.485   3
   8   9  -6 195.821 104.369   3
   8   9  -5 720.423 162.314   3
   8   9  -4 367.628 129.160   3
   8   9  -3 1545.03 221.420   3
   8   9  -2 298.753 111.607   3
   8   9  -1 1183.68 193.507   3
   8   9   0 370.273 136.376   3
   8   9   1 926.735 182.166   3
   8  10  -8 778.786 183.485   3
   8  10  -7 366.936 141.322   3
   8  10  -6 404.723 140.797   3
   8  10  -5 876.179 187.876   3
   8  10  -4 875.495 187.853   3
   8  10  -3 462.359 151.232   3
   8  10  -2 801.212 179.554   3
   8  10  -1 639.082 161.144   3
   8  10   0 1133.34 214.762   3
   9   0 -17 766.923 180.192   3
   9   0 -16 403.445 149.025   3
   9   0 -15 1615.41 227.851   3
   9   0 -14 413.219 141.403   3
   9   0 -13 3914.61 300.594   3
   9   0 -12 249.853 115.092   3
   9   0 -11 1330.78 175.122   3
   9   0 -10 93.1229 87.4997   3
   9   0  -9 5443.20 298.963   3
   9   0  -8 70.8234 62.7970   3
   9   0  -7 3405.67 213.576   3
   9   0  -6-44.6578 56.6236   3
   9   0  -5 4519.66 223.213   3
   9   0  -4 20.1154 37.3355   3
   9   0  -3 1992.25 137.528   3
   9   0  -2 6.14600 27.3490   3
   9  -1 -17 37.9156 104.954   4
   9   1 -16 1021.15 194.500   3
   9  -1 -16 925.523 177.075   4
   9   1 -15 223.621 138.565   3
   9  -1 -15 203.026 113.694   4
   9  -1 -14 1634.51 202.290   4
   9   1 -14 1579.63 211.713   3
   9   1 -13 890.047 173.093   3
   9  -1 -13 526.979 117.648   4
   9  -1 -12 2060.80 194.044   4
   9   1 -12 1859.34 213.649   3
   9   1 -11 716.103 144.440   3
   9  -1 -11 603.253 106.930   4
   9   1 -10 2714.13 230.317   3
   9  -1 -10 3040.71 231.249   3
   9   1  -9 216.906 75.9137   3
   9  -1  -9 559.517 114.135   3
   9   1  -8 6797.24 329.289   3
   9  -1  -8 6791.02 304.714   3
   9  -1  -7 116.845 62.3039   3
   9   1  -7 6.65632 55.1823   3
   9   1  -6 1996.87 169.396   3
   9  -1  -6 2189.33 156.909   3
   9   1  -5 166.449 65.0005   3
   9  -1  -5 48.7511 39.4918   3
   9   1  -4 4306.79 225.178   3
   9  -1  -4 4218.25 189.493   3
   9   1  -3 390.706 73.5016   3
   9   1  -2 882.198 100.193   3
   9   1  -1 4.51756 28.4337   3
   9   1   0 1548.14 128.179   3
   9  -2 -17 629.057 167.734   4
   9   2 -16 160.802 108.210   3
   9  -2 -16 212.331 119.521   4
   9  -2 -15 2422.68 245.576   4
   9   2 -15 2462.48 278.159   3
   9   2 -14 95.9362 100.853   3
   9  -2 -14 82.1128 90.9798   4
   9   2 -13 1629.15 211.318   3
   9  -2 -13 1641.99 185.268   4
   9   2 -12 103.681 95.4565   3
   9  -2 -12 42.5043 69.2775   4
   9   2 -11 2769.59 248.669   3
   9   2 -10-11.9698 65.2823   3
   9   2  -9 5496.41 320.548   3
   9  -2  -8 765.210 119.341   3
   9   2  -8 546.856 103.006   3
   9   2  -7 3517.15 239.185   3
   9  -2  -7 3647.73 206.948   3
   9  -2  -6 374.424 72.6053   3
   9   2  -6 258.509 79.0897   3
   9   2  -5 4431.38 254.040   3
   9   2  -4 277.142 79.5074   3
   9   2  -3 3624.73 219.716   3
   9   2  -2 112.622 56.2408   3
   9   2  -1 3412.76 209.642   3
   9   2   0 175.971 60.8276   3
   9  -3 -17 154.362 112.596   4
   9   3 -16 1179.26 212.597   3
   9  -3 -16 836.302 160.371   4
   9   3 -15 156.848 101.002   3
   9  -3 -15 179.807 92.0552   4
   9   3 -14 1871.44 239.125   3
   9   3 -13-45.9944 87.2834   3
   9   3 -12 3065.95 277.682   3
   9   3 -11 359.997 115.938   3
   9   3 -10 1335.08 178.497   3
   9   3  -9 397.792 99.1746   3
   9   3  -8 3530.62 263.684   3
   9   3  -7 323.479 88.6757   3
   9   3  -6 7611.77 359.481   3
   9   3  -5 1949.20 184.455   3
   9   3  -4 6781.68 328.743   3
   9   3  -3 158.101 72.4402   3
   9   3  -2 1651.33 163.548   3
   9   3  -1 83.8157 61.1560   3
   9   3   0 2215.17 184.271   3
   9   4 -15 1004.45 194.691   3
   9   4 -14 238.947 96.7287   3
   9   4 -13 1507.47 217.123   3
   9   4 -12 108.229 85.8650   3
   9   4 -11 2247.52 242.434   3
   9   4 -10 474.708 127.717   3
   9   4  -9 2903.60 255.436   3
   9   4  -8 152.968 76.1011   3
   9   4  -7 991.978 151.756   3
   9   4  -6 1988.62 197.804   3
   9   4  -5 1859.56 191.100   3
   9   4  -4 788.842 134.080   3
   9   4  -3 4417.94 281.110   3
   9   4  -2 102.103 72.3099   3
   9   4  -1 2368.48 207.286   3
   9   4   0 1166.23 150.928   3
   9   4   1 1749.10 185.018   3
   9   5 -15-51.8615 142.202   3
   9   5 -14 1616.02 241.372   3
   9   5 -13 590.104 144.976   3
   9   5 -12 1058.07 188.765   3
   9   5 -11 115.201 99.1036   3
   9   5 -10 2372.27 252.239   3
   9   5  -9 249.389 100.624   3
   9   5  -8 1898.98 215.203   3
   9   5  -7 59.7884 80.9277   3
   9   5  -6 190.748 93.5470   3
   9   5  -5 10.0477 59.5376   3
   9   5  -4 3375.48 266.492   3
   9   5  -3 624.943 121.927   3
   9   5  -2 5367.71 328.992   3
   9   5  -1 61.5466 70.6880   3
   9   5   0 1731.71 191.535   3
   9   5   1 542.984 121.155   3
   9   6 -14 541.858 146.413   3
   9   6 -13 811.579 180.952   3
   9   6 -12 268.180 115.402   3
   9   6 -11 899.691 174.112   3
   9   6 -10 2126.90 247.474   3
   9   6  -9 325.665 117.715   3
   9   6  -8 1305.04 193.103   3
   9   6  -7 2300.38 245.254   3
   9   6  -6 298.082 111.041   3
   9   6  -5 1991.25 222.388   3
   9   6  -4 358.198 106.501   3
   9   6  -3 4458.29 318.964   3
   9   6  -2 493.733 125.763   3
   9   6  -1 1469.98 192.361   3
   9   6   0 448.050 118.699   3
   9   6   1 778.896 147.171   3
   9   7 -13 659.658 166.639   3
   9   7 -12 819.216 174.990   3
   9   7 -11 1026.57 196.307   3
   9   7 -10 3351.68 319.422   3
   9   7  -9 878.009 169.664   3
   9   7  -8 1941.42 237.038   3
   9   7  -7 91.5866 84.9277   3
   9   7  -6 1921.56 234.430   3
   9   7  -5 462.908 132.269   3
   9   7  -4 1679.24 214.521   3
   9   7  -3 291.171 108.140   3
   9   7  -2 2793.80 269.323   3
   9   7  -1 343.275 110.292   3
   9   7   0 1741.50 218.267   3
   9   7   1 657.398 150.585   3
   9   8 -11 1856.71 263.207   3
   9   8 -10 795.434 173.040   3
   9   8  -9 2808.50 298.942   3
   9   8  -8 151.990 102.043   3
   9   8  -7 1163.36 197.748   3
   9   8  -6 499.508 136.649   3
   9   8  -5 855.044 177.237   3
   9   8  -4 1121.91 194.614   3
   9   8  -3 282.422 116.650   3
   9   8  -2 417.344 138.087   3
   9   8  -1 557.528 146.368   3
   9   8   0 674.410 154.873   3
   9   9  -9 385.730 133.971   3
   9   9  -8 1022.42 202.152   3
   9   9  -7 213.575 128.919   3
   9   9  -6 1405.55 224.674   3
   9   9  -5 406.570 151.909   3
   9   9  -4 630.285 156.310   3
   9   9  -3 477.258 139.085   3
   9   9  -2 800.986 178.144   3
   9   9  -1 353.778 143.985   3
   9   9   0 1161.50 211.105   3
   9  10  -5 1104.10 208.252   3
   9  10  -4 267.342 128.659   3
   9  10  -3 423.590 133.572   3
   9  10  -2 177.795 118.425   3
   9  10  -1 565.324 165.879   3
  10   0 -16 1206.17 213.469   3
  10   0 -15 178.181 128.135   3
  10   0 -14 1372.56 199.009   3
  10   0 -13 215.322 114.962   3
  10   0 -12 1888.01 211.957   3
  10   0 -11 80.2806 93.3269   3
  10   0 -10 9898.32 425.319   3
  10   0  -9-48.8770 63.3695   3
  10   0  -8 2959.99 217.328   3
  10   0  -7-66.5102 74.5834   3
  10   0  -6 5068.78 256.380   3
  10   0  -5 22.9045 44.9917   3
  10   1 -16 209.119 119.804   3
  10  -1 -16 489.170 165.792   3
  10   1 -15 1309.48 213.767   3
  10  -1 -15 1534.36 232.665   3
  10   1 -14 192.701 114.658   3
  10  -1 -14 414.587 142.572   3
  10   1 -13 97.0157 104.430   3
  10  -1 -13 493.688 136.981   3
  10   1 -12 246.841 113.919   3
  10  -1 -12 226.520 103.830   3
  10   1 -11 1680.48 197.280   3
  10  -1 -11 1697.48 194.781   3
  10   1 -10 1607.12 187.701   3
  10  -1 -10 1759.12 186.581   3
  10   1  -9 5156.76 310.654   3
  10  -1  -9 5160.41 289.111   3
  10  -1  -8 367.986 90.9704   3
  10   1  -8 309.268 90.9536   3
  10   1  -7 1337.97 151.076   3
  10  -1  -7 1300.71 134.657   3
  10   1  -6 49.4303 54.5679   3
  10   1  -5 4690.11 252.597   3
  10   1  -4 10.0406 38.5474   3
  10   1  -3 2203.71 165.556   3
  10   2 -16 1052.22 198.521   3
  10   2 -15 77.6056 109.581   3
  10   2 -14 3158.68 303.864   3
  10   2 -13 54.2072 77.6463   3
  10   2 -12 1087.36 177.088   3
  10   2 -11-126.874 102.213   3
  10   2 -10 5120.85 328.736   3
  10  -2 -10 5392.48 300.342   3
  10  -2  -9 301.713 94.0897   3
  10   2  -9-71.7553 83.3985   3
  10   2  -8 2782.00 230.454   3
  10   2  -7 243.962 80.6804   3
  10   2  -6 3899.84 253.569   3
  10   2  -5 264.224 79.4216   3
  10   2  -4 3268.55 222.638   3
  10   2  -3 2.45639 56.6793   3
  10   2  -2 1207.54 134.733   3
  10   2  -1 61.0124 46.3495   3
  10   3 -15 1413.00 227.120   3
  10   3 -14-49.0813 112.893   3
  10   3 -13 2232.19 250.284   3
  10   3 -12-78.9996 97.2672   3
  10   3 -11 1715.43 208.392   3
  10   3 -10 190.719 90.2391   3
  10   3  -9 2192.76 221.807   3
  10   3  -8 135.507 72.5434   3
  10   3  -7 369.330 102.936   3
  10   3  -6 113.698 71.5069   3
  10   3  -5 1410.05 160.744   3
  10   3  -4 533.796 109.328   3
  10   3  -3 5598.36 306.748   3
  10   3  -2 1777.08 173.948   3
  10   3  -1 1872.50 178.205   3
  10   3   0 195.589 76.4551   3
  10   4 -15 489.774 151.060   3
  10   4 -14 1769.24 239.402   3
  10   4 -13 75.1581 98.1337   3
  10   4 -12 1685.45 224.429   3
  10   4 -11-39.4058 84.2250   3
  10   4 -10 2553.02 254.986   3
  10   4  -9 355.074 115.279   3
  10   4  -8 1471.87 187.471   3
  10   4  -7 70.0356 74.7809   3
  10   4  -6 4028.27 289.432   3
  10   4  -5 557.483 119.898   3
  10   4  -4 1930.94 197.551   3
  10   4  -3 885.610 140.901   3
  10   4  -2 871.171 141.967   3
  10   4  -1 178.819 82.9634   3
  10   4   0 2810.98 232.663   3
  10   5 -14 48.0175 99.5933   3
  10   5 -13 714.282 157.570   3
  10   5 -12 428.192 142.342   3
  10   5 -11 1404.94 206.834   3
  10   5 -10 640.486 146.789   3
  10   5  -9 875.452 162.627   3
  10   5  -8 788.180 149.542   3
  10   5  -7 3604.50 295.857   3
  10   5  -6-5.69696 68.9764   3
  10   5  -5 4673.58 321.350   3
  10   5  -4 574.325 128.361   3
  10   5  -3 255.207 100.275   3
  10   5  -2 81.4331 71.0934   3
  10   5  -1 1997.06 211.449   3
  10   5   0 137.282 76.7772   3
  10   6 -13 248.142 119.465   3
  10   6 -12 1157.47 204.733   3
  10   6 -11 453.139 133.366   3
  10   6 -10 509.270 138.193   3
  10   6  -9 47.9651 80.1872   3
  10   6  -8 472.253 133.678   3
  10   6  -7 32.7608 73.7454   3
  10   6  -6 1015.22 169.301   3
  10   6  -5 432.623 121.894   3
  10   6  -4 2725.85 262.792   3
  10   6  -3-37.3975 73.6796   3
  10   6  -2 1285.62 185.306   3
  10   6  -1 4.59891 72.3058   3
  10   6   0 898.510 161.425   3
  10   7 -12 286.034 133.346   3
  10   7 -11 1505.99 227.456   3
  10   7 -10 507.316 140.412   3
  10   7  -9 765.161 174.150   3
  10   7  -8 1326.58 206.154   3
  10   7  -7 1534.44 217.874   3
  10   7  -6 694.838 157.829   3
  10   7  -5 2033.08 243.818   3
  10   7  -4 987.679 186.669   3
  10   7  -3 513.742 133.012   3
  10   7  -2 442.400 133.328   3
  10   7  -1 840.153 164.615   3
  10   7   0 253.662 110.954   3
  10   8 -10 630.227 161.593   3
  10   8  -9-17.4275 94.6619   3
  10   8  -8 1237.05 209.230   3
  10   8  -7 705.942 163.155   3
  10   8  -6 856.500 175.824   3
  10   8  -5 413.080 143.053   3
  10   8  -4 704.998 167.738   3
  10   8  -3 369.527 133.666   3
  10   8  -2 678.340 161.003   3
  10   8  -1 131.143 96.8630   3
  10   8   0 662.081 160.482   3
  10   9  -7 919.227 193.655   3
  10   9  -6 480.984 154.009   3
  10   9  -5 695.453 169.878   3
  10   9  -4 285.553 121.858   3
  10   9  -3 774.056 180.487   3
  10   9  -2 214.521 127.840   3
  10   9  -1 417.441 137.268   3
  10   9   0 168.353 107.679   3
  11   0 -16 205.938 130.084   3
  11   0 -15 1431.22 218.657   3
  11   0 -14 85.2103 107.352   3
  11   0 -13 1602.31 208.609   3
  11   0 -12 43.9721 101.056   3
  11   0 -11 3121.67 259.661   3
  11   0 -10-33.9615 74.7019   3
  11   0  -9 3528.38 253.987   3
  11   0  -8 17.5145 52.7296   3
  11   1 -16 750.352 177.877   3
  11  -1 -16 987.643 198.270   3
  11   1 -15 124.120 111.289   3
  11  -1 -15 292.521 137.679   3
  11   1 -14 1297.31 196.784   3
  11  -1 -14 1271.51 196.684   3
  11   1 -13 57.1065 94.0905   3
  11  -1 -13 176.865 105.206   3
  11  -1 -12 1605.45 201.151   3
  11   1 -12 1409.66 198.671   3
  11  -1 -11 148.994 92.6125   3
  11   1 -11 9.17221 83.1967   3
  11   1 -10 2050.17 211.827   3
  11  -1 -10 2371.90 216.283   3
  11   1  -9 104.265 62.4881   3
  11   1  -8 2537.68 218.205   3
  11   1  -7 145.968 76.0942   3
  11   1  -6 2834.13 212.686   3
  11  -2 -16 433.423 148.737   3
  11   2 -15 1379.64 216.973   3
  11  -2 -15 1726.73 230.598   3
  11  -2 -14 425.521 144.137   3
  11   2 -14 9.70754 88.8528   3
  11  -2 -13 670.094 152.057   3
  11   2 -13 394.765 128.012   3
  11  -2 -12 394.853 121.675   3
  11   2 -12 57.5147 95.7029   3
  11   2 -11 2604.52 251.833   3
  11   2 -10 278.187 105.833   3
  11   2  -9 479.870 116.177   3
  11   2  -8 670.349 128.172   3
  11   2  -7 1115.08 151.252   3
  11   2  -6 378.681 94.3852   3
  11   2  -5 3996.31 259.168   3
  11   2  -4 81.4067 62.3269   3
  11   3 -15 62.0034 86.8269   3
  11   3 -14 661.221 159.321   3
  11   3 -13-2.64048 106.991   3
  11   3 -12 2496.86 264.272   3
  11   3 -11 628.017 144.221   3
  11   3 -10 2118.86 233.732   3
  11   3  -9 192.613 94.7000   3
  11   3  -8 2508.58 239.550   3
  11   3  -7 383.422 104.708   3
  11   3  -6 1121.70 156.047   3
  11   3  -5 555.030 118.504   3
  11   3  -4 604.968 117.299   3
  11   3  -3 143.161 76.2729   3
  11   4 -14 163.246 110.698   3
  11   4 -13 1895.14 246.030   3
  11   4 -12-35.1062 85.7252   3
  11   4 -11 1917.14 232.972   3
  11   4 -10 1150.93 189.640   3
  11   4  -9 2172.95 238.727   3
  11   4  -8 12.0868 64.2776   3
  11   4  -7 1351.08 185.691   3
  11   4  -6 787.970 143.685   3
  11   4  -5 2769.67 245.634   3
  11   4  -4 78.8398 73.1714   3
  11   4  -3 1385.69 177.087   3
  11   4  -2 67.0336 68.7705   3
  11   4  -1 883.950 144.331   3
  11   5 -13 175.606 130.168   3
  11   5 -12 1251.59 211.525   3
  11   5 -11 338.168 123.238   3
  11   5 -10 685.956 150.437   3
  11   5  -9 797.575 166.925   3
  11   5  -8 1777.03 222.293   3
  11   5  -7 552.155 137.078   3
  11   5  -6 1453.16 195.396   3
  11   5  -5 338.491 118.128   3
  11   5  -4 3131.21 273.611   3
  11   5  -3 237.508 100.291   3
  11   5  -2 1468.82 193.979   3
  11   5  -1 70.4823 71.3922   3
  11   5   0 53.4638 66.2612   3
  11   6 -12 72.0065 104.856   3
  11   6 -11 794.612 176.119   3
  11   6 -10 145.695 105.214   3
  11   6  -9 1847.23 236.362   3
  11   6  -8 60.3242 74.0862   3
  11   6  -7 1924.58 241.907   3
  11   6  -6 174.703 103.136   3
  11   6  -5 661.952 150.434   3
  11   6  -4 37.1609 78.6319   3
  11   6  -3 1409.07 205.219   3
  11   6  -2 174.086 100.327   3
  11   6  -1 930.245 173.863   3
  11   6   0 6.61892 94.2359   3
  11   7 -11-26.3964 86.9615   3
  11   7 -10 1475.22 229.174   3
  11   7  -9 61.0460 93.0085   3
  11   7  -8 528.783 148.386   3
  11   7  -7 434.135 131.237   3
  11   7  -6 666.102 155.730   3
  11   7  -5 1523.04 220.767   3
  11   7  -4 998.225 186.603   3
  11   7  -3 355.882 119.982   3
  11   7  -2 562.044 140.467   3
  11   7  -1 589.035 154.718   3
  11   7   0 516.876 140.760   3
  11   8  -8 251.176 131.498   3
  11   8  -7 467.329 152.805   3
  11   8  -6 579.332 150.479   3
  11   8  -5 426.632 150.101   3
  11   8  -4 605.823 157.948   3
  11   8  -3 839.505 180.347   3
  11   8  -2 39.8544 102.465   3
  11   8  -1 346.552 133.969   3
  11   8   0 212.195 107.536   3
  12   0 -15 64.6921 100.458   3
  12   0 -14 1391.26 207.867   3
  12   0 -13 30.3765 77.1872   3
  12   0 -12 1549.70 200.510   3
  12  -1 -16 106.785 99.1449   3
  12   1 -15 1065.63 190.248   3
  12  -1 -15 1219.52 203.479   3
  12  -1 -14 66.2069 92.3752   3
  12   1 -14 82.7350 93.2052   3
  12   1 -13 1013.21 177.032   3
  12   1 -12 294.109 108.891   3
  12   1 -11 3019.92 267.845   3
  12   1 -10 130.702 86.3205   3
  12   2 -15-32.1403 114.426   3
  12   2 -14 799.106 178.540   3
  12   2 -13-206.256 124.077   3
  12   2 -12 663.386 149.708   3
  12   2 -11-53.0861 73.8147   3
  12   2 -10 741.445 145.724   3
  12   2  -9 95.7729 78.9911   3
  12   2  -8 201.896 93.9534   3
  12   3 -14 227.326 131.447   3
  12   3 -13 1355.97 209.487   3
  12   3 -12 686.349 156.487   3
  12   3 -11 440.588 132.230   3
  12   3 -10-16.7791 81.0615   3
  12   3  -9 1990.16 226.588   3
  12   3  -8 99.0163 76.5445   3
  12   3  -7 2565.89 241.286   3
  12   3  -6 253.349 92.2724   3
  12   4 -13-75.9339 83.8619   3
  12   4 -12 1244.61 206.236   3
  12   4 -11 411.760 140.520   3
  12   4 -10 3247.62 299.751   3
  12   4  -9 78.7885 88.7455   3
  12   4  -8 793.741 153.545   3
  12   4  -7 409.979 125.384   3
  12   4  -6 1877.22 215.817   3
  12   4  -5 644.454 136.861   3
  12   4  -4 93.3088 65.3835   3
  12   5 -12 996.839 194.460   3
  12   5 -11 2576.59 290.926   3
  12   5 -10 1.51293 82.3211   3
  12   5  -9 2199.43 252.573   3
  12   5  -8 252.898 107.989   3
  12   5  -7 1164.01 183.327   3
  12   5  -6 102.416 86.3971   3
  12   5  -5 684.562 150.207   3
  12   5  -4 110.807 94.6197   3
  12   5  -3 492.995 129.859   3
  12   6 -11 321.972 134.624   3
  12   6 -10 1749.58 241.101   3
  12   6  -9-55.1176 103.417   3
  12   6  -8 2197.66 262.124   3
  12   6  -7 441.416 145.559   3
  12   6  -6 1371.52 209.903   3
  12   6  -5 240.817 106.287   3
  12   6  -4 1093.73 186.008   3
  12   6  -3-24.1769 68.6811   3
  12   6  -2 379.769 121.940   3
  12   6  -1 215.675 106.825   3
  12   7  -9 531.997 153.121   3
  12   7  -8-30.6703 77.2417   3
  12   7  -7 574.829 157.585   3
  12   7  -6-31.6933 94.3693   3
  12   7  -5 416.254 142.391   3
  12   7  -4 104.165 95.7379   3
  12   7  -3 676.221 166.902   3
  12   7  -2 472.479 137.049   3
  12   7  -1 579.825 150.146   3
  12   8  -6 623.131 178.894   3
  12   8  -5 221.113 115.288   3
  12   8  -4 865.036 191.507   3
  12   8  -3 246.703 125.330   3
  12   8  -2 263.034 123.306   3
  12   8  -1 451.719 151.739   3
  13   1 -15-79.7436 108.898   3
  13   1 -14 274.148 120.039   3
  13   2 -14-90.2960 132.163   3
  13   2 -13 832.794 178.746   3
  13   2 -12 17.7617 67.5764   3
  13   3 -13 14.0774 86.3360   3
  13   3 -12 1796.98 244.027   3
  13   3 -11 117.776 95.0955   3
  13   3 -10 621.910 142.056   3
  13   4 -13 822.323 184.175   3
  13   4 -12 616.592 171.304   3
  13   4 -11 1570.75 228.302   3
  13   4 -10 423.283 129.749   3
  13   4  -9 1383.40 205.348   3
  13   4  -8 67.3154 82.3686   3
  13   5 -11 21.7152 97.6786   3
  13   5 -10 1697.92 235.027   3
  13   5  -9 75.4653 84.9953   3
  13   5  -8 1892.49 240.748   3
  13   5  -7 111.541 97.5628   3
  13   5  -6 782.158 162.482   3
  13   6 -10-5.71148 97.0142   3
  13   6  -9 764.750 175.752   3
  13   6  -8-3.39192 89.5504   3
  13   6  -7 603.402 155.391   3
  13   6  -6 379.710 140.991   3
  13   6  -5 647.980 161.541   3
  13   7  -7 65.3591 96.4660   3
  13   7  -6 1290.09 219.072   3
  13   7  -5 46.6392 99.8684   3
  13   7  -4 527.176 153.362   3
  13   7  -3 137.978 105.359   3
  14   5 -10-91.3399 83.4246   3
   0   0   0    0.00    0.00   0

TITL shI_4082_BeDa in Pn
REM Pn (#7 in standard setting)
CELL 0.71073  11.743437  10.097813  14.066740  90.0000 108.7707  90.0000
ZERR    2.00   0.000706   0.000492   0.000881   0.0000   0.0066   0.0000
LATT -1
SYMM  x+1/2,-y, z+1/2
SFAC C H N O La
UNIT 60.00 60.00 8.00 16.00 4.00
TREF
HKLF 4
END
;
_shelx_hkl_checksum                73043
_olex2_submission_special_instructions  'No special instructions were received'
_oxdiff_exptl_absorpt_empirical_details
;
Empirical correction (ABSPACK) includes:
- Absorption correction using spherical harmonics
- Frame scaling
;
_oxdiff_exptl_absorpt_empirical_full_max  1.075
_oxdiff_exptl_absorpt_empirical_full_min  0.898
