# Supplementary material for: Novel Lanthanide (III) Complexes Derived from an Imidazole–Biphenyl–Carboxylate Ligand: Synthesis, Structure and Luminescence Properties
Source: Molecules. 2021 Nov 17;26(22):6942. doi: 10.3390/molecules26226942 (PMC8625298; doi:10.3390/molecules26226942)
Supplement: Supplementary file 1 [file molecules-26-06942-s001.zip › CRystallografic data/shI_4108_BeDa.cif]

data_shi_4108_beda
_audit_creation_date               2021-09-05
_audit_creation_method
;
Olex2 1.3
(compiled 2020.11.12 svn.r5f609507 for OlexSys, GUI svn.r6272)
;
_shelx_SHELXL_version_number       '2018/3'
_audit_contact_author_address      ?
_audit_contact_author_email        ?
_audit_contact_author_name         ''
_audit_contact_author_phone        ?
_publ_contact_author_id_orcid      ?
_publ_section_references
;
Dolomanov, O.V., Bourhis, L.J., Gildea, R.J, Howard, J.A.K. & Puschmann, H.
 (2009), J. Appl. Cryst. 42, 339-341.

Sheldrick, G.M. (2015). Acta Cryst. A71, 3-8.

Sheldrick, G.M. (2015). Acta Cryst. C71, 3-8.
;
_chemical_name_common              ?
_chemical_name_systematic          ?
_chemical_formula_moiety           'C32 H24 Dy N7 O13'
_chemical_formula_sum              'C32 H24 Dy N7 O13'
_chemical_formula_weight           877.08
_chemical_melting_point            ?
_chemical_oxdiff_formula           C30H30N4O6Dy1
_chemical_oxdiff_usercomment       M9M(3)
loop_
  _atom_type_symbol
  _atom_type_description
  _atom_type_scat_dispersion_real
  _atom_type_scat_dispersion_imag
  _atom_type_scat_source
 'C' 'C' 0.0033 0.0016 'International Tables Vol C Tables 4.2.6.8 and 6.1.1.4'
 'H' 'H' 0.0000 0.0000 'International Tables Vol C Tables 4.2.6.8 and 6.1.1.4'
 'Dy' 'Dy' -0.1892 4.4098
 'International Tables Vol C Tables 4.2.6.8 and 6.1.1.4'
 'N' 'N' 0.0061 0.0033 'International Tables Vol C Tables 4.2.6.8 and 6.1.1.4'
 'O' 'O' 0.0106 0.0060 'International Tables Vol C Tables 4.2.6.8 and 6.1.1.4'

_shelx_space_group_comment
;
The symmetry employed for this shelxl refinement is uniquely defined
by the following loop, which should always be used as a source of
symmetry information in preference to the above space-group names.
They are only intended as comments.
;
_space_group_crystal_system        'monoclinic'
_space_group_IT_number             13
_space_group_name_H-M_alt          'P 1 2/n 1'
_space_group_name_Hall             '-P 2yac'
loop_
  _space_group_symop_operation_xyz
 'x, y, z'
 '-x+1/2, y, -z+1/2'
 '-x, -y, -z'
 'x-1/2, -y, z-1/2'

_cell_length_a                     11.5987(4)
_cell_length_b                     10.0803(3)
_cell_length_c                     13.9615(5)
_cell_angle_alpha                  90
_cell_angle_beta                   109.871(4)
_cell_angle_gamma                  90
_cell_volume                       1535.17(10)
_cell_formula_units_Z              2
_cell_measurement_reflns_used      5052
_cell_measurement_temperature      180.05(10)
_cell_measurement_theta_max        28.7690
_cell_measurement_theta_min        1.9700
_shelx_estimated_absorpt_T_max     0.884
_shelx_estimated_absorpt_T_min     0.787
_exptl_absorpt_coefficient_mu      2.520
_exptl_absorpt_correction_T_max    1.00000
_exptl_absorpt_correction_T_min    0.71032
_exptl_absorpt_correction_type     multi-scan
_exptl_absorpt_process_details
;
CrysAlisPro 1.171.38.46 (Rigaku Oxford Diffraction, 2015)
Empirical absorption correction using spherical harmonics,
 implemented in SCALE3 ABSPACK scaling algorithm.
;
_exptl_absorpt_special_details     ?
_exptl_crystal_colour              'clear light colourless'
_exptl_crystal_colour_lustre       clear
_exptl_crystal_colour_modifier     light
_exptl_crystal_colour_primary      colourless
_exptl_crystal_density_diffrn      1.897
_exptl_crystal_density_meas        ?
_exptl_crystal_density_method      ?
_exptl_crystal_description         prism
_exptl_crystal_F_000               870
_exptl_crystal_size_max            0.1
_exptl_crystal_size_mid            0.05
_exptl_crystal_size_min            0.05
_exptl_transmission_factor_max     ?
_exptl_transmission_factor_min     ?
_diffrn_reflns_av_R_equivalents    0.0431
_diffrn_reflns_av_unetI/netI       0.0421
_diffrn_reflns_Laue_measured_fraction_full  0.999
_diffrn_reflns_Laue_measured_fraction_max  0.999
_diffrn_reflns_limit_h_max         13
_diffrn_reflns_limit_h_min         -13
_diffrn_reflns_limit_k_max         12
_diffrn_reflns_limit_k_min         -11
_diffrn_reflns_limit_l_max         16
_diffrn_reflns_limit_l_min         -16
_diffrn_reflns_number              11123
_diffrn_reflns_point_group_measured_fraction_full  0.999
_diffrn_reflns_point_group_measured_fraction_max  0.999
_diffrn_reflns_theta_full          25.027
_diffrn_reflns_theta_max           25.027
_diffrn_reflns_theta_min           1.981
_diffrn_ambient_environment        N~2~
_diffrn_ambient_temperature        180.05(10)
_diffrn_detector                   'CCD plate'
_diffrn_detector_area_resol_mean   8.0797
_diffrn_detector_type              Eos
_diffrn_measured_fraction_theta_full  0.999
_diffrn_measured_fraction_theta_max  0.999
_diffrn_measurement_details
;
List of Runs (angles in degrees, time in seconds):

  # Type    Start    End  Width  t~exp~   \w     \q     \k     \f   Frames
--------------------------------------------------------------------------
  1  \w    -28.00  52.00   1.00   20.00    --  -15.60  57.00 150.00   80
  2  \w     35.00  84.00   1.00   20.00    --   17.79 178.00  60.00   49
  3  \w     15.00  72.00   1.00   20.00    --   17.79  57.00 -60.00   57
  4  \w    -26.00  39.00   1.00   20.00    --  -15.60  57.00-150.00   65
  5  \w    -19.00  20.00   1.00   20.00    --  -15.60 -99.00-180.00   39
  6  \w    -24.00   6.00   1.00   20.00    --  -15.60 -99.00   0.00   30
  7  \w    -80.00   1.00   1.00   20.00    --  -15.60 -57.00  30.00   81
;
_diffrn_measurement_device         'four-circle diffractometer'
_diffrn_measurement_device_type    'Xcalibur, Eos'
_diffrn_measurement_method         '\w scans'
_diffrn_orient_matrix_type        
 'CrysAlisPro convention (1999,Acta A55,543-557)'
_diffrn_orient_matrix_UB_11        0.0314512000
_diffrn_orient_matrix_UB_12        -0.0260436000
_diffrn_orient_matrix_UB_13        -0.0313839000
_diffrn_orient_matrix_UB_21        0.0007396000
_diffrn_orient_matrix_UB_22        0.0639909000
_diffrn_orient_matrix_UB_23        -0.0209832000
_diffrn_orient_matrix_UB_31        0.0568946000
_diffrn_orient_matrix_UB_32        0.0135867000
_diffrn_orient_matrix_UB_33        0.0386089000
_diffrn_radiation_monochromator    graphite
_diffrn_radiation_probe            x-ray
_diffrn_radiation_type             'Mo K\a'
_diffrn_radiation_wavelength       0.71073
_diffrn_source                     'fine-focus sealed X-ray tube'
_diffrn_source_type                'Enhance (Mo) X-ray Source'
_reflns_Friedel_coverage           0.000
_reflns_Friedel_fraction_full      .
_reflns_Friedel_fraction_max       .
_reflns_number_gt                  2470
_reflns_number_total               2713
_reflns_odcompleteness_completeness  99.94
_reflns_odcompleteness_iscentric   1
_reflns_odcompleteness_theta       26.32
_reflns_special_details
;
 Reflections were merged by SHELXL according to the crystal
 class for the calculation of statistics and refinement.
 
 _reflns_Friedel_fraction is defined as the number of unique
 Friedel pairs measured divided by the number that would be
 possible theoretically, ignoring centric projections and
 systematic absences.
;
_reflns_threshold_expression       'I > 2\s(I)'
_computing_cell_refinement         'CrysAlisPro 1.171.38.46 (Rigaku OD, 2015)'
_computing_data_collection         'CrysAlisPro 1.171.38.46 (Rigaku OD, 2015)'
_computing_data_reduction          'CrysAlisPro 1.171.38.46 (Rigaku OD, 2015)'
_computing_molecular_graphics      'Olex2 1.3 (Dolomanov et al., 2009)'
_computing_publication_material    'Olex2 1.3 (Dolomanov et al., 2009)'
_computing_structure_refinement    'SHELXL 2018/3 (Sheldrick, 2015)'
_computing_structure_solution      'SHELXT 2018/2 (Sheldrick, 2018)'
_refine_diff_density_max           0.551
_refine_diff_density_min           -0.602
_refine_diff_density_rms           0.098
_refine_ls_extinction_coef         .
_refine_ls_extinction_method       none
_refine_ls_goodness_of_fit_ref     1.070
_refine_ls_hydrogen_treatment      constr
_refine_ls_matrix_type             full
_refine_ls_number_parameters       241
_refine_ls_number_reflns           2713
_refine_ls_number_restraints       0
_refine_ls_R_factor_all            0.0356
_refine_ls_R_factor_gt             0.0301
_refine_ls_restrained_S_all        1.070
_refine_ls_shift/su_max            0.000
_refine_ls_shift/su_mean           0.000
_refine_ls_structure_factor_coef   Fsqd
_refine_ls_weighting_details      
 'w=1/[\s^2^(Fo^2^)+(0.0235P)^2^+1.3083P] where P=(Fo^2^+2Fc^2^)/3'
_refine_ls_weighting_scheme        calc
_refine_ls_wR_factor_gt            0.0602
_refine_ls_wR_factor_ref           0.0622
_refine_special_details            ?
_olex2_refinement_description
;
1. Fixed Uiso
 At 1.2 times of:
  All C(H) groups, All N(H) groups
2.a Aromatic/amide H refined with riding coordinates:
 N2(H2), C3(H3), C4(H4), C6(H6), C7(H7), C9(H9), C10(H10), C12(H12), C13(H13),
 C14(H14), C15(H15), C16(H16)
;
_atom_sites_solution_hydrogens     geom
_atom_sites_solution_primary       dual
_atom_sites_solution_secondary     ?
loop_
  _atom_site_label
  _atom_site_type_symbol
  _atom_site_fract_x
  _atom_site_fract_y
  _atom_site_fract_z
  _atom_site_U_iso_or_equiv
  _atom_site_adp_type
  _atom_site_occupancy
  _atom_site_site_symmetry_order
  _atom_site_calc_flag
  _atom_site_refinement_flags_posn
  _atom_site_refinement_flags_adp
  _atom_site_refinement_flags_occupancy
  _atom_site_disorder_assembly
  _atom_site_disorder_group
 Dy1 Dy 0.250000 0.24369(2) 0.750000 0.01394(9) Uani 1 2 d S T P . .
 O1 O 0.3742(2) 0.4450(2) 0.81528(19) 0.0192(6) Uani 1 1 d . . . . .
 O2 O 0.3911(2) 0.3463(2) 0.67976(19) 0.0191(6) Uani 1 1 d . . . . .
 O3 O 0.3354(2) 0.2343(2) 0.9393(2) 0.0200(6) Uani 1 1 d . . . . .
 O4 O 0.4517(2) 0.1597(3) 0.85914(19) 0.0212(6) Uani 1 1 d . . . . .
 O5 O 0.5134(2) 0.1498(3) 1.0255(2) 0.0285(7) Uani 1 1 d . . . . .
 O6 O 0.2828(2) 0.0229(3) 0.68600(19) 0.0198(6) Uani 1 1 d . . . . .
 O7 O 0.250000 -0.1649(4) 0.750000 0.0210(9) Uani 1 2 d S T P . .
 N1 N 0.7446(3) 1.2791(3) 0.5453(2) 0.0154(7) Uani 1 1 d . . . . .
 N2 N 0.8059(3) 1.4166(3) 0.4546(2) 0.0177(7) Uani 1 1 d . . . . .
 H2 H 0.826883 1.449378 0.406099 0.021 Uiso 1 1 calc R U . . .
 N3 N 0.4364(3) 0.1810(3) 0.9438(2) 0.0186(7) Uani 1 1 d . . . . .
 N4 N 0.250000 -0.0433(5) 0.750000 0.0184(10) Uani 1 2 d S T P . .
 C1 C 0.4119(3) 0.4444(4) 0.7385(3) 0.0162(8) Uani 1 1 d . . . . .
 C2 C 0.4752(3) 0.5643(4) 0.7175(3) 0.0139(8) Uani 1 1 d . . . . .
 C3 C 0.4863(3) 0.6787(4) 0.7756(3) 0.0152(8) Uani 1 1 d . . . . .
 H3 H 0.462077 0.677571 0.832659 0.018 Uiso 1 1 calc R U . . .
 C4 C 0.5331(3) 0.7945(4) 0.7496(3) 0.0153(8) Uani 1 1 d . . . . .
 H4 H 0.539464 0.870195 0.789206 0.018 Uiso 1 1 calc R U . . .
 C5 C 0.5708(3) 0.7990(4) 0.6645(3) 0.0140(8) Uani 1 1 d . . . . .
 C6 C 0.5613(3) 0.6820(4) 0.6075(3) 0.0175(8) Uani 1 1 d . . . . .
 H6 H 0.587400 0.682028 0.551488 0.021 Uiso 1 1 calc R U . . .
 C7 C 0.5141(3) 0.5674(4) 0.6333(3) 0.0149(8) Uani 1 1 d . . . . .
 H7 H 0.508008 0.491390 0.594131 0.018 Uiso 1 1 calc R U . . .
 C8 C 0.6161(3) 0.9243(4) 0.6340(3) 0.0152(8) Uani 1 1 d . . . . .
 C9 C 0.5761(3) 1.0475(4) 0.6560(3) 0.0185(9) Uani 1 1 d . . . . .
 H9 H 0.520021 1.051111 0.690321 0.022 Uiso 1 1 calc R U . . .
 C10 C 0.6180(3) 1.1637(4) 0.6279(3) 0.0185(9) Uani 1 1 d . . . . .
 H10 H 0.590300 1.245065 0.642790 0.022 Uiso 1 1 calc R U . . .
 C11 C 0.7020(3) 1.1585(4) 0.5771(3) 0.0145(8) Uani 1 1 d . . . . .
 C12 C 0.7437(3) 1.0388(4) 0.5544(3) 0.0167(8) Uani 1 1 d . . . . .
 H12 H 0.800677 1.036179 0.520945 0.020 Uiso 1 1 calc R U . . .
 C13 C 0.7002(3) 0.9231(4) 0.5817(3) 0.0173(8) Uani 1 1 d . . . . .
 H13 H 0.727087 0.842187 0.565139 0.021 Uiso 1 1 calc R U . . .
 C14 C 0.7703(4) 1.3977(4) 0.5980(3) 0.0216(9) Uani 1 1 d . . . . .
 H14 H 0.762865 1.415375 0.660972 0.026 Uiso 1 1 calc R U . . .
 C15 C 0.8084(4) 1.4828(4) 0.5404(3) 0.0244(9) Uani 1 1 d . . . . .
 H15 H 0.831998 1.570507 0.556310 0.029 Uiso 1 1 calc R U . . .
 C16 C 0.7663(3) 1.2946(4) 0.4575(3) 0.0175(9) Uani 1 1 d . . . . .
 H16 H 0.755311 1.230402 0.407405 0.021 Uiso 1 1 calc R U . . .

loop_
  _atom_site_aniso_label
  _atom_site_aniso_U_11
  _atom_site_aniso_U_22
  _atom_site_aniso_U_33
  _atom_site_aniso_U_23
  _atom_site_aniso_U_13
  _atom_site_aniso_U_12
 Dy1 0.01801(14) 0.01155(15) 0.01671(15) 0.000 0.01170(10) 0.000
 O1 0.0260(14) 0.0164(15) 0.0217(15) -0.0040(12) 0.0165(12) -0.0032(12)
 O2 0.0268(14) 0.0129(15) 0.0242(15) -0.0041(12) 0.0171(12) -0.0046(12)
 O3 0.0218(14) 0.0182(15) 0.0236(15) 0.0001(12) 0.0122(12) 0.0040(12)
 O4 0.0248(14) 0.0251(16) 0.0192(15) -0.0022(12) 0.0147(12) 0.0009(13)
 O5 0.0266(15) 0.0369(19) 0.0179(16) -0.0034(13) 0.0022(13) 0.0004(14)
 O6 0.0302(15) 0.0174(15) 0.0179(14) 0.0033(12) 0.0159(12) -0.0004(12)
 O7 0.030(2) 0.011(2) 0.025(2) 0.000 0.0118(18) 0.000
 N1 0.0182(16) 0.0166(18) 0.0126(16) 0.0021(13) 0.0066(13) -0.0010(13)
 N2 0.0223(17) 0.0192(18) 0.0171(17) 0.0057(14) 0.0140(14) -0.0007(15)
 N3 0.0221(18) 0.0150(18) 0.0206(19) -0.0029(15) 0.0097(16) -0.0042(15)
 N4 0.015(2) 0.023(3) 0.016(2) 0.000 0.003(2) 0.000
 C1 0.0131(18) 0.016(2) 0.020(2) 0.0032(17) 0.0054(16) 0.0032(16)
 C2 0.0104(17) 0.017(2) 0.0125(19) 0.0010(16) 0.0018(15) 0.0004(16)
 C3 0.0137(18) 0.021(2) 0.0124(19) 0.0029(17) 0.0070(15) -0.0015(17)
 C4 0.0170(19) 0.0111(19) 0.018(2) -0.0038(16) 0.0063(16) -0.0010(16)
 C5 0.0104(18) 0.017(2) 0.0152(19) 0.0028(16) 0.0047(15) -0.0005(15)
 C6 0.0177(19) 0.023(2) 0.015(2) -0.0005(17) 0.0096(16) -0.0004(18)
 C7 0.0175(19) 0.013(2) 0.018(2) -0.0016(16) 0.0108(16) -0.0008(16)
 C8 0.0123(18) 0.019(2) 0.0127(19) 0.0017(16) 0.0028(15) -0.0021(16)
 C9 0.022(2) 0.019(2) 0.021(2) 0.0032(17) 0.0157(17) 0.0015(17)
 C10 0.022(2) 0.019(2) 0.017(2) -0.0010(17) 0.0104(17) 0.0018(17)
 C11 0.0169(19) 0.015(2) 0.0126(19) 0.0012(16) 0.0067(16) -0.0040(16)
 C12 0.0177(19) 0.022(2) 0.0150(19) -0.0011(17) 0.0110(16) -0.0024(17)
 C13 0.0186(19) 0.018(2) 0.017(2) -0.0020(17) 0.0085(16) 0.0031(17)
 C14 0.033(2) 0.022(2) 0.013(2) -0.0057(17) 0.0113(18) -0.0085(19)
 C15 0.032(2) 0.022(2) 0.021(2) -0.0013(18) 0.0107(19) -0.0047(19)
 C16 0.0175(19) 0.021(2) 0.017(2) 0.0021(17) 0.0087(17) 0.0026(17)

_geom_special_details
;
 All esds (except the esd in the dihedral angle between two l.s. planes)
 are estimated using the full covariance matrix.  The cell esds are taken
 into account individually in the estimation of esds in distances, angles
 and torsion angles; correlations between esds in cell parameters are only
 used when they are defined by crystal symmetry.  An approximate (isotropic)
 treatment of cell esds is used for estimating esds involving l.s. planes.
;
loop_
  _geom_bond_atom_site_label_1
  _geom_bond_atom_site_label_2
  _geom_bond_distance
  _geom_bond_site_symmetry_2
  _geom_bond_publ_flag
 Dy1 O1 2.476(2) 2_556 ?
 Dy1 O1 2.476(2) . ?
 Dy1 O2 2.409(2) 2_556 ?
 Dy1 O2 2.409(2) . ?
 Dy1 O3 2.490(3) . ?
 Dy1 O3 2.490(3) 2_556 ?
 Dy1 O4 2.468(3) . ?
 Dy1 O4 2.468(3) 2_556 ?
 Dy1 O6 2.476(3) . ?
 Dy1 O6 2.476(3) 2_556 ?
 Dy1 C1 2.802(4) 2_556 ?
 Dy1 C1 2.802(4) . ?
 O1 C1 1.288(4) . ?
 O2 C1 1.255(4) . ?
 O3 N3 1.271(4) . ?
 O4 N3 1.271(4) . ?
 O5 N3 1.227(4) . ?
 O6 N4 1.273(3) . ?
 O7 N4 1.225(5) . ?
 N1 C11 1.438(5) . ?
 N1 C14 1.381(5) . ?
 N1 C16 1.342(5) . ?
 N2 H2 0.8600 . ?
 N2 C15 1.362(5) . ?
 N2 C16 1.318(5) . ?
 C1 C2 1.494(5) . ?
 C2 C3 1.391(5) . ?
 C2 C7 1.396(5) . ?
 C3 H3 0.9300 . ?
 C3 C4 1.387(5) . ?
 C4 H4 0.9300 . ?
 C4 C5 1.399(5) . ?
 C5 C6 1.406(5) . ?
 C5 C8 1.485(5) . ?
 C6 H6 0.9300 . ?
 C6 C7 1.378(5) . ?
 C7 H7 0.9300 . ?
 C8 C9 1.397(5) . ?
 C8 C13 1.402(5) . ?
 C9 H9 0.9300 . ?
 C9 C10 1.376(5) . ?
 C10 H10 0.9300 . ?
 C10 C11 1.387(5) . ?
 C11 C12 1.376(5) . ?
 C12 H12 0.9300 . ?
 C12 C13 1.376(5) . ?
 C13 H13 0.9300 . ?
 C14 H14 0.9300 . ?
 C14 C15 1.348(5) . ?
 C15 H15 0.9300 . ?
 C16 H16 0.9300 . ?

loop_
  _geom_angle_atom_site_label_1
  _geom_angle_atom_site_label_2
  _geom_angle_atom_site_label_3
  _geom_angle
  _geom_angle_site_symmetry_1
  _geom_angle_site_symmetry_3
  _geom_angle_publ_flag
 O1 Dy1 O1 69.95(12) 2_556 . ?
 O1 Dy1 O3 70.65(8) 2_556 2_556 ?
 O1 Dy1 O3 113.20(8) . 2_556 ?
 O1 Dy1 O3 70.65(8) . . ?
 O1 Dy1 O3 113.20(8) 2_556 . ?
 O1 Dy1 C1 72.84(9) . 2_556 ?
 O1 Dy1 C1 27.36(10) . . ?
 O1 Dy1 C1 72.84(9) 2_556 . ?
 O1 Dy1 C1 27.36(10) 2_556 2_556 ?
 O2 Dy1 O1 53.63(8) 2_556 2_556 ?
 O2 Dy1 O1 83.64(8) 2_556 . ?
 O2 Dy1 O1 83.64(8) . 2_556 ?
 O2 Dy1 O1 53.63(8) . . ?
 O2 Dy1 O2 129.15(12) 2_556 . ?
 O2 Dy1 O3 70.39(8) 2_556 . ?
 O2 Dy1 O3 111.62(8) 2_556 2_556 ?
 O2 Dy1 O3 111.62(8) . . ?
 O2 Dy1 O3 70.39(8) . 2_556 ?
 O2 Dy1 O4 121.93(8) 2_556 . ?
 O2 Dy1 O4 121.93(8) . 2_556 ?
 O2 Dy1 O4 76.46(9) . . ?
 O2 Dy1 O4 76.46(9) 2_556 2_556 ?
 O2 Dy1 O6 137.92(8) . 2_556 ?
 O2 Dy1 O6 137.92(8) 2_556 . ?
 O2 Dy1 O6 91.71(8) 2_556 2_556 ?
 O2 Dy1 O6 91.71(8) . . ?
 O2 Dy1 C1 26.52(10) . . ?
 O2 Dy1 C1 105.95(10) . 2_556 ?
 O2 Dy1 C1 105.95(10) 2_556 . ?
 O2 Dy1 C1 26.52(10) 2_556 2_556 ?
 O3 Dy1 O3 175.63(12) 2_556 . ?
 O3 Dy1 C1 93.19(10) 2_556 2_556 ?
 O3 Dy1 C1 93.19(10) . . ?
 O3 Dy1 C1 89.97(10) 2_556 . ?
 O3 Dy1 C1 89.97(10) . 2_556 ?
 O4 Dy1 O1 75.10(8) . . ?
 O4 Dy1 O1 145.03(9) . 2_556 ?
 O4 Dy1 O1 145.03(9) 2_556 . ?
 O4 Dy1 O1 75.10(8) 2_556 2_556 ?
 O4 Dy1 O3 51.66(8) 2_556 2_556 ?
 O4 Dy1 O3 126.45(8) . 2_556 ?
 O4 Dy1 O3 126.45(8) 2_556 . ?
 O4 Dy1 O3 51.66(8) . . ?
 O4 Dy1 O4 139.86(13) . 2_556 ?
 O4 Dy1 O6 71.61(8) . . ?
 O4 Dy1 O6 71.61(8) 2_556 2_556 ?
 O4 Dy1 O6 72.45(9) 2_556 . ?
 O4 Dy1 O6 72.45(9) . 2_556 ?
 O4 Dy1 C1 136.53(10) . 2_556 ?
 O4 Dy1 C1 136.53(10) 2_556 . ?
 O4 Dy1 C1 76.69(9) 2_556 2_556 ?
 O4 Dy1 C1 76.69(10) . . ?
 O6 Dy1 O1 136.71(8) 2_556 2_556 ?
 O6 Dy1 O1 138.20(8) . 2_556 ?
 O6 Dy1 O1 138.20(8) 2_556 . ?
 O6 Dy1 O1 136.71(8) . . ?
 O6 Dy1 O3 107.12(8) 2_556 2_556 ?
 O6 Dy1 O3 68.71(8) . 2_556 ?
 O6 Dy1 O3 107.12(8) . . ?
 O6 Dy1 O3 68.71(8) 2_556 . ?
 O6 Dy1 O6 51.93(12) . 2_556 ?
 O6 Dy1 C1 149.11(9) . 2_556 ?
 O6 Dy1 C1 149.11(9) 2_556 . ?
 O6 Dy1 C1 116.11(10) 2_556 2_556 ?
 O6 Dy1 C1 116.11(10) . . ?
 C1 Dy1 C1 87.56(15) 2_556 . ?
 C1 O1 Dy1 90.6(2) . . ?
 C1 O2 Dy1 94.5(2) . . ?
 N3 O3 Dy1 95.5(2) . . ?
 N3 O4 Dy1 96.5(2) . . ?
 N4 O6 Dy1 95.7(2) . . ?
 C14 N1 C11 127.1(3) . . ?
 C16 N1 C11 124.8(3) . . ?
 C16 N1 C14 108.1(3) . . ?
 C15 N2 H2 125.3 . . ?
 C16 N2 H2 125.3 . . ?
 C16 N2 C15 109.5(3) . . ?
 O3 N3 Dy1 58.67(17) . . ?
 O3 N3 O4 116.3(3) . . ?
 O4 N3 Dy1 57.68(17) . . ?
 O5 N3 Dy1 177.6(3) . . ?
 O5 N3 O3 121.5(3) . . ?
 O5 N3 O4 122.2(3) . . ?
 O6 N4 Dy1 58.4(2) . . ?
 O6 N4 Dy1 58.4(2) 2_556 . ?
 O6 N4 O6 116.8(4) . 2_556 ?
 O7 N4 Dy1 180.0 . . ?
 O7 N4 O6 121.6(2) . 2_556 ?
 O7 N4 O6 121.6(2) . . ?
 O1 C1 Dy1 62.09(19) . . ?
 O1 C1 C2 119.2(3) . . ?
 O2 C1 Dy1 58.99(19) . . ?
 O2 C1 O1 120.2(3) . . ?
 O2 C1 C2 120.5(3) . . ?
 C2 C1 Dy1 168.2(2) . . ?
 C3 C2 C1 120.7(3) . . ?
 C3 C2 C7 118.7(3) . . ?
 C7 C2 C1 120.3(3) . . ?
 C2 C3 H3 119.6 . . ?
 C4 C3 C2 120.8(3) . . ?
 C4 C3 H3 119.6 . . ?
 C3 C4 H4 119.6 . . ?
 C3 C4 C5 120.8(4) . . ?
 C5 C4 H4 119.6 . . ?
 C4 C5 C6 117.8(3) . . ?
 C4 C5 C8 121.0(3) . . ?
 C6 C5 C8 121.2(3) . . ?
 C5 C6 H6 119.4 . . ?
 C7 C6 C5 121.1(4) . . ?
 C7 C6 H6 119.4 . . ?
 C2 C7 H7 119.7 . . ?
 C6 C7 C2 120.7(4) . . ?
 C6 C7 H7 119.7 . . ?
 C9 C8 C5 121.1(3) . . ?
 C9 C8 C13 117.7(3) . . ?
 C13 C8 C5 121.3(3) . . ?
 C8 C9 H9 119.4 . . ?
 C10 C9 C8 121.2(3) . . ?
 C10 C9 H9 119.4 . . ?
 C9 C10 H10 120.3 . . ?
 C9 C10 C11 119.5(4) . . ?
 C11 C10 H10 120.3 . . ?
 C10 C11 N1 120.0(3) . . ?
 C12 C11 N1 119.1(3) . . ?
 C12 C11 C10 120.9(3) . . ?
 C11 C12 H12 120.4 . . ?
 C13 C12 C11 119.3(3) . . ?
 C13 C12 H12 120.4 . . ?
 C8 C13 H13 119.2 . . ?
 C12 C13 C8 121.5(4) . . ?
 C12 C13 H13 119.2 . . ?
 N1 C14 H14 126.6 . . ?
 C15 C14 N1 106.8(3) . . ?
 C15 C14 H14 126.6 . . ?
 N2 C15 H15 126.3 . . ?
 C14 C15 N2 107.4(4) . . ?
 C14 C15 H15 126.3 . . ?
 N1 C16 H16 125.9 . . ?
 N2 C16 N1 108.2(3) . . ?
 N2 C16 H16 125.9 . . ?

loop_
  _geom_hbond_atom_site_label_D
  _geom_hbond_atom_site_label_H
  _geom_hbond_atom_site_label_A
  _geom_hbond_distance_DH
  _geom_hbond_distance_HA
  _geom_hbond_distance_DA
  _geom_hbond_angle_DHA
  _geom_hbond_site_symmetry_A
  _geom_hbond_publ_flag
 N2 H2 O1 0.86 1.88 2.722(4) 167.7 4_675 yes
 C15 H15 O3 0.93 2.57 3.244(5) 130.1 4_675 yes
 C16 H16 O7 0.93 2.28 3.126(4) 151.8 3_666 yes

loop_
  _geom_torsion_atom_site_label_1
  _geom_torsion_atom_site_label_2
  _geom_torsion_atom_site_label_3
  _geom_torsion_atom_site_label_4
  _geom_torsion
  _geom_torsion_site_symmetry_1
  _geom_torsion_site_symmetry_2
  _geom_torsion_site_symmetry_3
  _geom_torsion_site_symmetry_4
  _geom_torsion_publ_flag
 Dy1 O1 C1 O2 -10.4(3) . . . . ?
 Dy1 O1 C1 C2 166.6(3) . . . . ?
 Dy1 O2 C1 O1 10.7(3) . . . . ?
 Dy1 O2 C1 C2 -166.3(3) . . . . ?
 Dy1 O3 N3 O4 1.5(3) . . . . ?
 Dy1 O3 N3 O5 -177.2(3) . . . . ?
 Dy1 O4 N3 O3 -1.5(3) . . . . ?
 Dy1 O4 N3 O5 177.2(3) . . . . ?
 Dy1 O6 N4 O6 -0.002(2) . . . 2_556 ?
 Dy1 O6 N4 O7 180.000(1) . . . . ?
 Dy1 C1 C2 C3 88.8(14) . . . . ?
 Dy1 C1 C2 C7 -85.3(14) . . . . ?
 O1 C1 C2 C3 -4.3(5) . . . . ?
 O1 C1 C2 C7 -178.3(3) . . . . ?
 O2 C1 C2 C3 172.8(3) . . . . ?
 O2 C1 C2 C7 -1.3(5) . . . . ?
 N1 C11 C12 C13 -177.9(3) . . . . ?
 N1 C14 C15 N2 -0.1(4) . . . . ?
 C1 C2 C3 C4 -173.0(3) . . . . ?
 C1 C2 C7 C6 173.5(3) . . . . ?
 C2 C3 C4 C5 -0.3(5) . . . . ?
 C3 C2 C7 C6 -0.7(5) . . . . ?
 C3 C4 C5 C6 -0.9(5) . . . . ?
 C3 C4 C5 C8 177.5(3) . . . . ?
 C4 C5 C6 C7 1.3(5) . . . . ?
 C4 C5 C8 C9 -28.2(5) . . . . ?
 C4 C5 C8 C13 152.1(3) . . . . ?
 C5 C6 C7 C2 -0.5(5) . . . . ?
 C5 C8 C9 C10 179.9(3) . . . . ?
 C5 C8 C13 C12 -179.1(3) . . . . ?
 C6 C5 C8 C9 150.2(4) . . . . ?
 C6 C5 C8 C13 -29.6(5) . . . . ?
 C7 C2 C3 C4 1.1(5) . . . . ?
 C8 C5 C6 C7 -177.0(3) . . . . ?
 C8 C9 C10 C11 -0.3(6) . . . . ?
 C9 C8 C13 C12 1.1(5) . . . . ?
 C9 C10 C11 N1 178.7(3) . . . . ?
 C9 C10 C11 C12 0.1(5) . . . . ?
 C10 C11 C12 C13 0.7(5) . . . . ?
 C11 N1 C14 C15 179.4(3) . . . . ?
 C11 N1 C16 N2 -179.0(3) . . . . ?
 C11 C12 C13 C8 -1.3(5) . . . . ?
 C13 C8 C9 C10 -0.3(5) . . . . ?
 C14 N1 C11 C10 38.2(5) . . . . ?
 C14 N1 C11 C12 -143.2(4) . . . . ?
 C14 N1 C16 N2 0.9(4) . . . . ?
 C15 N2 C16 N1 -1.0(4) . . . . ?
 C16 N1 C11 C10 -141.9(4) . . . . ?
 C16 N1 C11 C12 36.7(5) . . . . ?
 C16 N1 C14 C15 -0.5(4) . . . . ?
 C16 N2 C15 C14 0.7(4) . . . . ?

_shelx_res_file
;
TITL shi_4108_beda_a.res in P2/n
    shi_4108_beda.res
    created by SHELXL-2018/3 at 13:05:30 on 05-Sep-2021
REM Old TITL shI_4108_BeDa in Pn #7
REM SHELXT solution in P2/n: R1 0.086, Rweak 0.015, Alpha 0.060
REM <I/s> 1.115 for 19 systematic absences, Orientation as input
REM Formula found by SHELXT: C22 N11 O17 Dy
CELL 0.71073 11.598746 10.080336 13.961514 90 109.8714 90
ZERR 2 0.000404 0.000345 0.000504 0 0.004 0
LATT 1
SYMM 0.5-X,+Y,0.5-Z
SFAC C H Dy N O
UNIT 64 48 2 14 26
EQIV $1 0.5+X,2-Y,-0.5+Z
EQIV $2 1-X,1-Y,1-Z

L.S. 12
PLAN  5
SIZE 0.05 0.05 0.1
CONF
HTAB N2 O1_$1
HTAB C15 O3_$1
HTAB C16 O7_$2
htab
BOND
list 4
MORE -1
BOND $H
fmap 2
acta
SHEL 99 0.84
OMIT -3 4 2
OMIT -1 4 4
REM <olex2.extras>
REM <HklSrc "%.\\shI_4108_BeDa.hkl">
REM </olex2.extras>

WGHT    0.023500    1.308300
FVAR       0.29330
DY1   3    0.250000    0.243690    0.750000    10.50000    0.01801    0.01155 =
         0.01671    0.00000    0.01170    0.00000
O1    5    0.374226    0.444955    0.815282    11.00000    0.02595    0.01644 =
         0.02170   -0.00396    0.01655   -0.00315
O2    5    0.391130    0.346286    0.679760    11.00000    0.02681    0.01286 =
         0.02420   -0.00407    0.01711   -0.00461
O3    5    0.335406    0.234263    0.939336    11.00000    0.02178    0.01823 =
         0.02356    0.00005    0.01222    0.00404
O4    5    0.451708    0.159687    0.859140    11.00000    0.02483    0.02508 =
         0.01924   -0.00220    0.01470    0.00093
O5    5    0.513450    0.149767    1.025461    11.00000    0.02662    0.03689 =
         0.01792   -0.00344    0.00216    0.00035
O6    5    0.282843    0.022883    0.685998    11.00000    0.03019    0.01737 =
         0.01788    0.00325    0.01587   -0.00036
O7    5    0.250000   -0.164874    0.750000    10.50000    0.02971    0.01067 =
         0.02467    0.00000    0.01180    0.00000
N1    4    0.744581    1.279120    0.545341    11.00000    0.01822    0.01664 =
         0.01256    0.00208    0.00663   -0.00097
N2    4    0.805886    1.416624    0.454630    11.00000    0.02227    0.01921 =
         0.01710    0.00570    0.01398   -0.00068
AFIX  43
H2    2    0.826883    1.449378    0.406099    11.00000   -1.20000
AFIX   0
N3    4    0.436375    0.180951    0.943773    11.00000    0.02210    0.01500 =
         0.02061   -0.00287    0.00966   -0.00419
N4    4    0.250000   -0.043326    0.750000    10.50000    0.01545    0.02256 =
         0.01551    0.00000    0.00298    0.00000
C1    1    0.411934    0.444360    0.738530    11.00000    0.01313    0.01578 =
         0.01969    0.00322    0.00545    0.00320
C2    1    0.475153    0.564253    0.717521    11.00000    0.01041    0.01709 =
         0.01245    0.00098    0.00176    0.00040
C3    1    0.486298    0.678721    0.775636    11.00000    0.01371    0.02147 =
         0.01244    0.00285    0.00699   -0.00145
AFIX  43
H3    2    0.462077    0.677571    0.832659    11.00000   -1.20000
AFIX   0
C4    1    0.533078    0.794544    0.749603    11.00000    0.01695    0.01113 =
         0.01805   -0.00378    0.00626   -0.00102
AFIX  43
H4    2    0.539464    0.870195    0.789206    11.00000   -1.20000
AFIX   0
C5    1    0.570778    0.799016    0.664529    11.00000    0.01042    0.01667 =
         0.01521    0.00278    0.00465   -0.00054
C6    1    0.561313    0.682048    0.607538    11.00000    0.01771    0.02305 =
         0.01482   -0.00052    0.00961   -0.00044
AFIX  43
H6    2    0.587400    0.682028    0.551488    11.00000   -1.20000
AFIX   0
C7    1    0.514051    0.567416    0.633278    11.00000    0.01748    0.01256 =
         0.01821   -0.00162    0.01076   -0.00079
AFIX  43
H7    2    0.508008    0.491390    0.594131    11.00000   -1.20000
AFIX   0
C8    1    0.616113    0.924250    0.633985    11.00000    0.01232    0.01949 =
         0.01271    0.00166    0.00277   -0.00208
C9    1    0.576062    1.047521    0.656013    11.00000    0.02180    0.01904 =
         0.02121    0.00320    0.01571    0.00148
AFIX  43
H9    2    0.520021    1.051111    0.690321    11.00000   -1.20000
AFIX   0
C10   1    0.618013    1.163699    0.627878    11.00000    0.02231    0.01867 =
         0.01735   -0.00101    0.01039    0.00182
AFIX  43
H10   2    0.590300    1.245065    0.642790    11.00000   -1.20000
AFIX   0
C11   1    0.702010    1.158473    0.577070    11.00000    0.01689    0.01532 =
         0.01264    0.00121    0.00669   -0.00403
C12   1    0.743707    1.038794    0.554378    11.00000    0.01773    0.02169 =
         0.01498   -0.00113    0.01104   -0.00237
AFIX  43
H12   2    0.800677    1.036179    0.520945    11.00000   -1.20000
AFIX   0
C13   1    0.700166    0.923070    0.581709    11.00000    0.01865    0.01778 =
         0.01738   -0.00201    0.00854    0.00311
AFIX  43
H13   2    0.727087    0.842187    0.565139    11.00000   -1.20000
AFIX   0
C14   1    0.770334    1.397670    0.597968    11.00000    0.03272    0.02150 =
         0.01318   -0.00572    0.01132   -0.00846
AFIX  43
H14   2    0.762865    1.415375    0.660972    11.00000   -1.20000
AFIX   0
C15   1    0.808389    1.482786    0.540396    11.00000    0.03160    0.02177 =
         0.02109   -0.00134    0.01072   -0.00475
AFIX  43
H15   2    0.831998    1.570507    0.556310    11.00000   -1.20000
AFIX   0
C16   1    0.766296    1.294634    0.457547    11.00000    0.01746    0.02064 =
         0.01653    0.00208    0.00867    0.00256
AFIX  43
H16   2    0.755311    1.230402    0.407405    11.00000   -1.20000
AFIX   0
HKLF 4


REM  shi_4108_beda_a.res in P2/n
REM wR2 = 0.0622, GooF = S = 1.070, Restrained GooF = 1.070 for all data
REM R1 = 0.0301 for 2470 Fo > 4sig(Fo) and 0.0356 for all 2713 data
REM 241 parameters refined using 0 restraints

END

WGHT      0.0148      1.1631

REM Instructions for potential hydrogen bonds
HTAB N2 O1_$1
HTAB C15 O3_$1
HTAB C16 O7_$2

REM Highest difference peak  0.551,  deepest hole -0.602,  1-sigma level  0.098
Q1    1   0.3218  0.3089  0.7649  11.00000  0.05    0.55
Q2    1   0.1957  0.1571  0.7518  11.00000  0.05    0.51
Q3    1   0.5632  0.6211  0.6387  11.00000  0.05    0.48
Q4    1   0.3031  0.2462  0.8248  11.00000  0.05    0.47
Q5    1   0.5344  0.7434  0.6276  11.00000  0.05    0.44
;
_shelx_res_checksum                7496
_shelx_hkl_file
;
 -15   0   4   -5.76    6.19
 -15   0   5    0.77    5.24
 -15   0   6   -5.23    5.91
 -15   0   6    1.67    5.49
 -15   0   7   96.19   19.41
 -15   0   8    2.11    5.51
 -15  -1   3   42.48   12.94
 -15  -1   4   99.68   18.97
 -15  -1   5   40.12   12.86
 -15   1   5   23.75    9.60
 -15  -1   6   93.01   18.99
 -15  -1   6   79.22   17.83
 -15   1   6  113.68   19.84
 -15  -1   7   36.51   11.33
 -15  -1   7   36.53   12.70
 -15   1   7   28.48   11.02
 -15  -1   8  233.12   30.57
 -15   1   8  206.87   27.97
 -15   1   9    5.99    7.66
 -15  -2   3  154.02   24.28
 -15  -2   4    3.66    5.38
 -15  -2   5  123.53   22.73
 -15  -2   6    2.33    6.75
 -15  -2   6    3.68    6.78
 -15  -2   7  169.44   25.26
 -15  -2   8    5.52    5.53
 -15  -3   2   72.59   16.41
 -15  -3   3   15.01    8.95
 -15  -3   4  134.74   23.41
 -15  -3   7   10.71    7.50
 -15  -3   8  216.28   27.28
 -15  -4   7  165.27   24.61
 -14   0   2   71.71   17.19
 -14   0   3   -2.90    3.39
 -14   0   3   -1.75    5.07
 -14   0   4  167.88   24.62
 -14   0   4  226.32   26.61
 -14   0   5   -0.41    3.20
 -14   0   5    1.42    4.96
 -14   0   6  333.38   33.44
 -14   0   6  345.02   34.24
 -14   0   7   11.38    7.58
 -14   0   8  113.11   21.01
 -14   0   9    2.99    7.61
 -14   0  10  389.75   38.71
 -14   0  11    9.91    8.23
 -14   0  14  166.49   25.11
 -14  -1   2    9.19    7.24
 -14  -1   2   -0.81    3.80
 -14   1   2   10.59    9.34
 -14  -1   3   72.27   16.17
 -14   1   3   75.95   17.11
 -14   1   3   70.38   14.64
 -14  -1   3   92.63   17.49
 -14   1   4    5.75    5.13
 -14   1   4   -0.72    4.80
 -14  -1   4    4.24    5.54
 -14  -1   4    8.87    7.77
 -14  -1   5   82.13   16.87
 -14   1   5  109.85   18.77
 -14  -1   5  103.61   19.28
 -14  -1   6   58.08   14.89
 -14   1   6   94.59   18.11
 -14  -1   6   56.89   14.33
 -14   1   7  121.00   20.33
 -14  -1   7  144.14   23.16
 -14  -1   7  125.99   20.44
 -14  -1   8   45.70   13.72
 -14  -1   8   46.09   12.30
 -14   1   8   35.39   12.44
 -14   1   9  131.93   22.23
 -14  -1   9  133.46   22.95
 -14  -1  10   23.16   10.00
 -14  -1  11  112.35   19.53
 -14  -1  12    9.63    7.09
 -14  -1  13  158.87   24.05
 -14  -2   1    9.48    7.57
 -14   2   2  187.86   26.71
 -14  -2   2  148.60   22.08
 -14  -2   2  204.09   27.00
 -14  -2   3   17.58    9.54
 -14  -2   3   15.29    7.79
 -14  -2   4  144.85   22.59
 -14  -2   4  168.50   25.09
 -14   2   4  166.27   22.13
 -14  -2   5    2.96    5.90
 -14   2   5   -0.81    3.13
 -14  -2   5   13.26    8.11
 -14  -2   6  315.31   32.29
 -14  -2   6  272.67   31.69
 -14  -2   7   -1.87    3.29
 -14  -2   7    5.93    5.76
 -14  -2   8  215.10   26.07
 -14  -2   8  243.57   30.74
 -14  -2   9   10.64    7.76
 -14  -2   9   23.28    9.56
 -14  -2  10  184.72   27.72
 -14  -2  12  178.50   25.94
 -14  -2  13    9.58    7.12
 -14  -3   0   -5.88    4.65
 -14  -3   1  128.83   20.85
 -14  -3   2    6.65    7.25
 -14  -3   3  177.11   25.13
 -14  -3   3  161.91   24.24
 -14  -3   4   11.08    7.68
 -14  -3   4    2.69    8.13
 -14  -3   5  129.65   22.52
 -14  -3   5  118.25   19.95
 -14  -3   6   18.20    9.61
 -14  -3   6    6.05    4.36
 -14  -3   7   82.64   18.64
 -14  -3   7  124.80   20.42
 -14  -3   8   35.55   11.10
 -14  -3   8   40.24   13.03
 -14  -3   9  201.06   29.59
 -14  -3   9  181.28   23.92
 -14  -4   0  104.55   19.86
 -14  -4   1   10.94    8.02
 -14  -4   2  104.22   19.75
 -14  -4   3    7.74    8.12
 -14  -4   3    6.82    6.03
 -14  -4   4  147.76   23.90
 -14  -4   4   84.67   17.39
 -14  -4   5    4.80    6.29
 -14  -4   5    4.54    8.37
 -14  -4   6  266.22   32.74
 -14  -4   6  304.99   31.78
 -14  -4   7   13.68    8.76
 -14  -4   7    7.16    7.60
 -14  -4   8  171.80   23.32
 -14  -5   4   22.50    9.58
 -14  -5   5  192.13   25.86
 -14  -5   6   -2.89    3.57
 -14  -5   7  161.27   23.40
 -14  -6   6   64.67   14.90
 -13   0  -2   14.46    7.99
 -13   0  -1  140.44   23.03
 -13   0   0    1.93    6.64
 -13   0   1  248.87   29.28
 -13   0   1  297.05   27.88
 -13   0   2    3.60    5.48
 -13   0   2    9.40    8.67
 -13   0   3  237.03   25.81
 -13   0   3  199.79   25.21
 -13   0   4    6.27    5.68
 -13   0   4   14.63    9.22
 -13   0   5  212.40   26.23
 -13   0   5  249.33   27.28
 -13   0   6    2.46    4.57
 -13   0   6    5.58    4.79
 -13   0   7  563.01   42.41
 -13   0   8    0.90    4.04
 -13   0   8   18.86    9.83
 -13   0   9  338.25   34.49
 -13   0   9  329.32   28.31
 -13   0  10   10.06    8.40
 -13   0  10    5.46    6.15
 -13   0  11  230.88   29.70
 -13   0  11  202.97   24.38
 -13   0  12    3.42    7.44
 -13   0  12   30.52   11.63
 -13   0  13  358.91   34.69
 -13   0  14    4.90    5.55
 -13  -1  -2   87.34   17.82
 -13   1  -2  113.25   21.60
 -13   1  -1   17.44    9.55
 -13  -1  -1   28.15   10.64
 -13  -1   0   63.40   15.02
 -13  -1   0   56.94   12.53
 -13   1   0   66.62   15.52
 -13  -1   1   15.06    7.40
 -13  -1   1    6.05    5.49
 -13   1   1   16.12    8.44
 -13   1   2  192.74   25.59
 -13   1   2  210.06   23.14
 -13  -1   2  194.89   24.22
 -13  -1   2  197.32   25.93
 -13   1   3   15.11    7.93
 -13   1   3    9.51    6.67
 -13  -1   3   13.82    7.13
 -13  -1   3   26.29   10.74
 -13  -1   4  192.41   24.61
 -13  -1   4  157.61   22.00
 -13   1   4  112.38   18.29
 -13   1   4  152.58   23.00
 -13  -1   5    5.18    5.66
 -13  -1   5   15.51    9.45
 -13   1   5   17.28    8.39
 -13   1   5    8.31    9.01
 -13   1   6  224.27   25.86
 -13  -1   6  175.33   23.86
 -13  -1   6  228.50   26.36
 -13  -1   7    4.15    3.43
 -13  -1   7    4.22    8.01
 -13   1   7   17.13    8.41
 -13   1   8  254.05   29.10
 -13  -1   8  238.56   26.22
 -13  -1   8  245.25   29.02
 -13  -1   9   -4.17    4.15
 -13   1   9   12.71    8.77
 -13   1  10  130.71   18.15
 -13  -1  10  115.51   20.96
 -13  -1  11   15.93    7.84
 -13   1  11   13.59    6.88
 -13  -1  11   18.63   10.15
 -13  -1  12  261.86   32.55
 -13   1  12  281.91   29.57
 -13  -1  12  272.47   29.73
 -13  -1  13    0.15    4.40
 -13   1  13   19.23    9.31
 -13   1  14  139.59   22.56
 -13  -1  14  115.98   21.20
 -13   1  15   19.77    8.78
 -13  -2  -4    3.78    6.35
 -13  -2  -3   90.08   17.25
 -13  -2  -2    9.88    6.74
 -13  -2  -1   89.20   17.96
 -13  -2  -1   94.04   16.63
 -13   2  -1   65.05   16.02
 -13  -2   0    1.48    3.97
 -13   2   0   12.14    9.40
 -13  -2   0    1.13    3.52
 -13  -2   1  287.14   28.82
 -13   2   1  271.73   31.04
 -13  -2   1  314.22   32.54
 -13   2   2   16.41    8.24
 -13  -2   2    5.98    7.72
 -13  -2   2   13.39    7.74
 -13   2   3   92.24   15.94
 -13  -2   3  127.61   20.62
 -13  -2   3   81.67   15.94
 -13  -2   4    9.58    7.74
 -13   2   4    5.76    6.84
 -13  -2   4    3.25    4.41
 -13  -2   5  180.18   24.00
 -13  -2   5  211.99   26.37
 -13   2   5  180.59   22.65
 -13  -2   6   22.32    8.23
 -13   2   6   19.92    7.59
 -13  -2   6   51.04   13.36
 -13  -2   7  167.87   24.38
 -13  -2   7  217.13   25.45
 -13  -2   8    5.68    6.27
 -13  -2   8   16.33   12.03
 -13  -2   9   64.77   13.72
 -13  -2   9   99.95   19.32
 -13  -2  10    4.74    7.18
 -13  -2  11  202.38   28.46
 -13  -2  12    4.09    5.83
 -13  -2  13  121.38   20.93
 -13   2  13  109.20   18.90
 -13  -2  14    8.28    6.56
 -13   2  14    2.66    4.24
 -13   2  15  234.09   29.32
 -13  -3  -4   52.95   14.13
 -13  -3  -1    8.46    5.91
 -13  -3  -1   15.75    8.65
 -13  -3   0  157.61   23.27
 -13  -3   0  147.11   21.33
 -13  -3   1    5.25    6.59
 -13  -3   1    6.37    4.80
 -13  -3   2  213.88   26.20
 -13  -3   2  225.77   27.70
 -13  -3   3    8.03    6.82
 -13  -3   3    2.03    4.90
 -13  -3   4  306.61   31.15
 -13  -3   4  318.83   32.60
 -13  -3   5    3.94    5.99
 -13  -3   5    7.04    7.51
 -13  -3   6  189.68   23.48
 -13  -3   6  204.00   26.88
 -13  -3   7    3.56    6.05
 -13  -3   7    7.60    9.82
 -13  -3   8  123.18   21.59
 -13  -3   8  148.27   20.61
 -13  -3   9    6.29    5.91
 -13  -3   9   10.40    7.46
 -13  -3  10  116.95   21.81
 -13  -3  11   19.28   10.56
 -13  -4  -2    3.52    4.92
 -13  -4  -1  109.52   18.73
 -13  -4   0   22.99    9.31
 -13  -4   0   12.99    8.77
 -13  -4   1   83.25   17.35
 -13  -4   1   69.78   15.71
 -13  -4   2   39.76   12.97
 -13  -4   2   32.48   10.79
 -13  -4   3  138.95   22.07
 -13  -4   3  118.72   19.27
 -13  -4   4   25.94   10.57
 -13  -4   4   11.14    7.76
 -13  -4   5  122.21   19.15
 -13  -4   5  143.30   23.49
 -13  -4   6   59.54   13.64
 -13  -4   6   69.59   16.26
 -13  -4   7  242.60   26.30
 -13  -4   7  269.15   32.10
 -13  -4   8   13.74    6.43
 -13  -4   8   11.98   10.37
 -13  -4   9  232.27   30.76
 -13  -4  10    1.90    7.23
 -13  -5  -2  142.99   22.67
 -13  -5  -1   -1.97    6.17
 -13  -5   0  111.95   20.35
 -13  -5   1   11.82    6.44
 -13  -5   2   12.29    6.89
 -13  -5   3    1.32    3.99
 -13  -5   3    8.21    4.38
 -13  -5   4  116.15   19.46
 -13  -5   4  127.43   22.65
 -13  -5   5    3.16    6.40
 -13  -5   5   16.71    8.79
 -13  -5   6  188.31   27.24
 -13  -5   6  192.23   24.37
 -13  -5   7   19.18    8.08
 -13  -5   7   26.54   11.39
 -13  -5   8  317.81   29.95
 -13  -5   8  354.12   38.14
 -13  -5   9   32.23   10.65
 -13  -6   2    1.02    5.88
 -13  -6   3  138.33   23.67
 -13  -6   4   11.43    9.10
 -13  -6   5  114.72   19.67
 -13  -6   5  128.84   23.24
 -13  -6   6   58.21   14.48
 -13  -6   7  107.93   18.49
 -13   7   4  144.92   23.49
 -13   7   5    7.29    6.25
 -13   7   6  240.06   30.91
 -12   0  -4  218.87   27.76
 -12   0  -3    9.79    6.94
 -12   0  -2  111.85   19.54
 -12   0  -1   10.13    7.62
 -12   0  -1   10.37    6.39
 -12   0   0  172.05   23.68
 -12   0   0  183.12   20.40
 -12   0   1   10.96    5.68
 -12   0   1   15.14    8.17
 -12   0   2  176.49   22.80
 -12   0   2  231.99   23.84
 -12   0   3   -1.12    6.58
 -12   0   3   10.02    6.83
 -12   0   4  506.59   37.87
 -12   0   4  501.32   36.73
 -12   0   5   -1.39    5.08
 -12   0   5    9.40    6.68
 -12   0   6  559.00   38.69
 -12   0   6  603.07   42.04
 -12   0   7   -0.62    4.13
 -12   0   7    4.25    4.83
 -12   0   8  165.72   22.91
 -12   0   9   24.77    9.96
 -12   0   9   -0.19    3.87
 -12   0  10  426.08   38.00
 -12   0  10  390.03   31.75
 -12   0  11    3.10    7.07
 -12   0  11    0.13    4.22
 -12   0  12  280.64   32.24
 -12   0  12  300.22   30.28
 -12   0  13   10.49    8.21
 -12   0  14  238.92   28.94
 -12   0  15    1.80    5.54
 -12   1  -5  163.86   24.55
 -12  -1  -5  133.79   21.95
 -12  -1  -4   21.98    9.50
 -12   1  -4   29.65   10.73
 -12   1  -3  112.43   20.33
 -12  -1  -3  131.24   21.44
 -12  -1  -2    2.07    6.60
 -12   1  -2   10.10    7.34
 -12  -1  -1   99.39   17.69
 -12  -1  -1  122.33   17.02
 -12   1  -1   95.34   18.10
 -12  -1   0    2.30    5.18
 -12   1   0    8.43    7.10
 -12  -1   0    2.37    4.86
 -12   1   0    7.26    4.73
 -12  -1   1  187.39   21.75
 -12  -1   1  209.84   25.05
 -12   1   1  210.08   21.40
 -12   1   1  202.26   25.14
 -12   1   2   -3.69    5.20
 -12  -1   2   12.01    6.21
 -12  -1   2   -1.65    3.72
 -12   1   2   12.44    6.71
 -12   1   3  162.66   22.47
 -12  -1   3  169.17   21.38
 -12  -1   3  213.10   24.63
 -12   1   3  169.86   20.74
 -12   1   4    8.42    5.82
 -12  -1   4    2.44    5.23
 -12   1   4    2.82    5.11
 -12  -1   4    2.28    4.03
 -12  -1   5  552.45   38.99
 -12  -1   5  572.82   40.59
 -12   1   5  579.39   40.40
 -12   1   5  567.09   38.76
 -12  -1   6   28.48    9.26
 -12  -1   6   31.08    9.99
 -12   1   6   25.08    9.26
 -12   1   6   25.63    7.19
 -12   1   7  273.30   28.01
 -12   1   7  257.09   22.11
 -12  -1   7  310.11   28.65
 -12  -1   7  320.14   32.01
 -12  -1   8   32.38    9.80
 -12   1   8   37.88   11.21
 -12  -1   8   23.74    9.16
 -12   1   8   55.57   10.97
 -12  -1   9  165.66   23.64
 -12   1   9  230.76   27.17
 -12   1   9  169.43   19.79
 -12  -1  10    6.46    6.73
 -12   1  10    4.10    4.94
 -12   1  10    9.85    6.75
 -12  -1  11  437.86   36.11
 -12  -1  11  455.38   40.39
 -12   1  11  491.07   36.41
 -12  -1  12   17.52    7.77
 -12   1  12   19.47    8.66
 -12  -1  12   15.52    7.89
 -12   1  13  204.78   25.62
 -12  -1  13  167.47   24.38
 -12  -1  13  195.05   28.21
 -12   1  14   20.95    8.58
 -12  -1  14   35.32   13.49
 -12   1  15  207.27   27.55
 -12  -1  15  207.38   28.47
 -12  -2  -5   14.05    8.58
 -12  -2  -4  118.37   20.23
 -12  -2  -4  150.06   21.84
 -12   2  -4  113.45   20.34
 -12  -2  -3   10.45    6.89
 -12   2  -3   -5.02    5.42
 -12  -2  -3    0.59    3.80
 -12  -2  -2   35.38   10.45
 -12  -2  -2   43.57   12.97
 -12   2  -2   61.58   14.94
 -12  -2  -1    9.02    5.90
 -12  -2  -1   -2.41    3.92
 -12   2  -1    5.05    6.37
 -12   2   0  235.54   27.51
 -12  -2   0  240.45   25.06
 -12  -2   0  205.42   25.13
 -12   2   1    6.60    5.17
 -12  -2   1   23.04    8.95
 -12  -2   1    9.31    6.67
 -12   2   1    7.94    8.44
 -12  -2   2  254.01   27.11
 -12  -2   2  230.73   25.19
 -12   2   2  249.27   23.31
 -12   2   2  224.20   26.45
 -12   2   3    9.51    6.14
 -12   2   3    2.98    5.68
 -12  -2   3    3.72    4.75
 -12  -2   3    5.47    6.11
 -12  -2   4  189.97   23.39
 -12  -2   4  197.13   23.45
 -12   2   4  198.83   22.07
 -12   2   5   10.31    6.03
 -12  -2   5   14.74    7.36
 -12  -2   5   11.42    6.78
 -12  -2   6  157.56   20.81
 -12   2   6  159.21   20.89
 -12  -2   6  156.80   21.80
 -12  -2   7   -2.35    4.31
 -12  -2   7    3.23    5.88
 -12  -2   8   32.71   10.21
 -12  -2   8   59.95   14.62
 -12   2   8   51.12    9.82
 -12  -2   9    5.03    5.70
 -12  -2   9   -1.76    4.13
 -12   2   9   -4.87    3.27
 -12   2  10  116.26   16.72
 -12  -2  10  130.18   21.51
 -12  -2  11    8.06    7.55
 -12   2  11    6.13    5.09
 -12  -2  12  107.28   20.04
 -12   2  12  110.14   17.94
 -12  -2  13   11.32   10.18
 -12   2  13    8.04    5.77
 -12  -2  13   18.24    9.53
 -12   2  14  148.97   22.64
 -12  -2  14  177.83   25.57
 -12   2  15   -3.83    6.69
 -12  -3  -5   94.28   18.28
 -12  -3  -4   10.27    7.36
 -12   3  -4   13.11    8.15
 -12  -3  -3  143.44   20.52
 -12  -3  -3  129.23   19.19
 -12   3  -3  142.80   22.64
 -12   3  -2   12.49    7.48
 -12  -3  -2   10.06    6.19
 -12  -3  -2    8.14    5.76
 -12  -3  -1  220.60   23.09
 -12  -3  -1  222.36   26.51
 -12  -3  -1  222.93   25.23
 -12   3  -1  223.93   24.73
 -12   3  -1  240.25   29.60
 -12  -3   0    6.96    5.47
 -12  -3   0    4.12    4.89
 -12  -3   0    6.31    5.78
 -12  -3   1  117.50   19.08
 -12  -3   1  101.75   14.06
 -12  -3   1  100.96   17.30
 -12  -3   2   11.04    8.17
 -12  -3   2   13.04    7.44
 -12  -3   3  181.10   23.45
 -12  -3   3  242.28   26.26
 -12  -3   4   16.94    8.47
 -12  -3   4   37.55   10.75
 -12  -3   5  312.46   31.22
 -12  -3   5  295.85   28.05
 -12  -3   6   10.55    6.19
 -12  -3   6    6.68    4.90
 -12  -3   7  264.38   25.70
 -12  -3   7  308.61   31.65
 -12  -3   8    4.75    4.37
 -12  -3   8    7.75    6.85
 -12  -3   9  306.03   27.15
 -12  -3   9  364.65   36.15
 -12  -3  10   12.68   10.50
 -12   3  10    8.09    4.76
 -12   3  11  164.44   20.76
 -12  -3  11  129.88   22.00
 -12   3  12   93.71   16.38
 -12  -3  12   60.47   15.74
 -12  -3  13  221.94   29.85
 -12   3  13  275.09   28.98
 -12   3  14   30.08   11.72
 -12   3  15  296.18   33.02
 -12  -4  -5   44.13   12.82
 -12  -4  -4  122.13   19.58
 -12   4  -3  117.38   19.83
 -12  -4  -3   81.04   15.63
 -12  -4  -3   86.62   15.84
 -12  -4  -2   46.52   11.51
 -12  -4  -2   47.51   12.04
 -12   4  -2   82.64   16.59
 -12   4  -1   10.66    7.16
 -12  -4  -1   11.31    7.97
 -12  -4   0  295.58   29.96
 -12  -4   1   12.67    7.26
 -12  -4   2  161.15   22.52
 -12  -4   3   35.17   11.55
 -12  -4   3   13.29    6.34
 -12  -4   4   57.62   13.16
 -12  -4   4   30.04   10.49
 -12  -4   5   46.29   11.78
 -12  -4   5   43.86   12.65
 -12  -4   6  348.72   34.10
 -12  -4   6  350.23   30.25
 -12  -4   7    6.80    7.01
 -12  -4   7   21.33    8.42
 -12  -4   8  141.86   18.68
 -12  -4   8  151.37   23.64
 -12  -4   9    1.94    2.87
 -12  -4   9    1.78    6.58
 -12  -4  10  439.48   41.19
 -12  -4  11   14.48    8.93
 -12  -4  12  201.96   28.90
 -12   4  13    7.95    5.97
 -12   4  14  107.45   18.49
 -12   4  15   13.01    6.83
 -12   5  -5  200.78   28.84
 -12  -5  -4    1.20    4.71
 -12   5  -4   14.01    6.74
 -12  -5  -3   18.38    7.21
 -12   5  -3   35.02   12.53
 -12  -5  -2   -1.15    5.74
 -12   5  -2   17.26   12.22
 -12  -5  -1  166.03   23.50
 -12   5  -1  199.69   26.53
 -12  -5   0    4.52    5.43
 -12  -5   1  361.32   34.76
 -12  -5   2   27.40   10.10
 -12  -5   3   58.99   14.83
 -12  -5   4   22.60   10.06
 -12  -5   5  153.87   23.53
 -12  -5   5  145.09   20.36
 -12  -5   6   14.95    7.29
 -12  -5   6   11.31    8.31
 -12  -5   7  176.46   25.61
 -12  -5   7  179.70   21.39
 -12  -5   8   38.43   12.56
 -12  -5   8   26.36    9.07
 -12  -5   9  351.77   36.66
 -12  -5  10    9.61    9.17
 -12  -5  11  410.87   40.74
 -12  -6  -3   10.62    6.19
 -12   6  -3   -7.04    8.50
 -12  -6  -2  130.60   21.47
 -12   6  -2  128.93   22.83
 -12  -6  -1    3.64    3.86
 -12   6  -1   -0.39    4.81
 -12  -6   0  177.24   25.35
 -12  -6   1   27.75   11.36
 -12  -6   2   56.20   14.69
 -12  -6   3    6.94    6.61
 -12  -6   4  135.88   22.48
 -12  -6   5   11.82    8.05
 -12  -6   6  228.58   30.19
 -12  -6   7    7.94    4.65
 -12  -6   7   28.35   10.62
 -12  -6   8  269.70   32.69
 -12  -6   9    4.13    3.91
 -12  -6  10  300.59   35.80
 -12  -7   1  151.65   24.20
 -12  -7   2   33.98   12.04
 -12   7   3  117.16   20.73
 -12  -7   3  152.38   24.63
 -12  -7   4    8.56    7.87
 -12   7   4    7.41    5.43
 -12   7   5  130.87   22.49
 -12  -7   5   82.68   18.34
 -12   7   6    9.56    7.81
 -12  -7   6    4.77    6.55
 -12  -7   7   94.31   19.94
 -12   7   7  104.10   20.65
 -12   7   8   25.25   10.75
 -12   8   4  122.36   21.97
 -12   8   5   27.11   11.65
 -12   8   6  150.80   24.98
 -12   8   7  124.81   23.11
 -11   0  -7  301.09   33.12
 -11   0  -6   10.98    6.56
 -11   0  -5  242.39   28.21
 -11   0  -4    5.43    4.89
 -11   0  -3   50.08   13.45
 -11   0  -2    4.80    6.80
 -11   0  -2    0.49    2.85
 -11   0  -1  171.81   21.62
 -11   0  -1  174.99   18.59
 -11   0   0    1.21    6.64
 -11   0   0    2.90    4.99
 -11   0   1  151.93   19.95
 -11   0   1  227.54   22.02
 -11   0   2    0.50    4.93
 -11   0   2    7.22    5.33
 -11   0   3  313.53   28.47
 -11   0   3  337.82   28.01
 -11   0   4    7.99    8.91
 -11   0   4    7.47    6.32
 -11   0   5  413.41   31.89
 -11   0   5  394.35   31.41
 -11   0   6   -0.35    4.01
 -11   0   6   12.16    7.19
 -11   0   7  702.05   43.82
 -11   0   7  628.55   38.12
 -11   0   8   14.59   10.31
 -11   0   9  518.84   39.34
 -11   0   9  505.02   34.20
 -11   0  10    7.82    6.70
 -11   0  10   14.87    8.28
 -11   0  11  505.02   36.66
 -11   0  11  421.51   37.49
 -11   0  12    3.74    5.26
 -11   0  13  220.14   26.75
 -11   0  14   -3.89    6.11
 -11   0  15  182.81   26.21
 -11   0  16   -3.46    6.31
 -11   1  -7   16.38    8.64
 -11  -1  -7    2.94    6.57
 -11  -1  -7   13.44    8.53
 -11  -1  -6  133.87   21.71
 -11   1  -6  121.94   21.32
 -11  -1  -6  139.12   22.34
 -11   1  -5    8.80    6.04
 -11  -1  -5   19.33    9.39
 -11   1  -4  111.73   19.28
 -11  -1  -4   68.08   14.99
 -11  -1  -3    4.92    6.61
 -11  -1  -3    5.09    3.91
 -11   1  -2   96.75   17.28
 -11  -1  -2   82.65   13.29
 -11   1  -2   87.32   12.98
 -11  -1  -2   52.74   12.92
 -11   1  -1   46.72   13.32
 -11   1  -1   33.45    8.22
 -11  -1  -1   41.71   11.02
 -11   1  -1   29.39    8.09
 -11  -1  -1   34.62    8.97
 -11   1   0  350.33   25.82
 -11  -1   0  331.59   30.00
 -11   1   0  319.60   29.98
 -11   1   0  310.52   23.04
 -11  -1   0  340.81   27.30
 -11  -1   1   35.61   10.27
 -11   1   1    8.01    6.01
 -11   1   1   40.00    9.69
 -11  -1   1   19.59    7.47
 -11   1   2  200.16   22.89
 -11   1   2  201.82   20.92
 -11  -1   2  259.70   24.57
 -11  -1   2  243.29   24.87
 -11  -1   3    5.23    5.04
 -11   1   3    2.76    4.07
 -11  -1   3    3.58    4.96
 -11   1   3    7.37    5.31
 -11   1   4  358.99   28.85
 -11   1   4  349.83   30.16
 -11  -1   4  291.36   26.76
 -11  -1   4  346.84   29.55
 -11   1   5    8.40    4.28
 -11  -1   5   -0.14    3.98
 -11  -1   5    7.16    5.12
 -11   1   5   -0.74    3.14
 -11   1   5    7.91    6.55
 -11  -1   6  311.54   26.90
 -11   1   6  300.93   27.89
 -11  -1   6  313.63   29.24
 -11   1   6  325.34   22.62
 -11   1   7   14.69    5.82
 -11   1   7   14.53    7.26
 -11  -1   7   10.86    5.92
 -11  -1   7   26.40   10.50
 -11   1   8  301.06   29.23
 -11   1   8  359.95   27.44
 -11  -1   8  339.09   27.56
 -11  -1   8  382.55   33.46
 -11   1   9    7.32    6.03
 -11   1   9   17.47    9.55
 -11  -1   9   10.52    5.63
 -11  -1  10  310.36   32.02
 -11   1  10  324.90   27.83
 -11  -1  11   23.43    9.49
 -11   1  11   21.48    8.25
 -11  -1  11   24.51    9.78
 -11   1  12  246.85   26.82
 -11  -1  12  201.25   24.68
 -11  -1  12  232.27   28.70
 -11  -1  13   16.83    9.14
 -11  -1  13   10.15    5.34
 -11   1  13   25.15   10.62
 -11  -1  14  156.80   23.60
 -11   1  14  159.78   23.09
 -11  -1  15   -1.14    5.17
 -11   1  15   18.57   10.39
 -11   1  16  118.58   21.72
 -11   2  -7   56.32   15.31
 -11  -2  -7   82.52   17.68
 -11   2  -6   16.39   10.04
 -11  -2  -6   11.84    7.65
 -11  -2  -6    6.92    7.60
 -11   2  -5  166.33   23.63
 -11   2  -5  174.42   22.20
 -11  -2  -5  180.81   24.75
 -11  -2  -5  152.60   22.07
 -11   2  -4   -3.51    4.22
 -11  -2  -4   11.25    6.82
 -11  -2  -4   -1.07    4.58
 -11   2  -4   -2.50    4.72
 -11   2  -3  164.68   23.22
 -11  -2  -3  168.76   19.72
 -11  -2  -3  208.14   25.20
 -11   2  -3  156.12   19.07
 -11  -2  -3  192.27   22.23
 -11   2  -2    2.39    4.50
 -11  -2  -2   -1.53    2.87
 -11  -2  -2    4.20    5.38
 -11   2  -1  225.70   25.53
 -11   2  -1  212.90   21.29
 -11  -2  -1  173.75   20.28
 -11  -2  -1  217.10   24.83
 -11  -2   0    0.33    3.34
 -11   2   0    3.58    3.37
 -11  -2   0    8.58    5.99
 -11   2   0   -0.24    4.87
 -11  -2   1  338.04   28.70
 -11   2   1  311.99   24.08
 -11   2   1  298.64   29.33
 -11  -2   1  301.81   28.11
 -11   2   2   11.71    5.19
 -11   2   2   20.03    7.86
 -11  -2   2    8.44    7.07
 -11  -2   2   11.18    6.95
 -11  -2   3  248.54   25.17
 -11   2   3  224.56   24.59
 -11   2   3  246.67   22.75
 -11  -2   3  226.47   23.86
 -11   2   4   20.42    8.66
 -11  -2   4   20.72    8.15
 -11  -2   4   10.17    4.91
 -11   2   5  501.37   24.43
 -11  -2   5  502.27   34.13
 -11   2   5  471.57   33.55
 -11  -2   5  501.04   36.85
 -11  -2   6   53.69   11.54
 -11   2   6   36.80   11.66
 -11   2   6   46.85    8.98
 -11  -2   6   70.95   14.35
 -11   2   7  191.77   22.60
 -11   2   7  202.30   18.46
 -11  -2   7  198.79   21.20
 -11  -2   7  209.03   24.73
 -11  -2   8   69.82   13.09
 -11  -2   8   76.56   16.27
 -11   2   8   79.34   12.17
 -11   2   9   97.70   14.68
 -11  -2   9  119.89   15.65
 -11  -2   9  107.16   18.14
 -11  -2  10   28.32    9.92
 -11   2  10   12.05    6.23
 -11   2  11  430.46   33.15
 -11  -2  11  384.84   36.40
 -11  -2  12   16.71    9.12
 -11   2  12   24.62    9.24
 -11  -2  13  113.86   19.51
 -11   2  13  117.00   18.99
 -11  -2  13  133.42   22.43
 -11  -2  14   15.42   10.03
 -11  -2  14   17.76   10.35
 -11   2  14   18.55    8.88
 -11  -2  15  297.03   33.89
 -11   2  15  252.01   30.15
 -11   2  16   14.13    9.75
 -11   3  -7    1.13    6.45
 -11   3  -7    7.55    7.59
 -11  -3  -6  157.16   23.24
 -11   3  -6   97.56   19.17
 -11   3  -6  129.07   21.02
 -11   3  -5    6.57    6.37
 -11  -3  -5    2.64    5.36
 -11   3  -5    4.59    3.87
 -11   3  -4   42.91   12.09
 -11  -3  -4   50.96   12.57
 -11  -3  -4   33.75    9.93
 -11   3  -4   47.03   13.23
 -11   3  -3   40.66   11.59
 -11  -3  -3   16.22    7.34
 -11  -3  -3   35.80   10.54
 -11   3  -3   25.81    9.89
 -11  -3  -2  236.98   23.77
 -11  -3  -2  234.58   24.47
 -11   3  -2  258.74   28.38
 -11   3  -2  257.36   25.76
 -11  -3  -1   45.03    9.95
 -11   3  -1   54.90   11.69
 -11   3  -1   52.70   13.97
 -11  -3  -1   53.89   12.31
 -11   3   0  389.29   30.62
 -11  -3   0  399.52   27.67
 -11   3   0  369.63   33.24
 -11  -3   0  364.37   30.79
 -11  -3   1   80.44   11.94
 -11  -3   1   64.79   13.20
 -11  -3   2  197.62   17.33
 -11  -3   2  194.48   22.96
 -11  -3   3    5.27    6.78
 -11  -3   3   -0.23    4.35
 -11  -3   3    7.55    3.73
 -11  -3   4  109.81   16.58
 -11  -3   4  123.79   18.52
 -11  -3   5   21.67    8.79
 -11  -3   5   19.73    7.68
 -11  -3   6  161.35   22.27
 -11   3   6  156.29   14.60
 -11  -3   6  151.93   18.59
 -11  -3   7   24.27    7.98
 -11  -3   7   15.46    8.49
 -11   3   7   15.05    5.64
 -11  -3   8  244.90   28.02
 -11   3   8  294.30   23.10
 -11  -3   8  250.84   23.51
 -11   3   9    6.26    5.18
 -11  -3   9   11.79    7.75
 -11  -3   9   14.54    5.83
 -11  -3  10  265.24   30.16
 -11  -3  10  271.79   23.83
 -11   3  10  275.70   25.05
 -11  -3  11   47.59   13.97
 -11   3  11   24.93    9.28
 -11   3  12  386.19   32.92
 -11  -3  12  364.00   36.37
 -11  -3  13   -0.44    6.79
 -11   3  13   11.64    7.80
 -11  -3  14  155.23   25.12
 -11   3  14  152.98   22.87
 -11  -3  15   37.86   13.47
 -11   3  15   23.48   10.35
 -11   3  16  220.98   29.80
 -11   4  -7   86.52   18.56
 -11   4  -6    0.01    5.10
 -11  -4  -6    3.45    3.31
 -11   4  -5  127.19   20.84
 -11  -4  -5  110.62   17.97
 -11  -4  -5  119.48   19.44
 -11  -4  -4    5.60    4.68
 -11   4  -4   10.37    9.99
 -11  -4  -4   14.76    6.79
 -11  -4  -3  177.43   22.25
 -11  -4  -3  183.19   21.93
 -11   4  -3  180.34   24.02
 -11  -4  -2   20.05    8.14
 -11   4  -2   10.54    7.77
 -11  -4  -2   11.76    6.44
 -11  -4  -1  185.38   23.10
 -11  -4  -1  207.24   21.15
 -11   4  -1  202.77   24.07
 -11  -4   0  139.10   19.96
 -11  -4   0  170.67   18.18
 -11   4   0  167.61   21.76
 -11  -4   1  143.98   20.58
 -11  -4   1  160.84   16.64
 -11  -4   2    3.37    5.53
 -11  -4   3  229.25   25.97
 -11  -4   4    2.54    6.84
 -11  -4   5  433.97   36.02
 -11  -4   5  411.95   31.53
 -11  -4   6   45.51   12.98
 -11  -4   6   41.04   10.60
 -11  -4   7  223.91   22.45
 -11  -4   7  240.29   27.55
 -11  -4   8   33.40    8.07
 -11   4   8   48.09    9.84
 -11  -4   8   36.36   11.60
 -11  -4   9  315.17   25.64
 -11   4   9  354.72   27.07
 -11  -4   9  324.00   33.07
 -11   4  10   77.32   13.93
 -11  -4  10   73.07   17.68
 -11  -4  11  254.86   30.45
 -11   4  11  264.24   26.34
 -11   4  12   16.42    9.97
 -11  -4  12   12.97    8.65
 -11  -4  13  327.37   36.37
 -11   4  13  285.40   29.76
 -11   4  14    0.09    3.98
 -11  -4  14   11.00    9.08
 -11   4  15  291.87   32.80
 -11   5  -6  158.02   24.70
 -11  -5  -6   78.50   16.63
 -11   5  -5   28.14   12.71
 -11  -5  -5   35.95   10.67
 -11  -5  -5   33.80   10.49
 -11  -5  -4  124.07   19.56
 -11  -5  -4  160.04   21.65
 -11   5  -4  137.05   21.75
 -11   5  -3   11.33    8.52
 -11  -5  -3    5.28    5.22
 -11  -5  -3   16.06    7.56
 -11  -5  -2  245.69   27.30
 -11   5  -2  247.21   28.68
 -11  -5  -2  300.13   26.76
 -11  -5  -1    4.85    4.88
 -11   5  -1   -6.67    3.80
 -11   5   0   50.27   13.43
 -11  -5   0   32.08   10.46
 -11  -5   1   11.60    7.25
 -11  -5   2  212.78   25.74
 -11  -5   3   29.98   10.29
 -11  -5   4  489.24   39.24
 -11  -5   5   35.73   11.36
 -11  -5   6  244.32   28.46
 -11  -5   7   40.52   12.78
 -11  -5   7   45.98   10.37
 -11  -5   8  237.77   23.23
 -11  -5   8  266.55   30.08
 -11  -5   9   70.43   16.25
 -11  -5  10  151.21   23.48
 -11  -5  11   32.38   12.23
 -11   5  11   19.19    7.72
 -11  -5  12  257.06   31.40
 -11   5  12  222.39   25.70
 -11   5  13    9.20    7.88
 -11  -5  13    5.22    5.17
 -11   5  14  265.48   30.55
 -11   5  15   37.57   12.61
 -11  -6  -6   17.87   11.33
 -11   6  -5   51.64   15.25
 -11  -6  -5   34.37   11.01
 -11   6  -4   25.42   10.84
 -11  -6  -4   12.46    7.81
 -11  -6  -3   89.91   17.80
 -11   6  -3   90.57   19.18
 -11  -6  -2    7.17    4.79
 -11   6  -2    0.43    5.82
 -11  -6  -1  134.92   20.98
 -11   6  -1  135.45   22.67
 -11  -6   0   -0.61    4.58
 -11  -6   1  212.99   26.79
 -11  -6   2    4.80    6.88
 -11  -6   3  236.11   27.90
 -11  -6   4    9.26    9.17
 -11  -6   5  125.46   21.25
 -11  -6   6    2.81    4.69
 -11  -6   7  286.65   31.71
 -11  -6   8    6.63    6.44
 -11  -6   9  262.50   31.28
 -11  -6  10   36.10   12.49
 -11   6  11  100.76   20.92
 -11  -6  11  136.75   24.97
 -11  -6  12    0.33    6.34
 -11   6  14   11.46    8.40
 -11   7  -3   -0.65    4.81
 -11  -7  -3    7.57    7.01
 -11  -7  -2  143.55   22.76
 -11   7  -2  185.17   28.21
 -11   7  -1   41.89   15.57
 -11  -7  -1   31.13   11.11
 -11  -7   0  105.05   19.21
 -11  -7   1   24.76    9.37
 -11  -7   2  208.84   27.70
 -11   7   2  175.26   23.02
 -11  -7   3    5.58    5.77
 -11   7   3   11.59    7.71
 -11  -7   4  137.87   22.95
 -11   7   4  123.39   21.62
 -11  -7   5  123.54   21.83
 -11   7   5  148.04   22.58
 -11   7   6  132.29   21.62
 -11  -7   6  166.06   24.82
 -11  -7   7    0.29    4.82
 -11   7   7   50.40   14.56
 -11  -7   8   91.95   18.89
 -11   7   8   90.48   18.92
 -11  -7   9    9.89    8.77
 -11   7   9   21.19   10.50
 -11  -7  10  297.77   34.21
 -11   7  10  270.08   33.46
 -11  -8   1  140.61   23.29
 -11  -8   2   14.09    9.45
 -11   8   3  184.18   25.15
 -11  -8   3  154.57   24.54
 -11  -8   4   73.26   17.24
 -11   8   4   73.29   16.49
 -11   8   5  145.37   23.02
 -11  -8   5  135.37   23.41
 -11  -8   6   46.70   14.45
 -11   8   6   45.22   14.29
 -11   8   7   97.08   19.53
 -11  -8   7  103.57   20.27
 -11   8   8   25.38   10.99
 -11   9   4  101.88   21.03
 -11   9   5   85.33   19.17
 -11   9   6  165.27   26.69
 -10   0  -9    6.81    6.97
 -10   0  -8  136.96   22.67
 -10   0  -8  122.47   20.51
 -10   0  -7    3.54    5.10
 -10   0  -6  201.02   24.89
 -10   0  -6  188.66   20.96
 -10   0  -5    2.51    3.82
 -10   0  -5    5.96    4.91
 -10   0  -4  242.99   25.77
 -10   0  -4  247.43   21.78
 -10   0  -3    3.18    4.07
 -10   0  -3    0.95    2.76
 -10   0  -3    7.19    5.59
 -10   0  -2  285.89   27.41
 -10   0  -2  248.94   19.67
 -10   0  -2  227.52   19.80
 -10   0  -1    2.10    3.91
 -10   0  -1    0.58    4.90
 -10   0  -1    7.53    4.07
 -10   0   0  247.62   17.48
 -10   0   0  241.39   24.44
 -10   0   0  239.96   20.85
 -10   0   1    4.38    2.92
 -10   0   1    0.57    3.71
 -10   0   2  242.83   23.23
 -10   0   2  240.08   21.93
 -10   0   3    5.64    5.44
 -10   0   3    7.54    5.20
 -10   0   4  352.28   27.83
 -10   0   4  347.67   27.71
 -10   0   5   -2.42    4.69
 -10   0   5    5.79    5.06
 -10   0   6  503.27   34.85
 -10   0   6  493.22   32.36
 -10   0   7   -2.59    3.05
 -10   0   7    6.70    4.79
 -10   0   8  325.53   29.57
 -10   0   9    5.06    5.52
 -10   0   9    3.85    5.91
 -10   0  10 1173.74   53.07
 -10   0  10 1148.94   58.06
 -10   0  11    5.57    6.06
 -10   0  11    7.44    6.33
 -10   0  12  328.48   30.49
 -10   0  13    7.27    7.65
 -10   0  14  191.54   25.59
 -10   0  15    3.94    7.15
 -10   0  16  145.25   23.77
 -10   1  -9   94.74   18.73
 -10  -1  -9   97.18   19.28
 -10  -1  -8    7.13    5.74
 -10  -1  -8   -2.48    4.26
 -10   1  -8   10.50    6.79
 -10   1  -8    3.40    6.70
 -10  -1  -7   86.90   17.70
 -10  -1  -7   79.99   16.38
 -10   1  -7   91.56   17.05
 -10   1  -7   91.55   16.12
 -10   1  -6   15.15    7.11
 -10  -1  -6    3.22    5.69
 -10   1  -6   12.33    7.27
 -10   1  -5  231.08   26.00
 -10   1  -5  193.27   21.33
 -10  -1  -5  215.53   25.42
 -10  -1  -4   64.35   13.88
 -10  -1  -4   34.45    8.46
 -10   1  -4   30.79    8.32
 -10   1  -4   64.59   13.65
 -10  -1  -3   90.71   15.78
 -10   1  -3   55.71   10.76
 -10  -1  -3   44.23    9.35
 -10   1  -3   59.39   13.60
 -10  -1  -3   48.80    8.74
 -10   1  -2   17.78    5.95
 -10   1  -2   14.92    6.94
 -10  -1  -2   16.08    7.32
 -10  -1  -2    5.86    3.17
 -10   1  -2    8.27    5.12
 -10  -1  -2   11.84    5.45
 -10  -1  -1  329.11   18.60
 -10   1  -1  321.15   28.46
 -10   1  -1  321.53   22.81
 -10  -1  -1  351.74   26.29
 -10  -1  -1  330.01   28.63
 -10   1  -1  298.01   22.32
 -10  -1   0   28.25    7.96
 -10  -1   0   32.24    9.84
 -10  -1   0   16.53    4.29
 -10   1   0   37.23    8.31
 -10   1   0   31.97    8.08
 -10   1   0   13.32    7.31
 -10   1   1  188.38   21.58
 -10  -1   1  204.63   20.71
 -10  -1   1  196.40   21.39
 -10   1   1  194.78   18.66
 -10   1   2    2.56    5.49
 -10  -1   2    3.23    3.84
 -10   1   2    8.42    5.10
 -10  -1   2    3.24    3.74
 -10  -1   3  294.29   25.36
 -10  -1   3  282.90   25.03
 -10   1   3  300.34   24.40
 -10   1   3  245.80   23.97
 -10  -1   4    5.60    6.20
 -10  -1   4   11.06    6.39
 -10   1   4    2.18    5.79
 -10   1   4    0.07    3.35
 -10   1   5  498.74   33.38
 -10  -1   5  466.56   30.97
 -10   1   5  466.52   32.14
 -10  -1   5  532.25   35.56
 -10  -1   6   -1.42    2.70
 -10   1   6    7.96    4.42
 -10  -1   6   14.57    7.70
 -10   1   6    3.51    3.97
 -10  -1   7  120.31   17.75
 -10   1   7  138.32   18.70
 -10  -1   7  145.60   17.20
 -10   1   7  170.12   17.20
 -10  -1   8   42.48   11.42
 -10  -1   8   41.81    9.39
 -10   1   8   45.73    9.83
 -10   1   8   22.62    8.50
 -10   1   9  676.73   43.33
 -10   1   9  623.65   36.19
 -10  -1   9  622.19   41.79
 -10   1  10  188.48   20.94
 -10  -1  10  188.97   23.92
 -10  -1  11  260.74   28.89
 -10   1  11  222.69   24.00
 -10   1  12    2.53    4.31
 -10  -1  12    4.15    5.18
 -10   1  13   98.82   17.25
 -10  -1  13   92.07   18.31
 -10  -1  13   84.71   16.36
 -10  -1  14    5.07    7.18
 -10   1  14   19.54    8.85
 -10   1  15  187.45   26.23
 -10  -1  15  214.58   28.01
 -10   1  16   -6.39    4.88
 -10  -1  16   -2.94    4.91
 -10   2  -9   -6.74    7.62
 -10   2  -9   -6.08    8.54
 -10   2  -8   60.23   14.12
 -10   2  -8   75.05   15.79
 -10  -2  -8   66.18   15.95
 -10  -2  -7   12.88    7.60
 -10   2  -7    8.27    6.01
 -10   2  -7   -1.92    3.26
 -10  -2  -6  121.49   19.55
 -10   2  -6  103.53   17.11
 -10   2  -6  146.00   21.40
 -10  -2  -5    3.57    4.90
 -10   2  -5    1.25    4.93
 -10   2  -5    8.55    6.79
 -10  -2  -5    7.79    5.24
 -10   2  -4  125.54   17.79
 -10   2  -4  157.03   21.42
 -10  -2  -4  152.40   17.77
 -10  -2  -4  129.11   18.42
 -10   2  -3   20.31    7.62
 -10  -2  -3   16.19    6.70
 -10   2  -3   23.98    9.08
 -10   2  -2  198.79   20.45
 -10   2  -2  190.08   15.86
 -10   2  -2  233.72   25.33
 -10  -2  -2  192.45   20.20
 -10   2  -1   30.83    8.17
 -10   2  -1   16.36    6.06
 -10   2  -1   42.80   10.78
 -10  -2  -1   16.44    6.71
 -10  -2   0  628.59   36.63
 -10   2   0  548.73   32.08
 -10   2   0  579.17   29.92
 -10   2   0  586.79   38.61
 -10   2   1   -0.41    4.50
 -10  -2   1    3.53    4.57
 -10   2   1    5.38    3.75
 -10  -2   1    6.87    6.19
 -10   2   2  157.66   19.81
 -10   2   2  117.71    7.78
 -10  -2   2  177.96   20.00
 -10   2   2  186.93   18.24
 -10  -2   2  168.44   19.70
 -10   2   3   -0.13    2.54
 -10   2   3   -0.27    2.75
 -10   2   3    4.43    2.54
 -10  -2   3    2.01    4.70
 -10  -2   3   -0.09    4.03
 -10   2   4  429.85   20.39
 -10   2   4  460.93   30.79
 -10  -2   4  482.70   31.95
 -10  -2   4  449.11   32.19
 -10  -2   5   22.23    7.83
 -10  -2   5   30.93    8.60
 -10   2   5   32.34    6.77
 -10   2   5   33.28    9.37
 -10   2   6  495.35   26.09
 -10   2   6  493.47   34.15
 -10  -2   6  433.61   29.39
 -10  -2   6  443.22   33.46
 -10  -2   7   12.44    7.40
 -10   2   7   15.33    6.38
 -10  -2   7    2.32    4.02
 -10  -2   8  369.96   32.03
 -10   2   8  327.97   24.61
 -10  -2   8  369.91   26.51
 -10  -2   9    6.94    4.78
 -10  -2   9    3.13    3.88
 -10   2   9    2.80    4.95
 -10  -2  10  674.70   45.40
 -10   2  10  685.59   39.36
 -10   2  11    0.72    3.86
 -10  -2  11   -0.44    3.79
 -10   2  12  179.98   22.14
 -10  -2  12  224.62   27.60
 -10  -2  13    8.78   10.37
 -10   2  13    6.55    5.98
 -10  -2  13   -2.15    4.41
 -10   2  14  368.44   35.07
 -10  -2  14  332.91   34.85
 -10  -2  14  401.11   37.47
 -10   2  15  -13.18    7.47
 -10  -2  15    8.60    8.03
 -10  -2  16  155.71   25.37
 -10   2  16  230.24   29.94
 -10   3  -9   45.41   13.55
 -10   3  -9   76.86   16.85
 -10   3  -8   11.30    7.82
 -10   3  -8   -2.44    6.13
 -10   3  -7  194.96   25.68
 -10  -3  -7  230.13   27.90
 -10   3  -7  199.26   25.88
 -10  -3  -6    6.50    6.33
 -10   3  -6   17.27    8.08
 -10   3  -6    2.53    4.92
 -10   3  -5  217.57   25.44
 -10  -3  -5  231.56   23.09
 -10   3  -5  270.32   28.81
 -10  -3  -5  252.34   26.67
 -10   3  -4   -2.86    4.91
 -10   3  -4    0.22    3.02
 -10  -3  -4    3.44    4.10
 -10  -3  -4    4.26    6.27
 -10   3  -3  242.42   25.03
 -10  -3  -3  188.71   20.85
 -10   3  -3  236.65   25.93
 -10  -3  -3  204.69   21.83
 -10  -3  -2   33.11    8.72
 -10  -3  -2   38.08    9.42
 -10   3  -2   25.86    8.98
 -10   3  -2   36.46   10.95
 -10  -3  -1  227.43   22.89
 -10   3  -1  214.70   22.40
 -10  -3  -1  239.80   21.53
 -10   3  -1  229.78   25.22
 -10  -3   0    6.76    5.23
 -10   3   0    0.67    4.92
 -10   3   0   -0.05    3.66
 -10  -3   0    2.43    4.11
 -10  -3   1  281.32   20.56
 -10  -3   1  297.66   26.49
 -10  -3   2  163.47   20.25
 -10  -3   2  177.08   15.40
 -10  -3   3  731.35   28.83
 -10  -3   3  736.73   42.26
 -10  -3   4   49.30   11.84
 -10  -3   4   24.60    7.51
 -10  -3   4   29.21    5.49
 -10   3   4   21.61    4.41
 -10  -3   5  274.08   23.88
 -10  -3   5  255.51   25.88
 -10   3   5  291.32   18.06
 -10  -3   5  279.48   14.29
 -10  -3   6   40.31    9.64
 -10  -3   6   15.29    7.44
 -10   3   6   43.48    8.10
 -10  -3   7   55.27   12.66
 -10  -3   7   73.87   12.16
 -10   3   7   88.23   12.37
 -10   3   8   10.17    5.76
 -10  -3   8   -2.48    6.28
 -10  -3   8    0.69    1.98
 -10   3   9  333.23   25.96
 -10  -3   9  323.40   23.80
 -10  -3   9  335.66   31.52
 -10  -3  10    0.83    4.80
 -10   3  10    7.42    5.75
 -10  -3  10    2.65    3.49
 -10  -3  11  267.58   29.41
 -10   3  11  281.70   26.65
 -10  -3  12   -0.63    6.46
 -10   3  12    6.29    5.35
 -10   3  13  297.47   30.00
 -10  -3  13  338.05   34.28
 -10  -3  14   16.75    9.03
 -10   3  14   -1.63    3.93
 -10  -3  15  242.81   31.22
 -10  -3  15  244.04   31.14
 -10   3  15  257.28   30.80
 -10   3  16    7.73    8.34
 -10   4  -8   32.73   11.81
 -10  -4  -7   -7.09    6.17
 -10   4  -7    3.85    9.04
 -10   4  -6  150.12   22.63
 -10  -4  -6  107.57   17.08
 -10  -4  -6  164.55   22.68
 -10   4  -5   35.35   11.89
 -10  -4  -5   43.38   11.32
 -10  -4  -5   39.26   11.10
 -10   4  -4  199.93   24.81
 -10  -4  -4  225.75   24.21
 -10  -4  -4  207.12   22.80
 -10  -4  -3   45.80   11.60
 -10   4  -3   43.44   11.22
 -10  -4  -3   40.47   10.01
 -10  -4  -2  137.97   17.17
 -10  -4  -2  158.57   19.91
 -10   4  -2  169.93   21.59
 -10  -4  -1    0.45    5.52
 -10  -4  -1   -1.87    2.86
 -10   4  -1   11.39    6.14
 -10   4   0  488.64   35.30
 -10  -4   0  472.04   28.57
 -10  -4   0  383.19   31.15
 -10  -4   1   19.75    6.05
 -10  -4   1   27.06    9.17
 -10  -4   2  154.85   14.51
 -10  -4   2  135.33   18.67
 -10  -4   3   72.54    9.17
 -10  -4   3   97.93   16.74
 -10  -4   4  375.77   31.79
 -10  -4   5   41.03   11.38
 -10   4   5   34.70    6.39
 -10  -4   6  440.20   35.26
 -10   4   6  449.34   24.89
 -10  -4   6  478.78   30.85
 -10   4   7    5.33    4.73
 -10  -4   7   18.59   10.08
 -10  -4   7   11.17    4.97
 -10  -4   8  202.09   19.09
 -10  -4   8  246.11   27.05
 -10   4   8  238.58   21.11
 -10   4   9   19.87    7.10
 -10  -4   9    7.65    4.84
 -10  -4   9   25.24    9.75
 -10  -4  10  413.32   36.50
 -10   4  10  356.67   28.88
 -10   4  11    0.21    2.77
 -10  -4  11   19.15    9.92
 -10  -4  12  193.10   25.74
 -10   4  12  226.77   25.76
 -10   4  13   29.37   10.86
 -10  -4  13   30.63   11.32
 -10  -4  14  271.79   32.17
 -10   4  14  252.71   29.91
 -10   4  15   42.41   12.86
 -10  -4  15   52.27   15.84
 -10   4  16  327.30   36.01
 -10  -5  -7   25.69   10.80
 -10   5  -7   29.81   12.29
 -10  -5  -6   38.46   11.00
 -10   5  -6   53.51   15.20
 -10  -5  -6   50.32   14.00
 -10   5  -5   45.06   13.42
 -10  -5  -5   68.50   14.12
 -10  -5  -5   68.97   14.76
 -10  -5  -4    3.66    3.81
 -10  -5  -4    6.45    5.45
 -10   5  -4   14.40    8.14
 -10  -5  -3   79.76   14.50
 -10   5  -3   89.16   17.26
 -10  -5  -3   70.28   14.79
 -10   5  -2   82.59   16.52
 -10  -5  -2   81.31   13.52
 -10  -5  -2   80.31   15.27
 -10   5  -1  215.59   25.22
 -10  -5  -1  267.60   23.25
 -10  -5  -1  245.60   26.41
 -10  -5   0   28.80    9.74
 -10  -5   0   24.15    7.45
 -10   5   0   28.92   10.16
 -10  -5   1  272.04   20.91
 -10  -5   1  309.89   29.48
 -10  -5   2   12.30    7.85
 -10  -5   3   58.30   12.75
 -10  -5   4   16.50    7.52
 -10  -5   5  587.52   41.78
 -10  -5   6   10.12    7.26
 -10  -5   7  451.32   29.65
 -10   5   7  524.32   29.82
 -10  -5   7  470.15   37.97
 -10  -5   8   35.12   10.99
 -10  -5   8   36.39    8.91
 -10   5   8   45.02    9.72
 -10  -5   9  193.89   25.00
 -10   5   9  173.03   19.60
 -10  -5  10   60.94   15.96
 -10   5  10   53.72   12.11
 -10   5  11  272.24   26.96
 -10  -5  11  289.56   32.02
 -10  -5  12   26.81   10.62
 -10   5  12   26.54    9.88
 -10   5  13  104.19   18.83
 -10   5  13  132.55   23.18
 -10  -5  13  133.04   22.50
 -10   5  14   17.02   10.49
 -10  -5  14   12.46    9.25
 -10   5  14    7.67    8.28
 -10   5  15  423.85   39.85
 -10  -5  15  384.77   39.52
 -10  -6  -7   10.46    7.64
 -10  -6  -7   29.11   10.76
 -10  -6  -6   90.44   16.92
 -10   6  -6  100.88   20.24
 -10  -6  -6  119.46   20.29
 -10  -6  -5   25.68    9.84
 -10   6  -5   23.95   11.17
 -10  -6  -5   36.61   10.44
 -10  -6  -4  112.42   17.88
 -10   6  -4  120.65   21.79
 -10  -6  -4  100.38   17.68
 -10   6  -3   14.14    9.54
 -10  -6  -3    8.49    5.08
 -10  -6  -3   16.85    9.33
 -10  -6  -2  139.68   18.30
 -10   6  -2  144.97   22.38
 -10  -6  -2  118.18   19.62
 -10  -6  -1    9.16    6.20
 -10  -6  -1   13.02    6.03
 -10   6  -1   20.84    9.88
 -10   6   0  197.70   21.88
 -10   6   0  206.83   26.47
 -10  -6   0  205.73   24.89
 -10  -6   1   14.24    8.89
 -10  -6   2  198.50   25.01
 -10  -6   3   15.43    7.84
 -10  -6   4  363.30   33.34
 -10  -6   5   37.82   12.87
 -10  -6   6  144.40   21.60
 -10  -6   7   -0.67    4.36
 -10  -6   8  100.26   18.58
 -10   6   9    7.19    4.56
 -10  -6   9   -4.42    5.44
 -10  -6  10   59.46   14.08
 -10   6  10   81.25   14.92
 -10   6  10   64.98   15.92
 -10  -6  11   50.49   14.27
 -10   6  11   64.17   15.83
 -10   6  11   69.17   14.49
 -10   6  12  139.63   23.64
 -10   6  12  156.03   22.31
 -10  -6  12  126.13   22.61
 -10  -6  13    5.30    4.84
 -10   6  13    0.60    4.26
 -10   6  13    1.28    4.41
 -10   6  14  125.16   21.50
 -10  -6  14  165.90   25.61
 -10   6  15   28.63   11.76
 -10  -7  -6   15.04    8.66
 -10   7  -5   76.39   18.74
 -10  -7  -5   81.12   16.53
 -10  -7  -5   99.90   18.11
 -10  -7  -4   34.42   12.59
 -10   7  -4   19.15    9.82
 -10  -7  -3  150.62   23.01
 -10   7  -3  133.33   24.03
 -10   7  -2   44.07   13.79
 -10  -7  -2   44.61   12.49
 -10   7  -1  236.76   30.10
 -10  -7  -1  231.70   27.87
 -10  -7   0   21.99    9.94
 -10   7   0   12.19    8.29
 -10  -7   1  244.98   28.54
 -10   7   1  215.69   24.48
 -10  -7   2    2.35    3.88
 -10   7   2    1.99    5.00
 -10  -7   3  180.83   24.75
 -10   7   3  205.27   24.71
 -10  -7   4   52.63   13.39
 -10   7   4   31.19   11.01
 -10   7   5  381.09   35.25
 -10  -7   5  407.07   37.41
 -10   7   6   25.68    8.60
 -10  -7   6   24.63   10.73
 -10   7   7  298.65   32.16
 -10  -7   7  251.51   29.50
 -10   7   8  128.45   21.79
 -10  -7   8   93.05   18.31
 -10   7   9  159.02   24.89
 -10  -7   9  149.72   23.56
 -10  -7  10   47.66   14.68
 -10   7  10   52.52   14.91
 -10  -7  11  282.71   32.96
 -10   7  11  250.03   32.09
 -10   7  12   35.71   13.02
 -10  -7  12   36.20   13.43
 -10   7  13  338.96   34.76
 -10  -7  13  318.89   36.20
 -10   7  14   14.41    8.22
 -10   8  -3   26.08    9.86
 -10  -8  -3   33.82   12.17
 -10   8  -2  167.42   26.78
 -10  -8  -2  175.00   25.12
 -10  -8  -1   12.22    7.81
 -10   8  -1   23.70   12.29
 -10  -8   0  159.28   24.87
 -10  -8   1   12.76    8.49
 -10   8   1   28.15    9.77
 -10  -8   2  149.03   23.24
 -10   8   2  172.33   22.78
 -10  -8   3   56.84   14.56
 -10   8   3   39.47   12.32
 -10  -8   4  164.08   24.56
 -10   8   4  142.76   22.04
 -10   8   5   50.23   13.32
 -10  -8   5   40.47   12.30
 -10   8   6  269.92   30.90
 -10  -8   6  231.33   29.35
 -10  -8   7   67.37   16.34
 -10   8   7  101.94   19.24
 -10  -8   8  192.17   26.85
 -10   8   8  195.64   28.21
 -10  -8   9   18.32    9.96
 -10   8   9   10.40    8.16
 -10  -8  10  149.75   24.42
 -10   8  10  123.66   23.70
 -10  -8  11    0.67    5.79
 -10   9   2    0.26    3.67
 -10  -9   2    6.94    8.25
 -10  -9   3  120.82   21.77
 -10   9   3   86.31   17.34
 -10  -9   4   19.61    8.99
 -10   9   4   32.50   12.00
 -10   9   5  129.41   22.16
 -10  -9   5   85.45   18.15
 -10  -9   6   30.10   11.47
 -10   9   6   33.77   12.49
 -10  -9   7  172.50   26.65
 -10   9   7  156.20   25.85
 -10   9   8   19.59   11.44
 -10  10   3   21.52    9.17
 -10  10   4  196.61   28.60
 -10  10   5   39.23   14.45
 -10  10   6  128.59   23.23
  -9   0 -11  138.98   23.03
  -9   0 -11   86.64   18.36
  -9   0 -10    9.96    6.77
  -9   0 -10    7.09    6.66
  -9   0  -9   27.40   10.21
  -9   0  -9   42.15   11.94
  -9   0  -9   62.22   15.69
  -9   0  -8    4.81    5.30
  -9   0  -8    2.17    5.50
  -9   0  -7  100.08   17.48
  -9   0  -7  127.54   17.77
  -9   0  -6   -0.40    3.99
  -9   0  -6    7.64    5.18
  -9   0  -5  158.78   20.21
  -9   0  -5  120.37   15.53
  -9   0  -5  116.24   12.62
  -9   0  -4   -1.58    2.79
  -9   0  -4   -0.80    3.33
  -9   0  -3  426.28   25.80
  -9   0  -3  440.82   32.19
  -9   0  -3  436.79   25.18
  -9   0  -2    5.87    6.52
  -9   0  -2    3.53    4.19
  -9   0  -2    2.50    3.55
  -9   0  -1  830.00   32.25
  -9   0  -1  785.63   34.90
  -9   0  -1  734.38   26.15
  -9   0  -1  789.82   41.01
  -9   0   0    3.10    4.61
  -9   0   0   -0.41    2.23
  -9   0   0    7.67    3.58
  -9   0   1  316.27   23.04
  -9   0   1  312.19   25.04
  -9   0   2    0.28    2.74
  -9   0   2    5.78    5.16
  -9   0   3  317.12   24.87
  -9   0   3  323.38   24.59
  -9   0   4    2.28    3.54
  -9   0   4   -1.21    3.34
  -9   0   5  476.85   31.56
  -9   0   5  472.86   29.99
  -9   0   6   -1.98    2.97
  -9   0   6   -1.65    2.73
  -9   0   7  346.08   28.15
  -9   0   8    0.41    6.22
  -9   0   9  540.90   24.60
  -9   0   9  579.07   34.81
  -9   0   9  579.51   38.80
  -9   0  10    4.30    7.84
  -9   0  10    4.12    5.31
  -9   0  11  195.02   24.00
  -9   0  11  208.38   22.98
  -9   0  12    5.05    5.70
  -9   0  13  450.82   37.02
  -9   0  14    2.09    4.75
  -9   0  15  321.44   34.01
  -9   0  16   11.62    8.39
  -9   1 -11   10.47    7.77
  -9  -1 -10  110.53   20.21
  -9   1 -10   62.56   14.72
  -9   1 -10   82.79   17.36
  -9  -1  -9    0.99    2.93
  -9  -1  -9    2.04    5.53
  -9  -1  -9   26.23    9.89
  -9   1  -9   16.50    8.21
  -9   1  -9   21.53    8.87
  -9  -1  -8   70.43   15.73
  -9  -1  -8   92.98   15.12
  -9   1  -8   64.08   13.59
  -9  -1  -8   99.40   17.86
  -9   1  -8   97.98   17.34
  -9   1  -7   28.73    9.48
  -9  -1  -7   17.59    7.64
  -9   1  -7   25.18    8.92
  -9  -1  -7   21.07    8.86
  -9   1  -6  279.17   27.44
  -9  -1  -6  263.14   23.14
  -9   1  -6  265.45   25.41
  -9   1  -5    7.81    4.99
  -9   1  -5   -0.81    2.78
  -9  -1  -5   -2.84    2.48
  -9  -1  -5    5.56    4.10
  -9   1  -4   80.96   12.77
  -9  -1  -4  102.47   12.76
  -9   1  -4   90.96   10.45
  -9   1  -4  110.11   16.51
  -9  -1  -4   95.48   12.58
  -9  -1  -3    5.11    3.91
  -9  -1  -3    2.83    2.57
  -9   1  -3    7.85    3.60
  -9   1  -3   10.92    5.95
  -9   1  -3    3.17    2.41
  -9  -1  -2  710.72   34.77
  -9   1  -2  729.95   34.89
  -9   1  -2  678.95   29.85
  -9   1  -2  718.96   40.29
  -9  -1  -2  682.55   27.93
  -9  -1  -1   45.40    6.67
  -9   1  -1   37.49    8.68
  -9  -1  -1   44.50   10.16
  -9   1  -1   61.14    9.71
  -9  -1  -1   47.40    9.25
  -9   1  -1   28.30    3.78
  -9   1  -1   44.83   10.77
  -9  -1  -1   35.88    7.05
  -9  -1   0  162.17   17.00
  -9   1   0  191.48   18.17
  -9  -1   0  167.77   19.11
  -9   1   0  170.52   19.27
  -9   1   0  143.95    9.01
  -9  -1   0  156.55   11.34
  -9   1   0  171.87   16.04
  -9  -1   1   10.15    5.82
  -9   1   1   10.02    6.15
  -9   1   1    2.75    3.45
  -9  -1   1    4.79    4.55
  -9   1   1    1.77    4.03
  -9   1   2  116.77   14.39
  -9  -1   2  144.27   16.85
  -9   1   2  140.56   17.23
  -9  -1   2  127.91   15.86
  -9   1   3   42.36    9.25
  -9   1   3   57.13   11.83
  -9  -1   3   32.59    8.22
  -9  -1   3   38.02    8.87
  -9   1   4  423.22   29.15
  -9  -1   4  462.60   30.46
  -9  -1   4  422.39   27.65
  -9   1   4  451.24   29.63
  -9   1   5    6.73    4.81
  -9   1   5   13.77    5.84
  -9  -1   5   20.53    6.48
  -9  -1   5   11.19    5.62
  -9  -1   6  205.74   18.90
  -9   1   6  198.52   17.21
  -9   1   6  204.48   21.02
  -9  -1   6  214.76   22.34
  -9  -1   7   16.49    6.59
  -9   1   7   13.54    6.78
  -9   1   7   12.87    5.99
  -9  -1   7   15.11    6.62
  -9  -1   8  758.05   43.25
  -9   1   8  795.53   43.88
  -9  -1   8  695.02   33.95
  -9   1   8  730.32   36.73
  -9   1   9   30.10    8.08
  -9   1   9   44.87   11.52
  -9  -1   9   28.87    9.74
  -9   1  10  359.55   28.57
  -9  -1  10  342.29   30.83
  -9  -1  11   67.23   13.71
  -9   1  11   55.47   13.26
  -9  -1  11   59.28   14.05
  -9  -1  12  323.14   31.63
  -9   1  12  276.23   27.50
  -9  -1  12  236.85   25.87
  -9   1  13   37.88   11.14
  -9  -1  13   75.05   16.54
  -9  -1  14  263.01   29.64
  -9   1  14  251.74   28.62
  -9   1  15   -2.84    3.72
  -9  -1  15   11.62    7.67
  -9   1  16  216.41   29.04
  -9  -1  16  185.47   27.07
  -9   2 -10   11.07    8.45
  -9   2 -10    9.05    5.08
  -9   2  -9   91.10   17.24
  -9  -2  -9   70.28   16.33
  -9   2  -9   55.53   13.85
  -9   2  -8    6.12    5.31
  -9   2  -8    3.75    6.01
  -9  -2  -8  -10.44    6.49
  -9  -2  -7  145.19   21.30
  -9   2  -7  173.80   22.53
  -9   2  -7  166.51   21.77
  -9  -2  -6    0.10    2.72
  -9   2  -6    2.03    3.60
  -9   2  -6   14.81    7.01
  -9  -2  -6    9.17    4.51
  -9  -2  -6   14.81    5.83
  -9   2  -5  162.56   19.94
  -9  -2  -5  137.01   18.98
  -9  -2  -5  118.93   14.17
  -9  -2  -5   93.52   13.06
  -9   2  -5  127.21   18.36
  -9   2  -4    7.04    3.73
  -9   2  -4    2.74    5.07
  -9  -2  -4    3.12    3.17
  -9  -2  -4    1.92    3.78
  -9  -2  -4    2.52    4.64
  -9  -2  -3  140.65   16.34
  -9   2  -3  153.55   12.67
  -9   2  -3  138.21   16.99
  -9   2  -3  184.32   21.38
  -9  -2  -3  151.68   13.20
  -9   2  -2   83.74   14.57
  -9   2  -2   53.27    8.08
  -9   2  -2   68.62   11.65
  -9  -2  -2   80.49    8.68
  -9  -2  -2   97.61   13.78
  -9   2  -1  309.53   23.65
  -9   2  -1  298.80   19.58
  -9   2  -1  319.37   27.26
  -9  -2  -1  321.54   24.52
  -9  -2  -1  321.73   14.85
  -9   2   0    1.41    2.48
  -9   2   0    3.11    3.09
  -9   2   0    4.48    5.01
  -9  -2   0    1.91    3.60
  -9   2   1  370.30   24.89
  -9   2   1  371.15   23.34
  -9   2   1  377.58   29.05
  -9  -2   1  350.85   26.36
  -9  -2   2   12.34    5.58
  -9   2   2    6.05    4.61
  -9   2   2    4.61    1.77
  -9   2   2   -0.79    3.86
  -9  -2   3  373.96   26.75
  -9  -2   3  394.36   28.64
  -9   2   3  455.32   18.35
  -9   2   3  364.46   25.34
  -9   2   3  391.22   28.88
  -9  -2   4   13.09    5.03
  -9  -2   4   28.88    8.56
  -9   2   4   18.40    6.12
  -9   2   4   17.71    4.60
  -9  -2   5  445.08   31.65
  -9   2   5  471.03   23.37
  -9   2   5  490.69   31.47
  -9  -2   5  468.83   28.73
  -9  -2   6   33.25    8.95
  -9   2   6   31.54    8.71
  -9   2   6   25.14    6.47
  -9  -2   6   24.05    6.66
  -9  -2   7  432.83   32.78
  -9  -2   7  406.69   26.06
  -9   2   7  443.13   26.50
  -9   2   8   28.97    7.86
  -9  -2   8   34.43    9.39
  -9  -2   8   60.16   10.59
  -9  -2   8   43.92    4.12
  -9   2   9  618.97   35.20
  -9  -2   9  636.51   31.26
  -9  -2   9  663.64   42.69
  -9   2  10    4.33    5.07
  -9  -2  10   -1.54    4.16
  -9   2  11  354.54   29.33
  -9  -2  11  321.21   30.67
  -9   2  12   16.52    8.11
  -9  -2  12    7.30    5.55
  -9  -2  13  189.23   25.06
  -9  -2  13  163.56   22.93
  -9   2  13  188.72   24.09
  -9  -2  14    4.68    5.24
  -9   2  14   -2.42    3.37
  -9  -2  14    0.28    5.46
  -9   2  15  277.67   31.78
  -9  -2  15  304.28   33.80
  -9  -2  16    3.74    6.59
  -9   2  16   12.00    8.38
  -9   2  18   13.50    7.96
  -9   3 -10   31.35   11.98
  -9   3  -9   -3.51    5.83
  -9   3  -9    7.67    5.48
  -9  -3  -9   -0.19    5.76
  -9  -3  -8  148.04   22.32
  -9   3  -8  161.11   22.32
  -9   3  -8  126.89   20.56
  -9   3  -7    8.24    6.03
  -9   3  -7   12.16    7.89
  -9  -3  -7   18.61    8.54
  -9  -3  -7   11.89    5.51
  -9  -3  -6  278.73   27.92
  -9  -3  -6  267.57   23.81
  -9   3  -6  298.25   29.46
  -9   3  -6  235.10   25.62
  -9  -3  -5   10.14    6.34
  -9  -3  -5   14.55    6.69
  -9   3  -5    6.01    5.92
  -9   3  -5   20.14    7.89
  -9  -3  -4  258.52   23.48
  -9  -3  -4  312.55   26.95
  -9   3  -4  239.70   25.07
  -9   3  -4  252.57   25.15
  -9  -3  -3   17.74    7.06
  -9   3  -3    1.86    2.68
  -9   3  -3   12.14    7.09
  -9  -3  -3   13.38    7.22
  -9  -3  -2  686.17   37.87
  -9   3  -2  686.26   41.02
  -9  -3  -2  799.98   38.98
  -9   3  -2  724.28   40.08
  -9  -3  -1   21.88    7.18
  -9   3  -1   38.36    9.23
  -9   3  -1   17.47    6.90
  -9  -3  -1   43.67    9.99
  -9   3   0  290.17   24.39
  -9  -3   0  274.31   24.23
  -9   3   0  250.14   24.31
  -9  -3   0  281.58   20.67
  -9  -3   1    7.41    3.75
  -9  -3   1   13.36    7.85
  -9   3   1    8.93    5.56
  -9  -3   2  264.46   17.25
  -9  -3   2  271.99   24.72
  -9   3   3   -0.05    1.10
  -9  -3   3    5.77    5.95
  -9  -3   3    0.43    1.63
  -9  -3   4  787.54   24.31
  -9  -3   4  775.34   42.11
  -9   3   4  881.55   27.95
  -9  -3   5  156.73    9.26
  -9  -3   5  169.86   17.32
  -9  -3   5  154.16   19.20
  -9   3   5  178.40   14.32
  -9  -3   6  841.06   38.07
  -9  -3   6  873.91   45.97
  -9   3   6  917.14   35.33
  -9   3   7   39.09    8.17
  -9  -3   7   20.31    6.21
  -9  -3   7   51.51   12.20
  -9  -3   8  576.72   30.01
  -9   3   8  629.01   33.54
  -9  -3   8  608.74   40.23
  -9   3   9   30.44    8.76
  -9  -3   9   33.90   11.24
  -9  -3   9   30.12    7.51
  -9  -3  10  254.89   27.66
  -9   3  10  265.56   24.48
  -9  -3  11   59.72   14.50
  -9   3  11   69.63   13.36
  -9  -3  12  407.45   35.81
  -9   3  12  425.19   33.99
  -9   3  13    2.70    7.90
  -9  -3  13    2.24    7.62
  -9   3  14  228.62   27.58
  -9  -3  14  235.94   29.18
  -9  -3  14  207.54   26.81
  -9  -3  15    0.46    4.74
  -9  -3  15    9.64    8.52
  -9   3  16  221.50   29.67
  -9   3  16  205.26   28.28
  -9  -3  16  233.75   30.99
  -9   3  17    0.56    5.49
  -9   4  -9   76.76   17.46
  -9   4  -8   21.00    9.83
  -9  -4  -8    7.51    5.15
  -9  -4  -7  146.47   18.64
  -9   4  -7  161.44   23.46
  -9  -4  -7  167.72   22.88
  -9  -4  -6   20.54    8.79
  -9   4  -6   23.24   10.25
  -9  -4  -6    8.12    5.07
  -9   4  -5  133.38   20.05
  -9  -4  -5  160.79   19.52
  -9  -4  -5  130.06   18.50
  -9  -4  -4    1.47    2.94
  -9   4  -4   11.38    6.89
  -9  -4  -4    1.55    4.83
  -9  -4  -3  155.79   18.64
  -9  -4  -3  141.23   18.05
  -9   4  -3  148.68   19.80
  -9  -4  -2    5.76    4.73
  -9  -4  -2    8.27    6.23
  -9   4  -2    9.82    6.34
  -9   4  -1  272.54   26.07
  -9  -4  -1  310.00   23.21
  -9  -4  -1  284.52   25.72
  -9   4   0   99.46   15.65
  -9  -4   0   81.23   14.03
  -9  -4   0   81.50   11.59
  -9   4   1  239.39   23.84
  -9  -4   1  230.51   17.89
  -9  -4   1  248.20   23.98
  -9  -4   2    6.64    6.30
  -9  -4   2    8.16    3.96
  -9  -4   3  576.11   23.30
  -9  -4   3  577.42   36.99
  -9   4   4   49.58    6.72
  -9  -4   4   41.23    5.43
  -9  -4   4   46.64   10.96
  -9  -4   5  246.28   24.88
  -9   4   5  271.95   17.86
  -9   4   6  152.02   14.70
  -9  -4   6  123.48   17.98
  -9  -4   7  163.76   20.98
  -9  -4   7  162.32   16.54
  -9   4   7  181.97   17.57
  -9   4   8    9.35    5.25
  -9  -4   8    7.49    4.01
  -9  -4   8    3.64    3.64
  -9  -4   9  358.10   32.04
  -9  -4   9  355.84   22.85
  -9   4   9  377.42   28.13
  -9  -4  10   17.71    7.87
  -9   4  10   22.27    8.40
  -9  -4  11  285.46   29.95
  -9   4  11  302.77   27.94
  -9  -4  12   69.52   15.72
  -9   4  12   84.90   16.71
  -9  -4  13  289.82   31.16
  -9   4  13  305.24   30.61
  -9   4  14   33.71   11.69
  -9  -4  14   24.44   10.64
  -9   4  15  182.40   26.11
  -9  -4  15  164.22   24.86
  -9   4  15  199.75   28.76
  -9   4  16  107.25   20.15
  -9   4  16   84.05   18.61
  -9  -5  -8  136.61   19.37
  -9   5  -8  166.67   25.69
  -9  -5  -8  134.75   21.91
  -9  -5  -7    6.52    4.72
  -9  -5  -7    8.66    5.49
  -9   5  -6   80.78   16.89
  -9  -5  -6  104.06   17.41
  -9  -5  -6  116.22   17.58
  -9  -5  -5   10.96    7.73
  -9   5  -5   -3.72    4.10
  -9  -5  -5   17.12    9.42
  -9  -5  -4   78.16   14.66
  -9  -5  -4   87.45   14.73
  -9   5  -4  103.95   18.36
  -9   5  -3   27.04    9.24
  -9  -5  -3   23.46    7.93
  -9  -5  -3   25.02    8.79
  -9   5  -2   54.26   13.13
  -9  -5  -2   80.98   13.03
  -9  -5  -2   71.64   13.83
  -9  -5  -1   23.08    8.55
  -9  -5  -1   20.87    7.23
  -9   5  -1   14.63    7.69
  -9  -5   0  340.81   23.68
  -9   5   0  263.86   26.91
  -9  -5   0  249.83   25.25
  -9   5   1   11.05    7.96
  -9  -5   1    9.01    4.46
  -9  -5   1    9.32    5.84
  -9  -5   2  579.73   38.56
  -9  -5   2  693.41   28.93
  -9  -5   3   54.85   12.60
  -9  -5   4  442.42   33.70
  -9   5   5    9.49    4.43
  -9  -5   5   23.26    9.05
  -9  -5   6   80.89   15.14
  -9   5   6   69.69   10.51
  -9   5   7    2.30    3.39
  -9  -5   7    7.52    6.04
  -9  -5   8  300.19   22.06
  -9   5   8  296.43   24.05
  -9  -5   8  302.82   29.69
  -9  -5   9    9.90    6.18
  -9   5   9   10.52    5.91
  -9  -5   9    4.75    4.07
  -9   5  10  453.52   33.41
  -9  -5  10  426.27   36.49
  -9  -5  11    4.20    5.98
  -9   5  11   14.46    7.84
  -9   5  12  223.71   28.62
  -9  -5  12  205.89   26.38
  -9   5  12  192.29   24.20
  -9   5  13   40.54   13.39
  -9  -5  13   37.10   11.84
  -9   5  13   16.31    8.61
  -9   5  14  275.72   31.47
  -9  -5  14  296.21   33.23
  -9   5  14  308.87   35.13
  -9   5  15    3.58    5.67
  -9   5  15   14.36   10.15
  -9  -5  15    8.14    8.52
  -9  -5  16  136.81   24.03
  -9  -6  -8   22.83    9.20
  -9  -6  -8   16.51    7.61
  -9  -6  -7   90.91   16.57
  -9   6  -7   95.32   20.33
  -9  -6  -7   81.65   16.81
  -9   6  -6   21.56    8.92
  -9  -6  -6   25.03    8.61
  -9  -6  -6   38.02   11.30
  -9   6  -5   56.51   15.45
  -9  -6  -5   64.68   13.91
  -9  -6  -5   97.83   16.71
  -9  -6  -4  101.12   17.46
  -9   6  -4  107.33   19.68
  -9  -6  -4  103.56   16.70
  -9   6  -3  187.01   24.79
  -9  -6  -3  192.43   21.62
  -9  -6  -3  155.66   21.73
  -9   6  -2   40.34   11.68
  -9  -6  -2   32.22   10.88
  -9  -6  -2   45.49   10.35
  -9  -6  -1  212.58   20.59
  -9   6  -1  147.77   21.72
  -9   6  -1  162.34   18.58
  -9  -6  -1  162.39   21.47
  -9  -6   0   32.47    9.10
  -9   6   0   16.26    8.65
  -9   6   0   18.07    7.28
  -9  -6   0   27.40    7.75
  -9  -6   1  182.21   22.63
  -9   6   1  177.92   21.16
  -9  -6   2   15.11    8.53
  -9  -6   3  506.13   37.81
  -9  -6   4   26.30    9.93
  -9  -6   5  280.04   28.26
  -9  -6   6    4.96    5.66
  -9  -6   7  295.88   29.88
  -9   6   7  289.62   23.42
  -9   6   8  111.58   19.10
  -9  -6   8   80.47   15.78
  -9   6   8   99.23   14.84
  -9   6   9   38.97   12.07
  -9   6   9   75.19   13.35
  -9  -6   9   44.15   13.16
  -9   6  10  139.10   22.48
  -9  -6  10  136.49   21.31
  -9   6  10  194.56   22.58
  -9   6  11  149.45   20.99
  -9   6  11  137.25   22.72
  -9  -6  11  149.65   22.80
  -9   6  12   16.75    8.34
  -9   6  12   23.18   10.44
  -9  -6  12    6.06    6.43
  -9  -6  13  113.46   20.03
  -9   6  13  165.09   23.66
  -9   6  13  153.90   25.62
  -9   6  14   57.67   16.66
  -9  -6  14   45.66   13.84
  -9   6  14   36.85   12.68
  -9   6  15  156.60   24.51
  -9  -6  15  111.60   21.90
  -9  -7  -7   11.31    6.72
  -9  -7  -7    7.06    6.30
  -9   7  -6  140.45   24.62
  -9  -7  -6  156.02   22.74
  -9  -7  -6  144.26   21.73
  -9  -7  -5    5.12    7.10
  -9  -7  -5    4.20    5.26
  -9   7  -5   16.05    9.25
  -9   7  -4  216.03   28.80
  -9  -7  -4  241.75   26.03
  -9  -7  -4  215.42   26.46
  -9  -7  -3   12.29    6.51
  -9   7  -3    8.18    8.57
  -9  -7  -3   -2.40    4.37
  -9  -7  -2   94.10   17.36
  -9   7  -2   74.63   17.14
  -9  -7  -1   55.31   13.89
  -9   7  -1   35.70   12.11
  -9   7   0  352.13   28.54
  -9   7   0  300.11   33.01
  -9  -7   0  299.27   30.38
  -9   7   1   11.29    6.90
  -9  -7   1    4.30    6.60
  -9  -7   2  550.80   40.62
  -9   7   2  543.60   38.82
  -9   7   3   13.28    7.27
  -9  -7   3   17.41    9.45
  -9  -7   4  391.24   34.59
  -9   7   4  394.87   33.74
  -9   7   5   19.48    8.01
  -9  -7   5   18.46    8.71
  -9   7   6  384.35   34.65
  -9  -7   6  372.31   33.84
  -9  -7   7    0.02    4.47
  -9   7   7    6.88    8.69
  -9   7   8  310.18   26.66
  -9   7   8  332.27   33.62
  -9  -7   8  306.28   31.53
  -9   7   9   86.08   15.08
  -9   7   9   73.23   16.94
  -9  -7   9   60.07   14.75
  -9   7  10  390.44   33.66
  -9   7  10  388.41   38.48
  -9  -7  10  377.10   35.83
  -9  -7  11   66.90   16.15
  -9   7  11   48.53   12.98
  -9   7  11   74.38   18.07
  -9  -7  12  132.63   22.35
  -9   7  12  101.14   20.99
  -9   7  12  153.98   22.77
  -9   7  13   23.83   10.51
  -9  -7  13   47.55   14.40
  -9   7  14  132.21   23.00
  -9  -7  14  162.29   25.65
  -9  -8  -5  184.19   25.77
  -9  -8  -4   82.66   17.59
  -9   8  -4   74.96   19.19
  -9  -8  -3  138.94   22.34
  -9   8  -3  110.40   22.44
  -9  -8  -2    6.81    8.64
  -9   8  -2   16.12    8.21
  -9  -8  -1  107.81   19.52
  -9   8  -1   92.34   19.65
  -9  -8   0   56.28   14.52
  -9   8   0   40.08   10.83
  -9  -8   1  122.83   21.44
  -9   8   1  153.38   20.07
  -9   8   2   29.13   11.08
  -9  -8   2   41.86   11.89
  -9  -8   3  133.85   21.16
  -9   8   3  158.33   22.38
  -9  -8   4   62.01   14.69
  -9   8   4   66.46   15.08
  -9   8   5  210.68   26.05
  -9  -8   5  198.95   26.03
  -9   8   6   37.74   11.73
  -9  -8   6   32.56   10.23
  -9   8   7  186.98   25.82
  -9  -8   7  213.82   27.88
  -9   8   8   24.79   10.67
  -9  -8   8   19.17    7.95
  -9   8   9  403.27   39.41
  -9  -8   9  462.39   40.43
  -9  -8  10  105.04   19.88
  -9   8  10  135.13   23.72
  -9   8  11  331.65   33.03
  -9   8  11  320.30   36.66
  -9  -8  11  308.22   33.95
  -9  -8  12    9.13    7.66
  -9   8  12   11.38    8.38
  -9   8  13  122.90   21.44
  -9  -8  13  179.83   27.29
  -9   8  14   17.23    9.28
  -9   9  -2  175.94   28.10
  -9  -9  -2  173.12   25.97
  -9   9  -1   10.76   10.63
  -9  -9  -1   -0.51    3.46
  -9  -9   0  176.79   25.42
  -9  -9   1   22.87    9.80
  -9   9   1   13.92    6.92
  -9   9   2   97.82   17.46
  -9  -9   2   71.98   16.20
  -9   9   3   36.24   11.43
  -9  -9   3   43.76   13.00
  -9  -9   4   92.72   19.14
  -9   9   4  101.36   18.58
  -9   9   5    7.92    6.90
  -9  -9   5   18.92    9.29
  -9  -9   6  150.98   23.76
  -9   9   6  228.41   29.22
  -9   9   7    0.30    3.90
  -9  -9   7    5.43    5.27
  -9  -9   8  176.92   25.53
  -9   9   8  169.24   26.00
  -9   9   9   -1.12    6.12
  -9  -9   9   11.39    7.55
  -9  -9  10  167.17   25.61
  -9  -9  11   15.42   11.13
  -9  10   2   19.62    9.11
  -9  10   3   93.92   18.08
  -9  10   4   18.10    8.66
  -9 -10   4   19.10    9.58
  -9 -10   5  206.73   28.09
  -9  10   5  219.61   28.64
  -9 -10   6   30.37   11.14
  -9  10   6   37.21   13.44
  -9  10   7  195.96   28.29
  -9  11   3   41.44   13.52
  -9  11   4   70.47   17.02
  -8   0 -12   12.43    7.43
  -8   0 -11   -3.78    3.87
  -8   0 -11   38.16   11.16
  -8   0 -10  122.91   19.54
  -8   0 -10  101.24   17.32
  -8   0 -10  142.60   22.50
  -8   0  -9    9.10    6.23
  -8   0  -9   -2.74    4.94
  -8   0  -9   -1.45    4.48
  -8   0  -8  237.17   24.25
  -8   0  -8  236.76   25.63
  -8   0  -7    9.79    6.58
  -8   0  -7    4.46    4.45
  -8   0  -6  187.89   19.63
  -8   0  -6  143.76   18.94
  -8   0  -6  159.62   13.76
  -8   0  -5    4.45    4.84
  -8   0  -5    9.00    5.41
  -8   0  -5   -0.66    1.70
  -8   0  -4  573.96   35.07
  -8   0  -4  568.45   26.34
  -8   0  -4  613.44   31.59
  -8   0  -4  626.89   26.76
  -8   0  -3    0.35    3.13
  -8   0  -3    3.54    2.90
  -8   0  -3    7.26    4.30
  -8   0  -3    4.06    4.80
  -8   0  -2  774.08   26.45
  -8   0  -2  756.63   31.29
  -8   0  -2  756.37   38.42
  -8   0  -2  803.83   31.98
  -8   0  -1    1.15    2.47
  -8   0  -1    6.03    4.06
  -8   0  -1    3.06    2.82
  -8   0  -1    6.17    5.16
  -8   0   0  641.35   25.44
  -8   0   0  592.18   28.95
  -8   0   0  640.74   34.10
  -8   0   1    6.64    4.48
  -8   0   1   -0.90    3.50
  -8   0   1   -0.33    1.67
  -8   0   2  713.52   33.44
  -8   0   2  698.22   34.60
  -8   0   3    4.96    3.87
  -8   0   3   -1.47    2.66
  -8   0   4  604.49   32.92
  -8   0   4  578.34   30.64
  -8   0   5    4.37    4.50
  -8   0   5    2.46    3.23
  -8   0   6  388.23   28.24
  -8   0   6  351.26   23.73
  -8   0   7    3.79    3.78
  -8   0   8  678.51   39.11
  -8   0   9    6.46    4.62
  -8   0   9    0.81    4.71
  -8   0   9    2.00    2.38
  -8   0  10  332.34   27.31
  -8   0  10  304.44   28.10
  -8   0  10  332.41   19.71
  -8   0  11    9.99    7.78
  -8   0  12  347.12   30.39
  -8   0  13    8.32    6.26
  -8   0  14  430.93   37.32
  -8   0  15   -0.77    3.73
  -8   0  16  313.38   34.20
  -8   0  17   10.79    8.12
  -8  -1 -12   11.57    7.56
  -8   1 -11   84.78   16.65
  -8  -1 -11   95.91   18.30
  -8   1 -11   64.64   15.03
  -8   1 -10    8.25    6.04
  -8  -1 -10   42.66   12.99
  -8   1 -10   31.95   10.79
  -8   1  -9   27.58   10.57
  -8  -1  -9   45.48   12.81
  -8   1  -9   40.94   12.11
  -8   1  -8    7.67    6.68
  -8  -1  -8   10.68    6.28
  -8  -1  -8   13.09    6.74
  -8   1  -8   13.18    5.33
  -8   1  -7  196.48   22.28
  -8  -1  -7  161.78   21.63
  -8  -1  -7  185.19   19.98
  -8   1  -7  189.46   21.27
  -8  -1  -7  152.27   14.92
  -8   1  -6   51.34   11.77
  -8  -1  -6   55.74   10.74
  -8   1  -6   37.69    9.57
  -8  -1  -6   35.99    7.44
  -8   1  -5  124.33   15.90
  -8  -1  -5  121.81   14.32
  -8   1  -5  114.80   16.14
  -8   1  -5  123.43   10.73
  -8  -1  -5  118.86   13.13
  -8  -1  -4   47.10    8.59
  -8   1  -4   50.10   11.09
  -8  -1  -4   41.47    8.19
  -8   1  -4   49.80   10.21
  -8   1  -4   43.98    6.71
  -8   1  -3  395.58   25.51
  -8   1  -3  376.72   19.89
  -8  -1  -3  365.60   21.42
  -8   1  -3  361.82   27.27
  -8  -1  -3  377.84   23.51
  -8   1  -3  329.99   14.12
  -8  -1  -2   58.19    9.36
  -8  -1  -2   47.89    7.89
  -8   1  -2   58.16   10.95
  -8   1  -2   41.93    7.45
  -8  -1  -2   57.12    7.71
  -8   1  -2   42.66    4.91
  -8   1  -2   44.87    8.68
  -8   1  -1  426.65   14.35
  -8  -1  -1  515.69   24.19
  -8  -1  -1  558.89   22.15
  -8  -1  -1  540.70   28.54
  -8   1  -1  546.86   32.23
  -8   1  -1  568.43   27.82
  -8   1  -1  547.42   25.92
  -8   1   0    1.73    1.17
  -8   1   0    2.77    3.54
  -8  -1   0    9.47    5.05
  -8  -1   0    4.57    2.22
  -8   1   0    1.54    2.81
  -8   1   0    4.91    3.85
  -8   1   1  272.46   22.50
  -8  -1   1  295.40   22.59
  -8   1   1  272.76   19.58
  -8  -1   1  329.36   22.90
  -8   1   1  274.06   18.47
  -8   1   2    5.73    4.01
  -8  -1   2    1.24    3.33
  -8  -1   2    4.34    4.56
  -8   1   2    1.86    3.74
  -8   1   3  353.97   25.37
  -8   1   3  371.12   24.52
  -8  -1   3  348.99   24.59
  -8  -1   3  370.55   24.34
  -8   1   4   35.60    8.43
  -8  -1   4   29.27    7.29
  -8  -1   4   34.47    7.65
  -8   1   4   32.82    7.90
  -8  -1   5  246.93   21.97
  -8  -1   5  243.76   19.36
  -8   1   5  269.30   22.22
  -8   1   6    2.55    4.25
  -8   1   6   -0.30    3.52
  -8  -1   6    0.75    1.96
  -8  -1   6    0.57    3.48
  -8  -1   7  270.25   24.17
  -8   1   7  308.45   22.07
  -8  -1   7  328.11   21.78
  -8   1   7  294.23   24.98
  -8  -1   8   79.95    7.66
  -8   1   8   93.72   13.16
  -8  -1   8   96.35   15.06
  -8   1   8   78.77   14.21
  -8  -1   9  445.77   32.81
  -8  -1   9  464.63   19.14
  -8   1   9  399.46   28.27
  -8   1  10   41.40    9.90
  -8  -1  10   30.77    9.01
  -8  -1  10   43.97    6.46
  -8  -1  11  278.24   27.47
  -8   1  11  255.38   25.11
  -8  -1  11  263.90   26.08
  -8   1  12   -0.59    6.17
  -8  -1  12    4.76    6.58
  -8  -1  12    5.93    5.10
  -8   1  13  528.81   39.29
  -8  -1  13  533.70   40.11
  -8  -1  14   60.16   14.38
  -8   1  14   65.98   15.08
  -8   1  15  457.08   40.19
  -8  -1  15  478.54   41.32
  -8  -1  16   12.45    7.59
  -8   1  16   10.31    8.80
  -8  -1  17   70.40   17.64
  -8   1  17   59.05   16.18
  -8   2 -11   10.49    8.04
  -8  -2 -10  103.07   20.05
  -8   2 -10  130.76   20.25
  -8   2 -10  127.09   20.92
  -8  -2  -9   11.91    7.94
  -8   2  -9   14.54    7.23
  -8   2  -9    2.76    3.46
  -8   2  -8  152.02   20.32
  -8   2  -8  147.41   20.38
  -8  -2  -8  168.22   22.73
  -8   2  -7    4.14    3.75
  -8  -2  -7    0.18    3.65
  -8  -2  -7    7.60    4.23
  -8   2  -7    2.13    5.47
  -8   2  -6  200.68   22.18
  -8  -2  -6  208.38   19.08
  -8   2  -6  195.86   22.12
  -8  -2  -6  243.94   24.86
  -8   2  -5    9.38    5.44
  -8  -2  -5   -0.13    1.98
  -8  -2  -5   12.77    5.80
  -8   2  -5    4.51    4.77
  -8  -2  -4  426.95   26.67
  -8   2  -4  403.01   28.44
  -8  -2  -4  388.91   22.75
  -8  -2  -4  411.40   29.28
  -8   2  -4  392.15   29.34
  -8   2  -4  335.31   15.63
  -8   2  -3   54.05   10.47
  -8  -2  -3   52.69    9.58
  -8   2  -3   35.38    9.06
  -8  -2  -3   65.87    8.50
  -8   2  -3   59.15    7.54
  -8   2  -2  255.60   21.43
  -8  -2  -2  255.05   14.92
  -8  -2  -2  248.91   20.43
  -8   2  -2  258.05   23.20
  -8   2  -2  245.78   15.64
  -8   2  -1   40.87    9.46
  -8  -2  -1   47.28    9.57
  -8   2  -1   54.46    8.00
  -8   2  -1   57.33    9.94
  -8  -2  -1   46.57    5.46
  -8   2   0  364.81   23.96
  -8   2   0  362.64   26.70
  -8   2   0  397.51   21.96
  -8  -2   0  331.82   23.97
  -8  -2   0  299.47   11.15
  -8   2   1    2.59    2.25
  -8   2   1    8.42    3.94
  -8   2   1   -1.06    3.68
  -8  -2   1    8.41    4.69
  -8   2   2  302.56   12.37
  -8   2   2  302.53   23.90
  -8   2   2  323.33   21.56
  -8  -2   2  307.62   23.29
  -8   2   3   26.13    7.02
  -8  -2   3   16.31    5.87
  -8  -2   3   26.78    6.04
  -8   2   3   26.19    7.12
  -8   2   3   20.35    4.23
  -8  -2   4 1034.35   44.53
  -8   2   4 1077.99   42.82
  -8  -2   4 1026.58   39.79
  -8   2   4 1062.89   31.45
  -8   2   5   16.04    5.17
  -8  -2   5   11.11    5.74
  -8   2   5    4.78    3.08
  -8  -2   5   13.36    6.41
  -8  -2   6  537.80   27.83
  -8   2   6  507.11   26.20
  -8  -2   6  464.29   31.46
  -8  -2   7  116.67   12.94
  -8   2   7  133.38   14.57
  -8  -2   7  108.24    6.15
  -8  -2   7  134.10   17.47
  -8  -2   8  417.59   11.49
  -8   2   8  452.87   28.21
  -8  -2   8  468.43   25.14
  -8  -2   8  433.54   32.03
  -8  -2   9   -3.05    3.23
  -8   2   9   -1.46    4.16
  -8  -2  10  468.22   34.80
  -8   2  10  469.14   31.82
  -8  -2  11    8.18    6.83
  -8   2  11   13.02    7.52
  -8   2  12  148.07   19.83
  -8  -2  12  131.53   19.51
  -8   2  13   25.85   10.42
  -8  -2  13   12.97    8.10
  -8  -2  13   17.11    8.35
  -8  -2  14  357.51   34.59
  -8   2  14  335.28   33.21
  -8  -2  15   15.87   10.47
  -8   2  15   14.05    7.76
  -8   2  16  120.38   21.69
  -8  -2  16  179.69   26.97
  -8   2  17    7.17    7.50
  -8   2  18  151.93   24.53
  -8   3 -11  105.04   20.39
  -8  -3 -10   26.76   11.69
  -8   3 -10   13.29    8.64
  -8   3  -9  145.55   22.08
  -8   3  -9  171.62   22.70
  -8  -3  -9  135.16   22.08
  -8   3  -8   12.66    6.81
  -8  -3  -8    4.99    3.64
  -8   3  -8   13.20    8.05
  -8  -3  -8    6.06    5.33
  -8   3  -7  171.95   21.14
  -8  -3  -7  140.03   16.70
  -8  -3  -7  150.44   20.88
  -8   3  -7  154.90   21.08
  -8   3  -6    5.50    6.13
  -8  -3  -6    0.14    2.52
  -8   3  -6    8.76    5.63
  -8  -3  -6    2.59    4.45
  -8  -3  -5   76.93   14.07
  -8  -3  -5  103.86   14.49
  -8   3  -5   78.57   14.01
  -8   3  -5  120.17   17.12
  -8   3  -4   25.86    8.96
  -8   3  -4   12.90    5.40
  -8  -3  -4   16.51    6.62
  -8  -3  -4   20.64    6.77
  -8   3  -3  272.88   24.92
  -8  -3  -3  284.79   23.36
  -8  -3  -3  293.27   23.82
  -8   3  -3  265.87   24.10
  -8  -3  -2   14.21    6.48
  -8   3  -2    9.60    6.04
  -8   3  -2   18.08    7.23
  -8  -3  -2    9.08    5.05
  -8  -3  -2   12.84    3.07
  -8  -3  -1  435.97   28.30
  -8  -3  -1  436.63   13.79
  -8   3  -1  397.12   27.71
  -8  -3  -1  426.35   25.24
  -8   3  -1  404.57   29.50
  -8  -3   0   24.12    7.25
  -8   3   0   18.18    7.71
  -8   3   0   30.01    8.71
  -8  -3   0   13.70    4.38
  -8  -3   1  507.99   23.85
  -8   3   1  454.00   28.87
  -8  -3   1  446.92   29.29
  -8   3   2   40.60    3.50
  -8  -3   2   45.51    9.64
  -8  -3   2   40.39    6.34
  -8  -3   3  827.91   30.11
  -8  -3   3  884.11   41.93
  -8   3   3  925.29   24.57
  -8  -3   3  894.98   26.17
  -8  -3   4   49.10    5.46
  -8  -3   4   41.87    9.64
  -8  -3   4   57.08    7.43
  -8   3   4   60.05    7.60
  -8  -3   5  336.87   26.76
  -8  -3   5  279.75    9.64
  -8   3   5  344.28   19.60
  -8  -3   6    7.49    5.90
  -8   3   6    4.94    3.67
  -8  -3   6    7.57    3.86
  -8  -3   7  847.31   34.13
  -8   3   7  920.68   37.84
  -8  -3   7  888.67   44.76
  -8  -3   8  281.92   26.05
  -8  -3   8  281.31   19.09
  -8   3   8  275.25   22.09
  -8  -3   9 1283.71   57.55
  -8  -3   9 1198.08   37.98
  -8   3   9 1295.43   50.70
  -8  -3  10  140.08   19.80
  -8   3  10  150.07   19.00
  -8  -3  11  282.41   28.10
  -8   3  11  286.67   26.95
  -8   3  12    4.62    5.10
  -8  -3  12    3.37    3.98
  -8   3  13  289.01   29.53
  -8  -3  13  268.81   29.01
  -8   3  14   22.50    9.43
  -8  -3  14   19.32    7.03
  -8  -3  14   13.45    7.62
  -8  -3  15  214.45   28.27
  -8   3  15  188.09   25.84
  -8   3  15  204.60   27.15
  -8   3  16   11.95    7.45
  -8  -3  16    7.61    9.85
  -8   3  16   14.82    8.32
  -8   3  17  205.64   28.53
  -8   3  18   51.44   14.95
  -8   4 -10   61.86   16.29
  -8   4  -9   19.71    9.94
  -8  -4  -9   25.96   10.80
  -8  -4  -8  137.15   21.16
  -8   4  -8  120.45   20.21
  -8  -4  -8   85.13   14.12
  -8  -4  -7   10.27    6.36
  -8  -4  -7    8.34    4.93
  -8   4  -7    9.03    7.77
  -8  -4  -6  290.11   25.21
  -8  -4  -6  251.18   25.65
  -8   4  -6  217.74   25.69
  -8  -4  -5    1.34    3.98
  -8   4  -5    3.22    5.22
  -8  -4  -4  238.42   22.88
  -8   4  -4  207.33   23.41
  -8  -4  -4  211.23   21.43
  -8  -4  -3   90.39   13.95
  -8   4  -3   80.77   14.64
  -8  -4  -3   85.02   13.29
  -8   4  -2  228.63   23.38
  -8  -4  -2  241.08   20.54
  -8  -4  -2  239.39   22.56
  -8   4  -1   16.15    7.18
  -8  -4  -1    5.44    3.44
  -8  -4  -1    4.36    3.11
  -8  -4  -1    8.24    1.58
  -8   4   0  280.04   24.79
  -8  -4   0  312.05   20.83
  -8  -4   0  338.47   26.75
  -8  -4   1   33.66    6.53
  -8   4   1   34.05    8.65
  -8  -4   1   30.23    8.17
  -8  -4   2  339.82   18.35
  -8  -4   2  310.87   25.91
  -8  -4   3   80.00    9.07
  -8  -4   3   82.13   13.68
  -8  -4   3   72.96    7.54
  -8   4   3   90.82    7.57
  -8  -4   4  517.53   34.07
  -8   4   4  548.46   22.57
  -8  -4   4  509.95   20.92
  -8  -4   4  476.38   14.99
  -8  -4   5   26.60   10.44
  -8   4   5   35.67    7.07
  -8  -4   6  444.31   32.18
  -8   4   6  514.28   27.07
  -8  -4   7    8.09    7.64
  -8   4   7    2.22    3.64
  -8  -4   7    3.66    3.28
  -8   4   8  231.58   20.68
  -8  -4   8  214.31   16.72
  -8  -4   8  222.71   24.03
  -8  -4   9    2.08    4.65
  -8  -4   9    8.68    4.14
  -8  -4  10  603.92   40.91
  -8   4  10  550.21   35.63
  -8  -4  11   25.06   10.16
  -8   4  11   16.02    8.22
  -8   4  12  180.23   22.61
  -8  -4  12  211.85   25.72
  -8   4  13    7.32    6.49
  -8  -4  13   11.11    8.40
  -8   4  13    2.35    4.95
  -8   4  14  253.97   29.50
  -8  -4  14  281.85   30.34
  -8   4  14  282.00   31.74
  -8  -4  15    7.26    6.60
  -8   4  15    3.89    8.64
  -8  -4  15    6.89    6.68
  -8   4  15   -2.02    4.25
  -8  -4  16  185.34   27.90
  -8   4  16  221.40   29.90
  -8   4  16  214.52   29.42
  -8   4  17    9.78    7.75
  -8   5  -9  102.50   20.36
  -8  -5  -9  111.60   19.99
  -8  -5  -9   61.88   13.03
  -8  -5  -8   25.24    8.65
  -8  -5  -8   27.14    9.31
  -8   5  -8   29.91   12.03
  -8  -5  -7  124.02   17.82
  -8  -5  -7  186.95   23.40
  -8   5  -7  186.60   25.49
  -8  -5  -6   12.52    6.46
  -8   5  -6   10.16    8.02
  -8  -5  -6   15.64    6.90
  -8  -5  -5  363.11   29.88
  -8  -5  -5  434.63   32.70
  -8   5  -5  384.33   34.26
  -8  -5  -4    9.23    7.02
  -8   5  -4    1.49    5.43
  -8  -5  -4    7.33    4.88
  -8  -5  -3  112.57   16.70
  -8   5  -3  114.71   12.75
  -8   5  -3  118.76   18.70
  -8  -5  -3  116.80   15.86
  -8  -5  -2   62.16   11.07
  -8  -5  -2   54.26   11.13
  -8   5  -2   33.11   10.30
  -8  -5  -1  425.20   31.24
  -8   5  -1  414.06   32.61
  -8  -5  -1  420.84   26.47
  -8  -5   0    0.40    2.37
  -8   5   0    3.87    4.01
  -8  -5   0    6.91    6.91
  -8  -5   1  260.21   18.39
  -8   5   1  264.12   25.45
  -8  -5   1  227.26   23.16
  -8  -5   2   17.69    5.12
  -8  -5   2    8.40    6.59
  -8  -5   3  411.14   31.06
  -8  -5   4   18.79    7.56
  -8   5   5  730.33   30.73
  -8  -5   5  627.79   39.15
  -8   5   6   38.38    8.21
  -8  -5   6   45.97   11.31
  -8   5   7   45.79    9.30
  -8  -5   7   42.68   10.95
  -8   5   8   85.95   13.35
  -8  -5   8   67.93   13.72
  -8  -5   9  177.72   22.28
  -8   5   9  168.13   19.36
  -8  -5   9  168.51   14.45
  -8   5  10   16.48    7.59
  -8  -5  10    6.72    5.63
  -8   5  11  324.46   29.56
  -8  -5  11  323.16   31.28
  -8   5  11  300.85   31.25
  -8   5  12   35.05   11.31
  -8  -5  12   47.07   12.40
  -8   5  12   72.23   16.66
  -8   5  13  184.81   24.54
  -8  -5  13  209.68   26.25
  -8   5  13  239.09   29.82
  -8   5  14   37.48   12.91
  -8  -5  14   27.96   10.56
  -8   5  14   38.46   12.11
  -8  -5  15  186.85   26.02
  -8   5  15  195.79   28.26
  -8   5  15  190.54   27.18
  -8   5  16    5.27    5.90
  -8  -5  16   19.94    9.46
  -8   5  16   27.39   11.47
  -8  -6  -9   10.09    6.31
  -8  -6  -9    1.01    3.61
  -8   6  -8  132.87   23.50
  -8  -6  -8  102.32   17.11
  -8  -6  -8  102.12   19.00
  -8   6  -7    4.42    6.35
  -8  -6  -7   16.12    7.53
  -8  -6  -7    6.03    6.06
  -8  -6  -6   78.98   15.44
  -8   6  -6   70.21   16.00
  -8  -6  -6   70.01   14.14
  -8   6  -5   19.55    8.18
  -8  -6  -5   21.14    8.48
  -8  -6  -5   15.49    7.51
  -8  -6  -4   15.23    7.77
  -8  -6  -4   28.30    9.71
  -8   6  -4   28.34    8.94
  -8   6  -3   34.56   12.62
  -8  -6  -3   21.17    8.33
  -8  -6  -3   14.70    6.64
  -8   6  -2  153.78   16.42
  -8   6  -2  165.20   22.42
  -8  -6  -2  164.34   21.10
  -8  -6  -2  128.47   16.26
  -8   6  -1   47.79   12.29
  -8   6  -1   55.22   11.05
  -8  -6  -1   35.43    8.95
  -8  -6  -1   62.20   13.14
  -8   6   0  376.89   32.78
  -8   6   0  349.46   26.22
  -8  -6   0  376.23   30.99
  -8  -6   0  411.44   25.96
  -8  -6   1   -0.58    5.52
  -8   6   1    5.80    4.87
  -8   6   1    4.76    6.13
  -8   6   2  382.22   29.74
  -8  -6   2  346.75   29.74
  -8  -6   3    3.98    5.01
  -8   6   3    9.75    5.83
  -8   6   4  357.12   30.14
  -8  -6   4  317.14   28.53
  -8  -6   5   38.11   11.29
  -8   6   5   38.14   10.13
  -8  -6   6  401.44   32.90
  -8   6   6  403.10   33.00
  -8   6   6  466.05   28.20
  -8   6   7   18.19    6.77
  -8  -6   7    9.81    5.82
  -8   6   7   21.41    8.78
  -8   6   8  241.23   27.20
  -8  -6   8  255.87   27.05
  -8   6   8  305.39   25.64
  -8   6   9   63.12   13.01
  -8  -6   9   44.52   11.66
  -8   6   9   43.10   13.30
  -8  -6  10  318.69   30.77
  -8   6  10  324.46   29.38
  -8   6  10  337.15   33.34
  -8   6  11   67.08   14.48
  -8  -6  11   68.07   15.09
  -8   6  11   78.07   17.14
  -8   6  12  145.15   23.50
  -8  -6  12  161.73   23.13
  -8   6  12  144.47   21.76
  -8   6  13   18.55    7.95
  -8  -6  13   34.00   11.08
  -8   6  13   25.82   10.29
  -8  -6  14  193.10   26.39
  -8   6  14  206.83   27.66
  -8   6  14  210.86   29.85
  -8  -6  15   11.93    9.46
  -8   6  15    9.70    8.88
  -8   6  15   13.03    8.42
  -8  -6  16  150.38   24.84
  -8  -7  -9  103.73   18.40
  -8  -7  -8   29.77    9.85
  -8  -7  -8   27.74   10.72
  -8  -7  -7  153.83   22.69
  -8  -7  -7  115.68   19.35
  -8   7  -7  111.94   21.80
  -8  -7  -6   43.94   11.92
  -8  -7  -6   42.20   11.75
  -8   7  -6   37.40   12.43
  -8  -7  -5  219.94   26.17
  -8  -7  -5  191.05   23.42
  -8   7  -5  168.31   25.46
  -8   7  -4   -6.53    5.82
  -8  -7  -4   -5.90    4.30
  -8  -7  -4    6.64    6.45
  -8   7  -3  154.39   23.55
  -8  -7  -3  156.69   23.55
  -8   7  -2   10.31    7.25
  -8  -7  -2   24.39    9.02
  -8   7  -1  339.70   34.01
  -8   7  -1  347.09   26.34
  -8  -7  -1  365.37   32.76
  -8   7   0   -1.47    2.54
  -8  -7   0    1.28    5.74
  -8   7   0    6.45    6.88
  -8   7   1  260.38   24.71
  -8  -7   1  228.08   25.64
  -8   7   2   60.98   12.31
  -8  -7   2   53.25   12.27
  -8  -7   3  445.02   35.32
  -8   7   3  480.15   35.09
  -8  -7   4   35.29   11.52
  -8   7   4   33.57    9.42
  -8   7   5  767.17   46.37
  -8  -7   5  709.43   44.87
  -8   7   6    2.66    5.49
  -8  -7   6    1.76    4.88
  -8  -7   7  238.53   26.37
  -8   7   7  235.73   27.19
  -8   7   8   24.24    9.16
  -8   7   8   42.16   10.56
  -8  -7   8   49.36   13.53
  -8   7   9  400.22   32.41
  -8   7   9  326.13   33.39
  -8  -7   9  404.92   35.44
  -8   7  10   23.28    9.24
  -8  -7  10   14.50    6.97
  -8   7  10   17.18    7.69
  -8   7  11  319.04   31.41
  -8  -7  11  282.04   30.36
  -8   7  11  323.78   34.57
  -8   7  12   32.55   11.46
  -8  -7  12   12.83    7.57
  -8   7  12   38.26   12.95
  -8   7  13  148.63   23.60
  -8   7  13  143.70   24.56
  -8  -7  13   98.33   18.91
  -8  -7  14   24.96   10.25
  -8   7  14   24.44   10.85
  -8  -7  15  119.10   21.08
  -8  -8  -7   18.72    9.39
  -8   8  -6  134.32   24.97
  -8  -8  -6  187.56   25.27
  -8  -8  -5    3.11    5.41
  -8   8  -5   15.69   10.63
  -8  -8  -4   94.12   17.94
  -8   8  -4   50.41   15.17
  -8  -8  -3   25.95    9.83
  -8   8  -3   62.81   17.17
  -8   8  -2  129.40   22.44
  -8  -8  -2  166.43   23.23
  -8  -8  -1   99.87   18.28
  -8   8  -1  107.78   15.22
  -8   8  -1   98.56   19.60
  -8   8   0  209.03   27.95
  -8  -8   0  185.68   24.32
  -8   8   0  188.00   21.14
  -8  -8   1   46.29   12.64
  -8   8   1   39.61   10.22
  -8  -8   2   80.07   15.73
  -8   8   2   89.23   16.06
  -8  -8   3   87.76   16.67
  -8   8   3   89.30   16.18
  -8   8   4  235.82   26.56
  -8  -8   4  276.17   28.68
  -8  -8   5    2.85    3.64
  -8   8   5    4.58    4.57
  -8  -8   6  193.57   24.95
  -8   8   6  193.95   25.07
  -8  -8   7   22.92    9.15
  -8   8   7   48.43   13.56
  -8  -8   8  231.69   27.19
  -8   8   8  238.10   29.09
  -8   8   9   41.97   13.25
  -8  -8   9    5.19    6.06
  -8  -8  10  269.29   30.21
  -8   8  10  270.23   32.53
  -8  -8  11   71.26   15.95
  -8   8  11   57.46   14.85
  -8   8  11   67.19   18.28
  -8   8  12  419.56   43.16
  -8   8  12  305.79   35.86
  -8  -8  12  338.84   35.20
  -8  -8  13   75.63   17.61
  -8   8  13   56.46   15.73
  -8  -8  14  202.12   27.85
  -8   8  14  151.26   25.36
  -8  -9  -4   18.37    8.82
  -8   9  -4    8.55    6.91
  -8   9  -3  247.44   33.27
  -8  -9  -3  225.98   29.17
  -8  -9  -2   82.62   17.62
  -8   9  -2   77.29   18.44
  -8  -9  -1  152.60   23.26
  -8   9  -1  122.73   23.42
  -8  -9   0   28.75   10.12
  -8   9   0   26.34    8.22
  -8   9   1  188.91   22.52
  -8  -9   1  199.41   26.01
  -8  -9   2   20.64   10.01
  -8   9   2   24.41    8.88
  -8  -9   3  222.49   27.14
  -8   9   3  216.94   26.03
  -8   9   4   38.00   11.01
  -8  -9   4    7.27    6.54
  -8  -9   5  136.31   21.57
  -8   9   5  138.32   22.32
  -8  -9   6   -3.73    3.54
  -8   9   6   20.61    9.03
  -8   9   7  206.41   27.39
  -8  -9   7  172.87   24.45
  -8  -9   8    1.33    5.32
  -8   9   8   18.50    9.56
  -8   9   9  177.71   26.78
  -8  -9   9  230.17   28.52
  -8  -9  10   16.68    7.68
  -8   9  10   47.06   14.95
  -8  -9  11  164.61   24.67
  -8  -9  12   19.88    8.58
  -8  -9  13   50.02   15.59
  -8 -10  -1   55.09   14.85
  -8 -10   0  229.76   29.26
  -8  10   1   38.35   11.57
  -8 -10   1   27.44   11.29
  -8  10   2  194.00   24.80
  -8 -10   2  182.71   25.87
  -8  10   3    9.08    6.08
  -8 -10   3    8.99    5.98
  -8 -10   4  159.18   24.03
  -8  10   4  211.09   26.91
  -8  10   5   22.17    9.87
  -8 -10   5   23.79   10.20
  -8 -10   6   85.66   17.89
  -8  10   6  102.59   20.44
  -8 -10   7    2.70    6.42
  -8  10   7   18.07    9.71
  -8 -10   8  183.78   26.17
  -8  10   8  194.77   28.09
  -8 -10   9   44.59   14.07
  -8 -10  10  153.18   24.32
  -8 -10  11   27.37   11.47
  -8  11   2   21.19    8.33
  -8  11   3  109.54   19.73
  -8  11   4   79.40   17.54
  -8  11   5  153.71   25.04
  -8  11   6   44.68   13.83
  -7   0 -11   70.83   16.35
  -7   0 -11   54.71   12.89
  -7   0 -10   -1.54    4.08
  -7   0 -10   -2.12    2.91
  -7   0  -9   84.22   15.28
  -7   0  -9   92.23   17.17
  -7   0  -7  462.07   31.45
  -7   0  -7  451.37   22.03
  -7   0  -6    3.89    3.27
  -7   0  -6    3.43    5.37
  -7   0  -5  537.83   30.23
  -7   0  -5  472.23   22.41
  -7   0  -5  489.46   24.69
  -7   0  -4   -0.77    1.49
  -7   0  -4    2.62    3.35
  -7   0  -4    2.68    2.95
  -7   0  -3 1425.74   39.11
  -7   0  -3 1316.35   41.78
  -7   0  -3 1345.69   35.22
  -7   0  -2    1.29    2.00
  -7   0  -2    4.69    4.76
  -7   0  -2    9.06    3.94
  -7   0  -2    4.38    3.49
  -7   0  -1  807.19   36.21
  -7   0  -1  816.45   30.62
  -7   0  -1  832.20   24.64
  -7   0  -1  815.64   28.26
  -7   0   0    3.01    2.90
  -7   0   0    0.31    2.03
  -7   0   0   -2.85    2.30
  -7   0   1  538.15   26.41
  -7   0   1  451.78   25.99
  -7   0   1  500.50   20.20
  -7   0   2    2.60    3.68
  -7   0   2    0.31    3.73
  -7   0   3 1323.75   43.98
  -7   0   3 1341.29   43.10
  -7   0   4    2.23    4.34
  -7   0   4    4.07    3.41
  -7   0   5  272.40   19.05
  -7   0   5  306.24   23.11
  -7   0   6    0.36    2.80
  -7   0   6    1.48    3.51
  -7   0   7  533.11   32.15
  -7   0   8    4.38    5.29
  -7   0   8    2.81    2.90
  -7   0   9  382.37   29.36
  -7   0   9  365.34   19.37
  -7   0   9  380.47   27.45
  -7   0  10    4.60    5.53
  -7   0  10    9.76    6.67
  -7   0  10   -0.54    1.82
  -7   0  11 1157.65   52.77
  -7   0  12    6.90    6.80
  -7   0  13  826.81   49.33
  -7   0  14    8.96    7.57
  -7   0  15  265.25   30.40
  -7   0  16    1.83    6.82
  -7   0  17  298.48   35.04
  -7   1 -12  108.31   19.78
  -7   1 -11    6.44    6.79
  -7   1 -11   16.97    7.82
  -7   1 -11    9.98    7.45
  -7  -1 -11   -4.15    4.94
  -7   1 -10   47.38   11.24
  -7  -1 -10   26.19    9.53
  -7   1 -10   37.25   12.22
  -7  -1  -9   28.71    9.47
  -7   1  -9   32.39    9.91
  -7   1  -9   36.41   10.12
  -7   1  -8  118.48   17.30
  -7  -1  -8  132.38   19.29
  -7  -1  -8  116.24   12.97
  -7   1  -8  171.88   20.23
  -7  -1  -7   31.21    6.99
  -7   1  -7   35.84    9.61
  -7  -1  -7   22.39    8.12
  -7   1  -7   35.41    9.25
  -7   1  -6  170.20   11.59
  -7  -1  -6  174.62   15.38
  -7   1  -6  180.20   19.35
  -7   1  -6  165.31   18.43
  -7  -1  -5   46.31    8.24
  -7   1  -5   52.84    6.73
  -7   1  -5   35.87    8.86
  -7   1  -5   38.29    9.02
  -7   1  -5   38.23    6.66
  -7   1  -4  366.57   26.02
  -7   1  -4  354.80   17.25
  -7   1  -4  340.26   24.10
  -7  -1  -4  365.30   22.29
  -7   1  -4  354.90   20.10
  -7  -1  -4  364.19   21.85
  -7   1  -4  356.34   16.43
  -7  -1  -3   34.06    7.01
  -7   1  -3   36.08    6.79
  -7   1  -3   19.13    4.89
  -7   1  -3   36.93    8.51
  -7   1  -3   36.82    8.12
  -7  -1  -3   39.05    6.84
  -7   1  -3   34.52    4.62
  -7  -1  -3   39.18    7.03
  -7  -1  -2  477.70   21.43
  -7  -1  -2  485.43   22.72
  -7   1  -2  480.82   28.59
  -7   1  -2  471.78   25.29
  -7  -1  -2  479.44   24.74
  -7   1  -2  439.19   14.59
  -7   1  -2  462.97   20.91
  -7  -1  -1   36.59    7.66
  -7   1  -1   32.01    3.77
  -7   1  -1   37.59    8.28
  -7  -1  -1   44.08    5.94
  -7   1  -1   33.33    6.18
  -7   1  -1   37.25    7.52
  -7   1   0  217.00   15.43
  -7  -1   0  208.15   16.95
  -7   1   0  191.54   17.83
  -7  -1   0  216.27   11.54
  -7   1   0  193.76   14.99
  -7  -1   1  138.82   14.12
  -7   1   1  153.48   13.94
  -7   1   1  145.57   15.21
  -7   1   1  120.10   11.72
  -7  -1   2 1221.75   36.95
  -7  -1   2 1162.81   40.37
  -7  -1   2 1228.05   42.06
  -7   1   2 1154.57   42.32
  -7   1   2 1223.35   40.55
  -7  -1   3   57.38    9.64
  -7   1   3   70.11   10.40
  -7   1   3   72.98   10.63
  -7  -1   3   78.63   10.48
  -7  -1   3   75.15    8.76
  -7  -1   4  859.46   33.71
  -7   1   4  853.44   36.66
  -7   1   4  835.13   35.22
  -7  -1   4  874.73   37.50
  -7   1   5  105.14   13.27
  -7  -1   5  115.80   14.42
  -7  -1   5   90.23   10.88
  -7  -1   6  149.12   16.83
  -7   1   6  141.01   16.12
  -7  -1   6  141.64   13.48
  -7   1   6  129.38   13.37
  -7   1   7   69.90   10.40
  -7  -1   7   70.24   12.41
  -7  -1   7   61.59    8.56
  -7  -1   7   53.39    5.91
  -7   1   7   50.77    9.90
  -7   1   8  350.59   26.98
  -7  -1   8  399.96   16.52
  -7  -1   8  363.03   27.58
  -7   1   8  372.11   25.30
  -7  -1   9    2.70    2.00
  -7   1   9    5.35    4.60
  -7  -1   9    1.34    2.84
  -7  -1  10  218.86   22.63
  -7  -1  10  241.21   15.10
  -7   1  10  250.31   23.61
  -7  -1  11   30.96    9.14
  -7   1  11   18.64    8.01
  -7  -1  11   21.69    8.09
  -7   1  12  348.29   30.59
  -7  -1  12  425.35   33.71
  -7  -1  13   29.77   10.35
  -7   1  13   25.03   10.12
  -7  -1  14  438.42   37.60
  -7   1  14  417.82   36.15
  -7  -1  15   14.93    9.18
  -7   1  15   34.82   11.67
  -7  -1  16  132.43   22.85
  -7   1  16  152.60   24.81
  -7   1  17   17.95    8.57
  -7   1  17    4.99    7.69
  -7  -1  17   -1.41    6.11
  -7   2 -12    2.66    4.14
  -7  -2 -11  136.34   22.59
  -7   2 -11  139.73   22.05
  -7   2 -10   22.89    8.79
  -7   2 -10   14.41    7.48
  -7  -2 -10   22.34    9.72
  -7   2  -9  180.36   21.08
  -7   2  -9  123.80   19.44
  -7  -2  -9  171.81   22.89
  -7  -2  -8   50.53   13.18
  -7  -2  -8   37.60    8.27
  -7   2  -8   51.81   12.09
  -7   2  -8   45.81   10.94
  -7   2  -7  249.03   24.72
  -7  -2  -7  260.01   20.37
  -7  -2  -7  287.80   27.13
  -7   2  -7  288.87   25.08
  -7  -2  -6    3.51    3.99
  -7   2  -6   11.15    7.11
  -7   2  -6   18.01    6.53
  -7  -2  -6   14.60    5.10
  -7   2  -5  227.20   21.20
  -7   2  -5  173.16   12.54
  -7  -2  -5  185.29   19.45
  -7   2  -5  135.69    7.93
  -7   2  -5  186.24   19.77
  -7  -2  -5  165.64   16.02
  -7   2  -4    3.20    2.41
  -7  -2  -4    6.88    4.00
  -7   2  -4    2.75    1.72
  -7   2  -4    1.02    2.83
  -7  -2  -4   -0.13    3.88
  -7   2  -4    5.24    3.75
  -7   2  -3  331.15   15.28
  -7   2  -3  376.93   25.57
  -7   2  -3  384.94   26.57
  -7  -2  -3  358.75   23.40
  -7  -2  -2  108.49   12.87
  -7   2  -2  125.94   14.29
  -7   2  -2  112.31    9.62
  -7  -2  -2  101.95    9.38
  -7   2  -2  101.07   13.56
  -7  -2  -1  519.64   27.72
  -7   2  -1  470.13   26.55
  -7  -2  -1  513.02   17.36
  -7   2  -1  489.32   21.35
  -7   2  -1  496.19   29.58
  -7  -2   0  118.12    6.51
  -7   2   0  118.84   11.53
  -7  -2   0  128.27   14.03
  -7   2   0  103.39   12.51
  -7   2   0  133.85   15.32
  -7   2   1  371.14   22.81
  -7  -2   1  411.95   25.03
  -7   2   1  348.96   20.50
  -7   2   1  367.84   24.71
  -7   2   2   40.84    4.64
  -7  -2   2   33.79    7.59
  -7   2   2   45.75    7.86
  -7   2   2   42.86    8.43
  -7  -2   2   38.08    6.47
  -7  -2   3 1080.45   41.92
  -7  -2   3 1143.04   32.62
  -7   2   3 1174.81   40.61
  -7   2   3 1152.18   28.58
  -7   2   4   19.49    4.51
  -7  -2   4   15.78    5.34
  -7   2   4   21.33    6.91
  -7   2   5  754.60   28.71
  -7  -2   5  847.98   38.90
  -7  -2   5  781.78   31.22
  -7   2   5  788.73   36.70
  -7  -2   6   31.69    7.76
  -7   2   6   42.84    7.93
  -7  -2   6   29.53    2.98
  -7  -2   6   40.85    7.36
  -7  -2   7  845.50   41.56
  -7  -2   7  824.99   30.40
  -7   2   7  831.73   35.45
  -7  -2   8   19.14    5.14
  -7  -2   8   19.93    7.33
  -7   2   8   17.95    5.96
  -7   2   9  291.47   23.61
  -7  -2   9  286.13   25.95
  -7  -2  10    6.94   10.34
  -7   2  10    7.93    4.80
  -7  -2  11  290.39   27.59
  -7   2  11  251.30   24.32
  -7  -2  12   -1.94    4.05
  -7   2  12   -3.46    4.75
  -7  -2  13  325.46   30.90
  -7  -2  13  272.01   28.76
  -7   2  13  377.88   33.32
  -7  -2  14    0.46    3.23
  -7   2  14   14.65    8.99
  -7   2  15  193.16   26.21
  -7  -2  15  230.22   28.70
  -7  -2  16   13.88   10.03
  -7   2  16   15.62    8.17
  -7   2  16    6.55    6.90
  -7  -2  17  170.69   27.84
  -7   2  17  123.05   22.85
  -7   2  17  133.51   22.07
  -7   3 -11    6.90    6.88
  -7  -3 -11    2.77    5.91
  -7  -3 -10   79.04   16.72
  -7   3 -10   50.73   11.50
  -7   3 -10   56.55   14.47
  -7  -3  -9    9.29    5.02
  -7   3  -9   11.93    6.35
  -7   3  -9   15.67    9.03
  -7  -3  -9   -3.16    3.78
  -7  -3  -8  263.47   27.64
  -7   3  -8  275.49   28.48
  -7  -3  -8  251.94   21.78
  -7   3  -8  301.74   26.80
  -7   3  -7    4.36    4.08
  -7  -3  -7   12.30    4.91
  -7  -3  -7   17.19    6.94
  -7   3  -7   24.95    9.54
  -7  -3  -6  265.03   21.83
  -7  -3  -6  217.05   23.34
  -7   3  -6  227.19   23.99
  -7   3  -6  244.65   23.45
  -7  -3  -5   82.97   12.25
  -7   3  -5   79.82   13.12
  -7   3  -5  100.23   15.13
  -7  -3  -5   58.62   11.31
  -7  -3  -4   33.13    8.24
  -7   3  -4   41.69    9.71
  -7  -3  -4   40.20    8.93
  -7   3  -4   25.40    7.43
  -7  -3  -3    2.68    3.76
  -7   3  -3    3.24    4.07
  -7  -3  -3   11.27    5.52
  -7   3  -3    9.13    5.44
  -7  -3  -2  292.90   21.01
  -7  -3  -2  296.74   22.40
  -7   3  -2  288.99   23.42
  -7   3  -2  277.06   22.98
  -7  -3  -1    1.27    2.52
  -7   3  -1   -2.59    2.60
  -7   3  -1    1.27    3.81
  -7  -3  -1    0.39    1.73
  -7  -3  -1    1.66    1.53
  -7  -3   0  110.18   13.54
  -7   3   0  105.46   13.55
  -7  -3   0  110.14   11.41
  -7   3   1   21.24    6.69
  -7  -3   1   30.10    7.71
  -7  -3   1   16.73    4.30
  -7   3   2  880.84   18.76
  -7  -3   2  833.92   25.60
  -7  -3   2  863.90   29.56
  -7  -3   2  889.89   39.03
  -7  -3   3  178.50   17.70
  -7  -3   3  185.33   10.67
  -7  -3   3  163.58   11.84
  -7   3   3  199.53   11.75
  -7   3   4  827.63   27.77
  -7  -3   4  881.97   40.02
  -7  -3   4  761.96   17.20
  -7  -3   4  811.34   24.28
  -7   3   5  115.53   11.72
  -7  -3   5  146.87   17.02
  -7  -3   6  550.02   33.14
  -7  -3   6  558.71   25.99
  -7   3   6  577.06   27.60
  -7   3   7   35.70    7.63
  -7  -3   7   37.36    6.53
  -7  -3   7   27.68    8.84
  -7  -3   8  592.37   36.22
  -7  -3   8  554.72   23.84
  -7   3   8  616.48   32.54
  -7  -3   9   27.08    8.89
  -7   3   9    7.13    4.78
  -7  -3   9   17.51    4.32
  -7  -3  10  282.55   26.77
  -7   3  10  288.70   25.20
  -7   3  11  114.75   16.92
  -7  -3  11  130.51   18.40
  -7   3  12  600.07   40.13
  -7  -3  12  556.27   39.24
  -7   3  13    5.37    6.19
  -7  -3  13   -0.02    3.52
  -7   3  14  135.07   20.84
  -7  -3  14  162.75   23.86
  -7   3  14  141.15   21.39
  -7  -3  14  159.25   22.14
  -7   3  15    0.44    4.12
  -7  -3  15   12.43    8.54
  -7   3  15   14.45    8.97
  -7  -3  16  203.01   28.63
  -7   3  16  186.31   27.48
  -7   3  16  208.87   27.47
  -7   3  17   10.91    8.15
  -7   3  18  211.36   28.94
  -7   4 -11   58.85   15.73
  -7   4 -10    3.29    6.93
  -7  -4 -10   15.66    7.28
  -7   4  -9  192.49   25.94
  -7  -4  -9  180.80   24.16
  -7   4  -8   14.92    8.86
  -7  -4  -8   15.93    7.35
  -7  -4  -7  207.83   23.58
  -7  -4  -7  222.57   21.49
  -7   4  -7  229.73   26.19
  -7   4  -6   22.57    8.47
  -7  -4  -6   27.60    8.10
  -7  -4  -6   18.24    6.96
  -7  -4  -5  226.12   21.53
  -7   4  -5  203.84   22.63
  -7  -4  -5  202.78   21.30
  -7  -4  -4   81.47   12.74
  -7   4  -4   82.63   14.27
  -7  -4  -4   92.64   14.16
  -7   4  -3  627.67   37.47
  -7  -4  -3  618.05   33.58
  -7  -4  -3  577.32   33.63
  -7  -4  -2    9.65    5.32
  -7  -4  -2   26.17    7.58
  -7   4  -2   36.87    9.43
  -7   4  -1  574.47   34.36
  -7  -4  -1  580.45   32.83
  -7  -4  -1  503.83   26.65
  -7   4   0   25.22    7.89
  -7  -4   0   33.38    8.90
  -7  -4   0   25.65    5.97
  -7  -4   1  443.39   21.39
  -7  -4   1  376.54   26.86
  -7   4   1  421.02   28.91
  -7  -4   2    7.27    3.34
  -7  -4   2    3.60    3.40
  -7  -4   2   11.36    3.67
  -7   4   3  232.11   13.04
  -7  -4   3  210.50   20.17
  -7  -4   3  230.76   11.74
  -7  -4   3  226.92   13.65
  -7  -4   4  141.19   16.69
  -7   4   4  159.11   12.50
  -7  -4   4  134.70    9.40
  -7   4   5  422.98   22.90
  -7  -4   5  394.53   28.59
  -7  -4   6   47.84   10.77
  -7   4   6   45.68    8.90
  -7  -4   7  721.03   39.49
  -7   4   7  649.39   32.67
  -7   4   8  287.04   23.12
  -7  -4   8  325.43   27.53
  -7  -4   8  282.53   17.18
  -7  -4   9  910.60   46.75
  -7   4   9  955.91   44.20
  -7  -4   9  846.80   28.09
  -7   4  10    4.61    4.96
  -7  -4  10   -4.22    5.21
  -7   4  11  265.20   26.06
  -7  -4  11  220.03   24.62
  -7   4  12    3.31    3.54
  -7  -4  12   12.76    7.74
  -7   4  12    7.23    5.01
  -7  -4  13  356.13   32.63
  -7   4  13  331.69   32.17
  -7   4  13  346.86   33.59
  -7   4  14   36.81   11.81
  -7   4  14   10.28    7.62
  -7  -4  14   52.35   13.79
  -7  -4  15  248.59   31.07
  -7   4  15  244.77   30.02
  -7   4  15  223.39   28.43
  -7   4  16    6.32    8.09
  -7  -4  16    8.15    8.15
  -7   4  16    1.78    4.05
  -7   4  17   73.38   16.77
  -7   4  18   20.77   10.10
  -7   5 -10  173.41   26.03
  -7  -5 -10  186.55   25.73
  -7   5  -9   -5.06    4.77
  -7  -5  -9   10.48    6.65
  -7  -5  -8  171.42   23.23
  -7   5  -8  175.12   24.33
  -7   5  -7   12.29    8.85
  -7  -5  -7    9.72    6.39
  -7  -5  -6  238.31   23.63
  -7  -5  -6  222.03   24.22
  -7   5  -6  256.95   28.10
  -7   5  -5   48.68   12.30
  -7  -5  -5   36.95    9.84
  -7  -5  -5   23.23    8.39
  -7   5  -4  327.15   29.85
  -7  -5  -4  260.83   24.38
  -7   5  -4  310.27   17.55
  -7  -5  -4  283.21   24.57
  -7   5  -3  108.64   11.53
  -7  -5  -3  139.72   17.40
  -7   5  -3  119.25   17.97
  -7  -5  -3  142.59   16.45
  -7  -5  -2 1108.11   48.64
  -7   5  -2 1090.79   52.43
  -7  -5  -2 1156.40   44.17
  -7   5  -2 1055.18   38.72
  -7  -5  -1    7.26    5.14
  -7   5  -1   11.17    7.03
  -7  -5  -1    8.53    2.62
  -7  -5  -1   12.31    5.59
  -7  -5   0  363.90   27.48
  -7   5   0  360.42   28.94
  -7  -5   0  370.72   22.47
  -7  -5   1   62.29   11.60
  -7  -5   1   52.21    8.19
  -7   5   1   57.39   11.80
  -7  -5   2  281.35   17.12
  -7  -5   2  245.16   22.78
  -7  -5   3  105.77   15.13
  -7  -5   3  119.38   10.04
  -7  -5   4  224.79   11.86
  -7   5   4  209.83   15.22
  -7  -5   4  203.61   20.94
  -7  -5   5   20.79    7.97
  -7   5   5   21.98    6.38
  -7   5   6  257.20   20.07
  -7  -5   6  225.53   22.83
  -7   5   7  142.54   16.18
  -7  -5   7  115.68   16.67
  -7  -5   8 1139.97   52.55
  -7   5   8 1087.61   46.42
  -7   5   9  155.72   19.25
  -7  -5   9  162.56   20.05
  -7  -5   9  136.67   11.53
  -7   5   9  152.58   20.67
  -7   5  10  180.58   21.20
  -7  -5  10  175.16   21.67
  -7   5  10  201.63   24.19
  -7  -5  11   71.79   14.58
  -7   5  11   83.76   16.73
  -7   5  11  110.04   17.81
  -7   5  12  137.29   21.24
  -7   5  12  169.10   22.39
  -7  -5  12  125.48   19.20
  -7   5  13   16.10   10.50
  -7  -5  13   40.00   12.08
  -7   5  13   39.33   12.42
  -7   5  14  288.81   31.81
  -7  -5  14  305.19   31.44
  -7   5  14  300.14   33.62
  -7   5  15    6.32    8.49
  -7  -5  15   19.76   10.71
  -7   5  15   19.44    9.22
  -7   5  16   81.73   18.18
  -7   5  16  104.11   21.39
  -7   5  17   43.36   12.72
  -7  -6  -9   93.69   17.80
  -7   6  -9   74.07   17.88
  -7  -6  -8   -8.38    5.68
  -7   6  -8   20.68    8.93
  -7  -6  -7  194.92   23.60
  -7   6  -7  199.60   26.70
  -7  -6  -6   12.04    6.82
  -7   6  -6    5.37    4.16
  -7  -6  -6   11.92    6.48
  -7  -6  -5   83.77   14.94
  -7  -6  -5  120.88   17.46
  -7   6  -5  104.14   18.23
  -7   6  -4    9.63    9.03
  -7  -6  -4    8.86    5.90
  -7  -6  -4    3.13    3.43
  -7   6  -3  261.54   27.67
  -7  -6  -3  231.08   23.96
  -7   6  -3  238.27   17.54
  -7  -6  -3  250.68   22.72
  -7   6  -2   11.74    5.27
  -7   6  -2    8.59    6.28
  -7  -6  -2    2.13    4.83
  -7  -6  -2    3.63    5.77
  -7   6  -1  198.78   23.31
  -7  -6  -1  205.79   22.29
  -7   6  -1  218.30   19.23
  -7  -6  -1  236.56   20.38
  -7   6   0   -0.71    4.13
  -7  -6   0   10.33    6.26
  -7   6   0    8.60    4.62
  -7  -6   1  311.74   27.20
  -7   6   1  330.43   25.63
  -7   6   1  324.22   29.57
  -7  -6   2    2.45    4.33
  -7   6   2    9.67    6.30
  -7  -6   3  518.75   34.56
  -7   6   3  484.15   33.07
  -7   6   4    8.49    4.53
  -7  -6   4    2.18    4.46
  -7   6   5  241.16   24.96
  -7  -6   5  242.56   24.03
  -7   6   6    1.62    3.21
  -7  -6   6    5.88    5.78
  -7   6   6   -3.37    4.64
  -7   6   7  570.29   33.76
  -7  -6   7  456.84   33.95
  -7   6   7  525.46   37.88
  -7   6   8   36.65    9.37
  -7  -6   8   24.85    7.66
  -7   6   8   38.40   10.79
  -7   6   9  596.87   42.16
  -7   6   9  610.87   38.31
  -7  -6   9  623.48   40.53
  -7   6  10   -1.01    3.48
  -7  -6  10    9.17    7.34
  -7   6  11  206.22   24.45
  -7  -6  11  215.45   24.92
  -7   6  11  201.16   25.89
  -7  -6  12   11.02    7.05
  -7   6  12    5.09    8.01
  -7   6  12   18.22    9.54
  -7  -6  13  154.66   22.39
  -7   6  13  186.54   25.77
  -7   6  13  220.55   28.49
  -7  -6  14   25.56    9.64
  -7   6  14    7.70    9.73
  -7   6  14    6.01    6.35
  -7   6  15  120.50   21.75
  -7  -6  15  109.03   19.62
  -7   6  15  174.27   27.08
  -7  -7  -9   21.57    9.92
  -7   7  -8  155.81   25.57
  -7  -7  -8  169.65   24.00
  -7   7  -7    2.93    5.18
  -7  -7  -7   11.62    7.81
  -7  -7  -6  180.02   23.29
  -7  -7  -6  166.39   22.35
  -7   7  -6  174.59   25.93
  -7   7  -5   31.41   10.69
  -7  -7  -5   27.25    8.66
  -7  -7  -5   28.50   10.24
  -7  -7  -4  118.54   18.48
  -7   7  -4   89.86   17.66
  -7   7  -3   54.87   14.44
  -7  -7  -3   28.66    9.46
  -7   7  -2  261.62   20.75
  -7   7  -2  221.60   26.96
  -7  -7  -2  223.84   24.45
  -7   7  -1   81.34   17.31
  -7   7  -1   64.85   10.82
  -7  -7  -1   62.57   13.60
  -7   7   0  245.95   27.50
  -7   7   0  302.35   24.31
  -7  -7   0  264.15   26.63
  -7  -7   1   39.46   10.54
  -7   7   1   45.01   10.93
  -7  -7   2  344.50   29.89
  -7   7   2  335.83   27.92
  -7  -7   3   11.35    6.15
  -7   7   3    7.30    6.78
  -7  -7   4  504.53   35.75
  -7   7   4  502.84   35.42
  -7  -7   5  103.95   16.57
  -7   7   5  115.09   17.64
  -7   7   6  383.48   32.91
  -7  -7   6  329.17   29.50
  -7   7   7   29.66    9.89
  -7  -7   7   19.92    8.51
  -7   7   8  525.61   35.75
  -7  -7   8  582.54   39.94
  -7   7   8  653.06   44.40
  -7  -7   9   70.01   15.20
  -7   7   9   66.40   16.21
  -7   7   9   49.31   11.96
  -7   7  10  338.85   31.43
  -7  -7  10  306.52   30.46
  -7   7  10  299.64   32.43
  -7  -7  11    5.00    3.46
  -7   7  11   -0.12    4.11
  -7   7  12  115.79   20.91
  -7  -7  12   75.38   15.80
  -7   7  12  127.30   22.28
  -7   7  13   11.14    7.36
  -7   7  13    8.73    6.04
  -7   7  14  229.47   29.95
  -7  -7  14  211.22   27.12
  -7   7  14  220.67   30.44
  -7   8  -7   97.38   20.65
  -7  -8  -6    1.02    3.42
  -7   8  -6   15.05   11.13
  -7  -8  -5  106.43   18.92
  -7   8  -5  102.89   20.44
  -7  -8  -4   11.15    7.13
  -7   8  -4   13.34    8.44
  -7   8  -3  120.65   21.06
  -7  -8  -3  110.32   18.40
  -7   8  -2   16.10    6.44
  -7   8  -2   23.68   10.78
  -7  -8  -2   14.84    8.98
  -7  -8  -1  205.72   24.33
  -7   8  -1  216.11   27.63
  -7   8  -1  207.61   20.52
  -7  -8   0   99.30   17.08
  -7   8   0  186.57   25.94
  -7   8   0  169.33   19.11
  -7  -8   1  185.52   23.22
  -7   8   1  176.45   20.12
  -7  -8   2  102.86   17.07
  -7   8   2   80.21   14.03
  -7   8   3  382.02   31.55
  -7  -8   3  392.36   32.95
  -7  -8   4   26.31   10.20
  -7   8   4   19.80    8.34
  -7  -8   5  264.84   27.26
  -7   8   5  215.07   25.26
  -7  -8   6   17.72    7.82
  -7   8   6   43.63   12.81
  -7  -8   7  213.74   24.84
  -7   8   7  181.04   24.70
  -7  -8   8   41.55   11.55
  -7   8   8   25.88   10.74
  -7   8   9  317.71   33.63
  -7  -8   9  334.03   31.47
  -7   8  10   29.09   11.01
  -7  -8  10   28.32   10.64
  -7   8  11   51.01   14.25
  -7  -8  11   42.07   11.45
  -7   8  11   74.41   17.30
  -7   8  12   19.95   10.03
  -7  -8  12   -2.12    4.60
  -7   8  12   10.41    9.13
  -7   8  13  107.24   21.11
  -7   8  13  133.20   24.17
  -7  -8  13  123.38   21.00
  -7   8  14   78.33   19.19
  -7  -9  -6  115.76   20.65
  -7  -9  -5    3.53    6.26
  -7   9  -5   16.19   10.98
  -7  -9  -4  197.45   26.41
  -7   9  -4  174.06   27.84
  -7  -9  -3   14.34    8.02
  -7   9  -3   39.58   14.40
  -7   9  -2  242.14   31.50
  -7  -9  -2  241.85   28.48
  -7   9  -1  134.02   17.26
  -7   9  -1   88.74   19.23
  -7  -9  -1   81.40   17.14
  -7  -9   0  244.37   27.90
  -7   9   0  219.35   23.23
  -7   9   1   83.58   15.39
  -7  -9   1   60.68   14.02
  -7   9   2  100.24   16.44
  -7  -9   2  127.02   19.87
  -7  -9   3    7.88    6.57
  -7   9   3   12.61    6.92
  -7  -9   4  194.81   24.39
  -7   9   4  188.03   24.21
  -7   9   5   15.29    8.42
  -7  -9   5    2.00    3.72
  -7   9   6  193.16   25.71
  -7  -9   6  186.44   24.03
  -7   9   7    9.43    7.44
  -7  -9   7   42.41   13.45
  -7  -9   8  100.30   17.97
  -7   9   8  111.35   20.26
  -7  -9   9   47.79   12.62
  -7   9   9   41.74   13.00
  -7  -9  10  353.02   34.00
  -7   9  10  303.67   34.60
  -7   9  11   24.07   10.93
  -7  -9  11   15.95    7.17
  -7  -9  12  259.34   30.30
  -7  10  -3  117.21   23.84
  -7 -10  -3  129.77   22.10
  -7 -10  -2   90.93   18.21
  -7  10  -2  103.99   22.11
  -7  10  -1  235.41   32.64
  -7 -10  -1  234.72   28.87
  -7  10   0   59.71   12.79
  -7 -10   0   71.45   16.16
  -7  10   1  127.43   19.42
  -7 -10   1  149.01   22.69
  -7  10   2   15.27    9.12
  -7 -10   2   17.65    8.75
  -7  10   3  404.30   35.61
  -7 -10   3  286.29   31.21
  -7 -10   4   60.03   14.97
  -7  10   4  100.94   18.52
  -7 -10   5  128.38   20.82
  -7  10   5  130.31   21.42
  -7 -10   6   17.69    9.79
  -7  10   6    7.05    6.38
  -7 -10   7  259.10   31.20
  -7  10   7   89.87   18.88
  -7  10   8   25.51   11.39
  -7 -10   8   31.41   10.42
  -7 -10   9  131.39   21.80
  -7  10   9  149.75   25.15
  -7 -10  10   47.92   13.75
  -7 -10  11  197.84   26.66
  -7 -11   1   14.24    8.10
  -7  11   1   11.38    6.75
  -7  11   2  120.55   20.33
  -7 -11   2  111.14   20.97
  -7  11   3   39.00   12.98
  -7 -11   3   45.87   14.98
  -7 -11   4  216.26   27.93
  -7  11   4  249.39   30.45
  -7 -11   5   18.70    9.65
  -7  11   5   47.44   14.46
  -7  11   6  193.12   27.97
  -7 -11   6  194.38   26.98
  -7  11   7   83.25   19.63
  -7 -11   7   43.47   13.38
  -7 -11   8   75.53   16.85
  -7 -11   9   48.94   14.29
  -7 -11  10  126.65   21.63
  -7  12   2   22.46   10.72
  -7  12   3  156.29   24.85
  -7  12   4   63.87   17.48
  -6   0 -12  127.48   18.69
  -6   0 -12   78.76   17.84
  -6   0 -11    3.35    4.91
  -6   0 -11    5.63    7.07
  -6   0 -10  346.19   32.23
  -6   0  -9    4.66    5.25
  -6   0  -8  280.59   16.92
  -6   0  -7    1.75    2.21
  -6   0  -7    1.28    2.53
  -6   0  -6  226.32   15.58
  -6   0  -6  244.12   15.25
  -6   0  -5   -0.24    1.69
  -6   0  -5    4.76    2.78
  -6   0  -5    4.35    3.55
  -6   0  -4  752.54   28.88
  -6   0  -4  754.75   32.20
  -6   0  -4  727.96   25.83
  -6   0  -4  812.44   28.50
  -6   0  -3    5.74    3.55
  -6   0  -3    8.28    4.34
  -6   0  -3    9.03    3.72
  -6   0  -3    2.86    2.66
  -6   0  -2  539.08   19.56
  -6   0  -2  557.24   25.38
  -6   0  -2  521.34   23.11
  -6   0  -2  513.55   22.08
  -6   0  -1    1.07    2.22
  -6   0  -1   -0.08    1.12
  -6   0  -1   -0.13    2.05
  -6   0   0 1564.73   40.04
  -6   0   0 1504.58   33.35
  -6   0   0 1589.72   45.31
  -6   0   1    3.81    3.83
  -6   0   1    2.80    2.83
  -6   0   1   -1.54    2.97
  -6   0   1   -1.60    1.87
  -6   0   2 1922.61   44.39
  -6   0   2 1936.93   47.72
  -6   0   2 1957.42   48.39
  -6   0   3    4.34    3.27
  -6   0   3    3.38    3.86
  -6   0   4   35.69    6.89
  -6   0   4   27.84    6.85
  -6   0   5    2.91    3.24
  -6   0   5    3.81    3.21
  -6   0   6  731.43   34.76
  -6   0   7    0.84    3.35
  -6   0   7    4.44    2.95
  -6   0   8  355.12   18.08
  -6   0   8  361.99   26.67
  -6   0   8  372.29   25.10
  -6   0   9    8.89    5.03
  -6   0   9    2.21    2.04
  -6   0   9   -0.84    2.95
  -6   0  10  801.51   41.28
  -6   0  11   -0.32    5.19
  -6   0  12  960.25   50.21
  -6   0  13    2.26    7.02
  -6   0  14  830.54   50.88
  -6   0  15   -0.74    7.51
  -6   0  16  321.13   34.56
  -6   0  17   -1.72    4.70
  -6  -1 -12   11.50    9.28
  -6   1 -12    4.23    4.60
  -6   1 -11   83.66   17.38
  -6   1 -11   87.07   14.88
  -6  -1 -11   96.73   18.23
  -6  -1 -10   62.70   14.40
  -6   1 -10   52.97   11.25
  -6   1  -9  323.37   26.31
  -6  -1  -9  324.55   30.03
  -6   1  -8    6.94    5.23
  -6  -1  -8    4.49    5.51
  -6   1  -7  208.18   21.01
  -6  -1  -7  209.59   22.35
  -6   1  -7  183.46   18.95
  -6   1  -7  190.44   11.35
  -6  -1  -7  217.66   16.62
  -6  -1  -6   11.95    4.83
  -6   1  -6   14.33    5.75
  -6   1  -6   12.92    3.35
  -6   1  -6   25.11    7.66
  -6   1  -6   14.28    3.78
  -6   1  -5  495.70   21.46
  -6   1  -5  419.59   16.80
  -6   1  -5  457.52   20.00
  -6   1  -5  442.32   27.37
  -6  -1  -5  439.29   22.61
  -6   1  -5  466.85   28.43
  -6   1  -4    4.93    2.36
  -6  -1  -4    4.26    2.09
  -6   1  -4    7.90    4.51
  -6  -1  -4    8.29    3.17
  -6   1  -4   11.33    5.43
  -6   1  -4   12.49    3.33
  -6   1  -4   12.05    3.60
  -6  -1  -3  464.21   22.15
  -6   1  -3  441.40   25.94
  -6  -1  -3  421.67   21.65
  -6   1  -3  446.89   24.73
  -6   1  -3  423.92   17.45
  -6   1  -3  412.55   15.41
  -6   1  -3  433.89   20.93
  -6  -1  -2   12.99    3.89
  -6   1  -2    7.14    2.04
  -6   1  -2    9.10    3.36
  -6   1  -2    6.96    4.37
  -6  -1  -2    8.42    3.28
  -6   1  -2    7.88    3.97
  -6  -1  -2    4.93    3.17
  -6   1  -1 1018.05   29.23
  -6  -1  -1  977.53   33.32
  -6  -1  -1 1036.29   26.51
  -6   1  -1 1028.03   37.80
  -6   1  -1 1033.76   33.53
  -6   1  -1  938.01   18.25
  -6  -1   0  123.87   12.11
  -6  -1   0  125.90    8.02
  -6   1   0  118.75   12.87
  -6   1   0  115.51   10.78
  -6   1   0  119.32   10.78
  -6  -1   0  119.10   11.64
  -6  -1   1  837.98   29.10
  -6  -1   1  801.25   30.99
  -6   1   1  820.08   33.10
  -6   1   1  799.06   28.98
  -6   1   1  773.28   27.02
  -6  -1   2   49.21    8.01
  -6  -1   2   36.87    5.84
  -6   1   2   40.63    7.58
  -6   1   2   40.80    7.38
  -6   1   3 1032.37   36.12
  -6  -1   3 1020.95   36.90
  -6  -1   3  993.20   28.74
  -6   1   3  991.75   35.53
  -6  -1   3  970.84   33.01
  -6  -1   4   46.43    8.76
  -6  -1   4   53.02    8.16
  -6   1   4   59.90    8.70
  -6   1   4   52.56    8.86
  -6  -1   5  856.10   29.49
  -6  -1   5  854.86   36.35
  -6   1   5  885.58   31.33
  -6   1   5  916.69   37.06
  -6   1   6   15.23    6.88
  -6   1   6    9.21    4.43
  -6  -1   6   13.72    4.47
  -6  -1   6   10.61    5.50
  -6  -1   7  524.55   30.42
  -6  -1   7  529.48   17.42
  -6   1   7  453.57   25.93
  -6   1   7  454.21   28.55
  -6   1   8   15.18    6.12
  -6  -1   8    5.33    4.65
  -6  -1   8   10.49    3.08
  -6   1   8   10.55    3.71
  -6   1   9  563.22   32.66
  -6  -1   9  612.79   22.66
  -6  -1   9  530.18   33.15
  -6  -1  10   27.91    8.31
  -6   1  10   36.31    9.30
  -6  -1  10   20.23    7.46
  -6   1  11  340.11   28.38
  -6  -1  11  366.74   29.69
  -6  -1  11  389.08   30.76
  -6   1  12    2.70    5.72
  -6  -1  12    2.39    5.22
  -6  -1  13  377.22   32.99
  -6   1  13  402.64   33.99
  -6  -1  14    3.47    3.42
  -6   1  14   12.81    6.44
  -6  -1  15  164.60   23.77
  -6   1  15  140.09   21.98
  -6  -1  16   -0.38    5.55
  -6   1  16    5.68    4.81
  -6   1  16   -2.54    4.79
  -6  -1  17  155.49   25.24
  -6   1  17  149.50   24.51
  -6   2 -12   60.23   15.39
  -6  -2 -12   43.03   13.43
  -6   2 -12   84.06   17.80
  -6   2 -11   19.19    6.85
  -6   2 -11   22.33    9.43
  -6  -2 -11   20.08    9.52
  -6   2 -10  140.31   20.73
  -6  -2 -10  133.17   20.44
  -6   2 -10  165.43   19.65
  -6   2  -9    6.85    4.23
  -6  -2  -9   11.02    6.47
  -6   2  -9    8.23    5.40
  -6  -2  -8  210.26   23.66
  -6   2  -8  235.65   24.89
  -6   2  -8  209.78   20.63
  -6   2  -7    6.74    4.20
  -6   2  -7    9.20    6.52
  -6  -2  -7    8.29    5.25
  -6   2  -6   89.55    7.09
  -6   2  -6  101.66   13.56
  -6  -2  -6   82.44   13.41
  -6   2  -6  100.82   15.24
  -6   2  -5   31.26    8.15
  -6   2  -5   30.40    4.78
  -6   2  -5   23.86    2.97
  -6   2  -5   36.63    8.45
  -6  -2  -5   37.29    7.51
  -6  -2  -5   47.99    9.84
  -6   2  -4  149.02   11.08
  -6   2  -4  122.51    7.36
  -6   2  -4  157.36   16.11
  -6   2  -4  155.52   16.54
  -6  -2  -4  178.25   15.37
  -6  -2  -4  135.07   15.21
  -6  -2  -3   44.54    8.05
  -6   2  -3   32.81    4.30
  -6   2  -3   34.31    7.54
  -6   2  -3   50.97    9.30
  -6  -2  -2   63.00    8.91
  -6   2  -2   59.62    6.56
  -6  -2  -2   79.22   10.35
  -6   2  -2   66.85   10.46
  -6   2  -2   75.64   10.40
  -6  -2  -1  196.19   16.00
  -6   2  -1  200.21   12.43
  -6   2  -1  210.50   17.92
  -6  -2  -1  198.61   10.33
  -6   2  -1  214.37   17.15
  -6   2   0  715.85   25.01
  -6  -2   0  701.16   14.38
  -6   2   0  714.93   30.05
  -6  -2   0  711.47   30.47
  -6   2   0  749.70   33.29
  -6  -2   0  765.52   29.14
  -6   2   1    2.79    2.50
  -6   2   1    2.71    1.09
  -6  -2   1    2.29    2.06
  -6  -2   1    4.80    3.77
  -6   2   1    6.09    3.78
  -6   2   1    1.61    2.95
  -6  -2   2 1125.48   30.55
  -6   2   2 1095.55   39.43
  -6   2   2 1099.46   35.18
  -6  -2   2 1043.71   37.64
  -6   2   2 1114.60   23.24
  -6   2   3   23.46    4.28
  -6  -2   3   36.94    5.27
  -6  -2   3   23.51    6.59
  -6   2   3   28.08    6.68
  -6  -2   4 1000.37   38.76
  -6   2   4  954.16   36.43
  -6   2   4  902.80   28.48
  -6   2   5   44.72    7.22
  -6  -2   5   46.16    8.80
  -6  -2   5   36.46    6.07
  -6  -2   6  897.92   29.26
  -6  -2   6  981.08   40.82
  -6   2   6  950.22   34.80
  -6   2   7   23.84    6.80
  -6  -2   7   16.26    3.86
  -6  -2   7   14.77    6.30
  -6  -2   8  448.11   30.02
  -6   2   8  406.73   26.47
  -6   2   9   -0.60    2.71
  -6  -2   9    1.94    3.69
  -6   2  10  416.74   30.22
  -6  -2  10  365.01   28.74
  -6   2  11   20.84    7.84
  -6  -2  11   16.46    7.02
  -6   2  12   89.93   16.10
  -6  -2  12   95.25   15.55
  -6  -2  12  109.69   17.16
  -6  -2  13   15.20    8.61
  -6   2  13    3.10    5.45
  -6  -2  14  305.00   31.70
  -6   2  14  317.27   31.59
  -6   2  14  321.89   30.22
  -6   2  15   11.80    6.26
  -6  -2  15    6.79    6.45
  -6   2  15   11.37    7.65
  -6  -2  16  215.79   28.83
  -6   2  16  186.93   24.86
  -6   2  16  184.76   26.76
  -6  -2  17   -2.75    4.68
  -6   2  17    5.36    8.99
  -6   2  17   -2.92    3.74
  -6   3 -12   16.75    7.59
  -6  -3 -12    5.39    3.61
  -6   3 -11  172.19   24.62
  -6  -3 -11  155.85   22.93
  -6   3 -10    9.93    5.27
  -6  -3 -10   25.75   10.46
  -6   3 -10    6.95    4.58
  -6  -3  -9  233.00   26.30
  -6   3  -9  266.45   28.18
  -6   3  -9  225.26   22.00
  -6  -3  -8   37.55   11.03
  -6   3  -8   22.04    8.29
  -6   3  -8   39.82   11.45
  -6  -3  -7  226.11   23.15
  -6   3  -7  233.01   24.18
  -6   3  -7  234.02   21.50
  -6   3  -6   16.87    6.98
  -6  -3  -6   31.68    9.05
  -6   3  -6   16.41    6.05
  -6  -3  -5  309.13   24.68
  -6   3  -5  290.94   12.72
  -6   3  -5  344.90   25.03
  -6   3  -5  302.64   25.31
  -6  -3  -4   13.40    5.16
  -6  -3  -4   15.73    5.20
  -6   3  -4   21.09    6.39
  -6   3  -4   30.05    8.53
  -6  -3  -3  867.88   36.55
  -6   3  -3  872.49   39.36
  -6   3  -3  953.69   40.06
  -6  -3  -3  806.80   35.35
  -6  -3  -2  121.99   12.88
  -6   3  -2  111.54   13.96
  -6  -3  -2  102.84   12.95
  -6   3  -2  106.77   13.40
  -6  -3  -1  100.11   10.99
  -6  -3  -1   88.42   11.51
  -6   3  -1  119.73   14.02
  -6   3  -1   86.28   12.10
  -6   3   0   60.51    9.71
  -6  -3   0   49.54    8.86
  -6  -3   0   63.83    8.85
  -6  -3   0   69.84    8.44
  -6   3   1  422.60   25.24
  -6  -3   1  416.08   18.37
  -6  -3   1  392.46   19.66
  -6  -3   1  379.71   23.79
  -6   3   2  223.67   10.25
  -6  -3   2  205.68   11.55
  -6  -3   2  170.20   16.39
  -6  -3   2  203.66   12.91
  -6  -3   3 1045.69   26.25
  -6  -3   3 1008.92   39.72
  -6  -3   3 1026.37   21.06
  -6   3   3 1077.60   27.70
  -6  -3   4    4.98    3.80
  -6   3   4    3.34    2.53
  -6  -3   4    1.57    1.71
  -6  -3   5  603.87   31.98
  -6   3   5  576.28   25.38
  -6   3   6    9.81    4.51
  -6  -3   6   10.84    5.43
  -6  -3   7  902.81   27.63
  -6  -3   7  940.73   42.00
  -6   3   7  951.77   38.29
  -6   3   8   54.21   10.20
  -6  -3   8   39.00    9.30
  -6  -3   8   49.33    6.41
  -6  -3   9  357.66   27.78
  -6   3   9  372.76   27.00
  -6  -3  10   -0.60    4.32
  -6   3  10   -0.34    2.68
  -6  -3  11  163.59   19.86
  -6   3  11  176.78   20.83
  -6   3  12   75.79   14.51
  -6  -3  12   73.32   13.94
  -6  -3  13  223.00   24.85
  -6   3  13  219.20   24.87
  -6  -3  13  224.05   26.36
  -6   3  13  232.26   26.10
  -6  -3  14   -3.31    4.90
  -6   3  14    4.54    5.28
  -6   3  14    3.34    5.62
  -6   3  15  260.32   30.82
  -6   3  15  280.51   30.14
  -6  -3  15  305.03   33.22
  -6   3  16    6.05    4.56
  -6   3  16    5.85    7.88
  -6  -3  17  216.76   30.37
  -6   3  17  199.59   26.96
  -6   4 -12   77.04   18.74
  -6   4 -11   15.59    8.05
  -6  -4 -11   12.89    7.41
  -6  -4 -10  155.54   22.33
  -6   4 -10  118.37   20.32
  -6   4  -9    9.14    7.82
  -6  -4  -9   19.90    8.65
  -6   4  -8  145.22   20.42
  -6  -4  -8  135.84   19.14
  -6   4  -7    1.91    5.56
  -6  -4  -7    9.09    5.71
  -6   4  -6  338.13   29.41
  -6  -4  -6  348.82   27.71
  -6  -4  -5   53.01   10.63
  -6   4  -5   42.72    4.82
  -6   4  -5   45.94    4.96
  -6   4  -5   55.24   11.90
  -6   4  -4  510.50   19.81
  -6   4  -4  532.67   34.22
  -6  -4  -4  485.08   29.58
  -6  -4  -3   29.36    8.08
  -6   4  -3   15.82    6.33
  -6  -4  -3   21.31    6.99
  -6  -4  -2  628.57   32.77
  -6   4  -2  617.26   34.80
  -6  -4  -2  680.00   31.07
  -6   4  -1   29.33    8.21
  -6  -4  -1   28.34    7.31
  -6  -4  -1   26.92    6.16
  -6  -4   0  601.68   13.31
  -6   4   0  617.51   33.56
  -6  -4   0  652.84   26.53
  -6  -4   0  614.49   32.15
  -6  -4   1   18.17    4.80
  -6  -4   1   35.43    8.98
  -6   4   1   23.36    6.75
  -6  -4   1   24.62    5.07
  -6  -4   2  239.55   12.93
  -6  -4   2  225.88   19.60
  -6  -4   2  264.82   14.84
  -6  -4   3    6.71    2.45
  -6   4   3    0.58    1.73
  -6  -4   3   11.68    5.95
  -6  -4   4  741.88   18.21
  -6   4   4  748.03   27.64
  -6  -4   4  804.49   37.51
  -6   4   5   15.98    5.20
  -6  -4   5   18.92    7.58
  -6   4   6  187.17   16.65
  -6  -4   6  168.27   18.19
  -6   4   7  396.95   25.25
  -6  -4   7  366.87   26.78
  -6   4   8  709.87   36.19
  -6  -4   8  626.74   35.87
  -6  -4   8  643.43   22.34
  -6   4   9  194.22   20.12
  -6  -4   9  195.01   20.98
  -6  -4   9  170.16   10.50
  -6   4  10  686.84   39.80
  -6  -4  10  668.85   39.72
  -6   4  10  602.04   39.12
  -6   4  11   11.96    7.96
  -6   4  11   10.89    7.06
  -6  -4  11    6.78    6.46
  -6   4  12  376.77   32.63
  -6   4  12  283.50   28.38
  -6  -4  12  300.88   28.18
  -6  -4  13   56.29   12.47
  -6   4  13   53.93   13.29
  -6   4  13   74.35   15.29
  -6  -4  14  330.98   31.63
  -6   4  14  298.43   31.11
  -6   4  14  255.13   29.92
  -6  -4  15   17.21    9.41
  -6   4  15   10.31    8.29
  -6   4  15   31.52   11.24
  -6  -4  16  149.27   24.19
  -6   4  16  144.40   25.64
  -6   4  16  144.60   22.98
  -6   4  17    2.01    5.99
  -6   5 -11   81.69   18.70
  -6  -5 -11   93.83   18.63
  -6  -5 -10   -5.22    6.27
  -6   5 -10   -1.81    5.66
  -6  -5  -9   58.20   13.86
  -6   5  -9   62.07   14.77
  -6  -5  -8   60.56   13.09
  -6   5  -8   38.47   11.10
  -6   5  -7  383.89   33.65
  -6  -5  -7  349.94   29.94
  -6   5  -6   12.33    6.50
  -6  -5  -6   19.45    7.28
  -6  -5  -5  296.21   25.13
  -6   5  -5  315.21   28.99
  -6   5  -5  288.99   12.09
  -6   5  -4   27.79    5.01
  -6   5  -4   26.31    8.03
  -6  -5  -4   15.53    5.97
  -6  -5  -3  550.96   31.32
  -6  -5  -3  575.64   34.21
  -6   5  -3  553.33   36.28
  -6   5  -3  535.05   23.86
  -6  -5  -2   81.59   12.82
  -6   5  -2  105.42   11.44
  -6   5  -2   86.35   13.99
  -6  -5  -2   79.97   11.55
  -6  -5  -1  832.65   39.93
  -6  -5  -1  869.99   25.17
  -6   5  -1  862.79   43.49
  -6  -5  -1  885.23   35.59
  -6   5  -1  796.00   32.92
  -6  -5   0   30.80    6.54
  -6   5   0   26.26    6.55
  -6  -5   0   30.54    8.44
  -6   5   0   31.85    8.56
  -6  -5   0   18.60    3.16
  -6  -5   1  331.46   11.09
  -6  -5   1  351.23   25.96
  -6   5   1  359.71   24.24
  -6   5   1  356.80   27.54
  -6  -5   2   74.40   12.24
  -6  -5   2   62.14    7.46
  -6  -5   3  375.73   26.98
  -6  -5   3  394.41   16.66
  -6   5   4   -0.39    2.54
  -6  -5   4   -1.36    2.47
  -6  -5   4    1.35    1.11
  -6  -5   5  341.37   25.98
  -6   5   5  340.54   21.91
  -6   5   5  386.92   28.54
  -6   5   6   26.89    7.33
  -6  -5   6   13.15    5.90
  -6   5   6   15.95    7.88
  -6   5   7  511.52   30.24
  -6  -5   7  487.50   32.03
  -6   5   7  558.53   36.21
  -6   5   8   14.33    6.84
  -6  -5   8    8.40    5.71
  -6   5   8   15.62    6.31
  -6   5   9  942.55   45.51
  -6  -5   9  908.26   24.70
  -6  -5   9  871.84   44.74
  -6   5   9 1003.29   51.06
  -6   5  10    9.16    8.18
  -6   5  10   17.66    7.37
  -6  -5  10    7.91    6.39
  -6  -5  11  672.00   41.77
  -6   5  11  583.51   39.63
  -6   5  11  771.54   47.43
  -6   5  12  184.40   24.03
  -6   5  12  155.63   21.94
  -6  -5  12  193.77   23.26
  -6   5  13  312.90   31.50
  -6  -5  13  266.78   28.12
  -6   5  13  315.59   32.39
  -6   5  14    0.01    4.38
  -6  -5  14    9.88    8.08
  -6   5  14   10.34    7.99
  -6   5  15  250.72   31.46
  -6  -5  15  248.43   28.25
  -6   5  15  264.68   30.90
  -6  -5  15  267.65   32.60
  -6  -5  16    7.71   10.40
  -6   5  16    1.12    5.38
  -6   5  16    7.19    7.15
  -6   5  17  154.71   25.92
  -6  -6 -10   88.42   17.86
  -6   6 -10   67.47   17.53
  -6   6  -9    5.84    6.78
  -6  -6  -9   14.66    8.42
  -6  -6  -8  259.92   28.12
  -6   6  -8  226.45   28.09
  -6   6  -7   14.96    9.32
  -6  -6  -7   10.63    6.76
  -6  -6  -6  200.14   22.92
  -6   6  -6  194.68   24.54
  -6   6  -5   13.94    6.08
  -6  -6  -5   14.08    6.61
  -6   6  -4  520.98   38.08
  -6   6  -4  502.09   21.59
  -6  -6  -4  442.66   30.56
  -6  -6  -3   12.17    7.16
  -6   6  -3    9.13    6.39
  -6   6  -3    8.97    4.54
  -6  -6  -3    1.23    3.58
  -6  -6  -2  519.31   33.89
  -6   6  -2  525.83   36.69
  -6  -6  -2  551.09   30.74
  -6   6  -2  534.33   26.78
  -6   6  -1    0.76    6.37
  -6  -6  -1    3.02    3.05
  -6  -6  -1   10.04    6.17
  -6   6  -1   11.81    5.49
  -6  -6   0  227.09   12.68
  -6  -6   0  230.98   22.66
  -6   6   0  259.41   20.85
  -6   6   0  202.49   22.52
  -6  -6   1   32.54    9.70
  -6   6   1   28.10    9.23
  -6   6   1   19.93    6.23
  -6  -6   1   27.03    4.23
  -6  -6   2  226.94   21.99
  -6   6   2  202.03   19.92
  -6  -6   3   -2.74    3.58
  -6   6   3    5.88    4.95
  -6  -6   4  421.11   29.91
  -6  -6   4  418.19   14.91
  -6   6   4  405.69   29.66
  -6  -6   5   13.98    5.79
  -6   6   5   26.35    8.09
  -6   6   6  423.96   27.62
  -6  -6   6  454.34   31.60
  -6   6   6  454.88   33.08
  -6  -6   7   -1.20    4.45
  -6   6   7    5.68    4.22
  -6   6   7    7.06    5.53
  -6  -6   8  527.83   35.35
  -6   6   8  469.80   32.41
  -6   6   8  509.86   37.24
  -6  -6   9    2.30    3.81
  -6   6   9   -0.20    5.57
  -6   6  10  242.89   25.76
  -6  -6  10  277.40   26.70
  -6   6  10  228.76   26.37
  -6   6  11   26.44   10.36
  -6  -6  11   49.82   13.08
  -6   6  11   34.76   11.00
  -6   6  12  233.67   27.41
  -6  -6  12  257.97   27.21
  -6   6  12  240.77   28.69
  -6   6  13    6.66    7.47
  -6  -6  13   -2.04    4.64
  -6   6  13    0.88    3.99
  -6  -6  14  127.51   20.31
  -6   6  14  168.78   25.70
  -6   6  14  150.58   23.87
  -6   6  15    5.90    7.27
  -6  -6  15   28.40   10.22
  -6   6  15   37.50   13.29
  -6   6  16  117.03   22.33
  -6   7  -9  105.13   21.18
  -6  -7  -9  110.29   19.62
  -6  -7  -8    1.89    4.68
  -6   7  -8   13.69    9.42
  -6   7  -7  245.76   30.32
  -6   7  -6   17.50    9.73
  -6   7  -5  119.44   20.16
  -6   7  -4   46.04   13.65
  -6  -7  -3  198.08   22.61
  -6   7  -3  178.20   23.54
  -6   7  -3  195.94   16.06
  -6  -7  -2   27.54    9.14
  -6   7  -2   49.42   12.57
  -6   7  -2   47.56    8.77
  -6   7  -1  220.84   25.36
  -6   7  -1  258.68   21.39
  -6  -7  -1  268.18   25.58
  -6   7   0   27.50    7.92
  -6  -7   0   20.33    6.77
  -6   7   0   25.84    9.24
  -6  -7   1  232.13   23.60
  -6   7   1  249.50   22.48
  -6   7   2   66.12   12.10
  -6  -7   2   40.83   10.21
  -6  -7   3  467.29   32.81
  -6   7   3  481.37   33.05
  -6  -7   4  109.61   16.15
  -6   7   4  119.75   16.96
  -6   7   5  521.35   36.17
  -6  -7   5  521.21   35.11
  -6  -7   6    0.10    4.01
  -6   7   6   -5.86    5.42
  -6   7   7  446.58   35.52
  -6  -7   7  411.99   31.92
  -6   7   8   76.85   14.17
  -6  -7   8   77.54   13.49
  -6   7   8  112.75   18.23
  -6   7   9  362.66   31.44
  -6  -7   9  361.88   30.59
  -6   7   9  467.86   38.16
  -6   7  10    7.01    4.28
  -6  -7  10   14.39    7.70
  -6   7  10   14.46    8.97
  -6   7  11  137.32   20.66
  -6  -7  11  139.41   20.08
  -6   7  11  146.91   22.79
  -6   7  12    0.26    5.20
  -6  -7  12   -2.83    2.79
  -6  -7  13  225.06   26.31
  -6   7  13  267.89   31.82
  -6   7  13  259.67   31.49
  -6   7  14   11.81    8.75
  -6  -7  14   17.65    8.71
  -6   7  14   19.95   10.75
  -6   7  15  204.45   29.90
  -6   8  -8  128.90   23.73
  -6   8  -7   85.77   19.24
  -6   8  -6  201.14   27.93
  -6   8  -5    9.40    8.31
  -6   8  -4   84.80   17.35
  -6  -8  -3  144.53   20.99
  -6   8  -3  139.04   22.55
  -6   8  -2  393.94   36.26
  -6  -8  -2  413.31   34.23
  -6   8  -2  425.82   27.54
  -6   8  -1   12.00    5.74
  -6  -8  -1   16.46    8.23
  -6   8  -1   -0.24    4.31
  -6  -8   0  119.76   18.09
  -6   8   0  129.21   20.88
  -6   8   0  131.57   16.46
  -6   8   1   16.06    7.20
  -6  -8   1   22.10    8.35
  -6   8   2  286.68   25.99
  -6  -8   2  321.87   29.03
  -6  -8   3  292.30   27.63
  -6   8   3  307.96   27.55
  -6  -8   4  531.15   36.96
  -6   8   4  548.88   37.69
  -6  -8   5   51.95   12.64
  -6   8   5   68.19   14.20
  -6  -8   6  197.88   22.94
  -6   8   6  192.84   24.57
  -6  -8   7  106.13   17.14
  -6   8   7  119.15   19.75
  -6  -8   8  367.18   31.75
  -6   8   8  326.20   32.18
  -6  -8   9   18.51    8.06
  -6   8   9    4.71    4.65
  -6  -8  10  117.38   18.51
  -6   8  10  128.94   21.39
  -6  -8  11   58.61   13.76
  -6   8  11   34.52   11.59
  -6   8  11   25.24   10.74
  -6   8  12  129.74   21.69
  -6  -8  12  126.16   20.06
  -6   8  12  121.25   22.03
  -6   8  13    7.54    9.43
  -6   8  13    6.78    7.53
  -6  -8  13   10.96    8.29
  -6   8  14   66.79   17.11
  -6   9  -6   49.92   14.76
  -6   9  -5  120.34   22.31
  -6   9  -4   12.86    9.07
  -6  -9  -3  147.57   21.86
  -6   9  -3  147.86   24.62
  -6   9  -2   58.10   11.28
  -6   9  -2   73.37   17.51
  -6  -9  -2   72.05   14.91
  -6  -9  -1  187.71   24.25
  -6   9  -1  163.95   24.76
  -6   9  -1  144.10   17.83
  -6   9   0    5.79    6.94
  -6  -9   0    1.07    4.08
  -6  -9   1  286.95   28.87
  -6   9   1  296.32   26.99
  -6  -9   2   46.96   11.99
  -6   9   2   61.36   13.44
  -6  -9   3  241.63   26.50
  -6   9   3  221.67   25.01
  -6   9   4   34.05   10.58
  -6  -9   4   38.48   10.66
  -6  -9   5   81.43   15.05
  -6   9   5  101.53   18.16
  -6   9   6    7.49    6.72
  -6  -9   6   -0.25    4.16
  -6  -9   7  185.98   23.12
  -6   9   7  199.21   25.89
  -6  -9   8   57.73   13.26
  -6   9   8   41.89   12.57
  -6  -9   9  195.14   24.26
  -6   9   9  191.84   26.58
  -6  -9  10    6.52    6.16
  -6   9  10   12.38    6.76
  -6  -9  11  121.46   19.52
  -6   9  11  165.37   25.79
  -6  -9  12   42.06   12.29
  -6  10  -4  225.74   31.78
  -6 -10  -4  208.44   27.41
  -6  10  -3  279.13   34.45
  -6 -10  -3  110.08   19.95
  -6 -10  -2  255.38   29.64
  -6  10  -2  245.90   32.28
  -6 -10  -1  127.76   20.98
  -6  10  -1   99.02   15.62
  -6  10  -1  132.14   23.79
  -6  10   0  199.69   22.92
  -6 -10   0  199.85   25.65
  -6 -10   1   41.11   11.73
  -6  10   1   54.32   12.65
  -6 -10   2  399.88   35.58
  -6  10   2  448.19   36.23
  -6  10   3   66.28   14.58
  -6 -10   3   60.80   14.86
  -6 -10   4  244.44   27.80
  -6  10   4  262.13   29.19
  -6  10   5   25.68   10.43
  -6 -10   5   16.32    9.04
  -6  10   6  193.80   26.17
  -6 -10   6  154.66   22.07
  -6 -10   7   47.15   12.55
  -6  10   7  176.42   29.15
  -6  10   8  231.69   30.13
  -6 -10   8  234.29   27.11
  -6  10   9   80.46   18.29
  -6 -10   9   91.83   17.52
  -6 -10  10  203.08   25.86
  -6 -11  -2   59.33   15.53
  -6 -11  -1  165.23   24.71
  -6 -11   0   14.73    7.85
  -6  11   0    6.22    4.90
  -6 -11   1  298.05   32.22
  -6  11   1  339.76   32.57
  -6 -11   2   87.41   17.94
  -6  11   2   97.24   18.03
  -6 -11   3  244.07   28.87
  -6  11   3  278.80   30.96
  -6 -11   4   17.62    9.53
  -6  11   4   43.60   13.70
  -6  11   5  172.47   25.65
  -6 -11   5  162.78   23.32
  -6  11   6   23.36   10.50
  -6 -11   6    2.16    4.30
  -6  11   7  116.86   22.56
  -6 -11   7  119.56   20.33
  -6 -11   8   49.21   14.02
  -6 -11   9  152.63   22.91
  -6  12   1   13.91    7.87
  -6  12   2  190.66   26.12
  -6  12   3  117.14   21.38
  -6 -12   4   90.13   18.92
  -6  12   4   84.43   18.71
  -6 -12   5    0.34    4.72
  -6 -12   6  162.17   24.36
  -6 -12   7   22.30   11.38
  -6 -12   8  199.85   27.53
  -5   0 -13   81.35   17.58
  -5   0 -12    0.85    5.55
  -5   0 -11   45.82   12.43
  -5   0 -10   18.14    8.31
  -5   0  -9  490.91   35.49
  -5   0  -8    2.00    2.67
  -5   0  -7  753.88   26.06
  -5   0  -6    0.62    2.84
  -5   0  -6    5.49    3.19
  -5   0  -6    6.85    3.39
  -5   0  -5  383.41   18.50
  -5   0  -5  370.14   17.36
  -5   0  -5  399.23   21.26
  -5   0  -4    1.62    2.76
  -5   0  -4    0.46    1.91
  -5   0  -4   -1.08    1.57
  -5   0  -3 1346.35   32.12
  -5   0  -3 1356.80   35.32
  -5   0  -3 1431.44   32.89
  -5   0  -2   -1.28    1.58
  -5   0  -2    0.15    1.36
  -5   0  -2    3.43    1.94
  -5   0  -2    1.58    2.32
  -5   0  -1  190.62   10.07
  -5   0  -1  183.19   12.21
  -5   0  -1  190.88   11.91
  -5   0  -1  205.66   15.14
  -5   0   0    0.86    2.00
  -5   0   0    0.65    3.01
  -5   0   0    2.88    2.15
  -5   0   0    3.08    2.89
  -5   0   1 1982.50   44.96
  -5   0   1 1972.97   42.03
  -5   0   1 1916.95   32.72
  -5   0   1 1963.80   42.29
  -5   0   2    1.38    2.50
  -5   0   2    0.60    1.55
  -5   0   2    1.05    2.31
  -5   0   3 1547.64   41.64
  -5   0   3 1555.81   38.07
  -5   0   4    5.87    3.60
  -5   0   4   -0.15    3.08
  -5   0   5 1293.56   41.90
  -5   0   6    3.04    4.01
  -5   0   7  554.49   21.10
  -5   0   7  498.78   28.53
  -5   0   8   -1.04    2.79
  -5   0   8    2.86    3.73
  -5   0   8    1.78    1.70
  -5   0   9 1248.02   36.78
  -5   0   9 1167.27   46.95
  -5   0  10    1.82    3.35
  -5   0  11  863.70   44.69
  -5   0  12   10.40    7.69
  -5   0  13  170.47   21.97
  -5   0  14    9.90    8.23
  -5   0  15  438.67   38.59
  -5   0  16   -0.53    6.67
  -5   0  17  373.63   38.59
  -5   1 -13    6.16    4.83
  -5  -1 -13   10.11    6.52
  -5   1 -12  211.30   26.38
  -5  -1 -12  206.48   26.45
  -5   1 -11   16.55    6.55
  -5   1 -11    0.78    3.44
  -5  -1 -11   28.78   10.73
  -5   1 -10  242.26   22.16
  -5  -1 -10  250.20   26.60
  -5   1  -9    5.13    4.40
  -5  -1  -9   10.06    6.08
  -5   1  -8  331.62   15.02
  -5   1  -8  363.90   25.06
  -5  -1  -8  354.85   21.06
  -5  -1  -8  407.74   30.95
  -5  -1  -7  151.21   17.86
  -5   1  -7  151.95   15.79
  -5   1  -7  128.65    9.05
  -5   1  -7  121.58    8.32
  -5  -1  -7  127.44   12.33
  -5   1  -6  568.21   18.26
  -5   1  -6  594.45   29.89
  -5  -1  -6  547.37   25.45
  -5   1  -6  542.62   18.61
  -5   1  -5   24.95    4.96
  -5  -1  -5   18.00    4.83
  -5   1  -5   21.04    4.01
  -5   1  -5   21.35    3.58
  -5   1  -5   30.07    7.11
  -5  -1  -4  109.37   11.14
  -5   1  -4  101.34   11.97
  -5   1  -4   81.28    7.85
  -5   1  -4  107.77    7.69
  -5   1  -4  100.58   12.06
  -5  -1  -4   82.54    9.77
  -5   1  -4  104.30    8.66
  -5  -1  -4   87.35    9.33
  -5  -1  -3   66.77    8.28
  -5   1  -3   61.60    9.11
  -5   1  -3   74.70    6.73
  -5  -1  -3   50.95    7.13
  -5   1  -3   75.63    8.18
  -5   1  -3   79.08   10.22
  -5  -1  -3   64.70    8.67
  -5   1  -3   60.29    5.84
  -5   1  -2 1115.99   25.97
  -5  -1  -2 1086.33   30.40
  -5  -1  -2 1144.09   35.51
  -5   1  -2 1054.66   20.19
  -5   1  -2 1090.09   34.39
  -5  -1  -2 1108.43   32.39
  -5   1  -2 1118.51   36.72
  -5  -1  -1  224.61   15.78
  -5  -1  -1  221.95   11.45
  -5  -1  -1  216.20   14.41
  -5   1  -1  206.39   15.53
  -5   1  -1  195.04    7.48
  -5   1  -1  256.04   15.56
  -5   1  -1  212.69   12.16
  -5  -1  -1  228.81   15.60
  -5   1   0  494.46   23.04
  -5  -1   0  515.40   22.28
  -5   1   0  466.29   20.12
  -5   1   0  486.73   23.40
  -5  -1   0  508.27   14.12
  -5   1   0  493.66   19.49
  -5  -1   0  502.98   21.57
  -5  -1   1   15.18    3.76
  -5  -1   1   11.08    4.05
  -5   1   1   18.94    4.71
  -5   1   1   12.89    3.50
  -5   1   1   12.31    3.76
  -5   1   1   16.41    5.61
  -5  -1   2 1348.94   30.54
  -5  -1   2 1306.02   37.32
  -5   1   2 1400.67   37.34
  -5   1   2 1366.66   38.60
  -5  -1   3   23.06    5.87
  -5   1   3   16.87    4.90
  -5   1   3   28.18    6.44
  -5  -1   3   22.05    4.72
  -5  -1   4  564.78   21.89
  -5  -1   4  558.79   26.45
  -5   1   4  570.11   26.70
  -5   1   4  592.61   22.74
  -5   1   5   72.06    9.08
  -5  -1   5   60.78    9.59
  -5   1   5   61.94    9.42
  -5  -1   5   54.37    6.59
  -5   1   6  211.31   17.96
  -5  -1   6  227.47   13.42
  -5  -1   6  213.16   17.89
  -5   1   6  227.31   16.91
  -5  -1   6  226.09   10.32
  -5  -1   7  173.19   16.85
  -5   1   7  198.98   14.29
  -5  -1   7  195.22   10.86
  -5   1   7  219.06   17.94
  -5  -1   8 1685.22   35.31
  -5  -1   8 1475.43   50.90
  -5   1   8 1508.47   41.10
  -5   1   8 1548.96   50.43
  -5   1   9   47.52    9.99
  -5  -1   9   46.60   10.19
  -5  -1  10  309.62   25.27
  -5  -1  10  337.77   26.83
  -5   1  10  360.12   27.42
  -5   1  11    5.48    4.47
  -5  -1  11    0.50    3.11
  -5   1  12  458.54   34.45
  -5  -1  12  477.80   35.47
  -5  -1  13   34.09   10.49
  -5   1  13   25.07    8.28
  -5   1  14  217.71   23.31
  -5  -1  14  220.54   25.94
  -5   1  14  227.75   26.90
  -5  -1  15   -1.73    4.52
  -5   1  15    5.64    5.61
  -5   1  15    5.47    5.94
  -5   1  16  234.34   26.15
  -5   1  16  238.38   29.90
  -5  -1  16  223.10   29.03
  -5  -1  17    8.14    5.99
  -5   1  17   17.16    8.34
  -5   2 -13  108.94   20.30
  -5  -2 -13   87.21   18.34
  -5   2 -12   -3.61    4.41
  -5  -2 -12    6.52    6.87
  -5   2 -11  229.78   21.80
  -5  -2 -11  216.48   25.99
  -5   2 -10    2.70    3.84
  -5  -2 -10    2.81    4.35
  -5   2  -9  201.19   19.35
  -5  -2  -9  260.90   25.85
  -5   2  -9  195.95   22.68
  -5  -2  -8    9.66    5.20
  -5   2  -8   10.74    5.79
  -5   2  -8    6.62    3.90
  -5   2  -7  222.41   21.83
  -5   2  -7  207.10   18.55
  -5  -2  -7  190.42   20.26
  -5   2  -6    0.63    0.82
  -5   2  -6   -3.23    3.36
  -5   2  -5  153.33    8.70
  -5   2  -5  131.20   13.93
  -5  -2  -5  140.39   15.53
  -5   2  -5  160.35   16.72
  -5   2  -4    7.80    3.17
  -5  -2  -4    9.60    4.75
  -5   2  -4    3.38    1.85
  -5   2  -4    2.85    0.94
  -5   2  -4   12.52    5.39
  -5  -2  -3  107.91   11.37
  -5  -2  -3  122.24   12.89
  -5   2  -3  133.18   13.86
  -5   2  -3  120.59   12.75
  -5   2  -3   99.99    6.14
  -5  -2  -3  131.80   12.60
  -5   2  -2   98.25    6.89
  -5  -2  -2  103.09   11.13
  -5  -2  -2   90.29   10.03
  -5   2  -2   98.75   11.60
  -5   2  -2   94.84   11.00
  -5  -2  -1  351.66   19.93
  -5   2  -1  351.34   14.61
  -5   2  -1  352.33   20.50
  -5   2  -1  358.67   21.58
  -5  -2  -1  375.47   20.13
  -5  -2  -1  416.00   22.93
  -5  -2   0  131.06   12.31
  -5   2   0  159.82   11.16
  -5  -2   0  157.83   12.12
  -5   2   0  152.86   13.17
  -5  -2   0  135.38   13.19
  -5  -2   0  142.62    6.04
  -5   2   0  172.02   15.03
  -5   2   1  843.13   30.34
  -5   2   1  865.75   32.58
  -5  -2   1  908.28   32.06
  -5   2   1  868.80   27.11
  -5  -2   1  919.29   26.62
  -5  -2   2    3.34    1.98
  -5   2   2    3.35    2.02
  -5   2   2    6.10    3.90
  -5  -2   2    1.31    2.32
  -5  -2   3 1494.58   27.71
  -5  -2   3 1461.60   42.60
  -5   2   3 1507.64   31.91
  -5   2   4   69.99    8.11
  -5  -2   4   54.77    9.06
  -5  -2   5  746.59   32.33
  -5  -2   5  698.64   23.95
  -5   2   5  807.61   29.19
  -5   2   6   28.76    6.32
  -5  -2   6   20.75    6.17
  -5  -2   6   15.22    3.41
  -5  -2   7  688.71   21.48
  -5  -2   7  712.03   34.49
  -5   2   7  696.78   31.98
  -5   2   8   16.37    6.63
  -5  -2   8    9.30    5.75
  -5  -2   9  606.70   34.16
  -5   2   9  584.19   33.30
  -5   2  10    3.84    5.61
  -5  -2  10   10.55    6.43
  -5  -2  11  191.93   20.64
  -5   2  11  207.42   22.21
  -5  -2  12   16.74    8.24
  -5   2  12    0.51    3.56
  -5   2  13  210.16   24.49
  -5   2  13  215.55   23.30
  -5  -2  13  198.28   24.22
  -5   2  14    9.86    7.88
  -5  -2  14    3.33    4.28
  -5   2  14    3.24    6.72
  -5  -2  15  167.23   24.63
  -5   2  15  141.27   22.33
  -5   2  15  160.44   21.46
  -5   2  16   11.03    6.19
  -5  -2  16    9.75    8.52
  -5   2  16    9.74    9.61
  -5  -2  17  193.10   28.09
  -5   2  17  210.73   29.99
  -5   3 -13   15.07    9.13
  -5   3 -13   16.27   12.96
  -5   3 -12  315.08   33.94
  -5  -3 -12  197.55   26.20
  -5  -3 -11    5.69    7.12
  -5   3 -11   13.90    9.26
  -5   3 -10  147.93   17.01
  -5   3 -10  140.00   20.68
  -5  -3 -10  165.10   22.41
  -5  -3  -9   27.32    9.13
  -5   3  -9   35.45    8.70
  -5   3  -9   23.46    9.58
  -5   3  -8  509.52   36.03
  -5   3  -8  476.13   29.15
  -5  -3  -8  469.24   33.82
  -5  -3  -7   52.91   11.19
  -5   3  -7   42.32    8.96
  -5   3  -7   46.50   10.50
  -5   3  -6  232.29   22.50
  -5  -3  -6  267.59   23.13
  -5   3  -6  266.33   21.11
  -5   3  -5    4.19    1.48
  -5   3  -5   -0.63    3.20
  -5   3  -5    3.09    1.21
  -5   3  -5    5.81    3.07
  -5  -3  -5    0.54    2.57
  -5  -3  -4  425.20   25.79
  -5   3  -4  441.55   27.98
  -5   3  -4  447.23   25.79
  -5  -3  -3    6.17    3.26
  -5   3  -3    8.15    4.99
  -5   3  -3    2.06    2.90
  -5  -3  -2 1340.24   42.41
  -5   3  -2 1223.96   43.33
  -5   3  -2 1274.19   42.65
  -5  -3  -2 1365.26   40.42
  -5   3  -1   35.22    7.51
  -5  -3  -1   40.03    6.64
  -5  -3  -1   39.87    7.56
  -5   3   0 1016.51   37.72
  -5  -3   0  981.60   29.07
  -5  -3   0 1000.49   30.66
  -5  -3   0  962.24   35.29
  -5  -3   0  870.59   17.42
  -5  -3   1   48.72    6.32
  -5  -3   1   50.27    5.85
  -5   3   1   36.74    7.32
  -5  -3   1   45.41    7.93
  -5  -3   2 1343.43   25.41
  -5   3   2 1397.66   26.90
  -5  -3   2 1403.56   42.96
  -5  -3   2 1402.09   29.56
  -5   3   3  332.22   15.85
  -5  -3   3  327.40   21.18
  -5  -3   3  311.96   11.94
  -5   3   4  574.52   23.16
  -5  -3   4  537.98   27.66
  -5   3   5   47.62    7.63
  -5  -3   5   43.52    8.24
  -5  -3   6  785.78   35.50
  -5   3   6  818.72   33.14
  -5   3   7   -0.36    3.50
  -5  -3   7    0.14    3.77
  -5  -3   7    3.72    2.18
  -5  -3   8  479.72   15.80
  -5  -3   8  479.92   29.80
  -5   3   8  482.71   29.06
  -5   3   9   95.43   14.20
  -5  -3   9   98.19   14.33
  -5  -3  10  269.99   23.73
  -5   3  10  248.33   23.54
  -5  -3  11   13.03    6.27
  -5   3  11   21.84    8.64
  -5   3  11   20.44    7.02
  -5  -3  12  461.76   33.53
  -5   3  12  462.57   34.38
  -5   3  12  502.03   37.02
  -5  -3  13   58.55   13.86
  -5   3  13   39.10   11.62
  -5   3  13   53.37   12.63
  -5  -3  14  146.17   21.97
  -5   3  14  158.11   23.21
  -5   3  14  151.16   21.10
  -5   3  15    3.27    7.72
  -5  -3  15    5.92    7.32
  -5   3  15   11.79    6.95
  -5  -3  16  171.10   25.95
  -5   3  16  168.28   25.93
  -5   3  16  182.78   24.06
  -5  -3  17    7.90    8.75
  -5   3  17    9.10    9.78
  -5   3  17   19.51    9.92
  -5   4 -12   13.97    8.65
  -5  -4 -12   17.64    8.83
  -5   4 -11   73.40   16.08
  -5  -4 -11   58.46   13.92
  -5  -4 -10   10.99    7.46
  -5   4 -10   12.60    6.01
  -5   4  -9  144.07   21.29
  -5  -4  -9  170.22   21.69
  -5   4  -8    3.27    4.06
  -5  -4  -8   -3.08    2.96
  -5   4  -7  214.28   23.36
  -5  -4  -7  306.90   26.43
  -5  -4  -6   26.56    8.17
  -5   4  -6   29.34    9.01
  -5   4  -5  417.01   30.17
  -5  -4  -5  418.76   27.70
  -5   4  -5  330.10   10.38
  -5  -4  -4    0.14    3.25
  -5   4  -4   11.13    6.26
  -5   4  -4    5.17    2.37
  -5   4  -3  930.96   41.95
  -5   4  -3  901.58   27.81
  -5  -4  -3  959.60   37.78
  -5   4  -2    7.31    3.20
  -5   4  -2    7.24    4.75
  -5  -4  -2    4.85    3.21
  -5  -4  -1  504.36   27.95
  -5   4  -1  486.40   29.03
  -5  -4  -1  521.41   24.10
  -5  -4   0  294.88   21.16
  -5   4   0  277.36   21.56
  -5  -4   0  338.39   18.09
  -5  -4   0  306.25   11.72
  -5  -4   1  326.67   22.23
  -5  -4   1  346.22   16.26
  -5   4   1  346.52   24.15
  -5  -4   1  351.11   10.58
  -5  -4   2    6.01    4.26
  -5   4   3  639.11   23.35
  -5  -4   3  630.80   17.51
  -5  -4   3  623.94   30.67
  -5  -4   4   39.82    8.00
  -5   4   4   57.76    8.24
  -5  -4   4   42.67    3.42
  -5   4   5  211.26   16.51
  -5  -4   5  211.15   18.64
  -5   4   6    8.89    4.24
  -5  -4   6    5.14    5.18
  -5   4   7  876.59   38.15
  -5  -4   7  792.30   37.90
  -5   4   8  140.24   16.19
  -5  -4   8  135.33   15.99
  -5   4   8  147.54   17.85
  -5  -4   8  122.66    7.98
  -5   4   9  190.42   19.99
  -5  -4   9  206.62   20.76
  -5   4   9  176.32   20.43
  -5   4  10  996.34   48.18
  -5  -4  10 1066.50   48.13
  -5   4  10 1020.92   49.71
  -5   4  11  345.00   29.86
  -5  -4  11  353.74   28.39
  -5   4  11  325.89   29.20
  -5   4  12   22.60    9.46
  -5   4  12   36.74   10.67
  -5  -4  12   23.43    9.10
  -5   4  13  759.47   48.27
  -5  -4  13  727.51   43.53
  -5   4  13  693.53   45.21
  -5  -4  14   -1.50    5.94
  -5   4  14    0.23    5.59
  -5   4  14   14.98    7.86
  -5  -4  15  192.60   26.94
  -5   4  15  163.08   23.61
  -5   4  15  150.40   23.99
  -5   4  16   28.70   12.23
  -5  -4  16   18.10   11.99
  -5   4  16   28.29   11.07
  -5   4  17  114.12   20.72
  -5   5 -12  112.18   21.96
  -5  -5 -12   94.93   18.86
  -5   5 -11    8.67    8.70
  -5  -5 -11    8.42    5.80
  -5   5 -10   36.91   11.85
  -5  -5 -10   39.28   11.47
  -5   5  -9    8.89    5.31
  -5  -5  -9   12.12    7.83
  -5   5  -8  194.62   24.60
  -5  -5  -8  249.56   25.65
  -5  -5  -7   19.52    7.16
  -5   5  -7   19.39    9.50
  -5   5  -6  207.71   23.18
  -5  -5  -6  197.01   21.01
  -5   5  -5   72.90   13.50
  -5   5  -5   43.85    4.33
  -5  -5  -5   40.07    9.47
  -5  -5  -4  972.66   42.16
  -5   5  -4  970.77   46.80
  -5   5  -4  985.85   26.39
  -5   5  -3   50.56    7.13
  -5   5  -3   54.14   11.31
  -5  -5  -3   44.11    8.57
  -5   5  -2  668.67   37.27
  -5   5  -2  623.28   26.02
  -5  -5  -2  637.73   30.26
  -5   5  -1   12.77    4.94
  -5  -5  -1   11.13    5.79
  -5  -5  -1   20.86    4.48
  -5   5  -1   18.31    6.38
  -5  -5  -1   15.83    4.90
  -5  -5   0   79.88   11.88
  -5  -5   0   92.40    7.82
  -5   5   0   60.57   11.78
  -5   5   0   85.67   11.63
  -5  -5   1    5.33    3.33
  -5   5   1   12.29    4.97
  -5   5   1    2.98    5.03
  -5  -5   1   11.38    2.68
  -5   5   2  833.95   36.25
  -5  -5   2  843.25   37.92
  -5  -5   3    0.53    3.08
  -5   5   3    3.10    2.83
  -5   5   4  382.84   26.33
  -5   5   4  402.21   22.16
  -5  -5   4  383.40   11.39
  -5  -5   4  410.67   26.82
  -5   5   5    3.16    3.86
  -5   5   5   15.54    6.76
  -5  -5   5    3.24    5.20
  -5  -5   6  584.50   33.03
  -5   5   6  648.47   36.34
  -5   5   6  625.59   32.00
  -5   5   7   20.49    7.22
  -5  -5   7   19.26    7.02
  -5   5   7    8.74    4.30
  -5   5   8  896.09   42.66
  -5  -5   8  852.67   41.45
  -5   5   8  924.12   46.18
  -5   5   9    9.31    6.42
  -5  -5   9    4.89    5.08
  -5   5   9   10.42    6.44
  -5  -5   9    2.20    1.35
  -5   5  10  370.71   30.36
  -5  -5  10  380.68   29.58
  -5   5  10  359.44   31.00
  -5   5  11    5.77    6.60
  -5   5  11    1.81    4.22
  -5  -5  11    6.39    5.42
  -5  -5  12  790.84   44.81
  -5   5  12  840.10   50.24
  -5   5  12  792.28   48.66
  -5   5  13   21.59    9.65
  -5  -5  13   22.04    9.08
  -5   5  13    9.47    6.60
  -5   5  14  536.45   43.70
  -5  -5  14  565.78   40.28
  -5   5  14  567.68   43.71
  -5  -5  15   31.59   11.96
  -5   5  15   18.80    9.87
  -5   5  15   32.23   10.94
  -5   5  16   86.96   18.93
  -5  -5  16   75.81   17.51
  -5   5  16   96.32   21.04
  -5   5  17   16.23    8.90
  -5   6 -11   76.59   18.33
  -5  -6 -11   80.12   17.29
  -5   6 -10    8.96    7.58
  -5  -6 -10   31.19   10.69
  -5  -6  -9  204.84   25.07
  -5   6  -9  163.26   24.05
  -5   6  -8    8.49    7.09
  -5  -6  -8   18.83    8.51
  -5  -6  -7  280.72   26.97
  -5   6  -7  206.93   25.22
  -5   6  -6    4.75    5.64
  -5  -6  -6    3.23    5.13
  -5   6  -5  289.33   13.27
  -5   6  -5  331.72   30.20
  -5  -6  -5  323.18   26.66
  -5   6  -4  124.49   18.51
  -5  -6  -4  148.13   17.51
  -5   6  -4  137.15   11.08
  -5   6  -3  756.09   43.40
  -5   6  -3  762.42   28.59
  -5  -6  -2   19.00    5.42
  -5   6  -2   19.92    7.40
  -5   6  -2   23.59    6.05
  -5  -6  -1  268.18   23.18
  -5  -6  -1  283.38   17.44
  -5   6  -1  236.65   23.73
  -5   6  -1  270.34   19.95
  -5  -6   0   49.61   10.40
  -5  -6   0   62.18    7.69
  -5   6   0   43.57   10.60
  -5   6   0   53.35    9.58
  -5  -6   1  180.38   18.79
  -5   6   1  173.08   20.27
  -5  -6   1  192.88   12.59
  -5   6   1  189.73   18.15
  -5  -6   2  101.61   14.26
  -5  -6   2   87.80    8.59
  -5   6   2   79.82   12.21
  -5  -6   3  538.55   32.09
  -5   6   3  565.20   32.82
  -5   6   4   85.64   13.40
  -5  -6   4   65.75   11.83
  -5  -6   5  187.96   19.44
  -5   6   5  200.24   20.72
  -5   6   6    6.06    4.83
  -5  -6   6   17.72    7.27
  -5   6   6   12.27    6.86
  -5   6   7  775.69   39.60
  -5  -6   7  766.53   39.95
  -5   6   7  772.69   43.40
  -5   6   8    3.60    5.20
  -5  -6   8    3.90    5.08
  -5   6   8    4.83    6.49
  -5  -6   9  148.41   18.45
  -5   6   9  143.13   20.05
  -5   6   9  135.93   18.21
  -5   6  10   14.31    6.67
  -5  -6  10   13.82    6.80
  -5   6  10   -0.85    5.74
  -5  -6  11  233.98   24.23
  -5   6  11  220.58   25.61
  -5   6  11  217.81   25.87
  -5   6  12    5.50    6.48
  -5  -6  12    2.86    2.74
  -5   6  12    5.00    6.15
  -5   6  13  362.40   35.46
  -5  -6  13  385.13   32.69
  -5   6  13  363.80   35.28
  -5   6  14   79.32   17.87
  -5   6  14   67.11   16.42
  -5  -6  14   47.33   12.09
  -5   6  15   80.47   18.15
  -5   6  15   62.37   16.43
  -5   6  16    1.73    4.35
  -5   7 -10  142.52   24.15
  -5   7  -9   24.68   11.25
  -5   7  -8  107.76   20.27
  -5   7  -7   36.93   11.07
  -5   7  -6  109.86   19.16
  -5   7  -5    7.14    7.02
  -5   7  -4  513.69   38.98
  -5   7  -4  567.42   24.71
  -5   7  -3   53.81    8.41
  -5   7  -3   33.15   10.69
  -5   7  -2  389.64   32.93
  -5   7  -2  367.45   23.01
  -5  -7  -1    2.60    4.50
  -5   7  -1    6.97    6.46
  -5  -7  -1    4.64    2.82
  -5   7  -1    5.46    3.53
  -5   7   0  208.84   23.84
  -5  -7   0  181.32   19.98
  -5  -7   0  216.99   15.70
  -5   7   0  221.71   19.71
  -5  -7   1    1.98    3.50
  -5   7   1    6.23    6.75
  -5  -7   1    1.46    2.20
  -5  -7   2  739.44   39.99
  -5  -7   2  760.96   28.76
  -5   7   2  769.06   39.30
  -5  -7   3  204.28   20.98
  -5   7   3  152.96   18.19
  -5  -7   4  682.80   37.93
  -5   7   4  689.36   39.47
  -5  -7   5   48.33    4.29
  -5  -7   5   59.06   11.52
  -5   7   5   81.46   14.48
  -5  -7   6  450.05   31.43
  -5   7   6  434.01   33.11
  -5  -7   7   18.33    7.40
  -5   7   7   31.43    9.95
  -5   7   8  455.59   34.08
  -5  -7   8  505.68   34.09
  -5   7   8  530.92   39.03
  -5  -7   9    0.56    4.77
  -5   7   9   11.67    6.51
  -5   7   9    3.84    5.25
  -5   7  10  189.21   23.74
  -5  -7  10  201.45   22.85
  -5   7  10  185.91   24.14
  -5  -7  11   -0.84    3.45
  -5   7  11   15.14    8.25
  -5   7  11   15.72    9.26
  -5  -7  12  222.28   24.83
  -5   7  12  171.25   24.53
  -5   7  12  184.63   25.85
  -5   7  13   19.01   10.74
  -5  -7  13    7.01    3.91
  -5   7  13   15.16    8.75
  -5   7  14  178.65   26.92
  -5   7  14  179.97   27.07
  -5   7  15    5.72    6.80
  -5   8  -9  115.99   21.98
  -5   8  -8   29.35   13.38
  -5   8  -7   88.57   19.55
  -5   8  -6    7.31    9.71
  -5   8  -5  119.80   20.52
  -5   8  -4  183.47   24.81
  -5   8  -3  249.50   28.51
  -5   8  -3  311.87   21.87
  -5   8  -2    4.14    3.69
  -5   8  -2    3.12    6.63
  -5  -8  -1  233.97   24.42
  -5   8  -1  258.45   28.30
  -5   8  -1  233.23   20.91
  -5   8   0   79.76   12.84
  -5   8   0   84.44   17.36
  -5  -8   0   78.87   14.08
  -5  -8   1  357.74   29.59
  -5   8   1  421.82   30.15
  -5  -8   2   48.95   11.58
  -5   8   2   58.22   11.69
  -5  -8   3  318.09   27.65
  -5   8   3  316.09   27.64
  -5  -8   4   59.03   12.23
  -5   8   4   39.24   10.24
  -5  -8   5  104.31   15.94
  -5   8   5  117.96   17.89
  -5  -8   6  460.27   33.10
  -5   8   6  447.23   35.31
  -5  -8   7  346.07   29.06
  -5   8   7  331.37   31.21
  -5   8   8   35.85   10.75
  -5  -8   8   23.63    7.82
  -5  -8   9  196.79   22.55
  -5   8   9  161.38   23.43
  -5  -8  10   15.21    7.60
  -5   8  10    9.95    6.61
  -5  -8  11  150.20   20.97
  -5   8  11  160.18   23.82
  -5  -8  12   25.15    9.49
  -5   8  12   25.44   10.98
  -5   8  12   21.18    9.91
  -5   8  13  310.82   35.60
  -5   8  13  262.62   32.46
  -5   8  14   67.62   17.29
  -5   9  -8  218.81   31.11
  -5   9  -7   -3.07    6.85
  -5   9  -6  110.41   20.63
  -5   9  -5   26.41   10.36
  -5   9  -4  176.92   26.01
  -5   9  -3   77.34   17.15
  -5   9  -3   71.22   11.40
  -5   9  -2  189.17   25.94
  -5   9  -2  216.39   20.54
  -5  -9  -1   14.67    7.39
  -5   9  -1   14.67    9.16
  -5   9  -1    7.30    5.04
  -5  -9   0  139.16   20.30
  -5   9   0  149.98   18.56
  -5   9   1    4.35    5.31
  -5  -9   1   -1.36    3.35
  -5  -9   2  372.92   31.28
  -5   9   2  396.42   31.81
  -5   9   3   20.47    9.34
  -5  -9   3   10.95    6.23
  -5  -9   4  241.07   25.22
  -5   9   4  264.83   27.47
  -5  -9   5   52.59   12.74
  -5   9   5   54.66   13.10
  -5  -9   6  240.31   24.94
  -5   9   6  250.59   27.85
  -5  -9   7  100.99   16.38
  -5   9   7  113.74   20.32
  -5  -9   8  136.23   19.34
  -5   9   8  141.91   22.38
  -5  -9   9    3.00    4.38
  -5   9   9   13.89    8.65
  -5  -9  10  138.62   19.76
  -5   9  10  145.49   23.74
  -5  -9  11   11.88    6.39
  -5   9  11    6.23    6.32
  -5   9  12  112.58   21.58
  -5  10  -6   13.88    8.98
  -5  10  -5  154.98   26.17
  -5  10  -4   28.36   11.09
  -5  10  -3  240.56   31.57
  -5  10  -2   46.81   14.66
  -5  10  -2   45.79   10.31
  -5 -10  -2   44.44   12.21
  -5 -10  -1  336.99   32.37
  -5  10  -1  281.58   33.55
  -5  10  -1  298.59   26.83
  -5 -10   0   15.15    8.53
  -5  10   0   29.10    9.68
  -5 -10   1  282.66   29.13
  -5  10   1  255.28   26.39
  -5  10   2   42.61   11.70
  -5 -10   2   37.63   11.83
  -5 -10   3  327.55   30.87
  -5  10   3  260.50   28.08
  -5  10   4   35.49   12.12
  -5 -10   4   36.18   10.08
  -5 -10   5  291.14   29.09
  -5  10   5  260.59   28.91
  -5  10   6   12.58    8.58
  -5 -10   6   19.30    8.51
  -5 -10   7  355.00   32.00
  -5  10   7  265.52   30.86
  -5  10   8   58.57   15.13
  -5 -10   8   54.98   13.44
  -5 -10   9  245.80   26.93
  -5  10   9  307.21   34.88
  -5  10  10   31.91   11.60
  -5 -10  10   16.35    7.44
  -5 -11  -3   94.08   19.36
  -5  11  -3  120.08   24.21
  -5 -11  -2   27.01   10.24
  -5  11  -2   31.78   13.67
  -5 -11  -1   -0.67    3.48
  -5  11  -1    6.58    4.84
  -5 -11   0  145.97   22.51
  -5  11   0  128.35   19.19
  -5 -11   1   70.53   15.55
  -5  11   1   74.59   15.45
  -5  11   2  136.80   21.25
  -5 -11   2  164.30   23.19
  -5  11   3  119.66   20.14
  -5 -11   3   73.49   15.63
  -5 -11   4  231.48   27.12
  -5  11   4  229.39   28.41
  -5  11   5   32.65   10.81
  -5 -11   5   39.94   12.07
  -5 -11   6  183.21   24.25
  -5  11   6  137.48   23.79
  -5 -11   7   38.54   12.25
  -5  11   7   74.88   17.46
  -5 -11   8  179.91   23.91
  -5  11   8  175.41   26.84
  -5  12   0   15.92    7.52
  -5 -12   0   39.25   13.06
  -5  12   1  269.78   30.17
  -5 -12   1  262.73   30.83
  -5 -12   2   29.29   10.79
  -5  12   2   45.37   13.16
  -5 -12   3  189.29   25.85
  -5  12   3  129.83   22.30
  -5 -12   4   26.05   11.02
  -5  12   4   31.38   11.91
  -5 -12   5  131.57   21.41
  -5  12   5  184.59   27.45
  -5 -12   6   38.50   12.16
  -5 -12   7   90.32   17.24
  -5  13   2   40.28   12.74
  -4   0 -14  182.73   26.58
  -4   0 -13    4.25    4.94
  -4   0 -12   68.89   14.57
  -4   0 -11    3.42    5.77
  -4   0 -10  532.04   36.60
  -4   0  -9    3.95    4.69
  -4   0  -8  162.90   11.65
  -4   0  -7    3.79    2.48
  -4   0  -6  597.80   21.27
  -4   0  -6  561.88   26.82
  -4   0  -5    4.84    3.53
  -4   0  -5    4.56    2.85
  -4   0  -4 2847.60   45.62
  -4   0  -4 3006.61   51.16
  -4   0  -3    6.37    2.79
  -4   0  -3    4.65    2.57
  -4   0  -3    5.31    3.00
  -4   0  -2 1081.49   25.61
  -4   0  -2 1080.97   28.37
  -4   0  -2 1061.78   24.01
  -4   0  -2 1131.81   33.62
  -4   0  -1    0.78    1.70
  -4   0  -1    4.69    2.28
  -4   0  -1   -0.33    1.52
  -4   0  -1    2.44    2.40
  -4   0   0 3465.23   51.74
  -4   0   0 3480.02   40.95
  -4   0   0 3386.70   47.76
  -4   0   1    1.28    1.18
  -4   0   1    0.02    1.09
  -4   0   1    3.95    2.08
  -4   0   1    2.50    3.16
  -4   0   2   34.29    5.50
  -4   0   2   30.71    5.37
  -4   0   3    3.07    2.90
  -4   0   3    0.61    2.55
  -4   0   4 1326.48   37.78
  -4   0   4 1323.43   31.09
  -4   0   5    3.47    3.49
  -4   0   6 3942.77   72.39
  -4   0   6 3963.97   51.54
  -4   0   7    5.93    3.58
  -4   0   7    5.76    4.66
  -4   0   7    3.21    2.29
  -4   0   8 1946.29   43.70
  -4   0   8 1789.09   53.60
  -4   0   9    7.67    6.43
  -4   0   9    1.18    2.30
  -4   0  10  586.98   34.69
  -4   0  11   -0.25    4.83
  -4   0  12  369.25   30.38
  -4   0  13    5.10    5.46
  -4   0  14  380.73   28.76
  -4   0  14  382.52   34.02
  -4   0  15   12.21    7.66
  -4   0  15    3.07    4.23
  -4   0  16   62.71   15.33
  -4   0  17    9.98    7.09
  -4   1 -14   27.49   11.29
  -4  -1 -14   31.56   11.65
  -4   1 -13   79.15   16.94
  -4  -1 -13   95.09   18.61
  -4  -1 -12   49.44   13.75
  -4   1 -12   45.00    9.81
  -4   1 -12   52.81   12.99
  -4   1 -11  330.01   30.28
  -4  -1 -11  236.62   26.17
  -4   1 -11  290.70   22.71
  -4   1 -10    9.65    5.06
  -4  -1 -10    6.49    6.20
  -4   1  -9  176.40   16.71
  -4  -1  -9  153.08   13.41
  -4  -1  -9  208.24   22.32
  -4  -1  -8  114.95   11.45
  -4  -1  -8  116.98   15.94
  -4   1  -7  298.44   11.44
  -4  -1  -7  351.42   26.21
  -4  -1  -7  334.17   19.06
  -4  -1  -6    8.26    3.46
  -4  -1  -6    7.08    4.59
  -4   1  -6   12.05    2.63
  -4   1  -5  273.26   11.28
  -4  -1  -5  260.26   16.14
  -4   1  -5  290.70   16.20
  -4   1  -5  280.78   12.01
  -4  -1  -5  285.14   18.48
  -4  -1  -4  575.40   24.17
  -4  -1  -4  569.84   23.22
  -4   1  -4  555.98   17.36
  -4   1  -4  569.91   15.61
  -4   1  -4  565.98   25.00
  -4   1  -4  577.73   20.09
  -4  -1  -3  323.26   16.75
  -4  -1  -3  328.83   17.38
  -4   1  -3  313.87   13.68
  -4   1  -3  316.53   11.38
  -4   1  -3  309.95   18.83
  -4   1  -3  297.39   17.63
  -4   1  -3  315.16   12.71
  -4   1  -2  193.67   14.49
  -4  -1  -2  184.01   11.97
  -4  -1  -2  180.19   12.85
  -4   1  -2  170.43    8.72
  -4   1  -2  173.68   12.87
  -4  -1  -2  181.23   11.99
  -4   1  -2  167.15   12.87
  -4  -1  -2  168.30   13.04
  -4   1  -2  169.87    7.66
  -4  -1  -1  134.04   11.17
  -4   1  -1  117.53   10.69
  -4  -1  -1  117.37    9.70
  -4   1  -1  128.42    8.11
  -4   1  -1  119.39    9.93
  -4   1  -1  123.37   10.94
  -4   1  -1   98.15    4.54
  -4  -1  -1  124.74   10.58
  -4   1   0  127.78   10.81
  -4   1   0  146.15    9.79
  -4   1   0  144.04   10.57
  -4  -1   0  137.52    6.37
  -4   1   0  150.69   11.91
  -4  -1   0  134.20   10.46
  -4  -1   0  121.99    9.56
  -4   1   1  169.68   11.81
  -4  -1   1  185.38   12.58
  -4   1   1  167.59   10.85
  -4   1   1  168.60   11.13
  -4   1   1  180.47   12.84
  -4  -1   1  177.53   10.41
  -4   1   2    1.83    2.72
  -4  -1   2    2.43    2.77
  -4   1   2    0.05    2.03
  -4  -1   2    2.13    1.77
  -4   1   3  540.68   22.92
  -4   1   3  556.45   19.07
  -4  -1   3  526.93   22.64
  -4   1   4    5.15    2.94
  -4  -1   4    1.17    2.47
  -4   1   4   -0.19    2.06
  -4  -1   4    3.37    2.38
  -4  -1   5  497.36   17.24
  -4   1   5  493.01   24.60
  -4  -1   5  477.19   13.15
  -4  -1   5  475.47   24.07
  -4   1   5  477.81   22.19
  -4   1   6   80.48   10.08
  -4  -1   6   55.36    5.35
  -4  -1   6   87.39   11.61
  -4   1   6   66.05    7.92
  -4   1   7 1059.00   38.62
  -4  -1   7 1036.69   38.91
  -4   1   7  994.75   31.49
  -4   1   8   10.23    6.83
  -4  -1   8    6.92    4.55
  -4   1   8   11.35    5.23
  -4  -1   9  427.13   27.47
  -4  -1   9  450.64   28.95
  -4   1   9  419.99   27.80
  -4  -1  10    2.91    6.60
  -4   1  10    5.78    6.41
  -4  -1  11  295.23   26.19
  -4   1  11  270.49   25.02
  -4  -1  12   42.81   11.52
  -4   1  12   48.05   12.04
  -4   1  13  341.63   27.54
  -4  -1  13  291.82   28.68
  -4   1  13  308.24   29.74
  -4  -1  14   76.60   15.73
  -4   1  14   54.43   13.80
  -4   1  14  103.28   15.91
  -4   1  15  250.59   25.46
  -4  -1  15  234.30   28.17
  -4   1  15  212.32   26.50
  -4  -1  16   26.02   10.05
  -4   1  16   15.17    9.19
  -4  -1  17  165.77   26.12
  -4   1  17  157.68   25.39
  -4   2 -14  171.19   24.75
  -4  -2 -14  177.48   25.81
  -4   2 -13   19.97    9.49
  -4  -2 -13    3.75    7.51
  -4   2 -12  187.40   24.01
  -4  -2 -12  182.38   24.43
  -4   2 -11    3.32    3.23
  -4  -2 -11   16.83    8.99
  -4   2 -10  364.53   24.33
  -4  -2 -10  406.40   32.73
  -4  -2  -9    3.10    4.71
  -4   2  -9    3.66    4.59
  -4   2  -8  616.35   29.72
  -4  -2  -8  585.79   35.44
  -4   2  -7   37.99    7.32
  -4   2  -7   24.32    2.53
  -4  -2  -7   34.02    8.72
  -4   2  -6  329.43   24.39
  -4   2  -6  337.94   20.84
  -4  -2  -6  345.55   24.52
  -4  -2  -5   67.40    9.30
  -4   2  -5   65.68    8.99
  -4  -2  -5   54.39    9.32
  -4   2  -5   60.02   10.30
  -4   2  -5   56.64    3.93
  -4   2  -4  990.29   20.29
  -4  -2  -4 1078.85   36.03
  -4   2  -4 1028.16   34.26
  -4   2  -4 1042.81   38.45
  -4  -2  -4  994.86   36.23
  -4  -2  -4 1024.01   34.86
  -4  -2  -3  266.86   17.48
  -4  -2  -3  273.28   17.24
  -4   2  -3  286.58   19.16
  -4   2  -3  299.95   18.29
  -4  -2  -3  287.11   18.51
  -4   2  -2  808.14   30.58
  -4  -2  -2  757.42   27.24
  -4   2  -2  791.33   30.12
  -4  -2  -2  778.55   29.16
  -4   2  -2  762.00   28.80
  -4  -2  -2  767.03   27.46
  -4   2  -2  660.00   14.46
  -4  -2  -1  224.56   13.49
  -4   2  -1  234.64   16.01
  -4  -2  -1  193.65   14.45
  -4  -2  -1  199.41   14.02
  -4   2  -1  209.57    9.64
  -4   2  -1  217.48   15.14
  -4   2  -1  199.89   14.62
  -4  -2   0  950.79   24.52
  -4  -2   0  980.67   32.41
  -4   2   0 1006.22   32.35
  -4   2   0 1006.14   31.49
  -4  -2   0 1018.62   27.65
  -4  -2   0 1021.00   30.98
  -4   2   1  146.08    6.26
  -4   2   1  159.95   12.67
  -4  -2   1  142.68   12.37
  -4  -2   1  145.05    8.35
  -4  -2   1  139.86    9.25
  -4  -2   1  151.22   12.12
  -4  -2   2 1020.20   31.77
  -4  -2   2 1015.03   17.63
  -4  -2   2 1028.91   21.32
  -4   2   2 1068.61   22.54
  -4   2   3   26.56    4.46
  -4  -2   3   24.00    5.63
  -4  -2   3   22.25    2.67
  -4  -2   4 1383.84   39.68
  -4   2   4 1499.21   35.73
  -4   2   5   56.68    8.14
  -4  -2   5   51.77    8.25
  -4  -2   5   51.52    5.43
  -4  -2   6 1174.73   39.66
  -4  -2   6 1121.09   23.19
  -4   2   6 1140.73   37.52
  -4   2   7   12.99    4.77
  -4  -2   7    4.44    3.62
  -4  -2   8  646.32   32.52
  -4   2   8  717.97   34.53
  -4   2   9   36.28    9.08
  -4  -2   9   33.98    8.08
  -4  -2  10  463.99   29.90
  -4   2  10  530.22   33.53
  -4  -2  11    7.70    5.77
  -4   2  11    4.18    6.41
  -4   2  11    4.45    5.66
  -4   2  12  284.74   25.18
  -4  -2  12  293.08   27.49
  -4   2  12  307.86   28.40
  -4  -2  13   32.86    9.93
  -4   2  13   34.37   10.97
  -4   2  13   35.94    9.79
  -4   2  14  301.33   30.61
  -4   2  14  292.63   27.38
  -4  -2  14  257.95   28.62
  -4  -2  15   27.00    9.67
  -4   2  15   12.09    8.04
  -4   2  15   16.96    9.15
  -4  -2  16  138.15   23.27
  -4   2  16   80.30   17.31
  -4   2  16  110.23   18.10
  -4  -2  17    6.60   10.15
  -4   2  17    3.77    7.55
  -4   3 -14    6.60    7.42
  -4   3 -13  135.23   21.84
  -4   3 -13  161.24   24.92
  -4  -3 -13  156.85   23.76
  -4  -3 -12   43.28   12.16
  -4   3 -12   54.14   13.44
  -4  -3 -11  183.40   23.11
  -4   3 -11  174.06   23.65
  -4   3 -10   13.49    6.13
  -4  -3 -10    8.35    6.55
  -4   3 -10   31.90   11.97
  -4   3  -9  391.70   32.45
  -4   3  -9  418.67   25.56
  -4  -3  -9  386.07   30.57
  -4   3  -8   15.31    7.05
  -4   3  -8   15.91    5.46
  -4  -3  -8    0.42    3.04
  -4   3  -7  170.72   15.57
  -4  -3  -7  162.75   18.23
  -4   3  -7  137.86   17.51
  -4   3  -6   12.83    4.85
  -4  -3  -6    6.34    4.77
  -4   3  -6    1.49    3.76
  -4   3  -5  443.44   28.14
  -4   3  -5  495.46   25.36
  -4  -3  -5  488.39   28.08
  -4   3  -4    2.02    1.38
  -4   3  -4    2.11    4.79
  -4   3  -4   -2.97    2.93
  -4  -3  -4    6.55    3.10
  -4  -3  -3  974.68   34.75
  -4   3  -3  920.79   37.06
  -4   3  -3  921.22   33.28
  -4   3  -2   10.21    4.43
  -4  -3  -2   16.36    4.86
  -4  -3  -1  381.71   22.18
  -4  -3  -1  390.52   21.37
  -4   3  -1  388.22   22.46
  -4  -3  -1  368.71   18.19
  -4  -3   0    2.36    1.49
  -4  -3   0    1.88    2.68
  -4   3   0    2.23    4.42
  -4  -3   0    0.00    2.38
  -4  -3   0    1.71    2.27
  -4  -3   1 2530.76   55.15
  -4  -3   1 2341.93   23.55
  -4   3   1 2413.37   55.07
  -4  -3   1 2464.11   52.74
  -4  -3   1 2324.54   35.55
  -4  -3   2    3.57    1.64
  -4  -3   2    6.24    3.40
  -4   3   2    4.27    1.73
  -4  -3   2    4.73    3.25
  -4  -3   3 1730.98   45.05
  -4  -3   3 1750.53   45.99
  -4   3   3 1715.65   36.22
  -4  -3   3 1738.38   22.18
  -4   3   4   87.75    9.20
  -4  -3   4   65.58    9.14
  -4   3   5  639.03   26.98
  -4  -3   5  665.04   29.60
  -4   3   6    2.16    3.51
  -4  -3   6    4.74    3.55
  -4   3   7  706.11   33.03
  -4  -3   7  746.51   33.81
  -4  -3   7  702.02   16.21
  -4   3   8  453.60   28.15
  -4  -3   8  452.01   27.52
  -4   3   9  352.14   26.14
  -4  -3   9  406.89   27.11
  -4   3   9  385.77   27.44
  -4   3  10   -3.44    2.97
  -4   3  10    2.68    4.30
  -4  -3  10    1.87    3.47
  -4   3  11  347.21   29.40
  -4  -3  11  338.46   26.70
  -4   3  11  345.11   27.84
  -4  -3  12   21.72    7.81
  -4   3  12   28.40   10.36
  -4   3  12   26.18    8.15
  -4   3  13  387.40   33.99
  -4   3  13  418.08   32.80
  -4  -3  13  385.81   33.80
  -4  -3  14   21.86    9.27
  -4   3  14   28.01   10.79
  -4   3  14   12.88    6.65
  -4   3  15  260.57   30.83
  -4   3  15  246.09   26.88
  -4  -3  15  284.23   31.58
  -4  -3  16    2.15    4.16
  -4   3  16    6.92    8.96
  -4   3  16   13.46    6.93
  -4  -3  17  167.36   26.56
  -4   3  17  153.21   25.39
  -4   4 -14  147.14   23.12
  -4   4 -13    3.27    7.16
  -4  -4 -13    7.28    7.16
  -4  -4 -12   55.48   14.43
  -4   4 -12   77.04   16.98
  -4   4 -11   89.15   17.60
  -4  -4 -11   71.97   15.12
  -4  -4 -10  168.40   22.00
  -4   4 -10  158.76   22.15
  -4  -4  -9    1.10    3.87
  -4   4  -9   16.48    8.18
  -4   4  -8  185.64   22.20
  -4  -4  -8  194.47   21.53
  -4   4  -7   22.59    7.54
  -4  -4  -7   23.72    7.58
  -4   4  -6  397.37   29.55
  -4  -4  -6  380.86   27.02
  -4  -4  -5    2.61    3.69
  -4   4  -5   -1.65    3.21
  -4   4  -4  603.46   16.94
  -4   4  -4  610.64   33.40
  -4  -4  -4  664.15   31.89
  -4   4  -3    9.68    3.03
  -4   4  -3   16.33    5.77
  -4  -4  -3    6.66    3.39
  -4   4  -2  826.87   36.52
  -4   4  -2  811.29   25.63
  -4  -4  -2  912.65   32.94
  -4   4  -1   10.94    3.81
  -4   4  -1   20.72    6.77
  -4  -4  -1    9.61    3.36
  -4  -4   0  838.31   33.66
  -4   4   0  827.13   35.82
  -4  -4   0  822.23   21.79
  -4   4   0  736.53   28.55
  -4  -4   0  785.01   26.02
  -4  -4   1  106.16   12.02
  -4  -4   1  123.51    7.78
  -4   4   1  116.25   13.54
  -4   4   1  115.35   12.00
  -4  -4   2  860.39   33.55
  -4   4   2  840.30   32.84
  -4   4   3   68.86    8.32
  -4   4   3   72.27   10.49
  -4  -4   3   73.34    9.85
  -4  -4   4  460.80   25.06
  -4   4   4  439.03   22.13
  -4   4   4  483.32   26.80
  -4   4   5   18.76    5.87
  -4  -4   5    9.71    4.57
  -4   4   5   19.46    5.83
  -4   4   6  324.70   23.85
  -4   4   6  284.57   20.55
  -4  -4   6  256.73   19.68
  -4   4   7   27.09    7.73
  -4   4   7   43.51    9.14
  -4  -4   7   36.33    7.86
  -4  -4   8  406.75   26.54
  -4   4   8  415.99   28.30
  -4  -4   8  352.67    9.82
  -4   4   8  403.35   28.51
  -4   4   9   40.17   10.61
  -4   4   9   22.11    7.52
  -4  -4   9   20.59    7.17
  -4   4  10  724.84   40.94
  -4  -4  10  708.80   37.78
  -4   4  10  714.38   40.47
  -4   4  11    7.56    8.07
  -4  -4  11    5.19    5.53
  -4   4  11    5.82    5.62
  -4   4  12  343.54   31.21
  -4  -4  12  331.27   27.52
  -4   4  12  325.11   29.29
  -4  -4  13  164.82   22.85
  -4   4  13  161.99   23.07
  -4   4  13  175.62   22.95
  -4   4  14  323.94   33.35
  -4   4  14  293.78   29.61
  -4  -4  14  335.72   33.50
  -4   4  15   11.10    7.70
  -4   4  15    2.44    6.33
  -4  -4  15    8.63    8.65
  -4   4  16  287.56   34.55
  -4  -4  16  259.54   32.17
  -4   4  16  267.34   30.09
  -4  -4  17   17.77   11.02
  -4  -5 -12   29.29   10.64
  -4   5 -12    6.11    5.17
  -4  -5 -11   28.40   10.21
  -4   5 -11   40.15   12.37
  -4   5 -10   11.82    7.96
  -4  -5 -10   21.48    8.60
  -4  -5  -9  300.21   28.53
  -4   5  -9  305.20   30.37
  -4   5  -8   25.14    8.89
  -4  -5  -8   31.37    9.70
  -4   5  -7  240.00   25.24
  -4  -5  -7  218.34   22.55
  -4   5  -6    5.30    4.54
  -4  -5  -6    7.59    4.71
  -4   5  -5  533.70   14.61
  -4   5  -5  512.50   33.99
  -4  -5  -5  574.38   32.81
  -4   5  -4   35.70    4.93
  -4   5  -4   23.81    7.90
  -4  -5  -4   32.41    7.82
  -4   5  -3  451.84   30.46
  -4  -5  -3  423.17   25.27
  -4   5  -3  392.78   18.08
  -4   5  -2  195.46   19.54
  -4   5  -2  181.58   13.56
  -4  -5  -2  233.36   17.78
  -4  -5  -1  801.59   28.01
  -4   5  -1  843.18   39.50
  -4   5  -1  751.58   28.98
  -4  -5   0   60.30    9.77
  -4   5   0   43.91    9.91
  -4   5   0   53.58    8.61
  -4  -5   0   47.17    6.22
  -4  -5   1  462.70   26.95
  -4   5   1  463.63   29.37
  -4  -5   1  443.57   18.05
  -4   5   1  428.39   24.26
  -4  -5   2   61.84    9.86
  -4  -5   2   62.54    6.86
  -4   5   2   63.75   10.12
  -4   5   3  444.99   26.53
  -4  -5   3  424.94   25.42
  -4  -5   4   30.43    7.41
  -4   5   4   20.63    6.49
  -4   5   4   27.37    6.40
  -4   5   5  468.50   26.43
  -4  -5   5  476.07   27.40
  -4   5   5  461.75   29.06
  -4   5   6   49.02    9.13
  -4  -5   6   65.35   10.45
  -4   5   6   69.59   12.17
  -4   5   7  170.03   17.98
  -4   5   7  188.94   20.05
  -4  -5   7  230.66   20.32
  -4   5   8  119.48   15.71
  -4  -5   8   99.76   13.27
  -4   5   8  110.30   15.86
  -4   5   9  561.22   36.04
  -4  -5   9  559.95   32.97
  -4   5   9  604.49   37.68
  -4   5  10   34.57   10.17
  -4  -5  10   44.87    9.76
  -4   5  10   44.54   10.86
  -4   5  11  457.86   35.30
  -4  -5  11  478.93   32.53
  -4   5  11  405.26   32.90
  -4   5  12   42.93   12.83
  -4  -5  12   41.48   10.45
  -4   5  12   58.30   13.04
  -4   5  13  301.53   31.68
  -4  -5  13  345.78   29.45
  -4   5  13  292.97   30.19
  -4  -5  14    1.40    6.28
  -4   5  14   -4.89    5.76
  -4   5  14    9.21    7.91
  -4  -5  15  162.95   25.17
  -4   5  15  147.66   24.20
  -4   5  15  167.60   23.78
  -4  -5  16   51.71   15.58
  -4   5  16   37.41   14.26
  -4   5  16   50.19   13.79
  -4   5  17  191.40   27.11
  -4   6 -12   40.22   12.58
  -4  -6 -12   48.97   14.93
  -4   6 -11    6.86    6.00
  -4  -6 -11   23.59   10.79
  -4   6 -10   49.99   14.13
  -4  -6 -10   58.26   14.03
  -4  -6  -9   24.97   10.19
  -4   6  -9   45.12   13.29
  -4   6  -8  261.76   28.58
  -4  -6  -8  304.61   28.58
  -4   6  -7    6.41    6.65
  -4  -6  -7    8.51    5.75
  -4   6  -6  141.80   19.85
  -4  -6  -6  130.51   17.68
  -4   6  -5    3.17    1.83
  -4   6  -5   17.10    7.39
  -4   6  -4  376.68   30.15
  -4   6  -4  404.82   18.89
  -4   6  -3   34.02    6.24
  -4   6  -3   24.19    7.74
  -4  -6  -2  153.91   14.69
  -4   6  -2  176.41   20.04
  -4   6  -2  116.93   12.21
  -4  -6  -1  158.86   13.86
  -4   6  -1  126.55   16.81
  -4   6  -1  166.87   14.95
  -4  -6   0  342.69   24.83
  -4   6   0  349.32   27.31
  -4  -6   0  321.62   18.47
  -4   6   0  362.98   22.92
  -4  -6   1  108.14   13.86
  -4  -6   1   94.34    9.72
  -4   6   1  114.01   16.12
  -4   6   1  105.72   13.33
  -4  -6   2 1008.21   31.62
  -4   6   2 1049.05   42.13
  -4  -6   2 1030.16   42.34
  -4  -6   3   15.95    6.20
  -4   6   3   19.23    6.14
  -4  -6   4  101.72   13.76
  -4   6   4  115.63   15.38
  -4  -6   5   23.88    2.64
  -4  -6   5   23.54    6.80
  -4   6   5   32.57    9.24
  -4   6   6  776.30   38.29
  -4  -6   6  758.59   37.09
  -4   6   6  753.72   40.86
  -4  -6   7   10.16    5.31
  -4   6   7    5.14    4.29
  -4   6   7    1.99    4.72
  -4   6   8  307.21   25.95
  -4  -6   8  261.74   22.74
  -4   6   8  321.09   28.37
  -4   6   9    8.92    5.73
  -4  -6   9    4.83    4.93
  -4   6   9    1.44    2.96
  -4   6  10  269.64   27.51
  -4  -6  10  331.03   26.84
  -4   6  10  321.71   29.76
  -4   6  11    4.76    4.92
  -4  -6  11    3.43    4.39
  -4   6  11    8.88    6.47
  -4   6  12  306.56   31.39
  -4  -6  12  330.46   28.49
  -4   6  12  292.12   30.62
  -4   6  13   18.53   11.05
  -4  -6  13    0.99    4.87
  -4   6  13   17.85    8.01
  -4   6  14  111.71   21.84
  -4   6  14  152.91   23.18
  -4  -6  15   13.87    8.31
  -4   6  15    1.54    6.25
  -4   6  15   -3.58    4.68
  -4   6  16  191.68   27.56
  -4  -6  16  188.14   28.82
  -4   6  17    0.74    4.64
  -4   7 -11   65.41   16.46
  -4   7 -10   20.96   10.37
  -4   7  -9  353.23   35.64
  -4   7  -8   18.70    9.35
  -4   7  -7  399.60   35.73
  -4   7  -6  140.61   20.83
  -4   7  -5  231.59   14.38
  -4   7  -5  192.56   23.74
  -4   7  -4   37.23   10.41
  -4   7  -4   34.40    6.43
  -4   7  -3  576.26   26.97
  -4   7  -3  535.89   37.77
  -4   7  -2   79.30   10.69
  -4   7  -2   72.49   13.82
  -4   7  -1  749.53   43.57
  -4   7  -1  692.34   32.87
  -4  -7   0   46.22    9.68
  -4   7   0   38.56   10.16
  -4   7   0   34.52    7.95
  -4  -7   1 1021.84   45.05
  -4  -7   1  999.69   34.87
  -4   7   1  914.11   40.77
  -4  -7   2  133.60   12.84
  -4  -7   2  130.45   16.14
  -4   7   2  142.14   17.03
  -4  -7   3  665.85   35.94
  -4   7   3  765.45   39.49
  -4  -7   4   65.62   11.32
  -4   7   4   67.78   12.46
  -4  -7   5  551.87   16.37
  -4  -7   5  543.38   32.64
  -4   7   5  579.36   36.62
  -4  -7   6   23.61    7.79
  -4   7   6   31.72    9.64
  -4   7   7  525.54   36.69
  -4  -7   7  486.64   31.64
  -4  -7   8  114.15   15.61
  -4   7   8   91.26   16.05
  -4   7   9  263.26   26.93
  -4  -7   9  244.51   23.16
  -4   7   9  245.23   26.70
  -4   7  10    3.87    5.44
  -4   7  10   -3.52    4.83
  -4   7  11  296.50   31.18
  -4  -7  11  349.94   29.48
  -4   7  11  291.25   30.38
  -4  -7  12   34.07    9.15
  -4   7  12   61.85   15.26
  -4   7  12   79.13   17.26
  -4   7  13  311.26   34.75
  -4   7  13  279.34   31.88
  -4   7  14   21.85   10.49
  -4   7  14   16.91   11.62
  -4   7  15   84.38   18.55
  -4   8 -10  124.42   23.12
  -4   8  -9  137.08   25.21
  -4   8  -8  179.27   26.31
  -4   8  -7   81.48   17.18
  -4   8  -6  157.56   23.62
  -4   8  -5   -3.20    5.68
  -4   8  -4  146.78   14.07
  -4   8  -4  137.45   21.47
  -4   8  -3    4.02    3.61
  -4   8  -3    7.72    4.60
  -4   8  -2  198.51   24.44
  -4   8  -2  192.83   18.07
  -4   8  -1   11.42    5.26
  -4   8  -1    3.02    4.35
  -4  -8   0  289.95   25.71
  -4   8   0  292.49   29.16
  -4   8   0  309.65   24.65
  -4   8   1   58.23   11.62
  -4  -8   1   64.44   12.46
  -4  -8   2  501.28   33.20
  -4   8   2  494.73   32.85
  -4  -8   3  201.21   21.10
  -4   8   3  188.48   21.20
  -4  -8   4  287.46   25.03
  -4   8   4  245.38   25.00
  -4  -8   5   57.43   11.56
  -4   8   5   49.31   11.62
  -4  -8   6  125.58   16.83
  -4   8   6  113.27   17.95
  -4   8   7   65.94   14.05
  -4  -8   7   63.90   12.17
  -4  -8   8  180.36   20.33
  -4   8   8  163.03   22.36
  -4  -8   9   75.49   13.57
  -4   8   9   73.65   15.68
  -4  -8  10  134.40   18.10
  -4   8  10  106.91   19.00
  -4  -8  11   36.74   10.24
  -4   8  11   36.25   11.78
  -4   8  12  268.21   31.80
  -4   8  13    3.91    7.68
  -4   8  13   -7.70    7.25
  -4   8  14  171.46   27.02
  -4   9  -8   96.23   21.39
  -4   9  -7   94.54   20.35
  -4   9  -6   22.48   11.86
  -4   9  -5  325.30   34.50
  -4   9  -4   16.97    8.13
  -4   9  -3  481.00   29.32
  -4   9  -3  451.68   39.88
  -4   9  -2   51.46   13.81
  -4   9  -2   26.09    7.58
  -4   9  -1  216.27   27.02
  -4   9  -1  257.79   23.50
  -4   9   0   10.64    7.40
  -4  -9   0   10.87    6.62
  -4  -9   1  413.43   32.18
  -4   9   1  436.12   32.32
  -4  -9   2  142.55   18.63
  -4   9   2  155.13   19.79
  -4  -9   3  151.47   19.27
  -4   9   3  133.01   19.19
  -4   9   4   13.03    7.04
  -4  -9   4   15.41    6.61
  -4   9   5  273.74   28.59
  -4  -9   5  309.47   27.43
  -4   9   6   40.79   11.59
  -4  -9   6   39.15    9.70
  -4  -9   7  442.00   32.84
  -4   9   7  424.30   36.68
  -4   9   8   61.85   15.01
  -4  -9   8   88.18   15.10
  -4   9   9  114.65   20.39
  -4  -9   9  137.10   18.69
  -4   9  10   26.89   11.13
  -4  -9  10   34.30   10.21
  -4   9  11  225.82   29.73
  -4   9  12   12.53    6.62
  -4  10  -7   17.37    6.53
  -4  10  -6   99.09   20.92
  -4  10  -5   61.63   16.25
  -4  10  -4  265.26   32.55
  -4  10  -3   46.00   10.43
  -4  10  -3   44.27   13.53
  -4  10  -2  121.81   22.02
  -4  10  -2   99.74   15.14
  -4 -10  -1   15.57    8.20
  -4  10  -1   17.50    9.13
  -4  10  -1    8.62    5.54
  -4 -10   0  118.30   18.82
  -4  10   0  134.20   18.54
  -4 -10   1   57.90   13.44
  -4  10   1   42.29   11.12
  -4 -10   2  254.24   26.47
  -4  10   2  225.89   25.58
  -4  10   3   28.06    9.83
  -4 -10   3   29.65    9.82
  -4 -10   4  310.25   28.89
  -4  10   4  245.42   27.58
  -4  10   5    6.17    5.76
  -4 -10   5   14.44    7.84
  -4 -10   6  367.76   31.19
  -4  10   6  318.88   33.20
  -4  10   7   52.90   14.04
  -4 -10   7   51.96   12.09
  -4  10   8  402.96   38.65
  -4 -10   8  342.34   30.43
  -4  10   9   -0.47    4.56
  -4 -10   9    7.37    5.55
  -4  10  10  120.18   22.13
  -4  11  -5  139.69   25.98
  -4  11  -4   48.78   15.10
  -4  11  -3  124.30   23.39
  -4  11  -2   99.18   20.94
  -4  11  -2   81.65   14.68
  -4 -11  -1   26.31   10.50
  -4  11  -1   48.57   11.80
  -4  11   0  109.61   17.92
  -4 -11   0  115.61   19.02
  -4 -11   1   86.61   16.57
  -4  11   1   76.98   15.50
  -4 -11   2   42.01   11.60
  -4  11   2   90.34   17.05
  -4 -11   3  157.43   22.11
  -4  11   3  129.16   20.88
  -4 -11   4   10.95    6.56
  -4  11   4   19.33    9.22
  -4  11   5  201.15   27.17
  -4 -11   5  238.72   26.36
  -4  11   6   67.55   16.96
  -4 -11   6  166.25   21.83
  -4 -11   7  312.04   30.32
  -4  11   7  312.33   35.32
  -4  11   8   22.19   10.27
  -4 -12  -2  154.25   23.90
  -4 -12  -1   62.95   15.30
  -4 -12   0  111.80   19.71
  -4  12   0   86.62   17.06
  -4 -12   1   90.49   18.23
  -4  12   1  126.02   23.67
  -4  12   2  239.94   29.40
  -4 -12   2  313.86   32.38
  -4 -12   3   42.74   12.09
  -4  12   3   63.01   15.57
  -4 -12   4  142.26   21.60
  -4  12   4  181.71   26.43
  -4 -12   5   26.09   10.30
  -4  12   5    4.89    6.05
  -4 -12   6  142.89   21.38
  -4  13   1  106.19   20.44
  -4  13   2   37.41   13.05
  -4 -13   3  130.18   21.96
  -4 -13   4   17.26    9.11
  -4 -13   5   67.34   15.63
  -3   0 -15   95.91   19.15
  -3   0 -14    3.00    6.02
  -3   0 -13  371.73   34.57
  -3   0 -12    0.74    4.15
  -3   0 -11  165.15   20.94
  -3   0 -10    4.66    6.10
  -3   0  -9  869.06   42.59
  -3   0  -8    2.45    4.44
  -3   0  -7  639.15   21.18
  -3   0  -6    4.16    3.40
  -3   0  -6    0.62    1.62
  -3   0  -5  210.28   11.31
  -3   0  -5  191.92   14.28
  -3   0  -4    4.81    3.70
  -3   0  -4    1.36    3.32
  -3   0  -4    2.59    2.88
  -3   0  -3 2032.81   33.54
  -3   0  -3 1958.66   43.52
  -3   0  -3 2163.85   36.92
  -3   0  -2    1.47    1.99
  -3   0  -2    0.74    1.53
  -3   0  -2    1.28    1.44
  -3   0  -2   -0.98    1.28
  -3   0  -1  948.20   18.13
  -3   0  -1 1003.75   21.23
  -3   0  -1  937.79   21.84
  -3   0  -1  977.33   25.93
  -3   0   0    0.03    1.18
  -3   0   0    2.48    1.83
  -3   0   0    1.57    1.34
  -3   0   1 1346.70   25.92
  -3   0   1 1402.38   28.56
  -3   0   1 1377.07   28.02
  -3   0   2    1.95    2.48
  -3   0   2    4.17    2.34
  -3   0   3 1650.98   36.33
  -3   0   3 1580.18   29.23
  -3   0   4   -1.89    1.99
  -3   0   5  164.68   13.27
  -3   0   5  131.87    8.73
  -3   0   6    6.12    5.43
  -3   0   6    2.73    2.28
  -3   0   6    1.22    2.53
  -3   0   7 2246.01   44.03
  -3   0   7 2169.19   54.70
  -3   0   8   -0.84    4.47
  -3   0   8    1.56    2.93
  -3   0   9 1002.82   42.59
  -3   0  10    0.83    4.08
  -3   0  11  602.79   36.53
  -3   0  12   -0.73    5.63
  -3   0  12    2.18    4.84
  -3   0  13  290.06   23.55
  -3   0  13  252.30   26.48
  -3   0  14    2.64    4.36
  -3   0  14    0.54    3.50
  -3   0  15  332.84   33.22
  -3   0  16   10.62   10.94
  -3   0  17  239.23   30.79
  -3  -1 -15    9.18    8.90
  -3   1 -15   10.34    6.13
  -3  -1 -14   36.35   13.38
  -3   1 -14   33.72   11.83
  -3   1 -13   30.90   10.66
  -3  -1 -13    5.44    8.08
  -3   1 -12  199.45   17.92
  -3   1 -12  225.28   25.31
  -3  -1 -12  191.36   23.67
  -3   1 -11   15.88    5.48
  -3   1 -11   26.43    9.90
  -3  -1 -11   14.09    8.09
  -3   1 -10   70.44   12.80
  -3  -1 -10   71.04   13.33
  -3   1  -9    0.25    1.81
  -3  -1  -9    2.59    5.45
  -3  -1  -8  520.05   23.63
  -3  -1  -8  582.19   33.75
  -3  -1  -7    7.61    3.33
  -3  -1  -7    9.88    4.73
  -3   1  -6  148.96    7.44
  -3  -1  -6  193.38   17.21
  -3  -1  -6  172.06   12.80
  -3  -1  -5   55.89    7.22
  -3  -1  -5   46.21    7.55
  -3   1  -5   49.23    4.33
  -3  -1  -5   38.79    7.44
  -3  -1  -4 1039.26   31.61
  -3   1  -4  966.13   18.57
  -3  -1  -4  973.18   27.88
  -3   1  -4 1040.49   33.67
  -3  -1  -3  645.70   22.81
  -3  -1  -3  642.29   22.09
  -3   1  -3  673.29   16.12
  -3   1  -3  651.36   13.54
  -3   1  -3  650.13   22.93
  -3   1  -3  670.10   18.17
  -3   1  -3  696.52   26.00
  -3  -1  -2 1521.81   31.51
  -3  -1  -2 1552.67   33.40
  -3   1  -2 1512.11   20.51
  -3   1  -2 1523.66   35.53
  -3   1  -2 1531.69   34.06
  -3   1  -2 1522.20   21.66
  -3   1  -2 1532.18   35.98
  -3  -1  -1 3637.01   49.65
  -3   1  -1 3552.76   34.52
  -3   1  -1 3617.50   52.00
  -3  -1  -1 3608.45   50.77
  -3   1  -1 3467.21   48.41
  -3  -1  -1 3567.39   47.27
  -3   1  -1 3422.95   50.06
  -3   1   0  183.52   11.30
  -3  -1   0  188.54   10.89
  -3   1   0  211.69    9.64
  -3   1   0  206.02   11.18
  -3   1   0  204.19   12.15
  -3  -1   0  188.06   10.24
  -3   1   1    3.40    2.47
  -3   1   1    1.57    1.15
  -3  -1   1    2.68    1.69
  -3   1   1    2.52    1.99
  -3   1   1    4.31    2.32
  -3  -1   1    4.53    2.95
  -3  -1   2  981.21   17.47
  -3   1   2  919.43   25.28
  -3   1   2  942.11   20.54
  -3  -1   2  986.60   26.70
  -3  -1   3  402.84   18.18
  -3   1   3  420.42   18.70
  -3   1   3  427.21   16.37
  -3  -1   4  703.08   25.64
  -3  -1   4  751.14   13.98
  -3  -1   4  742.81   17.53
  -3   1   4  735.23   24.24
  -3  -1   5  123.68   11.75
  -3  -1   5  129.99    7.25
  -3   1   5  114.36    9.61
  -3   1   5  120.99   11.36
  -3   1   6 1155.49   31.77
  -3  -1   6 1174.33   37.12
  -3   1   6 1291.23   39.06
  -3   1   7   59.42   10.70
  -3  -1   7    8.73    4.71
  -3   1   7   41.17    7.24
  -3  -1   8 1195.94   41.60
  -3  -1   8 1170.39   43.49
  -3   1   8 1240.34   44.42
  -3  -1   9   10.45    6.65
  -3   1   9   20.30    7.98
  -3  -1  10  167.05   18.56
  -3   1  10  160.47   18.09
  -3  -1  11    8.20    5.47
  -3   1  11    4.97    4.18
  -3   1  11    5.64    5.11
  -3   1  12  379.40   26.89
  -3  -1  12  357.71   30.10
  -3   1  12  357.73   30.04
  -3   1  13  171.16   21.88
  -3   1  13  163.45   18.71
  -3  -1  13  175.52   22.73
  -3  -1  14  143.84   20.91
  -3   1  14  123.88   19.85
  -3  -1  14  184.72   18.86
  -3   1  14  181.82   20.24
  -3  -1  15   23.90    9.44
  -3   1  15   23.74   10.22
  -3   1  15   14.39    7.26
  -3  -1  16  128.77   21.98
  -3   1  16  161.11   24.32
  -3  -1  17   11.66    7.66
  -3   1  17   18.99   11.54
  -3   2 -15  149.00   23.41
  -3   2 -14   40.05   12.59
  -3  -2 -14   26.85    9.60
  -3  -2 -13  209.63   25.91
  -3   2 -13  179.92   23.22
  -3  -2 -12    2.64    3.52
  -3   2 -12    5.54    6.62
  -3   2 -11  342.83   22.08
  -3  -2 -11  326.97   29.72
  -3   2 -10   43.88    7.69
  -3  -2 -10   63.75   12.73
  -3   2  -9  415.70   16.19
  -3   2  -9  426.04   22.95
  -3  -2  -9  415.66   30.38
  -3   2  -8    2.36    1.37
  -3   2  -8    7.54    4.34
  -3  -2  -8   -1.04    3.03
  -3   2  -7  588.74   15.07
  -3   2  -7  671.51   27.29
  -3  -2  -7  696.14   30.19
  -3  -2  -7  666.11   34.23
  -3   2  -6   30.88    2.90
  -3   2  -6   41.95    6.83
  -3  -2  -6   48.20    9.18
  -3  -2  -6   51.01    8.02
  -3   2  -5 1264.61   35.41
  -3  -2  -5 1280.68   37.78
  -3  -2  -5 1207.42   41.15
  -3  -2  -4   14.95    4.32
  -3  -2  -4   20.29    5.19
  -3   2  -4   25.98    5.17
  -3   2  -4   25.75    6.08
  -3  -2  -4   21.20    5.93
  -3   2  -3 1148.95   34.39
  -3  -2  -3 1113.49   33.12
  -3   2  -3 1162.42   36.60
  -3   2  -3 1103.57   31.64
  -3  -2  -3 1143.21   33.94
  -3  -2  -3 1125.30   33.36
  -3  -2  -2   22.70    4.77
  -3   2  -2   24.95    5.25
  -3   2  -2   25.40    4.95
  -3   2  -2   17.39    4.32
  -3  -2  -2   23.21    4.86
  -3  -2  -2   36.34    6.18
  -3   2  -1 1636.79   38.21
  -3  -2  -1 1649.47   38.54
  -3   2  -1 1543.91   37.58
  -3   2  -1 1612.53   36.76
  -3  -2  -1 1596.63   32.90
  -3  -2   0  203.54   12.73
  -3   2   0  190.77   12.92
  -3  -2   0  182.39    9.65
  -3  -2   0  210.16   13.49
  -3   2   1  756.29   14.95
  -3  -2   1  768.91   25.70
  -3   2   1  749.91   25.35
  -3  -2   1  718.43   23.87
  -3  -2   1  731.55   15.80
  -3  -2   2    2.05    1.12
  -3   2   2    1.16    1.59
  -3  -2   2    0.59    1.70
  -3  -2   3  905.99   28.32
  -3   2   3  932.68   25.29
  -3  -2   4  139.40   11.77
  -3   2   4  150.48   11.49
  -3  -2   5  922.62   17.01
  -3  -2   5  906.94   30.98
  -3   2   5  920.02   30.88
  -3   2   6   12.57    4.47
  -3  -2   6    6.11    3.01
  -3   2   6   11.70    3.93
  -3  -2   7 1386.98   43.00
  -3   2   7 1439.54   45.70
  -3   2   8  105.30   13.32
  -3  -2   8   91.61   11.93
  -3  -2   9  454.95   26.99
  -3   2   9  429.91   28.39
  -3   2   9  466.64   27.73
  -3  -2  10   11.44    5.44
  -3   2  10    5.84    3.46
  -3   2  10   13.84    6.34
  -3   2  11  234.58   21.39
  -3  -2  11  258.41   24.61
  -3   2  11  225.20   22.71
  -3  -2  12    7.46    6.70
  -3   2  12    4.20    6.27
  -3   2  12   -2.78    3.25
  -3   2  13  443.06   35.47
  -3   2  13  487.46   33.29
  -3  -2  13  501.22   37.80
  -3  -2  14   70.48   15.09
  -3   2  14   69.95   15.17
  -3   2  14   72.92   13.43
  -3   2  15  212.97   27.30
  -3  -2  15  187.57   25.26
  -3   2  15  197.25   23.01
  -3  -2  16    6.10    8.31
  -3   2  16   17.75   10.85
  -3  -2  17  130.84   23.03
  -3   2  17  135.66   24.13
  -3   3 -15   10.54    8.22
  -3  -3 -14  169.35   24.95
  -3   3 -14  201.57   26.44
  -3   3 -13    4.72    4.59
  -3  -3 -13   10.59    6.34
  -3  -3 -12   94.80   17.07
  -3  -3 -11   14.16    8.27
  -3   3 -11    5.94    2.55
  -3   3 -10  187.64   16.14
  -3  -3 -10  177.19   21.53
  -3   3  -9   15.19    4.98
  -3  -3  -9   16.87    6.73
  -3   3  -8  549.67   26.00
  -3  -3  -8  535.84   33.38
  -3   3  -7    2.08    3.19
  -3  -3  -7    2.97    4.47
  -3   3  -7    7.68    6.26
  -3  -3  -6  431.76   26.97
  -3   3  -6  423.85   27.96
  -3   3  -6  420.61   21.54
  -3   3  -5   53.67    7.64
  -3  -3  -5   52.18    8.88
  -3   3  -5   66.02   10.77
  -3   3  -4  707.41   32.29
  -3  -3  -4  666.75   29.41
  -3  -3  -3    7.04    4.19
  -3  -3  -3    8.35    4.03
  -3   3  -3    4.72    2.99
  -3   3  -3    8.01    2.24
  -3   3  -3    2.61    2.99
  -3  -3  -3    6.86    3.63
  -3  -3  -2 1049.58   34.94
  -3   3  -2 1029.49   33.52
  -3   3  -2 1017.40   35.23
  -3   3  -2  994.17   23.70
  -3  -3  -2 1013.00   31.00
  -3   3  -1   26.19    5.96
  -3   3  -1   23.09    4.53
  -3  -3  -1   30.16    5.90
  -3  -3  -1   33.40    6.52
  -3  -3   0 1077.74   34.10
  -3  -3   0 1088.99   22.37
  -3   3   0 1090.12   34.93
  -3  -3   0 1061.13   25.65
  -3  -3   1   33.83    6.49
  -3   3   1   30.40    6.60
  -3  -3   1   30.37    3.35
  -3  -3   1   26.13    5.60
  -3   3   2 1463.06   30.07
  -3  -3   2 1495.67   38.34
  -3  -3   2 1532.33   39.62
  -3   3   3  537.36   20.80
  -3  -3   3  515.50   22.91
  -3  -3   3  512.41   22.54
  -3   3   4  604.77   24.37
  -3  -3   4  556.14   24.30
  -3   3   5  175.99   14.45
  -3  -3   5  172.33   14.12
  -3   3   5  178.11   15.54
  -3   3   6 1264.19   41.34
  -3  -3   6 1275.71   40.01
  -3   3   6 1322.27   43.59
  -3   3   7  218.89   18.69
  -3  -3   7  221.32   17.56
  -3   3   7  191.46   17.41
  -3   3   8  842.80   38.62
  -3  -3   8  890.10   36.94
  -3   3   8  859.18   38.34
  -3   3   9    4.45    4.34
  -3   3   9   -1.35    3.60
  -3  -3   9    1.31    3.25
  -3   3  10  519.52   33.94
  -3  -3  10  574.15   31.66
  -3   3  10  516.46   32.14
  -3  -3  11    5.15    4.16
  -3   3  11   13.42    8.60
  -3   3  11    5.05    5.29
  -3   3  12  592.69   40.09
  -3   3  12  629.81   38.27
  -3  -3  12  644.91   41.56
  -3  -3  13   15.67    6.90
  -3   3  13    1.66    3.86
  -3   3  13   18.47    7.54
  -3  -3  14  199.48   25.05
  -3   3  14  190.56   25.27
  -3   3  14  169.05   21.20
  -3  -3  15   23.85   11.87
  -3   3  15   22.32   10.00
  -3   3  15   31.16   10.48
  -3   3  16  321.68   35.69
  -3  -3  16  290.31   33.30
  -3  -3  17   15.78   10.84
  -3   4 -14   11.84    8.69
  -3   4 -14    9.49    6.96
  -3  -4 -14   14.34    9.62
  -3   4 -13  230.01   30.04
  -3  -4 -13  236.11   28.78
  -3   4 -12    6.33    7.50
  -3  -4 -12   -0.66    3.62
  -3  -4 -11  171.98   22.79
  -3   4 -11  168.43   23.23
  -3   4 -10   30.50    9.78
  -3  -4 -10   26.53    9.09
  -3   4  -9  206.62   23.53
  -3  -4  -9  239.30   24.04
  -3  -4  -8   80.12   13.16
  -3   4  -8   60.71   12.68
  -3   4  -7  326.77   27.07
  -3  -4  -7  375.07   27.14
  -3   4  -6    3.45    4.72
  -3  -4  -6    6.11    4.55
  -3   4  -5  259.85   21.91
  -3  -4  -5  275.49   21.23
  -3   4  -4   18.92    2.98
  -3   4  -4   25.57    7.21
  -3  -4  -4   16.38    5.13
  -3   4  -3  863.62   36.50
  -3  -4  -3  825.18   32.08
  -3   4  -3  828.93   21.98
  -3   4  -2   13.61    5.44
  -3   4  -2    2.36    2.17
  -3  -4  -2    3.59    2.57
  -3   4  -1  540.27   27.69
  -3   4  -1  492.33   20.97
  -3   4   0   69.87   10.32
  -3  -4   0   68.25    7.01
  -3   4   0   70.22    8.64
  -3  -4   1 2842.70   59.94
  -3  -4   1 2969.64   42.97
  -3  -4   1 2874.33   57.55
  -3   4   1 2869.82   55.52
  -3   4   1 2928.86   64.69
  -3  -4   2  354.53   20.73
  -3  -4   2  349.67   20.33
  -3  -4   2  373.29   15.58
  -3   4   2  348.52   20.31
  -3   4   3  667.43   25.36
  -3  -4   3  675.87   28.20
  -3  -4   3  665.08   28.01
  -3   4   3  684.74   30.01
  -3  -4   4   40.49    7.38
  -3   4   4   26.85    6.14
  -3  -4   4   31.38    6.09
  -3   4   4   38.21    7.61
  -3   4   5  288.86   19.65
  -3  -4   5  326.63   19.46
  -3  -4   5  276.70   18.73
  -3   4   5  320.70   22.20
  -3   4   6  137.14   14.63
  -3  -4   6  113.31   11.70
  -3  -4   6  101.17   11.75
  -3   4   6  117.65   14.11
  -3   4   7  571.95   31.36
  -3  -4   7  591.84   26.24
  -3  -4   7  577.35   28.81
  -3   4   7  601.30   32.88
  -3  -4   8   10.97    4.65
  -3   4   8    5.09    4.36
  -3  -4   8    7.43    3.24
  -3   4   8   14.15    6.15
  -3   4   9  178.85   19.58
  -3  -4   9  186.66   17.99
  -3   4   9  219.11   21.41
  -3   4  10   48.58   11.07
  -3  -4  10   48.67    9.73
  -3   4  10   38.85    9.35
  -3   4  11  514.98   36.74
  -3  -4  11  580.98   33.65
  -3   4  11  532.96   35.55
  -3   4  12  288.40   28.64
  -3   4  12  302.83   27.71
  -3   4  13  510.83   40.09
  -3   4  13  553.65   38.63
  -3  -4  13  583.97   42.27
  -3  -4  14    7.81    7.48
  -3   4  14    9.44    7.40
  -3   4  14   19.67   11.06
  -3  -4  15  102.92   19.39
  -3   4  15  119.67   21.07
  -3   4  15  129.60   19.95
  -3   4  16   28.52   10.18
  -3  -4  16   24.33   10.49
  -3   4  16   46.67   14.74
  -3  -4  17  216.22   31.37
  -3   5 -13   22.22   10.67
  -3  -5 -13   19.36    9.99
  -3  -5 -12  217.48   27.09
  -3   5 -12  213.04   27.79
  -3   5 -11   19.42    9.37
  -3  -5 -11   56.74   15.16
  -3   5 -10  288.10   30.46
  -3  -5 -10  304.13   29.29
  -3  -5  -9   15.92    7.34
  -3   5  -9   22.06    9.29
  -3   5  -8  211.05   23.61
  -3  -5  -8  247.01   24.26
  -3   5  -7   11.55    6.81
  -3  -5  -7    6.24    6.92
  -3   5  -6  387.61   29.15
  -3  -5  -6  401.82   28.29
  -3   5  -5   21.43    3.27
  -3   5  -5   23.06    7.50
  -3  -5  -5   28.48    8.49
  -3   5  -4  337.23   14.75
  -3   5  -4  315.99   24.62
  -3  -5  -4  305.84   22.44
  -3   5  -3  129.65   15.66
  -3   5  -3  109.43    9.66
  -3   5  -2  527.63   30.45
  -3   5  -2  447.40   20.48
  -3  -5  -1   30.38    5.96
  -3   5  -1   19.33    6.40
  -3   5  -1   28.95    5.98
  -3   5   0  651.95   33.31
  -3  -5   0  725.13   25.95
  -3   5   0  749.00   29.61
  -3  -5   1  158.78   11.80
  -3   5   1  137.16   13.60
  -3   5   1  173.11   17.74
  -3  -5   1  151.05   14.41
  -3  -5   2 1730.07   48.25
  -3  -5   2 1787.00   39.58
  -3   5   2 1689.77   48.67
  -3  -5   3  252.16   18.46
  -3   5   3  246.39   19.51
  -3  -5   4  224.16   17.52
  -3   5   4  207.78   18.43
  -3  -5   5   18.02    2.16
  -3   5   5   21.96    7.03
  -3  -5   5   32.52    7.08
  -3   5   5   24.28    7.57
  -3   5   6  241.64   20.47
  -3  -5   6  220.60   18.11
  -3   5   6  235.11   21.09
  -3   5   7   15.73    6.61
  -3  -5   7    5.69    4.09
  -3   5   7   15.45    6.77
  -3   5   8  300.82   24.95
  -3  -5   8  314.70   22.68
  -3   5   8  275.93   24.40
  -3  -5   9   42.60    8.84
  -3   5   9   35.72    9.85
  -3   5   9   47.72   11.28
  -3   5  10   34.82    9.61
  -3  -5  10   38.28    9.01
  -3   5  10   49.53   11.65
  -3   5  11   85.88   15.84
  -3  -5  11  100.82   14.65
  -3   5  11   74.01   14.01
  -3   5  12  516.32   39.88
  -3  -5  12  545.73   34.41
  -3   5  12  546.95   39.14
  -3   5  13   45.71   13.76
  -3   5  13   64.33   14.18
  -3  -5  14   94.20   18.32
  -3   5  14   74.79   17.93
  -3   5  14   90.97   17.63
  -3   5  15   12.15    7.73
  -3  -5  15   13.00    9.92
  -3   5  15   12.29    9.21
  -3   5  16   64.54   15.49
  -3  -5  16   83.13   18.70
  -3   6 -12   18.12   10.09
  -3   6 -11  142.91   23.17
  -3   6 -10   20.83    9.33
  -3   6  -9  360.76   33.47
  -3   6  -8   -3.39    5.62
  -3   6  -7   90.58   15.93
  -3   6  -6   19.37    7.39
  -3   6  -5  182.51   11.44
  -3   6  -5  193.57   21.61
  -3   6  -4   83.21    8.78
  -3   6  -4   99.88   14.99
  -3   6  -3  226.92   22.20
  -3   6  -3  169.36   13.33
  -3   6  -2    7.54    3.33
  -3  -6  -2   13.82    5.16
  -3   6  -2   14.58    7.26
  -3   6  -1   76.12   10.30
  -3  -6  -1  101.99   11.62
  -3   6  -1  110.58   15.25
  -3  -6   0   96.31   10.85
  -3   6   0   72.16   12.46
  -3   6   0   76.70   10.63
  -3  -6   1 1243.46   37.06
  -3  -6   1 1140.25   42.55
  -3   6   1 1128.15   41.94
  -3  -6   2   32.58    7.20
  -3  -6   2   30.74    6.09
  -3   6   2   38.91    8.62
  -3  -6   3  541.12   28.93
  -3  -6   3  565.86   25.92
  -3   6   3  465.65   28.62
  -3  -6   4    3.66    3.63
  -3   6   4    1.58    2.87
  -3  -6   5  664.36   17.26
  -3  -6   5  681.76   32.45
  -3   6   5  611.31   34.91
  -3  -6   6   18.17    2.84
  -3  -6   6   13.96    4.77
  -3   6   6   13.80    6.94
  -3   6   7  333.58   26.62
  -3  -6   7  277.74   21.63
  -3   6   7  287.48   25.51
  -3   6   8   24.91    8.32
  -3  -6   8   25.50    7.14
  -3   6   8   22.13    7.88
  -3   6   9  352.37   29.62
  -3   6   9  395.03   31.90
  -3  -6   9  388.54   26.97
  -3  -6  10   36.93    9.35
  -3   6  10   35.73    9.80
  -3   6  10   46.23   12.11
  -3   6  11  500.95   38.73
  -3   6  11  561.31   40.10
  -3  -6  11  551.08   34.09
  -3   6  12   17.84    8.75
  -3  -6  12   39.34   10.07
  -3   6  12   19.85    8.30
  -3   6  13   89.14   18.64
  -3   6  13   98.08   17.72
  -3   6  14   44.59   14.21
  -3  -6  14   47.58   14.53
  -3   6  14   26.79   10.63
  -3  -6  15   96.56   20.31
  -3   6  15  100.70   20.36
  -3   6  15  112.95   22.13
  -3  -6  16    0.25    4.11
  -3   6  16   14.59    9.11
  -3   7 -12  135.21   24.23
  -3   7 -11   47.91   14.95
  -3   7 -10  340.98   35.03
  -3   7  -9   51.57   14.45
  -3   7  -8  155.14   22.47
  -3   7  -7   40.29   11.72
  -3   7  -6  653.15   42.85
  -3   7  -5   17.88    4.88
  -3   7  -5   23.75    8.13
  -3   7  -4  615.05   26.74
  -3   7  -4  621.23   40.13
  -3   7  -3  146.92   13.89
  -3   7  -3  162.72   20.30
  -3   7  -2  207.67   22.07
  -3   7  -2  238.30   18.57
  -3   7  -1   72.46   10.98
  -3   7  -1   76.79   13.78
  -3   7   0  866.73   45.23
  -3   7   0  936.67   39.54
  -3  -7   1  103.30   13.93
  -3   7   1  140.81   16.13
  -3  -7   2  808.01   38.15
  -3   7   2  775.88   38.67
  -3  -7   3    3.51    3.78
  -3   7   3    3.70    3.69
  -3  -7   4  498.13   29.62
  -3   7   4  527.51   33.49
  -3  -7   5   20.26    3.76
  -3  -7   5   31.09    7.74
  -3   7   5   15.68    6.94
  -3  -7   6  457.01   28.92
  -3   7   6  439.83   32.72
  -3  -7   6  491.68   16.10
  -3  -7   7   48.29    9.57
  -3   7   7   59.37   13.03
  -3  -7   8  390.31   27.26
  -3   7   8  402.95   32.87
  -3   7   9   54.19   12.21
  -3  -7   9   48.46   10.45
  -3   7   9   57.47   14.01
  -3   7  10  268.17   28.77
  -3  -7  10  388.63   28.68
  -3   7  10  360.68   33.16
  -3   7  11   45.00   12.31
  -3   7  11   51.48   14.10
  -3  -7  11   48.35   10.65
  -3   7  12  308.57   33.36
  -3   7  12  326.55   33.37
  -3   7  13   23.08   10.46
  -3   7  13   28.69   11.85
  -3   7  14  176.72   26.32
  -3   7  14  221.75   30.71
  -3  -7  15   15.53    9.52
  -3   7  15    8.29    8.89
  -3   7  16  195.00   29.27
  -3   8 -11   70.13   18.20
  -3   8 -10   49.04   15.13
  -3   8  -9   94.72   18.74
  -3   8  -8   18.04    9.61
  -3   8  -7  113.89   20.15
  -3   8  -6  107.50   19.44
  -3   8  -5  541.80   25.90
  -3   8  -5  534.87   40.35
  -3   8  -4  140.12   13.97
  -3   8  -4  122.89   19.13
  -3   8  -3  567.07   29.68
  -3   8  -3  651.65   42.63
  -3   8  -2   96.61   12.87
  -3   8  -2  106.39   17.39
  -3   8  -1  316.79   29.74
  -3   8  -1  313.83   23.91
  -3   8   0   76.15   15.72
  -3   8   0   51.77   10.50
  -3  -8   1  383.59   28.33
  -3   8   1  396.70   28.83
  -3   8   2   22.07    6.93
  -3  -8   2   23.82    7.43
  -3  -8   3  360.61   26.80
  -3   8   3  362.82   28.91
  -3   8   4   15.98    6.58
  -3  -8   4   48.35   10.28
  -3  -8   5  286.69   15.36
  -3  -8   5  336.41   25.87
  -3   8   5  302.69   27.81
  -3   8   6  304.49   28.95
  -3  -8   6  270.16   23.13
  -3  -8   7  356.15   26.61
  -3   8   7  340.65   31.11
  -3   8   8   33.19   10.81
  -3  -8   8   29.93    8.66
  -3   8   9   97.40   18.37
  -3  -8   9  111.30   15.68
  -3   8  10   94.68   17.93
  -3  -8  10   92.74   14.59
  -3   8  11  291.72   32.06
  -3   8  12   50.88   14.72
  -3   8  13  204.38   28.70
  -3   8  14   -4.76    7.14
  -3   9  -9    3.78    6.29
  -3   9  -8  195.11   28.07
  -3   9  -7    8.61    7.44
  -3   9  -6   59.72   14.53
  -3   9  -5   91.81   18.31
  -3   9  -4  325.61   23.54
  -3   9  -4  326.82   32.94
  -3   9  -3   13.10    5.19
  -3   9  -3   18.00    8.09
  -3   9  -2  249.82   22.21
  -3   9  -2  268.04   29.56
  -3   9  -1   15.13    8.98
  -3   9  -1   11.51    6.22
  -3   9   0  515.54   33.82
  -3   9   1   92.02   15.23
  -3  -9   1   88.15   14.59
  -3   9   2  316.66   27.95
  -3  -9   2  293.87   25.84
  -3   9   3   11.57    6.73
  -3  -9   3    5.46    4.86
  -3   9   4  118.99   18.05
  -3  -9   4   84.90   13.88
  -3   9   5   34.71   11.95
  -3  -9   5   34.53    8.91
  -3  -9   6  355.17   27.92
  -3   9   6  369.88   33.49
  -3   9   7   10.17    6.24
  -3  -9   7   23.64    7.69
  -3   9   8  121.65   20.15
  -3  -9   8  130.48   17.44
  -3   9   9   20.88   10.55
  -3  -9   9   13.18    6.38
  -3   9  10  327.69   34.80
  -3   9  11   32.92   11.97
  -3   9  12  168.25   27.00
  -3  10  -8    5.83    7.73
  -3  10  -7  206.95   29.48
  -3  10  -6   23.60   11.35
  -3  10  -5   95.86   19.45
  -3  10  -4   55.27   15.16
  -3  10  -3  138.06   17.42
  -3  10  -3  125.18   21.79
  -3  10  -2   62.69   15.53
  -3  10  -2   65.96   12.68
  -3  10  -1  193.80   21.92
  -3 -10   0   99.12   16.31
  -3  10   0   61.25   12.96
  -3 -10   1   78.79   14.54
  -3  10   1  106.53   16.91
  -3 -10   2    7.91    6.34
  -3  10   2   15.48    6.80
  -3 -10   3  321.22   28.24
  -3  10   3  265.59   28.09
  -3  10   4   52.44   13.58
  -3 -10   4   53.80   11.73
  -3 -10   5  264.70   25.38
  -3  10   5  207.58   26.39
  -3  10   6   24.22   10.65
  -3 -10   6   22.51    7.51
  -3 -10   7  406.60   31.56
  -3  10   7  405.57   38.06
  -3  10   8   18.95   10.22
  -3 -10   8   44.75   10.96
  -3  10   9  230.42   29.92
  -3  10  10   63.14   16.34
  -3  11  -6  136.40   24.68
  -3  11  -5  126.76   24.41
  -3  11  -4  158.77   25.91
  -3  11  -3   69.93   17.03
  -3  11  -2  126.02   18.20
  -3  11  -2  104.15   21.24
  -3  11  -1   30.75    9.57
  -3 -11   0  182.24   23.74
  -3  11   0  170.78   22.35
  -3 -11   1  207.11   24.45
  -3  11   1  168.83   22.90
  -3 -11   2   89.42   16.35
  -3  11   2   61.01   14.86
  -3 -11   3   18.86    7.61
  -3  11   3    9.95    7.17
  -3 -11   4  203.56   23.87
  -3  11   4  251.20   29.36
  -3 -11   5   20.19    7.92
  -3  11   5   21.00   10.36
  -3 -11   6  277.33   27.38
  -3  11   6  296.65   33.73
  -3  11   7   27.58   12.06
  -3 -11   7   29.67    9.51
  -3  11   8  120.21   22.61
  -3  12  -3  212.76   31.27
  -3  12  -1  131.87   20.48
  -3 -12  -1  138.58   21.46
  -3  12   0   53.22   13.78
  -3 -12   0   64.77   15.17
  -3 -12   1   82.35   16.18
  -3  12   1   72.49   16.11
  -3  12   2  109.77   20.37
  -3 -12   2  129.82   20.40
  -3 -12   3   86.74   16.74
  -3  12   3   74.95   17.45
  -3 -12   4   67.39   14.67
  -3  12   4   51.12   13.84
  -3 -12   5  162.79   22.09
  -3  12   5  176.58   26.79
  -3  12   6   46.02   14.30
  -3  13   0  126.10   21.57
  -3  13   1    6.51    6.85
  -3 -13   1   28.02    9.99
  -3 -13   2  467.83   40.60
  -3  13   2  206.34   28.89
  -3 -13   3   26.10    9.61
  -3 -13   4  121.54   20.34
  -2   0 -16  210.51   28.02
  -2   0 -15   -1.92    6.20
  -2   0 -14  462.19   38.17
  -2   0 -13   11.52    6.71
  -2   0 -12  107.09   16.98
  -2   0 -11   -2.79    2.71
  -2   0 -10  447.80   31.20
  -2   0  -9   -2.33    3.08
  -2   0  -8  138.91   15.50
  -2   0  -7   -2.06    2.46
  -2   0  -6 1973.29   34.02
  -2   0  -6 2051.56   49.39
  -2   0  -5    7.20    3.81
  -2   0  -5    7.72    2.91
  -2   0  -4 2322.03   32.27
  -2   0  -4 2548.65   44.27
  -2   0  -3   -1.88    1.66
  -2   0  -3    0.81    1.54
  -2   0  -2 1369.70   24.06
  -2   0  -2 1347.25   22.37
  -2   0  -2 1384.11   29.53
  -2   0  -1    5.05    2.10
  -2   0  -1    1.80    1.27
  -2   0  -1    0.70    0.95
  -2   0   0 1550.32   22.41
  -2   0   0 1545.73   19.36
  -2   0   0 1544.75   24.24
  -2   0   1    1.00    1.15
  -2   0   1    0.73    1.18
  -2   0   1    0.11    1.03
  -2   0   2 1904.25   31.73
  -2   0   2 1757.17   25.14
  -2   0   3    3.52    2.50
  -2   0   3    4.68    1.81
  -2   0   4  655.21   22.56
  -2   0   4  715.34   18.18
  -2   0   5    1.68    2.76
  -2   0   5    2.50    1.83
  -2   0   6 1668.53   36.22
  -2   0   6 1668.59   43.78
  -2   0   7    5.25    4.70
  -2   0   8   40.57    8.22
  -2   0   9    5.90    5.26
  -2   0  10  592.24   28.11
  -2   0  10  579.61   33.71
  -2   0  11   -4.02    3.89
  -2   0  11    0.68    2.70
  -2   0  12  696.95   33.37
  -2   0  12  681.92   41.29
  -2   0  13    3.55    5.14
  -2   0  13    4.36    4.30
  -2   0  14  363.54   32.96
  -2   0  15   15.17   10.16
  -2   0  16  206.62   27.53
  -2   0  17   12.93    7.79
  -2   1 -16   31.84   12.28
  -2  -1 -15  213.76   27.59
  -2   1 -15  193.89   25.70
  -2   1 -14   16.76    7.88
  -2  -1 -14   15.66    7.75
  -2   1 -13  204.20   24.25
  -2  -1 -13  208.94   24.80
  -2   1 -12    6.91    3.49
  -2   1 -12   15.79    7.78
  -2  -1 -12   12.48    5.23
  -2   1 -11  153.32   19.01
  -2  -1 -11  108.05   16.43
  -2   1 -10   21.02    5.59
  -2   1 -10   37.08    9.52
  -2  -1 -10   38.13    9.41
  -2   1  -9  480.23   22.76
  -2  -1  -9  481.67   30.84
  -2   1  -8    9.42    3.68
  -2  -1  -8   13.47    6.57
  -2  -1  -7  429.11   20.34
  -2  -1  -7  406.57   25.42
  -2   1  -7  430.50   18.15
  -2  -1  -6  186.58   16.23
  -2  -1  -6  218.59   13.93
  -2  -1  -6  184.11   15.41
  -2  -1  -5 1590.70   43.10
  -2  -1  -5 1646.74   36.06
  -2   1  -5 1679.22   41.70
  -2  -1  -5 1678.57   42.58
  -2  -1  -4   53.97    7.32
  -2   1  -4   60.30    7.59
  -2  -1  -4   57.33    7.63
  -2  -1  -4   65.66    6.99
  -2  -1  -3 1196.13   29.58
  -2   1  -3 1159.85   26.24
  -2  -1  -3 1136.59   30.53
  -2  -1  -3 1134.64   26.81
  -2   1  -3 1153.06   29.83
  -2  -1  -2   72.19    6.80
  -2  -1  -2   66.40    6.32
  -2   1  -2   64.30    6.08
  -2   1  -2   64.73    6.59
  -2   1  -1 1778.88   31.46
  -2  -1  -1 1785.80   31.06
  -2   1  -1 1761.50   31.35
  -2   1  -1 1850.60   30.81
  -2   1   0  132.37    8.30
  -2  -1   0  151.24    8.56
  -2   1   0  163.96    8.87
  -2   1   0  159.71    9.00
  -2   1   0  128.54    6.30
  -2  -1   0  135.83    8.48
  -2  -1   1 2707.14   36.16
  -2   1   1 2782.50   33.92
  -2  -1   1 2749.51   24.85
  -2   1   1 2804.38   25.93
  -2  -1   2 1749.25   30.90
  -2   1   2 1759.08   27.05
  -2  -1   3  693.37   21.31
  -2  -1   3  721.82   12.98
  -2   1   3  717.22   20.82
  -2   1   4    5.49    2.95
  -2  -1   4    0.78    1.91
  -2   1   4    3.64    3.09
  -2  -1   5 1113.90   31.54
  -2   1   5 1110.50   29.15
  -2   1   5 1153.10   33.34
  -2   1   6   38.33    6.78
  -2  -1   6   36.20    6.50
  -2   1   6   48.91    6.83
  -2   1   7 1054.39   33.61
  -2  -1   7 1019.67   37.56
  -2   1   7  948.88   36.28
  -2  -1   8    3.66    2.78
  -2   1   8   13.59    6.28
  -2   1   9  409.33   23.64
  -2  -1   9  390.46   26.60
  -2   1   9  392.69   26.54
  -2  -1  10    6.69    5.09
  -2   1  10   10.61    8.06
  -2   1  10   -2.61    4.16
  -2   1  11  483.42   28.23
  -2  -1  11  505.97   33.71
  -2   1  11  457.70   32.27
  -2  -1  12  133.97   18.23
  -2   1  12  126.24   18.36
  -2  -1  12  112.32   13.04
  -2   1  12  150.21   16.92
  -2  -1  13  435.64   25.84
  -2   1  13  484.28   30.45
  -2  -1  13  414.89   33.91
  -2   1  13  471.02   36.57
  -2  -1  14    0.88    5.94
  -2   1  14   13.79    8.10
  -2   1  14    7.93    5.32
  -2  -1  15   59.46   14.52
  -2   1  15   56.92   13.90
  -2  -1  16   19.36   11.29
  -2   1  16   25.05   11.80
  -2  -1  17  160.59   25.43
  -2   1  17  138.15   23.81
  -2   2 -16   49.16   14.00
  -2   2 -15    8.01    7.85
  -2  -2 -15   15.51    9.72
  -2   2 -14  123.09   19.62
  -2  -2 -14   77.50   16.30
  -2   2 -13   15.38    7.18
  -2  -2 -13   22.69    9.06
  -2   2 -12   95.06   16.16
  -2  -2 -12   78.87   14.77
  -2   2 -11   10.98    4.39
  -2   2 -11    8.58    5.15
  -2  -2 -11   -3.44    4.56
  -2   2 -10  291.16   16.28
  -2   2 -10  289.33   17.35
  -2  -2 -10  308.57   26.60
  -2   2  -9   11.59    3.90
  -2   2  -9   17.06    4.06
  -2  -2  -9   11.45    6.24
  -2   2  -8  495.37   17.89
  -2   2  -8  481.45   20.91
  -2  -2  -8  490.42   29.99
  -2   2  -7  145.98    8.63
  -2   2  -7  124.25   10.44
  -2  -2  -7  135.46   13.04
  -2  -2  -7  160.91   16.56
  -2   2  -6  427.07   12.85
  -2   2  -6  460.59   19.30
  -2  -2  -6  486.99   23.36
  -2  -2  -6  477.40   26.02
  -2  -2  -5  192.67   15.46
  -2   2  -5  157.34    6.16
  -2   2  -5  195.68   12.32
  -2  -2  -5  161.49   14.45
  -2  -2  -5  204.58   14.61
  -2   2  -5  198.57   14.59
  -2  -2  -4 1456.53   39.30
  -2   2  -4 1532.93   32.98
  -2  -2  -4 1447.20   39.33
  -2  -2  -4 1517.68   37.63
  -2   2  -4 1496.79   37.30
  -2  -2  -3    3.73    2.73
  -2   2  -3   -0.80    1.40
  -2   2  -3    2.40    1.81
  -2  -2  -3    1.48    2.62
  -2   2  -3   -0.43    2.21
  -2  -2  -3    0.60    2.13
  -2   2  -2  411.49   17.53
  -2  -2  -2  395.33   17.57
  -2   2  -2  396.75   18.78
  -2   2  -2  386.03   10.77
  -2   2  -2  383.78   15.92
  -2  -2  -2  378.11   16.90
  -2  -2  -2  410.95   18.19
  -2  -2  -1  829.62   24.89
  -2   2  -1  781.75   23.34
  -2   2  -1  763.92   24.40
  -2  -2  -1  781.33   20.95
  -2  -2   0  310.04   14.83
  -2   2   0  312.93   15.15
  -2  -2   0  311.00   11.17
  -2   2   1    6.84    1.73
  -2  -2   1    9.69    3.10
  -2  -2   1   10.26    3.16
  -2   2   1    6.01    2.78
  -2  -2   1    8.55    1.58
  -2   2   2 1353.78   26.80
  -2  -2   2 1374.36   29.78
  -2  -2   2 1358.57   30.18
  -2  -2   3   46.19    6.26
  -2   2   3   39.60    5.54
  -2   2   4  256.77   15.18
  -2  -2   4  265.37   14.56
  -2   2   5   49.73    7.36
  -2   2   5   51.05    8.47
  -2  -2   5   43.30    6.49
  -2   2   5   46.90    6.80
  -2  -2   6 1293.48   37.15
  -2   2   6 1423.38   41.06
  -2   2   6 1418.02   39.18
  -2   2   6 1289.53   40.18
  -2  -2   7  181.30   14.70
  -2   2   7  163.33   14.94
  -2   2   7  161.30   15.58
  -2  -2   8  724.09   30.79
  -2   2   8  708.26   31.96
  -2   2   8  725.33   34.85
  -2  -2   9   -0.11    2.89
  -2   2   9    3.36    5.46
  -2   2   9    2.80    5.17
  -2   2  10  695.51   38.21
  -2   2  10  667.49   34.02
  -2  -2  10  655.13   36.68
  -2  -2  11   23.66    8.33
  -2   2  11   36.93   10.14
  -2   2  11   13.32    5.41
  -2   2  12  372.40   31.11
  -2   2  12  427.96   29.49
  -2  -2  12  387.53   31.61
  -2  -2  13   14.31    6.85
  -2   2  13   17.87    8.35
  -2   2  13   21.12    7.41
  -2  -2  14  150.10   21.84
  -2   2  14  119.82   19.57
  -2   2  14  138.94   18.28
  -2  -2  15   13.51    8.75
  -2   2  15   21.06    8.95
  -2   2  16  241.73   30.52
  -2  -2  16  184.45   26.02
  -2  -2  17   17.19    9.51
  -2   2  17   34.93   12.33
  -2   3 -16    7.49    7.30
  -2   3 -15  172.89   24.44
  -2  -3 -15  179.27   26.27
  -2   3 -14    6.25    7.41
  -2  -3 -14    5.43    5.39
  -2  -3 -13  229.42   27.03
  -2   3 -13  262.24   27.18
  -2  -3 -12   37.63   10.96
  -2  -3 -11  334.70   29.48
  -2   3 -10    4.99    2.48
  -2  -3 -10   12.14    6.27
  -2   3  -9  446.31   20.90
  -2  -3  -9  467.20   31.28
  -2   3  -9  455.57   15.02
  -2   3  -8   45.29    4.20
  -2   3  -8   50.76    7.18
  -2  -3  -8   46.09    9.74
  -2   3  -7  364.03    9.99
  -2   3  -7  400.39   18.94
  -2  -3  -7  353.08   24.74
  -2  -3  -6   57.71   10.08
  -2   3  -6   49.57    9.02
  -2   3  -5 1555.84   42.03
  -2   3  -5 1551.96   48.27
  -2  -3  -5 1557.06   45.77
  -2  -3  -5 1549.81   44.68
  -2  -3  -4   52.16    8.43
  -2   3  -4   42.28    6.69
  -2   3  -4   38.69    8.01
  -2  -3  -4   45.29    7.68
  -2  -3  -3 1502.91   41.02
  -2   3  -3 1573.97   38.80
  -2   3  -3 1501.96   42.55
  -2  -3  -3 1497.69   39.06
  -2  -3  -3 1580.23   41.97
  -2   3  -3 1503.60   22.85
  -2  -3  -2   41.66    6.60
  -2  -3  -2   40.68    6.78
  -2   3  -2   67.48    9.36
  -2   3  -2   50.51    5.05
  -2  -3  -2   54.35    7.11
  -2  -3  -1  471.49   21.48
  -2   3  -1  424.57   20.77
  -2   3  -1  436.44   16.50
  -2  -3  -1  455.32   18.05
  -2  -3   0  309.61   17.17
  -2  -3   0  295.24   12.78
  -2   3   0  320.74   18.17
  -2   3   0  338.17   15.47
  -2  -3   1 2204.13   44.16
  -2  -3   1 2119.79   41.54
  -2   3   1 2200.95   47.88
  -2  -3   1 2183.28   32.84
  -2   3   1 2119.43   41.60
  -2   3   2  782.65   23.08
  -2  -3   2  815.23   26.31
  -2  -3   2  817.24   25.79
  -2  -3   2  823.03   21.53
  -2   3   2  822.78   27.48
  -2   3   3  608.80   22.87
  -2  -3   3  559.77   10.71
  -2  -3   3  588.60   22.02
  -2  -3   3  570.74   21.81
  -2   3   3  593.16   24.98
  -2  -3   4   93.07    8.85
  -2   3   4   79.10    9.16
  -2  -3   4   81.27    8.65
  -2   3   4   96.45   10.61
  -2   3   5  861.95   32.13
  -2  -3   5  806.48   27.83
  -2   3   5  820.97   32.25
  -2   3   5  859.92   32.22
  -2   3   6  156.14   14.92
  -2   3   6  179.83   15.89
  -2  -3   6  198.74   14.73
  -2   3   7 1004.57   39.80
  -2   3   7 1025.19   39.50
  -2  -3   7  989.80   34.81
  -2   3   8    2.17    3.77
  -2  -3   8    1.65    2.05
  -2   3   8    2.83    3.01
  -2   3   9  612.98   35.18
  -2  -3   9  619.27   29.93
  -2   3   9  635.57   33.69
  -2   3  10   89.70   14.30
  -2   3  10  106.90   14.42
  -2   3  11 1036.00   50.48
  -2   3  11 1024.02   46.00
  -2  -3  11 1073.62   50.10
  -2  -3  12   24.33    8.82
  -2   3  12   25.81    9.51
  -2   3  12   28.22    9.46
  -2   3  13  329.11   31.75
  -2   3  13  398.11   30.80
  -2  -3  13  397.97   33.36
  -2   3  14    6.84    5.53
  -2  -3  14   21.48    9.95
  -2   3  14   14.94    6.54
  -2   3  15  181.45   25.91
  -2   3  15  194.71   22.92
  -2  -3  15  207.03   26.87
  -2  -3  16   14.76    8.99
  -2   3  16    2.49    3.87
  -2  -3  17  126.86   23.19
  -2   4 -15   16.62    9.94
  -2   4 -14  168.59   23.06
  -2   4 -14  154.65   24.62
  -2  -4 -14  160.39   24.23
  -2   4 -13   72.84   16.86
  -2  -4 -13   81.03   17.18
  -2   4 -12  132.56   22.21
  -2  -4 -12   71.30   15.19
  -2   4 -11   36.11   11.84
  -2  -4 -11   26.31    8.90
  -2   4 -10  591.32   39.95
  -2  -4 -10  598.68   38.94
  -2   4  -9   11.73    5.98
  -2  -4  -9   17.36    7.04
  -2   4  -8  234.09   23.04
  -2  -4  -8  258.97   23.67
  -2   4  -7   14.65    5.95
  -2  -4  -7    5.91    3.90
  -2   4  -6  161.44   17.27
  -2  -4  -6  174.73   17.16
  -2   4  -5   23.24    7.08
  -2  -4  -5    9.97    4.84
  -2   4  -4  744.40   18.20
  -2   4  -4  721.46   29.20
  -2   4  -4  780.15   34.66
  -2  -4  -4  699.68   30.62
  -2   4  -3   29.26    4.27
  -2   4  -3   27.74    7.05
  -2  -4  -3   38.68    7.17
  -2   4  -2  412.38   23.78
  -2   4  -2  441.24   17.53
  -2  -4  -2  457.96   24.17
  -2  -4  -1   40.96    7.21
  -2  -4  -1   59.22    7.99
  -2   4  -1   47.68    8.13
  -2   4  -1   53.14    6.83
  -2   4   0 2117.15   52.35
  -2  -4   0 2051.18   40.00
  -2   4   0 2031.89   43.39
  -2  -4   0 2092.51   48.77
  -2  -4   1  429.25   21.77
  -2   4   1  471.34   25.25
  -2  -4   1  454.32   18.43
  -2   4   1  418.55   20.98
  -2  -4   2  416.99   21.17
  -2  -4   2  475.15   19.29
  -2   4   2  470.09   23.02
  -2  -4   2  401.89   20.01
  -2  -4   3  331.99   18.44
  -2  -4   3  349.78   18.63
  -2   4   3  350.39   20.73
  -2  -4   4 1473.97   21.96
  -2   4   4 1551.60   42.73
  -2  -4   4 1516.77   38.97
  -2  -4   4 1451.25   38.08
  -2   4   4 1489.60   45.29
  -2  -4   5    3.14    1.45
  -2   4   5   10.88    5.46
  -2  -4   5    4.81    3.16
  -2   4   5    3.26    4.67
  -2  -4   5    4.06    2.78
  -2   4   6  423.00   25.79
  -2  -4   6  405.81   19.68
  -2  -4   6  435.46   22.57
  -2   4   6  436.44   26.48
  -2  -4   7   92.19    9.49
  -2   4   7   90.70   12.84
  -2   4   7   86.19   12.67
  -2  -4   7   96.43   10.98
  -2   4   8  303.40   24.07
  -2  -4   8  341.40   21.84
  -2   4   8  340.12   25.17
  -2  -4   8  298.45   16.84
  -2  -4   9   13.43    4.48
  -2   4   9    5.55    5.68
  -2  -4   9    4.45    4.12
  -2   4   9    8.76    5.86
  -2   4  10  347.43   28.86
  -2  -4  10  364.49   19.01
  -2  -4  10  345.36   23.80
  -2   4  10  374.66   28.41
  -2   4  11    5.17    5.95
  -2   4  11   12.26    6.48
  -2  -4  12   96.47   16.71
  -2   4  12  125.69   19.59
  -2   4  12  116.15   17.20
  -2  -4  13   19.06    8.09
  -2   4  13   17.76    9.53
  -2   4  13   20.12    7.75
  -2   4  14  306.64   33.20
  -2   4  14  258.98   27.19
  -2  -4  14  303.93   31.52
  -2   4  15   81.88   16.12
  -2  -4  15   76.84   17.61
  -2   4  15   55.41   14.91
  -2   4  16  244.78   32.17
  -2  -4  16  196.53   27.83
  -2  -4  17   22.03    9.30
  -2   5 -15  141.31   22.76
  -2   5 -14   24.83   11.80
  -2  -5 -14   28.09   12.21
  -2   5 -13   69.84   16.50
  -2  -5 -13   91.00   18.11
  -2   5 -12    6.80    5.67
  -2  -5 -12    9.59    7.84
  -2   5 -11  383.58   34.94
  -2  -5 -11  391.08   33.69
  -2   5 -10    0.74    4.07
  -2  -5 -10    1.72    5.69
  -2   5  -9  420.98   33.59
  -2  -5  -9  547.80   36.65
  -2   5  -8   60.33   12.19
  -2  -5  -8   82.66   13.68
  -2   5  -7  161.54   19.41
  -2  -5  -7  195.57   19.98
  -2   5  -6    3.38    4.05
  -2  -5  -6   13.85    6.29
  -2   5  -5  142.45    8.89
  -2   5  -5  106.27   14.48
  -2   5  -4   26.60    4.71
  -2   5  -4   19.59    6.67
  -2   5  -3  404.18   26.03
  -2   5  -3  385.10   17.85
  -2   5  -2   39.63    6.28
  -2  -5  -2   44.74    7.88
  -2   5  -2   40.05    8.57
  -2  -5  -1 1110.37   35.39
  -2   5  -1 1090.44   41.57
  -2   5  -1 1060.80   33.34
  -2   5   0   23.23    5.79
  -2   5   0   21.24    6.18
  -2  -5   0   13.98    4.32
  -2  -5   1 1059.38   32.27
  -2   5   1  962.29   35.20
  -2  -5   2  164.49   13.97
  -2  -5   2  158.11   12.70
  -2   5   2  167.28   15.35
  -2  -5   3  946.28   34.46
  -2  -5   3 1014.21   33.28
  -2   5   3  987.80   38.12
  -2  -5   3  969.57   33.72
  -2  -5   4    5.12    3.99
  -2  -5   4    2.71    2.03
  -2  -5   4   -0.01    1.78
  -2   5   4    1.70    2.90
  -2   5   5  966.23   38.91
  -2  -5   5 1056.76   35.37
  -2  -5   5 1024.34   35.15
  -2   5   5  978.73   41.17
  -2  -5   5  997.34   21.70
  -2   5   6  136.44   15.76
  -2  -5   6  139.46   12.76
  -2  -5   6  147.22   13.82
  -2   5   6  146.98   16.35
  -2   5   7  463.37   30.14
  -2  -5   7  485.78   23.40
  -2  -5   7  449.38   24.70
  -2   5   7  495.37   31.36
  -2  -5   8    7.86    3.58
  -2  -5   8   11.79    5.47
  -2  -5   8    7.23    1.32
  -2   5   8    5.31    4.57
  -2   5   8    8.34    4.91
  -2   5   9  247.16   24.58
  -2  -5   9  257.84   16.81
  -2  -5   9  285.00   21.32
  -2   5   9  296.33   25.75
  -2   5  10   53.59   12.51
  -2  -5  10   44.91    9.19
  -2   5  10   32.91    9.50
  -2   5  11  144.72   21.02
  -2  -5  11  142.46   16.14
  -2   5  11  169.98   21.43
  -2   5  12   71.80   14.56
  -2   5  12   64.07   15.10
  -2   5  13   27.28    9.35
  -2  -5  13   45.14   11.80
  -2   5  13   35.50   11.13
  -2   5  14    5.93    3.72
  -2  -5  14    0.17    4.51
  -2   5  14    0.44    3.75
  -2   5  15  358.04   37.95
  -2   5  15  388.26   36.27
  -2  -5  15  284.43   33.01
  -2  -5  16    9.84    7.62
  -2  -5  17  169.79   27.52
  -2   6 -15   13.90    6.10
  -2   6 -13   28.42   13.93
  -2   6 -12  141.04   22.69
  -2   6 -11    1.55    3.84
  -2   6 -10  386.75   34.89
  -2   6  -9   21.77    8.87
  -2   6  -8  358.37   31.14
  -2   6  -7   11.93    6.96
  -2   6  -6  225.60   22.95
  -2   6  -5   75.02    8.02
  -2   6  -5   72.58   12.79
  -2   6  -4  307.45   17.11
  -2   6  -4  319.58   25.99
  -2   6  -3  211.14   15.09
  -2   6  -3  201.17   20.20
  -2   6  -2  107.06   14.74
  -2   6  -2  116.58   12.06
  -2   6  -1   31.20    6.76
  -2   6  -1   30.41    8.87
  -2  -6  -1   29.23    7.09
  -2   6   0 1144.42   46.70
  -2  -6   0 1229.52   39.58
  -2   6   0 1235.04   41.65
  -2   6   1   66.82   10.27
  -2  -6   1   54.75    8.37
  -2   6   2  340.19   23.45
  -2  -6   2  317.76   21.05
  -2  -6   2  337.53   20.78
  -2  -6   3   -0.12    2.63
  -2   6   3   13.01    6.43
  -2  -6   4  548.44   20.08
  -2   6   4  627.95   33.81
  -2  -6   4  567.00   27.87
  -2  -6   5    3.53    2.25
  -2  -6   5    3.47    3.42
  -2   6   5   10.42    6.52
  -2  -6   6  896.61   35.48
  -2   6   6  837.34   41.87
  -2  -6   6  888.74   23.57
  -2   6   7   32.01    9.35
  -2  -6   7   41.10    7.96
  -2   6   7   39.52   10.21
  -2   6   8  191.52   21.69
  -2  -6   8  196.70   10.96
  -2   6   8  217.78   22.92
  -2  -6   8  228.36   18.76
  -2   6   9   17.63    8.81
  -2  -6   9   21.08    7.15
  -2   6   9   15.62    9.14
  -2   6  10  164.30   21.11
  -2   6  10  208.89   24.57
  -2  -6  10  221.18   19.92
  -2   6  11  169.51   22.16
  -2   6  11  156.65   22.51
  -2  -6  11  150.59   16.97
  -2   6  12  158.68   22.54
  -2   6  12  125.78   21.28
  -2   6  13   52.07   13.50
  -2   6  13   56.30   14.81
  -2  -6  14  170.47   24.98
  -2   6  14  148.98   22.73
  -2   6  14  108.59   21.48
  -2  -6  15   84.15   18.92
  -2   6  15   49.79   15.20
  -2   6  15   58.29   15.71
  -2  -6  16   94.01   20.68
  -2   6  16  107.17   20.79
  -2   7 -12   11.45    5.78
  -2   7 -11  256.77   30.63
  -2   7 -10   -0.82    5.25
  -2   7  -9  284.45   30.50
  -2   7  -8   42.28   11.89
  -2   7  -7  316.49   29.98
  -2   7  -6   35.92   10.57
  -2   7  -5  221.72   23.82
  -2   7  -5  257.26   16.88
  -2   7  -4   10.97    3.69
  -2   7  -4   16.16    7.14
  -2   7  -3  501.38   26.11
  -2   7  -3  515.62   34.51
  -2   7  -2   61.74   12.32
  -2   7  -2   64.86   10.02
  -2   7  -1  501.44   33.62
  -2   7  -1  561.59   29.57
  -2   7   0   25.03    6.58
  -2   7   0    4.02    4.21
  -2   7   1  399.64   26.87
  -2   7   2   18.74    6.28
  -2  -7   2    7.77    4.90
  -2  -7   3  350.15   23.80
  -2   7   3  344.43   26.73
  -2   7   4    8.25    5.01
  -2  -7   4    7.20    4.78
  -2  -7   4    8.60    3.75
  -2  -7   5  505.70   20.28
  -2  -7   5  501.20   28.08
  -2   7   5  497.36   33.39
  -2   7   6   17.49    7.00
  -2  -7   6   12.84    3.35
  -2  -7   6    8.29    4.99
  -2  -7   7  621.52   31.82
  -2   7   7  618.93   39.75
  -2  -7   7  660.56   22.56
  -2  -7   8  168.47   17.14
  -2   7   8  188.60   22.74
  -2  -7   9  473.15   29.13
  -2   7   9  433.51   35.42
  -2   7  10    7.06    7.29
  -2   7  10    0.36    4.10
  -2  -7  10    6.43    4.35
  -2   7  11  264.50   29.88
  -2   7  11  337.00   32.91
  -2   7  12   16.14    9.10
  -2   7  12   34.41   12.63
  -2   7  13  142.40   22.74
  -2   7  13  163.18   25.89
  -2  -7  14    0.42    4.07
  -2   7  14    1.29    4.99
  -2   7  14    7.79    8.75
  -2  -7  15  206.22   30.22
  -2   7  15  238.65   31.03
  -2  -7  16    5.97    9.39
  -2   7  16   12.34    7.66
  -2   8 -11   36.02   13.15
  -2   8 -10  122.81   21.99
  -2   8  -9  113.10   20.30
  -2   8  -8  136.52   21.46
  -2   8  -7   25.77    9.36
  -2   8  -6  221.83   25.80
  -2   8  -5   21.50    5.82
  -2   8  -5   13.93    7.39
  -2   8  -4  350.68   22.91
  -2   8  -4  325.92   29.99
  -2   8  -3  288.46   21.76
  -2   8  -3  328.28   29.74
  -2   8  -2 1140.12   44.39
  -2   8  -2 1195.36   56.08
  -2   8  -1  150.29   16.87
  -2   8  -1  153.52   20.82
  -2   8   0  878.85   41.30
  -2   8   1   27.57    7.56
  -2  -8   2  278.47   22.78
  -2   8   2  298.16   25.56
  -2   8   3   20.30    7.57
  -2  -8   3   30.32    7.69
  -2  -8   4  208.02   15.49
  -2   8   4  255.67   25.36
  -2  -8   4  244.39   20.99
  -2   8   5   65.68   13.49
  -2  -8   5   55.91    7.57
  -2  -8   5   80.27   12.66
  -2  -8   6  386.67   26.12
  -2   8   6  415.65   33.61
  -2  -8   6  391.34   18.92
  -2   8   7  145.38   20.64
  -2  -8   7  144.78   16.15
  -2  -8   8  460.72   29.37
  -2   8   8  447.95   37.07
  -2   8   9  160.49   22.57
  -2  -8   9  150.60   17.21
  -2   8  10  227.97   28.29
  -2   8  11   35.61   13.63
  -2   8  12  197.20   27.59
  -2   8  13    1.41    5.61
  -2   8  14  141.93   24.89
  -2  -8  15   21.28    9.39
  -2   9 -10   19.41   10.75
  -2   9  -9  111.31   21.14
  -2   9  -8   26.20   11.65
  -2   9  -7   74.91   15.78
  -2   9  -6   16.07    8.71
  -2   9  -5  625.18   31.71
  -2   9  -5  708.51   47.88
  -2   9  -4   13.45    7.57
  -2   9  -4   10.51    5.28
  -2   9  -3   62.48   11.24
  -2   9  -3   70.71   14.94
  -2   9  -2   63.39   14.62
  -2   9  -2   55.85   10.83
  -2   9  -1  137.51   20.35
  -2   9  -1  120.97   16.52
  -2   9   0   12.73    6.23
  -2   9   1  370.56   29.60
  -2  -9   2    0.25    3.94
  -2   9   2   13.71    6.76
  -2  -9   3  158.68   18.61
  -2   9   3  123.76   18.26
  -2   9   4    0.37    4.94
  -2  -9   4    8.73    6.77
  -2  -9   4    0.06    1.69
  -2  -9   5  368.60   20.76
  -2  -9   5  407.21   28.65
  -2   9   5  353.76   32.09
  -2   9   6    9.47    7.78
  -2  -9   6    0.57    3.07
  -2   9   7   55.51   13.72
  -2  -9   7   30.27    8.06
  -2   9   8   38.31   12.51
  -2  -9   8   27.48    7.68
  -2   9   9  139.61   22.43
  -2   9  10    3.94    5.11
  -2   9  11  171.49   26.06
  -2   9  12    5.59    5.73
  -2  10  -9   13.36   10.11
  -2  10  -8  131.16   24.51
  -2  10  -7   47.70   14.99
  -2  10  -6  316.51   34.49
  -2  10  -5   31.28   11.35
  -2  10  -4  233.37   22.04
  -2  10  -4  284.86   32.01
  -2  10  -3   54.58   11.53
  -2  10  -3   55.84   14.31
  -2  10  -2  289.44   26.21
  -2  10  -2  206.46   27.23
  -2  10  -1  186.25   21.65
  -2  10   0  168.96   21.05
  -2  10   1  190.75   23.34
  -2 -10   1  170.25   20.79
  -2  10   2  382.72   32.94
  -2 -10   2  488.10   33.94
  -2 -10   3   50.74   10.84
  -2  10   3   52.04   12.67
  -2 -10   4  281.49   25.40
  -2  10   4  311.06   31.02
  -2 -10   5   44.90   10.35
  -2  10   5   42.31   12.44
  -2 -10   6  336.71   27.13
  -2  10   6  290.73   32.15
  -2  10   7   58.52   14.55
  -2 -10   7   67.93   12.41
  -2  10   8  148.25   23.49
  -2  10   9   22.88   11.31
  -2  10  10  181.14   27.54
  -2  11  -7  118.77   23.33
  -2  11  -6   33.83   12.53
  -2  11  -5  159.44   25.82
  -2  11  -4   66.92   17.09
  -2  11  -3  109.63   21.74
  -2  11  -3  115.24   17.55
  -2  11  -2   33.49   10.37
  -2  11  -1   70.94   14.64
  -2  11   0   38.09   11.17
  -2 -11   1  169.93   21.89
  -2  11   1  152.96   22.01
  -2 -11   2   26.25    9.23
  -2  11   2   28.73   10.13
  -2 -11   3  173.08   21.21
  -2  11   3  170.72   24.07
  -2 -11   4   35.44   10.94
  -2  11   4   49.36   13.19
  -2 -11   5  184.51   21.38
  -2  11   5  128.52   21.70
  -2 -11   6   63.95   12.60
  -2  11   6   57.18   15.82
  -2  11   7  185.42   27.73
  -2  11   8   21.52   11.05
  -2  12  -5   56.92   17.16
  -2  12  -4  244.34   34.07
  -2  12  -2  149.46   21.44
  -2  12  -1   41.98   11.88
  -2 -12   0  187.71   24.18
  -2  12   0  118.10   20.06
  -2  12   1   21.11    9.70
  -2 -12   1   31.67   10.49
  -2  12   2  230.53   28.86
  -2 -12   2  262.98   28.03
  -2 -12   3   31.11   11.17
  -2  12   3   30.92   11.67
  -2 -12   4   36.41   10.45
  -2  12   4   61.55   15.56
  -2  12   5   90.64   19.30
  -2  12   6  119.67   22.74
  -2 -13  -1  134.92   22.02
  -2  13  -1  124.35   21.31
  -2 -13   0   38.86   11.92
  -2  13   0   39.15   12.99
  -2  13   1  113.40   21.72
  -2 -13   1  115.64   20.49
  -2  13   2  123.33   22.40
  -2 -13   2  106.78   19.19
  -2 -13   3   77.02   16.46
  -1   0 -16    3.35    7.82
  -1   0 -15  324.70   32.36
  -1   0 -14    1.26    5.73
  -1   0 -13  367.68   31.28
  -1   0 -12   -3.09    3.89
  -1   0 -11  242.61   23.24
  -1   0 -10    0.86    4.00
  -1   0  -9  613.42   32.92
  -1   0  -8    1.58    3.73
  -1   0  -7   89.54   10.99
  -1   0  -6    3.32    3.48
  -1   0  -6    8.47    4.72
  -1   0  -5  719.66   26.22
  -1   0  -4   -0.94    2.23
  -1   0  -4    2.63    1.82
  -1   0  -3 9359.07   53.34
  -1   0  -3 9999.00   74.89
  -1   0  -2    1.73    1.16
  -1   0  -2    3.97    1.25
  -1   0  -1 1979.70   20.47
  -1   0  -1 2014.35   25.03
  -1   0   0    0.04    0.32
  -1   0   1 2304.68   24.54
  -1   0   1  133.91    4.88
  -1   0   2    0.04    1.51
  -1   0   2    4.01    1.20
  -1   0   3 1302.43   22.33
  -1   0   3 1363.67   27.71
  -1   0   4    4.95    2.74
  -1   0   4    0.56    1.84
  -1   0   5 2069.28   43.86
  -1   0   6    6.49    3.84
  -1   0   7  545.75   26.89
  -1   0   8    0.59    3.52
  -1   0   8    1.66    2.34
  -1   0   9  243.90   16.56
  -1   0   9  267.35   21.64
  -1   0  10    3.35    5.20
  -1   0  10    0.47    2.50
  -1   0  11  630.84   29.01
  -1   0  11  582.19   36.11
  -1   0  12    2.63    6.10
  -1   0  12    3.06    3.62
  -1   0  13  286.56   21.10
  -1   0  13  288.51   28.18
  -1   0  14    3.19    7.75
  -1   0  15  405.15   36.84
  -1   0  16    8.92    4.94
  -1   0  17  138.92   23.91
  -1  -1 -16  205.45   27.23
  -1   1 -16  180.39   24.98
  -1   1 -15    7.63    7.08
  -1  -1 -15    2.28    3.61
  -1   1 -14  221.45   25.24
  -1  -1 -14  249.04   27.52
  -1   1 -13   16.47    7.62
  -1  -1 -13   11.65    6.93
  -1   1 -12  273.81   25.85
  -1  -1 -12  286.26   26.65
  -1  -1 -11   29.32    9.72
  -1   1 -11   30.03    8.53
  -1   1 -10  387.78   22.42
  -1   1 -10  402.02   27.77
  -1  -1 -10  413.12   29.03
  -1   1  -9   23.99    5.41
  -1   1  -9   20.24    7.14
  -1  -1  -9   22.01    6.79
  -1   1  -8  442.82   20.53
  -1  -1  -8  450.66   26.87
  -1   1  -7   22.03    4.41
  -1  -1  -7   22.78    6.10
  -1   1  -6  841.53   23.92
  -1  -1  -6  868.20   26.82
  -1  -1  -6  853.79   32.45
  -1   1  -6  843.07   29.28
  -1  -1  -6  873.19   33.00
  -1   1  -5    1.83    2.71
  -1  -1  -5    1.01    2.34
  -1  -1  -5   -1.86    1.89
  -1   1  -5    3.17    1.81
  -1  -1  -5   -1.14    2.51
  -1   1  -4  841.99   17.72
  -1  -1  -4  873.91   23.58
  -1  -1  -4  819.60   27.13
  -1   1  -4  856.33   24.85
  -1  -1  -4  831.44   26.49
  -1  -1  -3  286.85   14.17
  -1   1  -3  301.90   10.68
  -1  -1  -3  286.04   14.21
  -1  -1  -3  300.17   12.84
  -1   1  -3  269.60    8.09
  -1   1  -3  319.48   13.75
  -1  -1  -2 1184.44   24.57
  -1   1  -2 1227.66   20.62
  -1  -1  -2 1185.88   25.03
  -1  -1  -2 1193.81   23.40
  -1   1  -2 1188.29   23.38
  -1  -1  -1   47.77    4.43
  -1   1  -1   49.53    4.36
  -1  -1  -1   44.23    4.22
  -1   1  -1   47.58    3.97
  -1  -1  -1   43.88    4.21
  -1   1  -1   41.69    4.29
  -1  -1   0  916.59   17.86
  -1   1   0  888.27   17.95
  -1  -1   0  920.43   13.55
  -1   1   1   33.42    3.07
  -1  -1   1   33.14    3.38
  -1  -1   2 3886.83   38.72
  -1   1   2 3983.82   41.61
  -1   1   3   44.58    5.55
  -1  -1   3   45.61    5.12
  -1   1   3   50.08    5.25
  -1  -1   4  375.19   15.17
  -1   1   4  341.12   15.08
  -1   1   4  361.31   17.07
  -1   1   5   -0.78    3.00
  -1   1   5    1.99    2.41
  -1  -1   5   -0.53    1.93
  -1   1   5    1.14    2.40
  -1   1   6  169.32   12.56
  -1   1   6  170.14   12.97
  -1  -1   6  162.87   13.74
  -1   1   6  167.99   14.18
  -1  -1   7   36.55    7.94
  -1   1   7   39.87    7.67
  -1   1   7   40.79    6.61
  -1   1   8  415.05   22.15
  -1  -1   8  465.78   26.76
  -1   1   8  444.78   26.65
  -1  -1   9   76.81   11.81
  -1   1   9   71.73   11.66
  -1   1   9   72.04    9.80
  -1  -1  10  225.33   15.44
  -1   1  10  228.20   18.17
  -1  -1  10  210.07   20.71
  -1   1  10  239.37   21.99
  -1  -1  11   -2.45    3.90
  -1   1  11    1.51    4.16
  -1  -1  11    3.03    2.38
  -1   1  11   11.39    4.79
  -1   1  12  631.98   39.95
  -1  -1  12  719.81   29.53
  -1   1  12  686.18   33.53
  -1  -1  12  699.46   41.84
  -1  -1  13   37.15   10.79
  -1   1  13   32.52   10.36
  -1   1  13   25.26    7.19
  -1  -1  14  116.12   18.67
  -1   1  14   88.39   17.19
  -1  -1  15    6.94    7.72
  -1   1  15   10.50    7.58
  -1   1  16  227.25   29.35
  -1  -1  16  231.69   29.57
  -1   1  17    0.77    4.54
  -1  -1  17    4.59    5.91
  -1   2 -16   15.47    8.77
  -1  -2 -16   25.59   10.60
  -1   2 -15  150.93   21.89
  -1  -2 -15  181.23   24.80
  -1   2 -14    0.76    3.76
  -1  -2 -14    0.34    4.40
  -1   2 -13   39.35   10.38
  -1  -2 -13   58.62   13.62
  -1   2 -12   78.09   14.05
  -1  -2 -12   87.38   15.18
  -1   2 -11  160.77   13.95
  -1   2 -11  137.79   10.70
  -1   2 -11  154.58   18.51
  -1  -2 -11  155.83   19.26
  -1   2 -10   48.46    7.28
  -1   2 -10   49.63    6.50
  -1  -2 -10   36.36    9.20
  -1   2  -9  443.93   20.33
  -1   2  -9  466.05   18.41
  -1  -2  -9  458.11   29.67
  -1   2  -8    2.97    2.35
  -1   2  -8    0.95    1.24
  -1  -2  -8    2.83    3.89
  -1   2  -7  480.78   17.47
  -1  -2  -7  517.78   24.68
  -1   2  -7  477.23   17.13
  -1  -2  -7  488.99   27.29
  -1   2  -6    9.96    3.42
  -1   2  -6    9.55    2.71
  -1  -2  -6   14.74    4.66
  -1   2  -6   12.98    2.99
  -1  -2  -6    8.09    4.39
  -1   2  -5 1276.99   21.95
  -1   2  -5 1255.61   25.84
  -1  -2  -5 1366.81   36.51
  -1  -2  -5 1297.44   38.23
  -1   2  -5 1274.87   33.03
  -1  -2  -5 1259.26   38.22
  -1  -2  -4   27.26    5.57
  -1   2  -4   21.61    4.34
  -1   2  -4   23.54    2.57
  -1   2  -4   17.81    3.38
  -1  -2  -4   25.95    5.07
  -1  -2  -4   23.46    5.54
  -1   2  -3  157.83   10.12
  -1  -2  -3  140.72   11.16
  -1   2  -3  140.73   11.53
  -1  -2  -3  148.21   10.89
  -1  -2  -3  155.43   10.98
  -1   2  -3  154.45    5.20
  -1  -2  -2  278.40   14.08
  -1   2  -2  286.46   12.70
  -1   2  -2  300.26   15.18
  -1  -2  -2  275.28   13.32
  -1  -2  -2  292.09   14.37
  -1   2  -2  295.34    8.46
  -1   2  -1  335.08   14.92
  -1   2  -1  363.80   11.24
  -1  -2  -1  361.89   13.29
  -1  -2  -1  386.50   15.46
  -1  -2   0   64.43    6.14
  -1  -2   0   86.29    5.96
  -1   2   0   66.77    6.89
  -1   2   0   69.92    6.04
  -1  -2   1 1321.70   26.20
  -1  -2   1 1355.99   25.43
  -1  -2   1 1370.71   23.13
  -1   2   1 1380.97   28.08
  -1   2   2  177.89   10.22
  -1  -2   2  186.66    6.13
  -1  -2   2  188.88    9.61
  -1  -2   2  204.73   10.19
  -1   2   2  178.52   11.15
  -1   2   3  221.45   13.19
  -1  -2   3  230.89   11.15
  -1  -2   3  216.49   10.34
  -1   2   3  258.84   14.40
  -1   2   3  227.00   13.23
  -1  -2   3  226.14    7.27
  -1   2   4    4.97    3.76
  -1  -2   4    2.24    1.79
  -1   2   4    2.03    3.05
  -1   2   4    1.32    1.46
  -1   2   5 1610.59   42.48
  -1  -2   5 1643.26   35.42
  -1   2   5 1609.39   40.32
  -1   2   5 1632.21   39.93
  -1   2   6   36.16    8.08
  -1  -2   6   33.30    5.80
  -1   2   6   42.86    7.89
  -1   2   6   33.59    7.21
  -1   2   7  862.35   35.54
  -1  -2   7  829.27   28.97
  -1   2   7  834.39   32.27
  -1  -2   8   20.05    5.80
  -1   2   8   14.35    5.35
  -1   2   8   19.91    6.21
  -1   2   9  802.92   38.94
  -1   2   9  783.01   34.27
  -1  -2   9  790.61   37.80
  -1  -2  10    8.40    7.50
  -1   2  10    3.51    4.41
  -1   2  10    7.63    4.82
  -1   2  11  940.34   47.41
  -1  -2  11  897.47   28.99
  -1   2  11  964.38   41.32
  -1  -2  11  916.07   45.67
  -1  -2  12    4.21    4.26
  -1   2  12   17.09    8.11
  -1  -2  12   13.95    4.08
  -1   2  12   24.63    7.67
  -1   2  13  266.29   27.91
  -1   2  13  287.19   24.61
  -1  -2  13  306.63   29.26
  -1   2  14    1.84    2.85
  -1  -2  14    6.98    6.89
  -1   2  14   -0.75    5.75
  -1  -2  15   93.04   17.61
  -1   2  15   82.33   17.65
  -1  -2  16    1.25    4.21
  -1   2  16   11.20    8.36
  -1   2  17   92.67   21.33
  -1  -2  17   71.58   17.91
  -1   3 -16   59.84   14.26
  -1   3 -15    2.73    5.09
  -1  -3 -15    2.99    8.16
  -1   3 -14  112.26   18.23
  -1  -3 -14  109.68   19.30
  -1   3 -13   11.75    6.66
  -1  -3 -13   13.72    8.23
  -1   3 -12  260.46   24.82
  -1  -3 -12  255.24   26.69
  -1  -3 -11   13.28    6.59
  -1   3 -10  658.07   23.58
  -1  -3 -10  625.82   37.50
  -1   3  -9  143.96   10.30
  -1  -3  -9  140.26   17.24
  -1   3  -8  677.19   20.44
  -1  -3  -8  708.01   35.96
  -1   3  -7  152.19    8.83
  -1  -3  -7  167.89   16.67
  -1   3  -6  705.00   26.91
  -1   3  -6  720.14   17.37
  -1  -3  -6  685.55   31.66
  -1   3  -5   39.80    6.38
  -1   3  -5   27.11    3.14
  -1  -3  -5   26.07    6.04
  -1   3  -5   25.38    6.23
  -1  -3  -5   25.57    6.34
  -1  -3  -4 1428.13   40.84
  -1   3  -4 1423.74   34.59
  -1   3  -4 1379.85   40.84
  -1  -3  -4 1502.12   41.14
  -1  -3  -4 1498.18   40.50
  -1   3  -3    6.18    1.91
  -1  -3  -3    7.24    3.31
  -1   3  -3    1.25    1.76
  -1   3  -3    2.67    2.08
  -1  -3  -3    5.94    3.62
  -1  -3  -3    9.51    4.04
  -1  -3  -2  637.59   24.08
  -1   3  -2  594.64   23.87
  -1  -3  -2  572.24   23.21
  -1   3  -2  607.89   17.15
  -1   3  -1  392.17   18.98
  -1   3  -1  377.17   14.99
  -1  -3  -1  398.59   18.67
  -1   3   0 1191.41   32.83
  -1  -3   0 1174.31   27.31
  -1   3   0 1213.23   28.65
  -1  -3   0 1217.86   31.07
  -1  -3   1  361.64   16.40
  -1  -3   1  327.77   14.28
  -1   3   1  372.17   17.09
  -1  -3   2  436.59   17.46
  -1  -3   2  423.74   16.54
  -1  -3   2  418.85   17.03
  -1   3   2  465.11   20.20
  -1  -3   3    2.72    2.19
  -1   3   3   -3.18    2.67
  -1  -3   3    1.69    2.28
  -1  -3   3    2.27    1.30
  -1   3   3   -0.43    2.23
  -1   3   4  590.16   25.01
  -1  -3   4  593.86   19.32
  -1  -3   4  562.41   20.24
  -1   3   4  613.76   26.14
  -1   3   4  573.40   24.79
  -1  -3   4  575.72   15.30
  -1   3   5  120.18   12.60
  -1  -3   5  139.79    9.42
  -1  -3   5  150.51   11.00
  -1  -3   5  135.02    6.43
  -1   3   5  138.57   13.29
  -1   3   5  169.01   14.42
  -1   3   6 1639.91   48.50
  -1  -3   6 1674.77   32.23
  -1   3   6 1670.02   47.38
  -1  -3   6 1739.92   40.22
  -1  -3   7   30.76    5.76
  -1   3   7   25.96    6.64
  -1   3   7   35.27    7.85
  -1   3   8  424.60   28.16
  -1  -3   8  389.11   21.30
  -1   3   8  403.06   25.40
  -1   3   9   -1.08    5.33
  -1   3   9    2.82    4.05
  -1   3  10  398.53   30.33
  -1   3  10  403.52   27.53
  -1  -3  10  431.77   30.13
  -1  -3  11    3.79    5.56
  -1   3  11    9.33    5.86
  -1   3  11    4.00    4.27
  -1   3  12  278.03   27.83
  -1   3  12  343.90   27.46
  -1  -3  12  352.60   30.22
  -1   3  13   33.07    9.52
  -1  -3  13   25.08   10.17
  -1   3  13   17.55    8.18
  -1   3  14  277.03   30.45
  -1   3  14  260.11   25.84
  -1  -3  14  279.65   29.68
  -1  -3  15   -3.01    7.21
  -1   3  15    3.39    5.97
  -1   3  16  161.14   25.42
  -1  -3  16  242.12   30.35
  -1  -3  17   10.88    7.62
  -1   4 -16    6.35    4.42
  -1   4 -15  132.48   20.58
  -1  -4 -15  156.49   24.82
  -1   4 -14   24.81    9.09
  -1  -4 -14   20.11    9.70
  -1   4 -13  300.48   28.38
  -1  -4 -13  230.98   26.90
  -1  -4 -12   19.84    8.74
  -1  -4 -11  370.27   31.07
  -1  -4 -10  186.77   21.43
  -1   4  -9  175.50   10.64
  -1  -4  -9  171.38   19.70
  -1   4  -8   22.36    3.80
  -1   4  -8   12.41    5.28
  -1  -4  -8   25.08    7.65
  -1   4  -7  628.80   34.52
  -1  -4  -7  630.23   33.46
  -1   4  -6   42.06    7.24
  -1   4  -6   40.36    8.91
  -1  -4  -6   41.50    8.50
  -1   4  -5  692.61   27.00
  -1   4  -5  637.34   31.50
  -1  -4  -5  668.71   30.98
  -1   4  -4   16.96    3.17
  -1   4  -4   23.47    5.91
  -1   4  -3  580.61   19.17
  -1   4  -3  534.96   26.14
  -1  -4  -3  537.67   26.30
  -1  -4  -2   87.31   10.49
  -1  -4  -2  104.70   11.02
  -1   4  -2   91.12   10.97
  -1   4  -2   97.22    8.60
  -1  -4  -1 1457.36   37.92
  -1   4  -1 1348.64   39.93
  -1  -4  -1 1415.75   39.78
  -1   4  -1 1383.05   33.71
  -1   4   0   11.47    4.37
  -1  -4   0    3.42    2.66
  -1   4   0   21.61    5.89
  -1  -4   0   11.17    4.17
  -1  -4   1 1124.51   31.11
  -1   4   1 1132.25   33.91
  -1  -4   1 1136.88   33.73
  -1  -4   2  357.51   17.29
  -1  -4   2  364.68   18.21
  -1   4   2  379.20   20.93
  -1  -4   2  378.19   18.83
  -1  -4   3  708.69   24.84
  -1  -4   3  670.42   19.29
  -1  -4   3  688.69   24.06
  -1   4   3  651.36   28.17
  -1  -4   4 1093.96   30.18
  -1   4   4 1075.34   36.88
  -1  -4   4 1146.04   30.81
  -1   4   4 1106.72   38.61
  -1  -4   4 1117.35   24.12
  -1   4   5  431.42   25.03
  -1  -4   5  416.57   18.37
  -1  -4   5  412.69   19.45
  -1   4   5  433.94   25.14
  -1  -4   5  422.28   15.72
  -1  -4   6   64.08    7.05
  -1   4   6   60.83   10.41
  -1  -4   6   64.00    8.11
  -1  -4   6   69.93    5.55
  -1   4   6   68.30   10.60
  -1   4   7 1145.94   45.90
  -1  -4   7 1260.36   30.60
  -1  -4   7 1291.72   37.60
  -1   4   7 1241.46   46.11
  -1   4   8    9.26    5.55
  -1  -4   8   18.82    3.75
  -1  -4   8   21.76    5.87
  -1   4   8   10.44    5.96
  -1  -4   9  138.94    9.99
  -1   4   9  139.48   17.54
  -1  -4   9  119.47   12.56
  -1   4   9  130.35   16.27
  -1   4  10   37.47    9.25
  -1   4  10   71.77   12.81
  -1   4  11  260.42   26.61
  -1   4  11  256.73   24.48
  -1  -4  11  245.24   24.41
  -1   4  12   47.95   11.64
  -1  -4  12   48.92   12.14
  -1   4  12   35.14   10.50
  -1   4  13  225.07   26.89
  -1   4  13  245.51   26.56
  -1  -4  13  223.20   25.64
  -1  -4  14   15.36    8.33
  -1   4  14   21.04    9.03
  -1   4  14   26.57   10.89
  -1  -4  15   93.15   18.64
  -1   4  15   61.93   16.09
  -1  -4  16    7.68    7.10
  -1   4  16   11.83    8.51
  -1  -4  17  227.96   31.15
  -1   5 -15   46.62   12.99
  -1   5 -14  122.19   19.57
  -1   5 -14  135.09   23.20
  -1   5 -13   19.05   10.40
  -1   5 -12  396.32   36.37
  -1   5 -11   28.14   10.43
  -1   5 -10  128.31   19.67
  -1   5  -9   33.05    9.36
  -1   5  -8  351.09   28.60
  -1   5  -7   -5.33    5.22
  -1   5  -6  350.38   26.07
  -1   5  -5  289.88   22.78
  -1   5  -4  366.20   17.00
  -1   5  -4  368.00   24.64
  -1   5  -3   44.10    6.39
  -1   5  -3   56.68    9.90
  -1   5  -2  774.09   27.42
  -1  -5  -2  829.77   33.82
  -1   5  -2  762.94   33.93
  -1   5  -1   51.22    7.83
  -1  -5  -1   36.62    7.92
  -1   5  -1   51.12    9.31
  -1   5   0 1027.51   39.36
  -1  -5   0  925.48   32.33
  -1  -5   0 1008.35   36.29
  -1   5   0  911.28   32.64
  -1  -5   1  295.94   18.44
  -1   5   1  291.36   19.46
  -1  -5   1  299.46   19.44
  -1  -5   2 1720.73   42.73
  -1  -5   2 1774.99   45.09
  -1   5   2 1695.41   48.30
  -1  -5   2 1749.90   45.27
  -1   5   3   20.40    6.09
  -1  -5   3   17.81    5.76
  -1  -5   3   21.65    4.90
  -1  -5   3   34.51    7.76
  -1  -5   4  678.23   21.80
  -1  -5   4  698.93   26.31
  -1   5   4  758.93   34.73
  -1  -5   4  715.94   27.56
  -1   5   5   24.95    7.86
  -1  -5   5   12.95    3.32
  -1  -5   5   18.53    4.68
  -1  -5   5   21.04    5.11
  -1  -5   6 1262.13   34.82
  -1   5   6 1173.27   46.29
  -1  -5   6 1240.21   36.82
  -1   5   6 1259.71   48.05
  -1  -5   6 1270.58   30.61
  -1   5   7    4.06    4.24
  -1  -5   7    4.60    3.87
  -1  -5   7    0.48    1.08
  -1  -5   7    2.26    2.24
  -1   5   7    5.28    5.13
  -1  -5   8  497.65   20.83
  -1  -5   8  519.66   26.07
  -1   5   8  473.36   32.46
  -1   5   8  515.25   33.07
  -1   5   9   14.41    7.06
  -1   5   9    2.22    2.88
  -1  -5   9    6.71    3.47
  -1  -5   9    5.60    2.33
  -1   5  10  197.89   23.23
  -1  -5  10  218.25   18.45
  -1   5  10  238.92   24.18
  -1   5  11    2.71    5.60
  -1   5  11   24.67    9.98
  -1   5  12  272.25   29.41
  -1   5  12  243.25   26.07
  -1  -5  12  283.83   28.65
  -1  -5  13    8.87    7.09
  -1   5  13    8.48    6.09
  -1   5  13   -3.11    5.45
  -1  -5  14  119.57   20.56
  -1   5  14  100.80   19.85
  -1   5  14   88.10   17.41
  -1  -5  15   26.07   12.49
  -1   5  15   29.81   11.87
  -1   5  15   32.23   11.24
  -1  -5  16  177.88   26.98
  -1  -5  17   23.30   12.68
  -1   6 -14    3.63    7.99
  -1   6 -13  160.61   24.82
  -1   6 -12    1.09    3.71
  -1   6 -11  500.23   39.78
  -1   6 -10   39.28   10.24
  -1   6  -9  396.71   33.08
  -1   6  -8   -0.22    3.55
  -1   6  -7  220.53   22.96
  -1   6  -6    3.34    4.82
  -1   6  -5  867.57   28.70
  -1   6  -5  881.82   42.12
  -1   6  -4  212.71   15.13
  -1   6  -4  205.96   20.10
  -1   6  -3  310.46   18.92
  -1   6  -3  342.48   25.20
  -1   6  -2   -1.54    3.51
  -1   6  -2    6.22    4.25
  -1   6  -1  582.08   32.24
  -1   6  -1  576.65   27.89
  -1   6   0  151.10   16.90
  -1   6   0  138.36   14.02
  -1   6   1  308.35   21.70
  -1   6   2   20.99    6.10
  -1  -6   3  398.60   21.96
  -1   6   3  391.68   26.21
  -1   6   4    6.13    5.56
  -1  -6   4    2.24    2.70
  -1  -6   4    1.18    1.58
  -1  -6   5  697.26   28.94
  -1   6   5  727.71   38.36
  -1  -6   5  735.56   30.53
  -1  -6   5  716.08   24.35
  -1   6   6   55.43   11.67
  -1  -6   6   37.27    5.69
  -1  -6   6   27.63    6.09
  -1  -6   6   34.86    7.00
  -1  -6   7  499.07   25.42
  -1  -6   7  473.11   20.22
  -1   6   7  514.41   34.06
  -1  -6   7  471.64   20.99
  -1  -6   7  480.87   23.56
  -1   6   8    3.43    3.15
  -1  -6   8    0.00    1.48
  -1   6   8    4.45    3.48
  -1  -6   8    8.56    3.72
  -1   6   9  244.19   25.71
  -1  -6   9  261.79   19.79
  -1   6   9  224.69   24.22
  -1   6  10   48.24   12.10
  -1   6  10   71.02   15.21
  -1  -6  10   45.60    8.93
  -1   6  11   61.48   14.21
  -1   6  11   52.98   13.46
  -1   6  12   17.32    8.52
  -1   6  12    6.53    7.40
  -1   6  13   44.47   14.01
  -1  -6  13   46.45   12.65
  -1   6  13   39.68   13.91
  -1  -6  14   33.35   11.14
  -1   6  14   27.33   10.95
  -1   6  14   44.89   13.17
  -1  -6  15  164.26   26.20
  -1   6  15  164.56   24.66
  -1  -6  16    3.21    6.65
  -1   7 -13   -1.49    4.68
  -1   7 -12  133.32   22.84
  -1   7 -11    9.50    6.16
  -1   7 -10  340.62   33.29
  -1   7  -9   19.67    8.64
  -1   7  -8  298.60   29.06
  -1   7  -7   15.87    7.94
  -1   7  -6  504.07   35.13
  -1   7  -5   75.38   13.71
  -1   7  -5   79.57   10.08
  -1   7  -4  436.66   23.95
  -1   7  -4  496.29   33.28
  -1   7  -3   57.97    9.14
  -1   7  -3   47.72   11.03
  -1   7  -2  348.28   23.16
  -1   7  -2  395.83   29.08
  -1   7  -1   35.97    9.20
  -1   7  -1   30.34    7.41
  -1   7   0  574.61   35.31
  -1   7   0  526.56   30.06
  -1   7   1   27.71    8.04
  -1   7   2  271.50   23.12
  -1   7   3    5.90    4.72
  -1  -7   3    0.83    1.83
  -1  -7   4  718.78   31.98
  -1  -7   4  727.76   28.27
  -1   7   4  709.46   39.15
  -1   7   5    7.92    5.69
  -1  -7   5    3.17    2.24
  -1  -7   5    8.77    4.12
  -1  -7   6  706.09   31.43
  -1   7   6  785.82   43.33
  -1  -7   6  676.61   25.83
  -1  -7   7  163.77   15.63
  -1   7   7  161.15   20.36
  -1  -7   7  149.86   12.71
  -1  -7   8  497.57   27.28
  -1   7   8  513.67   37.39
  -1   7   9   37.81   11.44
  -1  -7   9   60.56   10.07
  -1   7  10  564.57   41.65
  -1   7  11   64.12   14.70
  -1   7  12  218.19   27.63
  -1  -7  13   12.38    8.50
  -1   7  13   21.29   10.48
  -1  -7  14  121.29   22.01
  -1   7  14   92.90   19.09
  -1  -7  15    0.22    4.94
  -1   7  15    6.07    5.81
  -1   8 -12   13.80    9.30
  -1   8 -11  108.18   20.78
  -1   8 -10   88.70   18.46
  -1   8  -9   98.21   18.96
  -1   8  -8   26.68   10.45
  -1   8  -7  452.45   36.68
  -1   8  -6  107.66   17.66
  -1   8  -5  231.25   18.79
  -1   8  -5  264.99   26.99
  -1   8  -4   96.65   16.50
  -1   8  -4  104.25   13.02
  -1   8  -3  126.00   14.96
  -1   8  -3  126.35   18.11
  -1   8  -2    2.62    4.36
  -1   8  -2   -5.23    3.07
  -1   8  -1  289.54   23.49
  -1   8  -1  290.01   27.13
  -1   8   0  537.41   32.75
  -1   8   1  582.30   35.04
  -1  -8   2   23.94    7.22
  -1   8   2   22.74    7.82
  -1  -8   3  359.03   24.54
  -1   8   3  337.57   28.55
  -1   8   4    6.24    5.17
  -1  -8   4    5.63    3.17
  -1  -8   4    4.96    2.88
  -1  -8   5  141.09   12.96
  -1  -8   5  115.02   13.49
  -1   8   5  135.88   18.98
  -1  -8   6  187.49   17.48
  -1   8   6  206.22   23.78
  -1  -8   6  206.25   15.32
  -1  -8   7  215.66   18.70
  -1  -8   7  228.34   16.25
  -1   8   7  293.38   29.04
  -1   8   8   10.23    7.26
  -1  -8   8    1.40    2.00
  -1   8   9  252.80   29.32
  -1   8  10   86.95   17.38
  -1   8  11  349.30   35.43
  -1   8  12   14.52    7.83
  -1   8  13  103.87   20.75
  -1  -8  14   22.47   12.28
  -1   8  14   32.48   12.53
  -1   9 -11   38.25   13.67
  -1   9 -10  101.22   20.73
  -1   9  -9    4.89    6.06
  -1   9  -8   73.02   16.03
  -1   9  -7   27.03   10.76
  -1   9  -6  104.70   18.56
  -1   9  -5   51.73    9.98
  -1   9  -5   47.22   12.33
  -1   9  -4  399.21   27.38
  -1   9  -4  422.35   35.41
  -1   9  -3    7.59    5.02
  -1   9  -3    5.88    6.85
  -1   9  -2  580.12   35.00
  -1   9  -2  614.93   42.29
  -1   9  -1  213.67   21.91
  -1   9  -1  223.48   25.78
  -1   9   0  295.44   26.16
  -1   9   1   92.52   15.29
  -1  -9   2  185.24   19.20
  -1   9   2  159.40   20.19
  -1  -9   3   -0.35    2.94
  -1   9   3    4.65    5.59
  -1  -9   4  293.14   20.94
  -1  -9   4  298.70   23.43
  -1   9   4  307.19   28.98
  -1  -9   5   46.79    8.24
  -1  -9   5   60.38   10.37
  -1   9   5   43.57   11.28
  -1  -9   6  195.35   18.69
  -1   9   6  228.19   26.59
  -1  -9   6  204.28   16.32
  -1  -9   7   11.95    5.66
  -1   9   7    5.68    5.91
  -1   9   8  168.85   24.04
  -1   9   9    6.92    6.98
  -1   9  10  155.03   24.57
  -1   9  11    4.67    5.51
  -1   9  12  127.84   24.13
  -1  10 -10    9.96    7.96
  -1  10  -9   98.83   19.86
  -1  10  -8    2.63    5.58
  -1  10  -7  316.88   34.68
  -1  10  -6   72.57   17.52
  -1  10  -5  206.28   20.79
  -1  10  -5  195.78   26.34
  -1  10  -4   42.79   10.09
  -1  10  -4   59.81   14.50
  -1  10  -3  365.92   29.15
  -1  10  -3  379.49   35.96
  -1  10  -2   78.86   14.04
  -1  10  -2   55.18   14.34
  -1  10  -1  379.10   31.38
  -1  10   0  133.04   19.32
  -1  10   1  409.29   33.92
  -1 -10   2   48.45   11.05
  -1  10   2   52.75   13.32
  -1  10   3  339.01   31.97
  -1 -10   3  365.11   27.99
  -1 -10   4   66.98   12.30
  -1 -10   4   55.39    9.67
  -1  10   4   68.78   15.04
  -1 -10   5  246.02   22.32
  -1  10   5  172.16   23.92
  -1 -10   6    1.45    4.02
  -1  10   6   21.38   10.26
  -1  10   7  183.81   25.87
  -1  10   8   31.48   11.34
  -1  10   9  135.09   22.96
  -1  10  10   39.03   14.11
  -1  11  -8   68.22   17.82
  -1  11  -7    6.04    8.14
  -1  11  -6  171.37   26.62
  -1  11  -5   42.73   14.37
  -1  11  -4   99.87   16.35
  -1  11  -4  143.57   24.02
  -1  11  -3   39.17   13.73
  -1  11  -3   32.28    9.54
  -1  11  -2   78.72   14.88
  -1  11  -1   11.34    6.24
  -1  11   0  312.87   31.21
  -1  11   1   39.06   11.83
  -1 -11   1   43.56   10.72
  -1 -11   2  141.76   19.12
  -1  11   2  136.63   21.87
  -1 -11   3   23.31    7.73
  -1  11   3   33.94   11.53
  -1 -11   4  202.08   21.87
  -1  11   4  198.32   26.40
  -1 -11   5   97.12   15.20
  -1  11   5  106.59   20.05
  -1  11   6  104.89   20.63
  -1  11   7   44.19   14.14
  -1  11   8  129.70   23.48
  -1  12  -6   76.17   19.15
  -1  12  -5  150.08   26.43
  -1  12  -4   64.27   17.57
  -1  12  -3  170.95   22.91
  -1  12  -2   26.16   10.08
  -1  12  -1  103.77   18.82
  -1  12   0   12.94    8.63
  -1  12   1  147.33   23.20
  -1 -12   1  149.48   20.73
  -1  12   2   16.22    8.85
  -1 -12   2   12.11    5.43
  -1  12   3  169.13   25.63
  -1 -12   3  139.73   19.36
  -1  12   4   30.55   11.04
  -1  12   5  169.64   26.38
  -1  13  -2   85.79   18.02
  -1  13  -1   19.57    9.67
  -1 -13   0   77.31   16.87
  -1  13   0   81.46   18.22
  -1 -13   1   33.42   10.40
  -1  13   1   22.25   10.47
  -1  13   2   56.60   15.81
  -1 -13   2   77.49   15.60
   0   0 -17    9.43    8.44
   0   0 -16  236.85   28.48
   0   0 -15   -0.87    4.11
   0   0 -14  381.61   32.27
   0   0 -13    4.99    5.16
   0   0 -12  202.90   21.61
   0   0 -11    0.61    3.40
   0   0 -10 1515.81   52.36
   0   0  -9   -2.36    2.38
   0   0  -8  165.44   14.11
   0   0  -8  190.65   16.37
   0   0  -7    4.17    3.26
   0   0  -6 1268.68   36.03
   0   0  -6 1266.57   38.24
   0   0  -5   -1.39    2.25
   0   0  -5   -0.22    1.77
   0   0  -4  969.96   25.41
   0   0  -4 1005.89   27.24
   0   0  -3    3.76    2.14
   0   0  -3   -0.45    1.48
   0   0  -2 1248.44   20.26
   0   0  -2 1272.13   21.63
   0   0   2 1296.48   16.60
   0   0   2 1266.91   21.52
   0   0   3    2.44    2.18
   0   0   3    1.50    1.22
   0   0   4  972.51   20.58
   0   0   4  962.01   26.61
   0   0   5    6.00    3.71
   0   0   5    2.98    2.08
   0   0   6 1286.96   29.17
   0   0   6 1320.02   38.14
   0   0   7    5.55    3.92
   0   0   7    1.11    1.88
   0   0   8  208.90   13.44
   0   0   8  201.73   17.66
   0   0   9   -0.07    3.89
   0   0   9    1.19    2.34
   0   0  10 1549.12   40.72
   0   0  10 1458.45   53.36
   0   0  11    2.72    3.45
   0   0  11   -4.56    2.68
   0   0  12  187.50   15.53
   0   0  12  199.68   22.38
   0   0  13   11.44    7.48
   0   0  14  470.30   37.81
   0   0  15   14.45    9.27
   0   0  16  236.72   29.42
   0   0  17    0.37    4.45
   0   1 -17  134.05   22.19
   0  -1 -17  162.84   24.39
   0   1 -16   15.62    7.28
   0  -1 -16   23.15   12.00
   0   1 -15  228.61   25.92
   0  -1 -15  251.81   28.30
   0   1 -14   18.77    7.09
   0  -1 -14   12.04    6.55
   0   1 -13  108.28   16.30
   0  -1 -13   95.71   16.01
   0   1 -12   29.77    7.95
   0  -1 -12   43.68   10.36
   0   1 -11  542.69   32.82
   0  -1 -11  590.84   35.23
   0   1 -10   42.07    8.67
   0  -1 -10   39.66    9.41
   0   1  -9  172.98   14.53
   0   1  -9  194.27   17.26
   0  -1  -9  207.28   18.72
   0   1  -8   12.89    3.93
   0   1  -8    8.16    3.84
   0  -1  -8   14.16    5.16
   0   1  -7  275.55   15.86
   0  -1  -7  251.25   18.13
   0  -1  -6    5.72    3.86
   0   1  -6    7.37    3.12
   0  -1  -6    3.92    2.64
   0  -1  -5  483.24   21.24
   0   1  -5  466.78   16.99
   0  -1  -5  486.74   22.43
   0  -1  -4   56.17    7.01
   0   1  -4   66.88    5.92
   0  -1  -4   59.64    6.31
   0  -1  -4   59.82    7.01
   0   1  -3  134.45    6.88
   0   1  -3  138.02    4.91
   0  -1  -3  148.70    8.94
   0  -1  -3  123.08    8.72
   0   1  -3  135.07    7.39
   0  -1  -3  137.00    9.41
   0  -1  -2   17.44    3.26
   0   1  -2   16.55    2.22
   0   1  -2   15.44    1.92
   0  -1  -2   15.67    2.81
   0  -1  -2   12.89    2.70
   0  -1  -1 1288.94   20.06
   0   1  -1 1256.94   15.34
   0   1  -1 1284.07   19.98
   0  -1  -1 1311.92   20.85
   0   1   0   30.00    2.85
   0  -1   0   33.01    2.89
   0  -1   0   27.24    2.80
   0   1   0   28.95    2.64
   0  -1   1 1279.47   15.14
   0   1   1 1232.38   19.86
   0   1   1 1239.00   19.33
   0   1   1 1242.54   20.21
   0  -1   2   15.42    2.19
   0   1   2   17.14    3.36
   0  -1   2   15.86    2.06
   0   1   2   17.49    2.84
   0   1   2   11.02    2.36
   0   1   3  144.99    9.95
   0  -1   3  130.35    6.78
   0   1   3  132.55    8.46
   0   1   3  144.84    9.39
   0   1   4   66.94    7.65
   0   1   4   60.60    7.23
   0   1   4   64.30    6.64
   0   1   5  469.62   21.63
   0   1   5  460.49   20.49
   0   1   5  475.47   19.01
   0  -1   5  457.93   20.59
   0  -1   6   11.90    4.76
   0   1   6    2.40    4.17
   0  -1   6    3.18    2.09
   0   1   6    0.21    2.16
   0  -1   7  246.27   11.79
   0   1   7  231.47   15.13
   0  -1   7  271.24   18.61
   0   1   7  253.68   18.86
   0  -1   8   18.49    6.74
   0   1   8   24.33    6.63
   0  -1   8   14.63    3.48
   0   1   8   15.19    4.94
   0   1   9  176.87   17.98
   0  -1   9  189.52   11.81
   0   1   9  169.78   14.63
   0  -1   9  194.95   18.43
   0  -1  10   44.61   10.14
   0   1  10   41.89    9.92
   0  -1  10   41.37    5.90
   0   1  10   38.93    7.58
   0   1  11  493.22   34.18
   0  -1  11  566.63   22.41
   0   1  11  574.46   28.78
   0  -1  11  614.74   36.94
   0   1  12   38.52    7.86
   0  -1  12   54.29   12.30
   0   1  12   24.23    8.95
   0  -1  13   95.88   16.52
   0   1  13   90.91   16.09
   0  -1  14   19.38    8.54
   0   1  14    6.51    4.92
   0  -1  15  243.84   28.29
   0   1  15  263.47   30.47
   0  -1  16   10.35    7.78
   0   1  16   22.84   10.92
   0  -1  17  172.53   26.31
   0   1  17  159.02   25.77
   0   2 -17   10.88    7.57
   0   2 -16  131.65   20.54
   0  -2 -16  164.57   24.23
   0   2 -15    2.42    3.48
   0  -2 -15    6.98    6.06
   0   2 -14  253.01   25.87
   0  -2 -14  166.24   22.31
   0  -2 -13  164.45   21.31
   0   2 -13  133.62   17.97
   0   2 -12  278.52   24.73
   0  -2 -12  280.90   26.14
   0   2 -11    2.02    1.35
   0   2 -11    4.38    5.10
   0  -2 -11    9.62    6.16
   0   2 -10  657.18   28.33
   0   2 -10  653.69   18.12
   0   2 -10  703.87   34.86
   0  -2 -10  726.64   38.28
   0   2  -9   20.42    5.00
   0   2  -9   15.11    2.91
   0  -2  -9   20.15    6.37
   0   2  -8  700.56   25.17
   0   2  -8  636.58   16.32
   0  -2  -8  682.88   32.93
   0   2  -7   17.55    4.61
   0   2  -7    7.30    2.93
   0   2  -7    8.10    1.95
   0  -2  -7    1.76    2.49
   0   2  -6 1353.34   29.71
   0   2  -6 1276.84   20.41
   0  -2  -6 1279.00   39.69
   0   2  -6 1304.14   32.34
   0  -2  -5    2.84    2.88
   0   2  -5    2.38    2.24
   0  -2  -5   -2.69    1.85
   0   2  -5    1.46    1.42
   0  -2  -5   -0.74    3.08
   0  -2  -4 1208.71   32.29
   0  -2  -4 1078.71   30.94
   0   2  -4 1130.33   24.63
   0   2  -4 1129.37   21.88
   0  -2  -4 1136.17   32.75
   0  -2  -3  325.75   16.06
   0   2  -3  323.89   10.65
   0   2  -3  317.80   11.87
   0  -2  -3  346.76   16.32
   0  -2  -3  316.62   15.35
   0  -2  -2  304.61   14.00
   0   2  -2  297.99   10.81
   0   2  -2  327.34   10.50
   0   2  -2  327.45   14.44
   0  -2  -2  329.34   14.87
   0   2  -1    3.22    2.06
   0   2  -1    2.14    1.81
   0  -2  -1   -2.19    1.98
   0   2   0 1221.86   25.57
   0  -2   0 1222.43   24.53
   0  -2   0 1252.44   24.41
   0   2   0 1209.82   23.91
   0   2   1    2.03    1.86
   0  -2   1    2.81    1.66
   0  -2   1    2.68    2.06
   0  -2   2  317.00   10.35
   0  -2   2  321.61   10.81
   0   2   2  297.12   13.89
   0  -2   2  302.62    9.92
   0   2   2  319.70   14.21
   0   2   2  333.10   14.97
   0   2   3  325.72   16.28
   0  -2   3  322.29    9.77
   0  -2   3  330.64   11.19
   0  -2   3  325.18    9.95
   0   2   3  353.59   16.19
   0   2   3  322.74   15.78
   0  -2   3  339.30   12.30
   0   2   4 1080.97   32.35
   0  -2   4 1102.98   17.74
   0  -2   4 1159.31   23.56
   0   2   4 1118.51   31.27
   0   2   4 1166.24   31.91
   0   2   5    1.65    2.68
   0  -2   5    1.80    1.62
   0   2   5   -0.55    1.90
   0   2   5    2.62    2.98
   0   2   6 1310.21   41.57
   0   2   6 1320.42   38.21
   0  -2   7    4.61    2.81
   0   2   7    4.78    2.57
   0   2   7    7.18    3.65
   0   2   8  670.98   33.75
   0  -2   8  601.34   17.65
   0   2   8  684.31   30.24
   0  -2   8  717.37   32.82
   0   2   9   22.46    6.44
   0  -2   9   18.93    6.12
   0   2   9   13.44    5.02
   0  -2   9   18.21    3.36
   0   2  10  656.28   37.77
   0  -2  10  712.30   20.05
   0   2  10  686.72   33.46
   0  -2  10  759.19   38.60
   0  -2  11    0.92    1.37
   0   2  11    4.75    4.89
   0  -2  11    1.27    5.32
   0   2  11   11.74    7.43
   0   2  12  245.00   25.54
   0   2  12  303.69   23.84
   0  -2  12  278.40   26.11
   0   2  13  173.79   23.45
   0   2  13  161.42   18.13
   0  -2  13  182.86   22.88
   0   2  14  201.02   25.53
   0  -2  14  264.83   28.50
   0  -2  15   15.08    8.15
   0   2  15    3.99    4.62
   0  -2  16  119.08   20.92
   0   2  16  165.72   25.46
   0  -2  17   14.47    7.77
   0   3 -17  116.47   20.19
   0   3 -16    0.31    5.09
   0  -3 -16   19.58    9.72
   0   3 -15   69.07   14.27
   0  -3 -15  143.02   22.05
   0   3 -14    9.38    5.48
   0  -3 -14    9.96    7.93
   0   3 -13   35.36   10.26
   0  -3 -13   31.08   10.30
   0   3 -12    7.94    4.34
   0  -3 -12   29.00   10.33
   0   3 -11  281.91   18.32
   0   3 -11  298.87   24.20
   0  -3 -11  288.18   26.10
   0   3 -10  109.95   11.10
   0  -3 -10  109.29   15.57
   0   3  -9  670.68   25.21
   0  -3  -9  656.08   35.58
   0   3  -8  133.79   10.42
   0  -3  -8  122.48   14.74
   0   3  -8  122.04   11.66
   0   3  -7  690.01   22.14
   0  -3  -7  691.29   32.71
   0   3  -7  670.69   25.24
   0   3  -6   85.04    8.40
   0   3  -6   74.85    6.87
   0  -3  -6  100.23   12.09
   0   3  -5 1605.39   33.95
   0  -3  -5 1766.02   46.48
   0  -3  -5 1647.61   44.20
   0   3  -5 1649.78   30.17
   0  -3  -4   36.90    6.77
   0   3  -4   29.18    3.91
   0   3  -4   30.21    4.58
   0  -3  -4   37.58    6.82
   0   3  -4   30.13    5.49
   0  -3  -3  192.76   13.91
   0   3  -3  188.69    9.90
   0   3  -3  171.59   12.97
   0  -3  -3  191.45   14.13
   0   3  -2   21.47    3.60
   0  -3  -2   18.27    4.52
   0   3  -2   25.38    5.05
   0  -3  -2   21.87    4.98
   0   3  -1  573.78   19.08
   0  -3  -1  612.69   22.23
   0   3  -1  553.17   21.14
   0  -3  -1  555.38   21.41
   0   3   0  379.60   17.59
   0  -3   0  370.60   16.60
   0  -3   0  369.07   16.33
   0   3   0  362.17   16.20
   0  -3   1  584.29   20.80
   0  -3   1  580.64   19.42
   0   3   1  539.08   20.91
   0   3   2   20.23    4.60
   0  -3   2   17.46    3.33
   0  -3   2   17.63    3.13
   0  -3   2   17.53    3.38
   0  -3   2   17.38    4.09
   0  -3   3  169.18    9.68
   0   3   3  188.14   13.66
   0  -3   3  165.71    9.17
   0   3   3  172.31   13.02
   0   3   3  171.87   13.46
   0  -3   3  181.54    9.65
   0   3   4   28.10    6.17
   0  -3   4   28.86    4.30
   0   3   4   24.46    5.67
   0  -3   4   32.01    4.32
   0  -3   4   34.15    4.19
   0  -3   4   34.96    4.22
   0   3   4   37.71    6.20
   0  -3   5 1680.30   26.44
   0   3   5 1564.23   45.30
   0  -3   5 1659.37   32.44
   0  -3   5 1712.54   25.92
   0   3   5 1705.36   45.73
   0   3   6   74.30   10.04
   0  -3   6   82.05    5.68
   0   3   6   81.70   11.18
   0  -3   6   89.54    8.25
   0   3   7  637.41   32.68
   0  -3   7  658.12   15.57
   0  -3   7  640.05   23.33
   0   3   7  661.21   31.28
   0   3   8  128.19   15.70
   0  -3   8  122.73    6.56
   0   3   8  129.65   14.92
   0   3   9  660.73   36.94
   0  -3   9  643.82   14.49
   0  -3   9  540.12   14.31
   0   3   9  693.08   34.76
   0  -3   9  636.29   34.04
   0  -3  10  120.76   15.91
   0   3  10  107.62   14.51
   0  -3  10  104.33    5.38
   0   3  10   94.73   15.06
   0   3  11  269.33   26.22
   0   3  11  261.49   23.19
   0  -3  11  314.27   26.80
   0  -3  12    4.57    5.20
   0   3  12   11.32    5.87
   0   3  12    2.88    5.34
   0   3  13   39.33   12.78
   0  -3  13   17.93    8.52
   0   3  13   24.92    8.22
   0  -3  14    1.31    4.81
   0   3  14   15.18    9.02
   0  -3  15  105.20   18.91
   0   3  15  103.90   20.10
   0  -3  16    5.83    7.64
   0   3  16    7.42    8.55
   0  -3  17  135.08   23.28
   0   4 -16  170.08   23.40
   0   4 -15   13.38    7.13
   0   4 -14  238.36   25.10
   0   4 -13    9.96    6.67
   0  -4 -13    8.84    7.92
   0  -4 -12  227.32   25.40
   0  -4 -11   24.14    8.65
   0   4 -10  569.15   23.24
   0  -4 -10  588.67   37.20
   0   4  -9    1.87    2.49
   0  -4  -9    9.48    6.93
   0   4  -8  178.55   12.01
   0   4  -7  276.59   16.93
   0   4  -7  252.49   13.51
   0   4  -7  255.51   21.30
   0   4  -6  693.53   25.37
   0   4  -6  695.19   21.96
   0   4  -6  691.55   33.14
   0   4  -5   33.58    5.62
   0   4  -5   42.24    8.31
   0   4  -4 1398.41   30.82
   0   4  -4 1414.30   42.70
   0  -4  -3   87.98   10.31
   0   4  -3   97.80    8.42
   0   4  -3  100.45   11.10
   0  -4  -3  105.66   11.55
   0  -4  -2  841.83   30.00
   0   4  -2  807.72   25.54
   0   4  -2  784.39   29.33
   0  -4  -2  839.90   31.14
   0   4  -1   79.41    8.43
   0  -4  -1   81.20    9.57
   0   4  -1   92.01   10.15
   0  -4  -1   83.69    9.70
   0   4   0  906.59   31.88
   0  -4   0  871.41   29.38
   0  -4   0  860.65   28.95
   0   4   0  860.89   29.20
   0   4   1   78.71    9.64
   0  -4   1   93.09    9.47
   0  -4   1   78.75    8.54
   0  -4   2  809.71   28.97
   0  -4   2  814.97   26.05
   0   4   2  809.73   30.79
   0  -4   3   92.66    8.25
   0  -4   3  104.04   11.04
   0  -4   3   89.96    7.80
   0   4   3  105.22   11.57
   0  -4   3   73.14    7.76
   0   4   3  107.53   11.87
   0  -4   4 1330.11   30.02
   0   4   4 1397.84   43.77
   0  -4   4 1372.68   30.71
   0  -4   4 1347.06   30.99
   0   4   5   25.42    6.61
   0  -4   5   30.76    5.01
   0  -4   5   26.13    4.47
   0  -4   5   31.02    4.49
   0   4   5   29.11    7.57
   0  -4   5   29.55    4.76
   0   4   6  693.64   34.37
   0  -4   6  687.32   19.04
   0   4   6  682.87   33.09
   0  -4   6  641.13   22.74
   0  -4   6  674.46   19.49
   0   4   7  249.53   21.44
   0  -4   7  270.34   15.59
   0   4   7  265.02   21.67
   0  -4   7  250.72   11.20
   0   4   8  145.93   17.49
   0  -4   8  164.72   12.95
   0   4   8  186.51   18.57
   0  -4   8  172.64    8.66
   0   4   9   -1.44    3.69
   0  -4   9   -0.21    0.67
   0   4   9    5.97    5.97
   0   4  10  587.98   38.50
   0   4  10  548.42   34.51
   0  -4  10  582.38   35.52
   0  -4  11   23.00    8.51
   0   4  11    7.12    4.88
   0   4  11   19.14    7.40
   0   4  12  210.41   25.32
   0   4  12  255.10   25.29
   0  -4  12  235.64   25.01
   0  -4  13   -0.17    3.41
   0   4  13    0.29    4.60
   0   4  14  293.75   32.12
   0  -4  14  239.34   27.69
   0   4  14  218.54   24.93
   0  -4  15   -4.48    6.34
   0   4  15   -4.02    4.78
   0  -4  16  179.31   26.34
   0   5 -15  197.16   24.26
   0   5 -15  222.60   30.43
   0   5 -14   16.60    7.77
   0   5 -14   15.81    8.99
   0   5 -13  357.61   35.07
   0   5 -12   72.25   16.02
   0   5 -11  271.06   27.82
   0   5 -10   45.23   11.20
   0   5  -9  350.06   28.92
   0   5  -8   10.46    6.55
   0   5  -7  166.73   18.36
   0   5  -6   24.74    7.49
   0   5  -5 1370.60   47.33
   0   5  -4   10.43    5.21
   0   5  -4   15.47    4.44
   0   5  -3 1089.64   32.73
   0   5  -3 1010.26   38.08
   0   5  -2  210.89   15.03
   0  -5  -2  217.35   17.62
   0   5  -2  190.65   16.44
   0   5  -1  823.56   30.63
   0   5  -1  836.68   33.75
   0  -5  -1  856.27   33.29
   0   5   0  414.71   22.34
   0   5   0  399.29   24.13
   0  -5   0  409.64   22.62
   0  -5   0  389.44   22.31
   0  -5   1  883.07   32.98
   0  -5   1  856.58   31.63
   0   5   1  826.47   33.01
   0  -5   2  196.46   16.00
   0  -5   2  203.47   14.95
   0   5   2  203.87   17.04
   0  -5   3 1046.94   31.16
   0  -5   3 1107.13   30.57
   0  -5   3 1065.06   32.92
   0   5   3 1165.20   42.07
   0  -5   4   12.25    3.96
   0   5   4   21.43    6.60
   0  -5   4   12.04    4.03
   0  -5   4   17.84    4.48
   0  -5   5 1395.45   34.45
   0  -5   5 1384.09   34.86
   0   5   5 1458.86   50.43
   0  -5   5 1328.16   34.67
   0  -5   6   25.09    4.60
   0  -5   6   23.21    5.16
   0   5   6   17.63    6.93
   0  -5   6   17.14    4.45
   0  -5   6   25.86    4.86
   0   5   7  124.54   16.40
   0  -5   7  151.18   12.30
   0  -5   7  147.60    9.85
   0  -5   7  125.97    9.56
   0   5   7  139.72   16.69
   0   5   8    8.24    5.23
   0   5   8    7.99    5.41
   0  -5   8   12.77    4.72
   0  -5   8    6.80    2.45
   0   5   9  332.68   28.99
   0  -5   9  329.75   19.34
   0   5   9  401.24   30.28
   0   5  10   39.09   10.01
   0   5  10   32.88    9.84
   0   5  11  243.51   27.53
   0  -5  11  284.73   27.11
   0   5  11  243.55   25.34
   0  -5  12   63.68   14.62
   0   5  12   49.83   13.14
   0   5  12   59.85   13.81
   0   5  13  350.58   34.88
   0  -5  13  355.65   32.91
   0   5  13  351.74   32.29
   0  -5  14   17.03    7.93
   0   5  14   24.17   11.21
   0   5  14    0.35    4.15
   0  -5  15  190.18   26.45
   0   5  15  189.44   28.43
   0   6 -14   62.52   16.06
   0   6 -13   -2.49    3.91
   0   6 -12  198.94   25.49
   0   6 -11    8.66    6.24
   0   6 -10  333.27   30.56
   0   6  -9    2.01    3.98
   0   6  -8  314.05   27.37
   0   6  -7    3.69    4.24
   0   6  -6  616.84   35.50
   0   6  -5   37.32    9.04
   0   6  -4  450.59   23.15
   0   6  -4  448.42   28.48
   0   6  -3   20.33    5.66
   0   6  -3   17.73    6.12
   0   6  -2  428.45   23.85
   0   6  -2  478.90   28.27
   0   6  -1   49.80    9.33
   0   6  -1   44.42    8.19
   0   6   0  279.64   20.41
   0   6   1   61.76   10.38
   0   6   2  444.66   27.30
   0  -6   3   14.22    4.44
   0   6   3   19.43    6.19
   0  -6   3   17.36    4.74
   0  -6   3   14.48    4.69
   0  -6   4  455.04   22.14
   0  -6   4  478.65   22.18
   0  -6   4  488.05   24.28
   0   6   4  466.07   29.89
   0  -6   5   19.49    4.82
   0   6   5   18.45    7.03
   0  -6   5   25.48    5.24
   0  -6   5   21.02    5.90
   0  -6   6  652.03   26.35
   0  -6   6  615.24   26.20
   0  -6   6  677.54   26.47
   0   6   6  662.46   37.80
   0  -6   6  686.16   27.32
   0  -6   7    4.68    3.30
   0   6   7    0.87    3.82
   0  -6   7    0.78    2.19
   0  -6   7    4.69    2.66
   0  -6   7    4.46    2.50
   0  -6   8  335.13   19.86
   0   6   8  348.22   29.16
   0   6   9    4.22    3.48
   0  -6   9    1.07    1.89
   0   6  10  236.21   26.64
   0   6  10  310.60   29.49
   0   6  11    5.40    6.17
   0   6  11    1.26    5.23
   0   6  12  163.94   24.51
   0   6  12  171.28   23.56
   0  -6  12  198.08   24.44
   0  -6  13    3.51    4.36
   0   6  13   11.72    7.61
   0   6  13   -1.02    4.63
   0  -6  14   84.57   18.05
   0   6  14  101.81   21.76
   0   6  14   99.28   19.32
   0   7 -13  235.36   30.51
   0   7 -12  116.61   20.90
   0   7 -11  140.83   21.60
   0   7 -10   37.08   11.64
   0   7  -9  346.71   31.74
   0   7  -8   14.02    7.51
   0   7  -7  813.89   44.88
   0   7  -6   30.83    9.37
   0   7  -5  591.82   28.74
   0   7  -5  654.44   38.10
   0   7  -4    9.03    4.42
   0   7  -4    6.25    5.49
   0   7  -3  720.83   33.20
   0   7  -3  664.73   36.93
   0   7  -2   97.58   12.71
   0   7  -2   94.54   14.68
   0   7  -1  357.38   24.57
   0   7  -1  368.36   27.40
   0   7   0   26.20    7.56
   0   7   1  346.37   25.43
   0   7   2   93.74   14.13
   0  -7   3  643.17   29.37
   0  -7   3  706.90   30.04
   0   7   3  680.04   37.60
   0  -7   4    4.03    3.08
   0  -7   4    5.84    3.54
   0   7   4    7.01    6.51
   0  -7   5  605.82   27.12
   0  -7   5  659.49   28.02
   0   7   5  685.42   39.74
   0  -7   6   33.23    6.70
   0  -7   6   40.06    7.43
   0  -7   6   54.56    8.81
   0   7   6   37.44   11.60
   0  -7   7  830.96   32.01
   0  -7   7  798.79   31.81
   0   7   7  782.44   45.04
   0   7   8   18.96    8.12
   0  -7   8   16.37    4.85
   0   7   9  341.02   31.42
   0   7  10   20.36   10.17
   0   7  11  124.80   21.22
   0   7  12  137.90   23.19
   0   7  13  238.09   29.79
   0  -7  13  232.65   28.41
   0   7  14    5.17    6.42
   0   7  15   54.55   14.99
   0   8 -13   30.28   12.87
   0   8 -12  108.98   20.73
   0   8 -11    0.51    7.75
   0   8 -10  102.41   18.71
   0   8  -9   51.24   13.27
   0   8  -8  159.72   21.75
   0   8  -7    9.43    6.84
   0   8  -6  216.27   24.10
   0   8  -5  165.96   16.58
   0   8  -5  136.26   18.85
   0   8  -4  368.57   25.34
   0   8  -4  350.31   29.57
   0   8  -3  187.97   18.78
   0   8  -3  194.76   21.67
   0   8  -2  149.83   16.85
   0   8  -2  158.12   19.60
   0   8  -1   -2.55    2.96
   0   8  -1    3.12    4.86
   0   8   0    9.35    5.15
   0   8   1   -1.14    4.01
   0   8   2  147.94   18.36
   0  -8   3  159.94   15.69
   0  -8   3  170.26   16.37
   0   8   3  147.41   18.97
   0  -8   4  347.34   22.39
   0  -8   4  407.13   24.08
   0   8   4  335.34   28.89
   0  -8   5  159.08   14.74
   0  -8   5  173.15   15.56
   0   8   5  180.85   22.09
   0  -8   6  213.16   17.29
   0  -8   6  244.50   18.27
   0   8   6  243.76   25.89
   0  -8   7    2.56    3.17
   0  -8   7    0.68    2.30
   0   8   7    4.10    5.52
   0   8   8  154.55   22.07
   0  -8   8  161.99   15.41
   0   8   9   56.39   14.76
   0   8  10   81.75   17.16
   0   8  11    8.47    7.34
   0   8  12  152.64   24.65
   0   8  13   34.53   12.12
   0   8  14  107.29   21.52
   0   9 -12   24.09   11.01
   0   9 -11  173.28   26.19
   0   9 -10   14.86    9.04
   0   9  -9  186.35   25.84
   0   9  -8   18.12   10.99
   0   9  -7  111.16   19.14
   0   9  -6   19.67    9.38
   0   9  -5  251.99   22.24
   0   9  -5  280.26   28.58
   0   9  -4   82.46   13.32
   0   9  -4   86.49   16.14
   0   9  -3  164.01   18.69
   0   9  -3  194.27   23.72
   0   9  -2  336.18   27.24
   0   9  -2  320.34   30.17
   0   9  -1 1009.60   48.11
   0   9   0   23.29    8.40
   0   9   1  945.85   48.62
   0   9   2  313.97   28.55
   0  -9   3  133.76   15.83
   0  -9   3  173.60   17.49
   0   9   3  130.04   19.12
   0  -9   4   99.32   12.98
   0  -9   4   86.72   12.12
   0   9   4  109.73   18.24
   0   9   5  273.27   28.49
   0  -9   5  244.70   19.75
   0  -9   5  269.01   20.80
   0  -9   6   21.74    5.90
   0  -9   6   16.72    5.73
   0   9   6   19.22    8.54
   0   9   7  132.50   21.37
   0   9   8   18.94   12.04
   0   9   9  229.70   28.92
   0   9  10   -8.09    7.69
   0   9  11  149.08   25.00
   0   9  12   38.64   13.45
   0  10 -10  139.59   24.52
   0  10  -9    1.29    6.18
   0  10  -8  133.97   22.00
   0  10  -7   10.05    7.33
   0  10  -6  138.51   21.86
   0  10  -5    3.92    3.58
   0  10  -5    7.17    7.38
   0  10  -4  221.46   22.99
   0  10  -4  204.63   25.97
   0  10  -3   70.95   13.43
   0  10  -3   94.24   17.87
   0  10  -2  412.41   32.44
   0  10  -1   19.17    7.94
   0  10   0  487.42   36.77
   0  10   1   26.50    9.12
   0  10   2  352.95   32.47
   0 -10   2  484.36   31.79
   0 -10   3   99.13   14.07
   0 -10   3   87.80   13.24
   0  10   3  100.18   17.76
   0  10   4  243.59   28.29
   0 -10   4  177.89   18.10
   0 -10   4  212.42   20.16
   0 -10   5   19.11    6.15
   0 -10   5   15.29    5.63
   0  10   5   38.49   12.50
   0  10   6  133.21   21.95
   0  10   7   34.74   11.32
   0  10   8  151.00   24.26
   0  10   9   14.19    7.67
   0  10  10  158.80   26.05
   0  11  -9  112.01   22.62
   0  11  -8   20.59    9.97
   0  11  -7  101.26   21.31
   0  11  -6   54.65   15.80
   0  11  -5  107.18   17.28
   0  11  -5   72.89   16.79
   0  11  -4   51.59   12.28
   0  11  -4   42.34   12.47
   0  11  -3  209.84   24.23
   0  11  -3  255.94   31.12
   0  11  -2   16.68    8.86
   0  11  -1  243.04   26.88
   0  11   0   76.88   15.91
   0  11   1  236.94   27.73
   0  11   2   13.67    8.26
   0 -11   2   31.69    9.20
   0  11   3  204.47   26.42
   0 -11   3  209.48   21.19
   0 -11   3  269.81   24.77
   0  11   4   28.91   11.23
   0  11   5   87.43   18.09
   0  11   6   49.41   14.36
   0  11   7  112.12   21.87
   0  11   8   24.50   11.83
   0  12  -7   38.93   13.44
   0  12  -6  184.28   28.84
   0  12  -5    5.24    6.85
   0  12  -4   37.60   13.90
   0  12  -4   66.49   14.65
   0  12  -3   30.38    9.91
   0  12  -2   80.97   15.95
   0  12  -1   18.41    8.32
   0  12   0  210.92   27.12
   0 -12   1   20.19    8.17
   0  12   1   15.87    8.15
   0  12   2   88.84   19.24
   0 -12   2   91.52   15.53
   0  12   3   -4.03    5.53
   0  12   4   78.15   18.03
   0  12   5   26.46   11.59
   0  13  -3   58.42   15.08
   0  13  -2    5.96    4.54
   0  13  -1  138.78   23.38
   0 -13   0   59.88   14.40
   0  13   0   28.12   10.97
   0  13   1  169.31   26.26
   1   0 -18    6.55    5.96
   1   0 -17  182.87   24.91
   1   0 -16    6.47    5.74
   1   0 -15  344.89   31.28
   1   0 -14   11.79    7.35
   1   0 -13  253.47   24.48
   1   0 -12    7.22    5.72
   1   0 -11  641.93   34.55
   1   0 -10    1.92    3.40
   1   0  -9  302.95   21.05
   1   0  -8    6.82    4.25
   1   0  -8    1.88    3.09
   1   0  -7  553.50   24.33
   1   0  -7  558.31   24.74
   1   0  -6   -2.00    1.43
   1   0  -6    0.30    1.81
   1   0  -5 2137.88   40.73
   1   0  -5 2069.26   38.89
   1   0  -4    1.10    1.37
   1   0  -4    0.46    1.66
   1   0  -3 1344.51   25.89
   1   0  -3 1365.73   22.77
   1   0  -2    1.36    1.41
   1   0  -2    2.11    1.15
   1   0  -1 2597.06   25.76
   1   0   0    2.18    0.87
   1   0   1 1989.83   20.17
   1   0   2    5.20    1.47
   1   0   2    4.97    1.79
   1   0   3 9558.02   72.44
   1   0   3 9509.06   52.82
   1   0   4    0.65    2.76
   1   0   4   -0.25    1.04
   1   0   5  688.35   18.20
   1   0   5  726.08   25.79
   1   0   6    6.31    3.54
   1   0   6    7.39    3.30
   1   0   7   90.81    7.87
   1   0   7   97.03   11.39
   1   0   8    2.04    3.19
   1   0   8    0.65    1.72
   1   0   9  645.17   23.68
   1   0   9  664.56   34.36
   1   0  10    3.22    5.26
   1   0  10    0.25    2.05
   1   0  11  284.77   25.26
   1   0  11  248.24   16.08
   1   0  12    7.85    7.09
   1   0  13  341.83   30.95
   1   0  14   12.74    9.26
   1   0  15  331.02   33.12
   1   0  16   -4.03    3.72
   1   0  17  205.16   28.90
   1   1 -18   56.52   14.70
   1   1 -17    7.39    5.63
   1  -1 -17   10.61    9.58
   1   1 -16  235.66   26.76
   1  -1 -16  213.75   26.32
   1   1 -15   10.98    6.70
   1  -1 -15    8.28    5.68
   1   1 -14  105.09   16.22
   1  -1 -14   93.96   15.65
   1   1 -13   29.43    8.33
   1  -1 -13   21.59    7.76
   1   1 -12  697.27   37.48
   1  -1 -12  661.52   38.07
   1   1 -11   -2.30    4.17
   1  -1 -11    2.35    4.28
   1   1 -10  228.46   19.07
   1  -1 -10  244.87   20.73
   1   1  -9   90.58   11.53
   1  -1  -9   61.82    9.81
   1   1  -8  485.46   23.81
   1   1  -8  443.12   23.26
   1  -1  -8  441.98   24.61
   1   1  -7   33.21    6.16
   1   1  -7   38.32    6.53
   1  -1  -7   33.14    6.65
   1   1  -6  172.47   12.35
   1   1  -6  174.72   12.14
   1  -1  -6  168.36   13.11
   1  -1  -6  180.11   14.78
   1  -1  -5   -2.80    2.92
   1   1  -5    4.82    2.69
   1   1  -5    4.25    2.04
   1  -1  -5    2.25    2.47
   1   1  -4  344.91   14.37
   1  -1  -4  330.94   14.96
   1  -1  -4  355.91   16.99
   1  -1  -3   45.63    5.64
   1   1  -3   52.31    5.13
   1   1  -2 3984.07   38.55
   1  -1  -2 4011.72   41.61
   1  -1  -1   28.93    2.96
   1   1  -1   30.85    3.25
   1   1  -1   29.43    2.40
   1   1   0  908.99   17.91
   1  -1   0  878.13   17.74
   1   1   0  885.89   13.28
   1   1   1   47.72    4.42
   1  -1   1   50.45    4.80
   1  -1   1   44.30    3.98
   1   1   1   46.14    4.25
   1  -1   1   46.80    4.15
   1   1   2 1161.42   23.23
   1   1   2 1168.94   24.80
   1  -1   2 1177.47   23.48
   1   1   3  320.30   14.79
   1  -1   3  305.67   12.72
   1   1   3  292.67   12.68
   1   1   4  860.89   27.25
   1   1   4  836.39   23.12
   1  -1   4  840.81   24.11
   1  -1   5    1.10    1.75
   1   1   5    0.05    2.71
   1   1   5    1.80    1.53
   1  -1   5    2.11    0.98
   1   1   6  849.07   32.32
   1   1   6  811.10   26.27
   1  -1   6  813.98   15.83
   1  -1   6  855.55   30.31
   1  -1   7   34.95    6.83
   1   1   7   18.22    5.88
   1   1   7   19.54    4.76
   1  -1   7   17.58    2.64
   1   1   8  441.61   27.04
   1   1   8  443.71   21.85
   1  -1   8  447.81   14.56
   1  -1   8  426.54   25.11
   1  -1   9   14.52    5.27
   1   1   9   15.27    6.15
   1   1   9   22.24    5.57
   1  -1   9   17.12    3.10
   1  -1  10  402.27   15.48
   1   1  10  400.25   29.26
   1   1  10  388.23   22.29
   1  -1  10  396.07   27.79
   1  -1  11   29.11    8.49
   1   1  11   34.80   10.27
   1   1  11   41.39    7.98
   1  -1  11   27.51    4.12
   1   1  12  302.89   20.97
   1   1  12  220.01   24.49
   1  -1  12  288.10   26.34
   1  -1  13   23.59    9.40
   1   1  13   24.47    9.17
   1  -1  14  214.83   25.90
   1   1  14  232.74   27.62
   1  -1  15   -6.19    5.59
   1   1  15    5.25    7.53
   1  -1  16  175.59   25.55
   1   1  16  181.26   26.64
   1  -1  17    2.01    5.11
   1   1  17   17.72   10.57
   1   2 -17   49.47   12.97
   1  -2 -17   97.06   18.94
   1   2 -16   -8.19    5.57
   1  -2 -16   -1.81    3.81
   1   2 -15   68.35   13.86
   1  -2 -15   98.82   17.56
   1   2 -14    9.69    5.66
   1  -2 -14   55.21   12.98
   1   2 -13  286.10   25.09
   1  -2 -13  256.26   25.96
   1   2 -12   12.26    6.21
   1  -2 -12    9.85    5.03
   1   2 -11  864.49   39.03
   1  -2 -11  914.47   43.63
   1   2 -10    8.20    4.03
   1  -2 -10    1.91    3.90
   1   2  -9  799.02   30.96
   1   2  -9  778.19   32.60
   1  -2  -9  754.46   35.72
   1   2  -9  818.80   30.23
   1   2  -8   20.53    4.69
   1   2  -8   14.03    4.48
   1  -2  -8   20.90    6.87
   1   2  -7  903.42   28.93
   1  -2  -7  862.81   33.69
   1   2  -7  857.76   25.75
   1  -2  -6   38.47    7.37
   1   2  -6   32.26    4.68
   1   2  -6   31.35    5.16
   1  -2  -6   60.83    9.38
   1   2  -5 1627.78   33.74
   1  -2  -5 1639.94   40.08
   1   2  -5 1618.41   27.82
   1  -2  -5 1662.66   42.51
   1   2  -4    4.34    1.64
   1  -2  -4    8.17    3.81
   1   2  -4    3.92    2.11
   1   2  -3  248.31    7.85
   1   2  -3  223.56   10.93
   1  -2  -3  232.12   13.15
   1  -2  -2  192.91   10.60
   1   2  -2  186.79    9.93
   1  -2  -2  197.24   11.76
   1   2  -2  198.93    9.78
   1  -2  -1 1307.65   23.98
   1   2  -1 1302.26   26.20
   1  -2  -1 1357.19   29.64
   1   2  -1 1355.70   23.62
   1  -2  -1 1335.31   28.36
   1   2   0   77.53    6.90
   1  -2   0   75.43    6.94
   1  -2   0   71.98    6.03
   1   2   1  368.73   15.44
   1  -2   1  357.10   13.96
   1  -2   1  367.45   15.41
   1  -2   1  372.29   11.87
   1   2   1  335.15   13.01
   1  -2   2  291.87   12.75
   1  -2   2  277.85    8.76
   1  -2   2  286.76   11.96
   1   2   2  272.33   13.34
   1   2   2  281.83   14.20
   1   2   3  146.02   11.29
   1  -2   3  136.24    5.35
   1  -2   3  150.75    8.61
   1   2   3  147.21   11.00
   1  -2   3  160.99   10.12
   1   2   3  166.07   11.67
   1  -2   4   23.43    4.58
   1   2   4   24.67    5.29
   1   2   4   22.81    4.82
   1   2   4   23.38    5.00
   1   2   5 1261.60   38.51
   1   2   5 1254.38   38.23
   1   2   5 1262.71   35.54
   1  -2   5 1217.97   33.41
   1  -2   6    4.73    3.10
   1   2   6   15.36    5.35
   1   2   6    7.96    3.48
   1   2   7  476.67   26.94
   1   2   7  449.35   23.81
   1  -2   7  466.02   24.59
   1  -2   8   -1.13    2.87
   1   2   8    0.90    2.60
   1   2   8    3.31    4.07
   1   2   9  465.24   30.57
   1   2   9  468.48   26.47
   1  -2   9  485.33   28.68
   1  -2  10   36.50    8.26
   1   2  10   49.23   10.82
   1   2  10   57.72    9.77
   1   2  11  133.68   18.59
   1  -2  11  153.17   18.35
   1   2  11  162.43   16.90
   1  -2  12   73.92   13.48
   1   2  12   81.96   15.58
   1   2  12   83.28   12.81
   1  -2  13   51.29   13.20
   1   2  13   44.26   12.06
   1  -2  14   -1.26    4.88
   1   2  14   -1.29    6.86
   1  -2  15  142.79   22.16
   1   2  15  163.82   24.78
   1  -2  16   20.96    9.39
   1   2  16   26.20   11.41
   1  -2  17   69.42   16.90
   1   3 -16  215.76   24.94
   1   3 -15    2.10    3.00
   1  -3 -15    5.72    7.46
   1   3 -14  284.37   26.23
   1  -3 -14  267.10   28.21
   1   3 -13   23.81    7.92
   1  -3 -13   42.47   11.63
   1   3 -12  367.37   27.01
   1  -3 -12  332.48   28.81
   1   3 -11    4.08    3.24
   1  -3 -11   -0.55    2.75
   1   3 -10  425.83   25.57
   1  -3 -10  411.44   29.14
   1   3  -9    2.26    2.80
   1   3  -9    0.45    1.80
   1  -3  -9    8.02    5.12
   1   3  -8  392.88   19.94
   1  -3  -8  428.55   26.56
   1   3  -8  411.79   19.06
   1   3  -7   27.33    4.68
   1   3  -7   31.76    5.51
   1   3  -6 1693.18   32.50
   1   3  -6 1692.99   36.53
   1   3  -5  150.09    8.81
   1   3  -5  151.24   10.43
   1  -3  -5  155.40   13.75
   1  -3  -4  635.08   26.14
   1   3  -4  569.31   19.91
   1   3  -4  622.61   24.51
   1  -3  -4  603.15   25.97
   1  -3  -3    5.76    3.00
   1   3  -3    1.54    1.71
   1  -3  -3    2.28    3.43
   1   3  -3    0.95    2.47
   1  -3  -2  473.72   18.92
   1   3  -2  452.36   17.79
   1   3  -2  478.20   18.42
   1  -3  -2  490.92   21.36
   1  -3  -1  349.16   15.14
   1   3  -1  343.48   15.89
   1  -3  -1  363.51   17.93
   1   3  -1  347.28   15.60
   1  -3  -1  362.34   17.44
   1   3   0 1173.74   30.50
   1  -3   0 1192.31   31.78
   1  -3   0 1200.59   29.84
   1   3   1  352.25   17.70
   1  -3   1  428.27   19.31
   1  -3   1  399.42   15.99
   1   3   1  413.10   16.91
   1  -3   2  622.62   21.10
   1  -3   2  650.58   24.88
   1  -3   2  602.05   17.90
   1   3   2  612.34   22.45
   1   3   2  627.17   24.56
   1  -3   3    3.70    2.22
   1  -3   3    5.54    1.97
   1   3   3    6.41    3.49
   1  -3   3    4.94    1.86
   1  -3   3    5.87    2.79
   1   3   3    0.73    1.60
   1   3   4 1463.99   42.09
   1  -3   4 1400.51   22.61
   1  -3   4 1432.72   29.59
   1  -3   4 1267.99   20.72
   1   3   4 1524.16   41.07
   1  -3   4 1413.73   33.94
   1   3   4 1472.02   41.37
   1  -3   5   34.37    6.09
   1   3   5   28.33    6.83
   1   3   5   28.12    6.67
   1  -3   5   28.64    3.58
   1   3   6  753.57   34.05
   1   3   6  725.37   31.61
   1   3   7  163.90   16.95
   1  -3   7  126.56   13.33
   1   3   7  145.99   15.39
   1   3   8  697.83   36.45
   1  -3   8  649.67   31.83
   1   3   8  645.13   32.64
   1  -3   9  107.97   14.38
   1   3   9  128.72   17.10
   1   3   9  144.29   16.12
   1   3  10  611.77   37.89
   1  -3  10  621.61   35.09
   1   3  10  676.09   35.71
   1  -3  11   27.45    7.84
   1   3  11   20.10    7.72
   1   3  11   19.40    7.24
   1   3  12  306.76   29.66
   1  -3  12  259.79   25.28
   1   3  12  289.85   24.88
   1  -3  13   19.57    8.25
   1   3  13   25.46    9.78
   1   3  13   11.14    6.71
   1  -3  14  113.38   18.87
   1   3  14  109.80   19.85
   1  -3  15    3.56    5.48
   1   3  15    2.92    8.05
   1  -3  16   55.19   14.27
   1   3  16   53.74   16.33
   1   4 -15  104.60   16.50
   1   4 -14   13.91    6.84
   1   4 -13  253.67   23.48
   1   4 -12   40.10    9.17
   1   4  -9  131.17   11.88
   1   4  -9  120.48   11.54
   1   4  -8   13.93    3.83
   1   4  -8   13.91    4.00
   1   4  -7 1231.48   31.42
   1   4  -7 1221.91   33.65
   1   4  -6   64.71    6.81
   1   4  -6   75.30    8.36
   1   4  -6   66.21   10.14
   1   4  -5  419.93   18.63
   1   4  -5  410.31   23.20
   1  -4  -4 1187.41   38.38
   1   4  -4 1116.14   35.73
   1  -4  -3  709.52   27.94
   1   4  -3  685.61   24.68
   1   4  -3  690.72   26.65
   1  -4  -3  705.04   30.28
   1  -4  -2  383.57   19.41
   1   4  -2  383.57   18.83
   1  -4  -2  399.25   22.35
   1   4  -2  393.55   19.82
   1  -4  -2  408.27   21.79
   1   4  -1 1088.98   32.60
   1   4  -1 1103.61   32.94
   1  -4  -1 1147.18   35.77
   1  -4  -1 1156.26   35.11
   1   4   0   17.11    4.63
   1  -4   0    9.75    3.60
   1  -4   0   19.61    5.21
   1   4   1 1379.74   39.50
   1  -4   1 1448.20   40.02
   1  -4   1 1421.78   35.35
   1   4   2  106.73   11.59
   1  -4   2   91.51    9.28
   1  -4   2  102.15   10.86
   1  -4   2   99.15    8.88
   1   4   2  107.95   10.76
   1  -4   3  516.40   21.57
   1  -4   3  521.46   16.22
   1  -4   3  556.86   26.45
   1  -4   3  545.20   19.54
   1   4   3  560.02   25.48
   1   4   3  533.37   26.49
   1  -4   4   13.36    3.50
   1  -4   4   16.56    2.98
   1   4   4   13.42    5.55
   1  -4   4   17.77    3.36
   1  -4   4   15.54    3.72
   1  -4   5  678.37   18.76
   1  -4   5  677.14   22.81
   1  -4   5  605.10   16.84
   1  -4   5  676.90   26.07
   1   4   5  693.93   32.76
   1  -4   6   47.57    7.43
   1   4   6   46.02    9.74
   1   4   6   44.02    8.99
   1  -4   6   38.47    4.69
   1  -4   6   27.90    3.34
   1   4   7  586.87   33.87
   1   4   7  599.89   32.75
   1   4   8   29.21    8.02
   1   4   8   10.58    5.50
   1   4   9  164.00   20.03
   1  -4   9  182.22   18.43
   1   4   9  175.34   19.28
   1   4  10  187.19   22.30
   1  -4  10  185.77   20.09
   1   4  10  175.40   19.64
   1   4  11  316.30   29.83
   1  -4  11  321.69   27.47
   1   4  11  351.02   28.93
   1  -4  12   16.49    7.90
   1   4  12   14.22    8.00
   1   4  12   17.13    8.05
   1   4  13  269.43   26.79
   1   4  13  232.61   28.15
   1  -4  13  295.96   29.20
   1  -4  14   18.09    9.77
   1   4  14   -1.15    4.19
   1  -4  15  101.84   17.97
   1   4  15  122.40   22.78
   1   5 -15   24.22   10.21
   1   5 -14   95.81   15.52
   1   5 -13    3.02    4.69
   1   5 -13    3.27    4.96
   1   5 -12  285.04   28.75
   1   5 -11   15.88    7.40
   1   5 -10  222.95   23.57
   1   5  -9    4.63    2.75
   1   5  -9    5.53    2.74
   1   5  -9   11.78    6.22
   1   5  -8  493.84   23.00
   1   5  -8  546.17   33.26
   1   5  -7    1.72    2.76
   1   5  -6 1331.96   47.09
   1   5  -5   27.26    7.09
   1   5  -4  679.28   27.00
   1   5  -4  689.58   30.92
   1   5  -3   17.06    5.04
   1   5  -3   18.89    5.95
   1  -5  -2 1856.11   47.33
   1   5  -2 1696.23   44.52
   1   5  -2 1749.97   47.15
   1   5  -1  298.63   19.25
   1   5  -1  333.71   20.80
   1  -5  -1  302.20   20.39
   1   5   0  964.13   35.52
   1  -5   0  947.74   34.16
   1  -5   1   48.40    7.67
   1   5   1   36.65    7.35
   1   5   2  776.03   33.76
   1  -5   2  721.81   28.87
   1  -5   2  741.89   27.74
   1   5   2  777.98   32.10
   1  -5   3   53.46    6.25
   1  -5   3   50.99    7.69
   1   5   3   73.19   11.07
   1  -5   3   63.68    7.90
   1  -5   4  333.05   19.05
   1  -5   4  338.02   14.84
   1  -5   4  328.08   16.85
   1   5   4  351.37   24.66
   1  -5   5  320.68   14.56
   1  -5   5  289.99   17.54
   1  -5   5  330.29   15.72
   1  -5   5  286.45   17.92
   1   5   5  303.73   23.62
   1  -5   6  370.50   16.25
   1  -5   6  369.13   18.38
   1  -5   6  339.48   14.60
   1  -5   6  380.23   21.17
   1   5   6  376.88   27.04
   1  -5   7    6.51    3.74
   1  -5   7    1.58    1.10
   1   5   7    0.78    2.84
   1  -5   7    8.16    2.65
   1   5   8  357.18   29.30
   1   5   8  364.99   28.56
   1   5   9   41.90   12.04
   1   5   9   43.42   10.94
   1  -5  10  120.41   16.35
   1   5  10  114.81   18.29
   1   5  10  119.91   17.53
   1  -5  11   26.95    9.15
   1   5  11   28.64   11.02
   1   5  11   21.13    9.12
   1   5  12  427.77   34.90
   1   5  12  418.44   37.33
   1  -5  12  428.03   33.95
   1  -5  13   14.37    8.09
   1   5  13   -4.32    4.63
   1   5  13   10.79    7.43
   1  -5  14  102.68   18.67
   1   5  14  113.42   21.85
   1   5  15   26.49   11.53
   1   6 -15  196.88   28.54
   1   6 -14   43.23   12.68
   1   6 -13   49.64   13.18
   1   6 -12    4.96    5.48
   1   6 -11   57.45   13.16
   1   6 -10   39.35   10.75
   1   6  -9  252.93   24.65
   1   6  -8    0.80    3.93
   1   6  -7  492.45   31.74
   1   6  -6   31.55    8.38
   1   6  -5  693.55   34.96
   1   6  -4    1.48    3.04
   1   6  -4    1.47    2.21
   1   6  -3  384.54   23.25
   1   6  -3  356.51   23.97
   1   6  -2   19.97    6.67
   1   6  -2   19.27    6.17
   1   6  -1  284.33   20.75
   1   6  -1  325.96   23.11
   1   6   0  160.33   16.03
   1   6   1  582.81   31.16
   1  -6   2   10.42    4.34
   1   6   2   11.17    6.56
   1   6   3  331.43   24.71
   1  -6   3  327.45   20.88
   1  -6   3  361.68   17.97
   1  -6   3  358.96   20.93
   1   6   4  202.93   20.04
   1  -6   4  192.28   15.64
   1  -6   4  218.04   13.68
   1  -6   4  218.00   15.92
   1   6   5  853.88   42.22
   1  -6   5  889.80   27.05
   1  -6   5  820.79   32.59
   1  -6   5  855.81   29.57
   1  -6   5  825.85   32.19
   1  -6   6    2.52    2.02
   1  -6   6    1.34    2.01
   1  -6   6    3.34    2.15
   1   6   6    8.64    5.83
   1  -6   6    2.78    3.24
   1  -6   7  222.14   13.89
   1  -6   7  235.59   15.66
   1  -6   7  219.87   12.72
   1  -6   7  244.78   18.50
   1   6   7  226.20   23.18
   1  -6   8    3.74    2.64
   1   6   8    3.74    4.74
   1   6   9  390.37   32.58
   1   6  10   28.15    9.92
   1   6  11  517.06   39.30
   1  -6  11  553.02   37.89
   1  -6  12   14.01    7.84
   1   6  12   11.72    9.65
   1   6  13  209.64   26.93
   1  -6  13  163.00   22.53
   1   6  14    9.70    7.31
   1   7 -14  134.67   23.20
   1   7 -13   15.84    9.28
   1   7 -12  175.69   24.67
   1   7 -11   37.39   11.47
   1   7 -10  480.14   37.38
   1   7  -9   59.94   13.00
   1   7  -8  439.32   33.27
   1   7  -7  156.25   19.53
   1   7  -6  664.14   37.99
   1   7  -5    2.94    4.64
   1   7  -4  721.25   33.99
   1   7  -4  620.11   34.95
   1   7  -3    5.89    4.24
   1   7  -3    0.24    3.45
   1   7  -2  287.49   22.45
   1   7  -2  283.67   23.56
   1   7  -1   15.81    6.16
   1   7  -1   11.99    6.57
   1   7   0  474.63   29.86
   1   7   1   25.18    7.00
   1   7   2  333.41   26.43
   1  -7   3   59.68    8.38
   1  -7   3   52.92    9.04
   1   7   3   47.26   10.44
   1   7   4  458.41   32.34
   1  -7   4  436.83   25.20
   1  -7   4  448.32   21.85
   1  -7   5   75.75   10.78
   1  -7   5   69.93    8.74
   1  -7   5   79.05   10.85
   1   7   5   66.65   13.02
   1   7   6  492.66   35.28
   1  -7   6  501.80   22.73
   1  -7   6  501.82   26.86
   1  -7   7   10.22    4.78
   1  -7   7    5.32    2.89
   1   7   7   20.64    9.25
   1   7   8  311.08   29.81
   1  -7   8  284.56   21.44
   1   7   9   13.63    7.77
   1   7  10  371.87   34.68
   1   7  11    2.91    5.43
   1   7  12  129.83   21.34
   1   7  13   12.28    8.70
   1   7  14   44.80   14.13
   1   8 -13  139.40   23.54
   1   8 -12    5.75    6.01
   1   8 -11  245.62   28.92
   1   8 -10  103.91   18.78
   1   8  -9  254.19   27.46
   1   8  -8    2.74    5.25
   1   8  -7  236.04   25.44
   1   8  -6  178.09   21.26
   1   8  -5  122.35   17.22
   1   8  -4   11.29    5.54
   1   8  -4    4.42    3.95
   1   8  -3  360.47   26.50
   1   8  -3  409.91   30.57
   1   8  -2   22.44    7.60
   1   8  -2   18.83    7.25
   1   8  -1  571.54   34.49
   1   8   0  621.50   36.70
   1   8   1  250.83   23.91
   1   8   2    8.22    6.12
   1  -8   3  152.49   16.16
   1  -8   3  149.29   14.17
   1   8   3  152.92   19.26
   1  -8   4  115.66   12.39
   1  -8   4   96.97   12.76
   1   8   4   88.89   16.09
   1  -8   5  258.02   20.34
   1   8   5  298.63   28.45
   1  -8   5  248.44   17.35
   1  -8   6  109.72   11.66
   1   8   6  128.79   19.60
   1  -8   6  121.47   14.18
   1   8   7  433.71   36.31
   1  -8   7  399.83   25.60
   1  -8   8   31.13    7.52
   1   8   8   23.87    9.39
   1   8   9  123.81   20.61
   1   8  10   85.62   17.77
   1   8  11  165.08   25.21
   1   8  12   24.97   11.47
   1   8  13   80.74   18.94
   1   8  14   26.93   11.87
   1   9 -12   83.63   18.71
   1   9 -11   13.45    9.65
   1   9 -10  139.62   21.98
   1   9  -9   15.03    8.95
   1   9  -8  155.44   22.51
   1   9  -7    3.69    4.36
   1   9  -6  219.02   25.31
   1   9  -5   50.20   12.54
   1   9  -4  267.50   24.45
   1   9  -4  309.77   29.27
   1   9  -3    2.79    2.86
   1   9  -3    4.38    5.11
   1   9  -2  194.71   23.55
   1   9  -2  137.98   18.29
   1   9  -1  122.64   17.28
   1   9   0  325.15   28.72
   1   9   1  259.05   25.93
   1   9   2  567.36   39.19
   1   9   3    6.62    6.21
   1  -9   3    1.90    2.72
   1  -9   3    1.02    4.88
   1  -9   4  339.43   24.92
   1   9   4  410.22   34.62
   1  -9   4  390.82   24.21
   1  -9   5   40.70    8.85
   1  -9   5   44.29    7.87
   1   9   5   57.33   13.77
   1   9   6  161.09   23.23
   1  -9   6  128.67   15.30
   1  -9   7    1.83    2.61
   1   9   7   -2.26    5.62
   1   9   8  111.52   19.91
   1   9   9   34.96   12.72
   1   9  10   87.49   19.15
   1   9  11   24.57   13.02
   1   9  12   46.69   15.12
   1  10 -11   82.28   20.04
   1  10 -10   27.65   12.18
   1  10  -9  118.46   22.00
   1  10  -8   37.80   12.06
   1  10  -7  192.18   25.48
   1  10  -6    8.98    6.43
   1  10  -5  218.20   26.55
   1  10  -4   57.01   12.11
   1  10  -4   53.36   13.32
   1  10  -3  344.93   29.99
   1  10  -3  286.49   30.54
   1  10  -2   69.25   14.22
   1  10  -1  421.04   34.21
   1  10   0  130.90   19.64
   1  10   1  411.76   35.04
   1  10   2   68.30   15.16
   1 -10   2   56.34   11.48
   1 -10   3  394.36   28.77
   1  10   3  459.16   38.21
   1 -10   3  408.89   27.32
   1  10   4   64.55   15.42
   1 -10   4   57.90   10.48
   1 -10   4   42.40   10.23
   1 -10   5  209.55   20.22
   1  10   5  176.01   24.98
   1  10   6   57.74   14.47
   1 -10   6   53.77   10.45
   1  10   7  246.81   31.12
   1  10   8   18.27    8.59
   1  10   9  142.32   24.87
   1  10  10   21.70   11.75
   1  11 -10  223.58   31.52
   1  11  -9   99.77   21.75
   1  11  -8  158.75   25.08
   1  11  -7   35.46   13.64
   1  11  -6  118.85   21.55
   1  11  -5   88.87   18.35
   1  11  -4  229.63   25.82
   1  11  -4  200.60   27.31
   1  11  -3   22.94    9.03
   1  11  -2  170.93   22.86
   1  11  -1   24.11    9.04
   1  11   0  287.23   31.03
   1  11   1   19.21    9.53
   1 -11   2  101.09   14.85
   1  11   2   77.43   16.56
   1 -11   2   85.30   15.56
   1  11   3   28.04   10.86
   1 -11   3   30.61    9.25
   1 -11   4  160.46   19.08
   1  11   4  124.81   21.89
   1  11   5   30.46   11.92
   1  11   6  193.77   28.28
   1  11   7   21.26   12.03
   1  12  -8   61.58   17.61
   1  12  -7   73.28   18.38
   1  12  -6   12.47    9.06
   1  12  -5  239.77   31.85
   1  12  -4   28.18   10.51
   1  12  -3  147.39   22.58
   1  12  -2    6.23    5.46
   1  12  -1  123.72   21.21
   1  12   0    3.58    6.75
   1  12   1  133.75   22.82
   1 -12   2   14.04    7.95
   1  12   2   16.82   10.35
   1  12   3  151.61   24.63
   1  12   4   61.56   17.02
   1  13  -3   77.34   17.01
   1  13  -2   93.22   18.93
   1  13  -1   27.32   10.68
   1  13   0   79.43   18.29
   1  13   1    8.78    7.79
   2   0 -18  154.76   23.44
   2   0 -17    4.62    6.87
   2   0 -16  195.59   23.86
   2   0 -15    0.66    3.41
   2   0 -14  345.84   29.01
   2   0 -13    9.88    5.67
   2   0 -12  717.20   37.42
   2   0 -11   -2.82    2.84
   2   0 -10  611.01   30.69
   2   0  -9    6.13    3.87
   2   0  -8   32.78    6.45
   2   0  -7    1.87    2.01
   2   0  -7    0.37    1.88
   2   0  -6 1692.74   41.57
   2   0  -6 1696.75   36.83
   2   0  -5    3.60    2.12
   2   0  -5    2.39    1.65
   2   0  -4  736.53   23.72
   2   0  -4  700.00   18.31
   2   0  -3    4.66    2.36
   2   0  -3    2.86    1.65
   2   0  -2 1894.88   31.00
   2   0  -2 1823.55   24.79
   2   0  -1   -1.07    1.07
   2   0  -1    0.83    1.25
   2   0  -1    2.54    1.28
   2   0   0 1551.51   22.22
   2   0   0 1544.89   19.24
   2   0   0 1544.78   24.24
   2   0   1    2.16    1.76
   2   0   2 1360.55   23.79
   2   0   3    1.68    1.45
   2   0   3   -0.32    1.34
   2   0   4 2315.87   42.05
   2   0   4 2318.66   32.14
   2   0   5    6.73    4.20
   2   0   5    5.74    2.54
   2   0   6 2024.04   48.12
   2   0   6 1962.72   33.66
   2   0   7    4.53    2.32
   2   0   7   -0.17    2.91
   2   0   8  119.86   14.15
   2   0   8  123.42    9.46
   2   0   9    6.73    4.63
   2   0   9   -0.15    2.53
   2   0  10  377.46   27.96
   2   0  10  424.37   19.06
   2   0  11   13.54    6.35
   2   0  12  134.36   18.66
   2   0  13    5.09    6.58
   2   0  14  456.49   37.33
   2   0  15   -6.71    6.04
   2   0  16  233.95   29.34
   2   0  17   -6.87    7.69
   2   1 -18    9.76    8.02
   2  -1 -18   23.88   10.25
   2   1 -17  109.37   18.74
   2  -1 -17  133.90   21.52
   2   1 -16   10.16    6.54
   2  -1 -16   33.60   12.11
   2   1 -15   65.12   12.81
   2  -1 -15   70.19   14.35
   2   1 -14   -0.17    4.31
   2  -1 -14   14.50    7.31
   2   1 -13  480.94   31.53
   2  -1 -13  438.91   32.00
   2   1 -12  110.52   14.49
   2  -1 -12  113.88   15.76
   2   1 -11  514.20   28.86
   2  -1 -11  544.69   31.85
   2   1 -10    4.25    3.38
   2  -1 -10    6.36    6.32
   2   1  -9  388.38   22.09
   2  -1  -9  418.58   24.72
   2   1  -8   11.49    4.48
   2   1  -8    5.78    2.99
   2  -1  -8    8.41    4.13
   2   1  -7 1048.81   34.34
   2  -1  -7 1016.83   35.94
   2   1  -7  982.81   29.60
   2  -1  -7 1006.89   33.64
   2  -1  -6   34.02    6.94
   2   1  -6   32.34    5.72
   2  -1  -6   35.05    6.24
   2   1  -6   35.93    5.32
   2  -1  -6   37.29    6.39
   2   1  -5 1159.94   31.35
   2  -1  -5 1196.37   33.92
   2   1  -5 1176.93   24.64
   2  -1  -5 1130.07   33.59
   2  -1  -4    1.92    2.24
   2   1  -4    0.19    1.61
   2  -1  -4    3.08    2.59
   2   1  -4    0.07    1.16
   2  -1  -3  722.69   22.13
   2   1  -3  695.99   20.91
   2   1  -3  690.06   11.27
   2  -1  -3  739.30   21.06
   2   1  -2 1715.00   30.32
   2  -1  -2 1770.88   31.08
   2  -1  -2 1732.31   27.19
   2   1  -1 2794.80   36.80
   2  -1  -1 2803.28   34.41
   2  -1  -1 2718.54   36.19
   2  -1  -1 2767.47   37.09
   2  -1  -1 2670.01   25.66
   2  -1   0  148.05    8.82
   2  -1   0  146.21    6.60
   2  -1   0  143.32    8.35
   2  -1   0  144.48    8.69
   2   1   1 1834.86   31.54
   2  -1   1 1783.03   31.44
   2  -1   1 1791.61   30.30
   2  -1   1 1828.39   32.02
   2   1   2   70.74    6.69
   2  -1   2   62.09    6.69
   2  -1   2   70.72    4.75
   2   1   3 1136.06   29.15
   2   1   3 1173.54   27.11
   2  -1   3 1148.96   23.71
   2   1   4   63.25    6.84
   2  -1   4   52.13    6.13
   2   1   4   51.15    7.22
   2   1   5 1657.72   42.22
   2   1   5 1619.94   35.45
   2  -1   5 1680.56   38.06
   2   1   6  191.47   15.67
   2   1   6  194.93   13.19
   2  -1   6  186.89   14.27
   2   1   7  435.06   25.37
   2   1   7  445.37   20.65
   2  -1   7  421.38   23.05
   2  -1   8    9.37    4.97
   2   1   8    1.71    2.60
   2  -1   8    3.58    1.40
   2   1   8    5.91    3.66
   2   1   9  527.20   31.40
   2   1   9  506.86   24.10
   2  -1   9  450.06   12.95
   2  -1   9  448.90   27.81
   2   1  10   23.40    5.95
   2  -1  10   34.70    8.81
   2   1  10   38.64    9.11
   2   1  11   96.91   11.57
   2  -1  11  107.28   15.52
   2   1  11  124.38   17.80
   2  -1  12    0.54    2.64
   2   1  12   -2.20    4.60
   2  -1  13  199.73   23.65
   2   1  13  205.23   24.37
   2  -1  14   23.91    8.74
   2   1  14    8.98    7.20
   2  -1  15  207.82   26.61
   2   1  15  267.55   30.90
   2  -1  16   43.95   17.37
   2   1  16   14.12    7.93
   2   2 -17   22.48    9.17
   2   2 -16  187.77   23.00
   2   2 -15   14.24    7.02
   2  -2 -15   21.88    8.38
   2   2 -14  141.32   17.95
   2  -2 -14  126.78   18.30
   2   2 -13   26.85    7.70
   2  -2 -13   28.83   10.01
   2   2 -12  327.44   24.24
   2  -2 -12  396.64   29.82
   2   2 -11   32.55    7.61
   2  -2 -11   36.82   10.23
   2   2 -10  720.87   31.47
   2  -2 -10  669.56   34.69
   2   2  -9    3.70    3.12
   2  -2  -9   13.33    6.83
   2   2  -8  720.80   29.27
   2   2  -8  754.82   27.55
   2   2  -7  168.79   13.56
   2   2  -7  168.16   11.87
   2   2  -6 1405.36   37.02
   2   2  -6 1394.02   30.02
   2  -2  -6 1439.79   42.83
   2  -2  -5   54.34    7.97
   2   2  -5   48.86    6.72
   2   2  -5   48.17    3.91
   2   2  -4  241.26   13.56
   2  -2  -4  286.33   15.88
   2  -2  -3   42.31    5.77
   2   2  -3   47.39    5.65
   2   2  -2 1358.51   29.50
   2   2  -2 1355.70   22.65
   2  -2  -2 1346.10   26.57
   2  -2  -1    7.85    1.83
   2  -2  -1   15.40    3.56
   2   2  -1    9.53    2.05
   2   2  -1    4.46    1.33
   2  -2   0  323.77    8.86
   2  -2   0  315.06   15.19
   2   2   0  304.68   14.71
   2  -2   0  323.25   15.34
   2   2   0  311.46   11.44
   2  -2   1  755.53   22.94
   2   2   1  779.94   24.34
   2  -2   1  789.11   24.42
   2  -2   1  799.73   22.87
   2   2   1  796.54   21.29
   2   2   2  382.93   17.68
   2  -2   2  404.24   16.30
   2   2   2  413.23   17.52
   2  -2   2  392.27   17.20
   2   2   3    7.56    3.24
   2  -2   3    4.66    3.18
   2   2   4 1513.02   40.54
   2   2   4 1423.10   37.13
   2  -2   4 1478.21   37.59
   2  -2   4 1506.36   31.54
   2   2   5  193.78   14.35
   2   2   5  184.28   15.36
   2  -2   5  183.24   12.79
   2   2   6  478.93   23.47
   2   2   6  483.77   26.21
   2  -2   6  428.57   21.31
   2   2   7  148.51   14.10
   2   2   7  118.41   13.93
   2  -2   7  126.11   12.82
   2   2   8  494.19   26.01
   2   2   8  469.14   29.51
   2  -2   8  440.96   25.55
   2  -2   9    4.27    3.66
   2   2   9   11.18    7.03
   2   2   9   12.19    4.54
   2   2  10  304.85   26.33
   2   2  10  307.37   22.15
   2  -2  10  296.13   24.02
   2  -2  11    9.49    6.89
   2   2  11    6.46    4.55
   2   2  11    1.26    3.57
   2  -2  12   97.75   15.65
   2   2  12   61.15   13.45
   2  -2  13   21.62    8.33
   2   2  13   10.50    6.78
   2  -2  14  107.66   17.46
   2   2  14   99.58   18.30
   2  -2  15    8.98    7.60
   2   2  15    2.80    4.08
   2   2  16   46.23   14.21
   2   3 -16    2.14    3.25
   2   3 -15  171.36   20.24
   2   3 -14   21.00    6.62
   2   3 -13  378.53   27.26
   2   3 -12   25.50    7.26
   2   3 -11 1052.80   40.56
   2   3 -10  107.45   12.29
   2   3 -10  117.59   11.01
   2   3  -9  623.25   26.72
   2   3  -9  609.41   22.68
   2   3  -8   -1.09    1.58
   2   3  -8   -0.66    2.66
   2   3  -7  994.03   32.39
   2   3  -7 1013.64   23.51
   2   3  -6  184.05    8.70
   2   3  -6  151.78   12.09
   2   3  -5  830.96   15.90
   2   3  -5  851.54   27.58
   2  -3  -5  838.84   31.98
   2   3  -4   79.86    8.21
   2   3  -4   87.30    8.78
   2  -3  -4   95.67    9.80
   2  -3  -3  608.55   22.55
   2   3  -3  594.81   22.15
   2   3  -3  587.03   20.45
   2  -3  -2  822.39   23.86
   2  -3  -2  848.94   29.86
   2   3  -2  778.15   21.80
   2  -3  -1 2161.86   35.03
   2   3  -1 2150.77   43.63
   2   3  -1 2070.31   35.44
   2  -3  -1 2110.88   45.34
   2   3  -1 2059.30   30.72
   2   3   0  336.82   17.67
   2  -3   0  320.97   17.56
   2   3   0  305.40   13.52
   2  -3   1  459.90   20.37
   2   3   1  474.11   21.43
   2  -3   1  506.59   22.46
   2   3   1  485.10   18.49
   2   3   2   46.02    7.12
   2  -3   2   58.26    7.19
   2  -3   2   53.60    7.12
   2   3   2   45.32    6.47
   2  -3   2   49.85    7.37
   2   3   3 1470.45   40.95
   2  -3   3 1585.53   35.53
   2   3   3 1578.63   40.17
   2  -3   3 1455.08   36.92
   2  -3   4   56.76    7.83
   2  -3   4   55.05    6.73
   2   3   4   53.07    8.82
   2   3   5 1616.47   46.43
   2   3   5 1576.14   47.59
   2  -3   5 1541.32   41.56
   2  -3   6   67.00    8.60
   2   3   6   54.60    9.65
   2   3   6   52.18    8.88
   2   3   7  376.80   24.10
   2   3   7  372.04   26.04
   2  -3   7  379.70   22.08
   2  -3   8   63.19    9.85
   2   3   8   46.14   10.50
   2   3   8   51.44   10.04
   2   3   9  489.34   29.85
   2   3   9  435.78   31.43
   2  -3   9  507.86   29.39
   2  -3  10    8.56    5.63
   2   3  10    1.38    3.17
   2   3  10    7.61    4.64
   2   3  11  316.45   29.17
   2   3  11  304.37   25.00
   2  -3  11  320.62   26.55
   2   3  12   18.53    7.27
   2  -3  12   31.83    9.71
   2   3  12   33.35   11.15
   2   3  13  217.74   27.18
   2  -3  13  243.80   25.69
   2  -3  14   16.46    8.03
   2   3  14   10.90    8.41
   2   3  15  195.83   27.47
   2   4 -14  302.72   25.45
   2   4 -13   25.41    7.95
   2   4 -12  108.07   13.86
   2   4 -11    6.12    3.85
   2   4 -10  324.62   17.63
   2   4  -9   12.18    3.50
   2   4  -8  338.97   15.33
   2   4  -7  108.51    7.96
   2   4  -7   86.50   10.16
   2   4  -6  386.32   20.28
   2   4  -6  414.34   23.51
   2   4  -5    5.77    3.57
   2   4  -5    6.03    3.39
   2  -4  -4 1518.41   42.36
   2   4  -4 1433.03   38.35
   2  -4  -3  317.00   18.16
   2  -4  -3  393.55   23.68
   2   4  -3  325.39   17.40
   2  -4  -2  459.27   20.35
   2   4  -2  424.53   21.52
   2  -4  -2  454.54   24.15
   2   4  -2  477.31   20.46
   2  -4  -1  470.96   19.15
   2   4  -1  451.74   22.30
   2   4  -1  441.76   19.95
   2  -4  -1  427.68   23.00
   2   4   0 2087.92   48.98
   2  -4   0 2134.97   50.69
   2   4   0 2158.20   40.79
   2   4   1   48.72    7.89
   2  -4   1   47.56    8.08
   2  -4   1   51.23    8.01
   2   4   1   40.01    6.36
   2  -4   2  424.80   21.51
   2   4   2  423.18   23.43
   2  -4   2  449.71   24.33
   2   4   2  455.65   21.84
   2  -4   3   32.24    3.42
   2  -4   3   20.93    5.27
   2  -4   3   24.74    5.61
   2   4   3   33.83    6.69
   2   4   3   33.60    7.23
   2   4   4  729.10   33.14
   2  -4   4  727.96   26.77
   2  -4   4  744.85   29.09
   2  -4   5   12.57    4.38
   2  -4   5   13.00    3.74
   2   4   5   18.30    6.22
   2   4   6  166.45   17.03
   2  -4   6  162.54   14.78
   2  -4   7    5.36    4.43
   2   4   7    6.71    5.22
   2   4   8  248.78   22.15
   2   4   8  189.95   20.64
   2  -4   8  212.05   18.68
   2  -4   9    8.42    5.55
   2   4   9    5.29    5.11
   2   4   9   14.32    5.69
   2   4  10  631.28   37.89
   2   4  10  549.26   38.48
   2  -4  10  605.89   34.47
   2  -4  11   21.97    8.62
   2   4  11   28.02   10.14
   2   4  11   26.81    8.87
   2   4  12   90.26   15.49
   2  -4  12  103.77   16.03
   2   4  12   66.81   15.21
   2  -4  13   69.53   14.09
   2   4  13   80.13   17.13
   2   4  14  114.07   20.96
   2   4  15    8.14    6.80
   2   5 -13   41.63    9.44
   2   5 -12   60.80   10.47
   2   5 -10   25.06    8.62
   2   5  -9  257.60   23.35
   2   5  -8   22.00    6.30
   2   5  -7  421.80   26.88
   2   5  -6  151.98   15.27
   2   5  -5 1048.03   38.08
   2   5  -4    4.51    3.26
   2  -5  -3  927.61   34.22
   2   5  -3  966.16   35.07
   2   5  -3  960.47   33.82
   2  -5  -2  179.36   14.14
   2   5  -2  133.38   13.39
   2   5  -2  156.83   13.67
   2  -5  -1 1072.03   33.09
   2   5  -1 1101.39   36.83
   2   5  -1 1002.17   36.83
   2  -5  -1 1117.89   38.66
   2  -5   0   12.60    4.86
   2   5   0   22.18    6.63
   2   5   0   16.91    4.76
   2   5   1 1097.45   40.28
   2  -5   1 1121.56   35.85
   2   5   1 1111.18   35.51
   2   5   2   44.15    8.97
   2  -5   2   49.64    7.29
   2  -5   2   53.30    8.74
   2   5   2   50.70    7.96
   2  -5   3  388.49   22.35
   2   5   3  389.37   25.57
   2  -5   3  390.28   14.67
   2  -5   4   16.60    5.35
   2  -5   4   18.23    3.01
   2  -5   4   25.55    6.15
   2   5   4   14.85    5.43
   2  -5   5  117.49    6.98
   2  -5   5  123.85   12.06
   2   5   5  121.86   15.39
   2  -5   5  126.55   13.05
   2  -5   6    4.04    2.48
   2  -5   6    3.01    1.26
   2  -5   6    3.05    2.28
   2   5   6   -2.65    3.27
   2   5   7  206.62   20.96
   2  -5   7  172.39   16.41
   2   5   8   72.53   13.25
   2   5   9  578.84   38.09
   2  -5   9  472.85   29.98
   2  -5  10    1.21    4.69
   2   5  10   12.63    7.34
   2   5  11  443.67   34.71
   2  -5  11  420.24   31.06
   2   5  12   -0.41    3.90
   2  -5  12    5.23    6.14
   2   5  13   85.05   16.29
   2   6 -15   41.89   13.37
   2   6 -14  148.67   23.25
   2   6 -13   42.16   12.29
   2   6 -12  133.46   20.04
   2   6 -11  130.24   18.65
   2   6 -10  172.08   20.87
   2   6  -9   16.09    7.30
   2   6  -8  203.19   20.80
   2   6  -7   35.49    8.25
   2   6  -6  879.41   39.58
   2   6  -5    1.97    4.26
   2   6  -4  538.50   28.98
   2   6  -3   -0.97    2.50
   2   6  -3    6.99    4.04
   2   6  -2  288.06   21.34
   2   6  -2  293.67   21.08
   2  -6  -1   54.76    8.72
   2   6  -1   48.15    9.23
   2   6   0 1141.56   43.90
   2   6   0 1234.71   39.64
   2   6   1   35.14    8.76
   2  -6   2  118.00   13.56
   2   6   2  156.88   17.32
   2  -6   2  128.49   13.07
   2  -6   3  225.68   18.27
   2   6   3  190.51   19.61
   2  -6   3  230.98   13.20
   2  -6   3  215.17   16.37
   2  -6   4  318.34   21.56
   2   6   4  315.32   25.80
   2  -6   4  321.96   14.80
   2  -6   5   59.57    9.95
   2  -6   5   75.89    7.06
   2   6   5   90.69   14.81
   2   6   6  277.71   25.78
   2  -6   6  225.62   11.20
   2  -6   6  273.29   20.61
   2  -6   7   16.73    6.00
   2   6   7   24.82    8.40
   2   6   8  326.79   29.85
   2   6   9   17.39    7.62
   2   6  10  377.13   33.52
   2  -6  10  384.32   29.60
   2  -6  11   -1.78    3.33
   2   6  11   13.71    9.49
   2   6  12  183.07   25.04
   2   6  13   10.95    7.32
   2   7 -14    6.26    6.86
   2   7 -13  160.57   23.79
   2   7 -12   28.50   10.46
   2   7 -11  289.06   29.46
   2   7 -10   -3.83    4.36
   2   7  -9  462.93   34.23
   2   7  -8  179.82   20.45
   2   7  -7  618.95   36.79
   2   7  -6    6.89    4.60
   2   7  -5  506.23   31.39
   2   7  -4    0.96    3.65
   2   7  -4    6.34    4.04
   2   7  -3  413.49   27.25
   2   7  -3  381.71   26.64
   2   7  -2   24.74    7.37
   2   7  -2    8.96    5.43
   2   7  -1  402.28   27.74
   2   7   0   16.54    6.00
   2   7   1  521.16   32.87
   2   7   2   70.11   12.42
   2  -7   2   48.20    9.31
   2  -7   3  448.77   27.48
   2   7   3  473.15   33.15
   2  -7   3  515.78   22.40
   2   7   4   13.18    6.66
   2  -7   4   26.03    7.70
   2  -7   4   18.97    4.21
   2   7   5  205.26   23.23
   2  -7   5  249.76   14.18
   2  -7   5  237.93   19.88
   2  -7   6   39.82    8.40
   2  -7   6   32.24    4.93
   2   7   6   43.75   10.87
   2   7   7  313.33   29.67
   2  -7   7  340.33   24.27
   2  -7   8   41.26    8.91
   2   7   8   39.73   11.04
   2   7   9  320.85   32.08
   2   7  10    3.71    4.57
   2  -7  10    4.03    3.20
   2   7  11  253.70   30.73
   2   7  12   10.91   10.23
   2   7  13  167.11   25.35
   2   8 -14   89.33   19.13
   2   8 -13    1.32    7.40
   2   8 -12  217.44   27.84
   2   8 -11   52.63   13.24
   2   8 -10  327.66   31.30
   2   8  -9  153.84   20.96
   2   8  -8  447.94   34.48
   2   8  -7  144.65   19.09
   2   8  -6  332.61   28.20
   2   8  -5   50.08   11.06
   2   8  -4  242.68   22.14
   2   8  -4  223.87   22.16
   2   8  -3   26.12    8.35
   2   8  -3   38.03    9.12
   2   8  -2  283.58   24.79
   2   8  -2  273.12   24.92
   2   8  -1   11.38    7.09
   2   8   0  854.95   44.17
   2   8   1  129.57   18.08
   2  -8   2 1081.38   46.29
   2   8   2 1082.51   51.86
   2  -8   3  302.78   24.13
   2   8   3  336.04   29.45
   2  -8   3  349.81   20.40
   2  -8   4  347.07   25.28
   2   8   4  355.64   30.99
   2  -8   4  310.56   18.46
   2   8   5   24.52    9.81
   2  -8   5   15.61    5.82
   2  -8   5   14.73    4.17
   2   8   6  219.98   26.23
   2  -8   6  243.57   21.22
   2   8   7   29.66   10.62
   2  -8   7   17.45    6.43
   2   8   8  184.46   25.07
   2  -8   8  159.60   17.82
   2   8   9   97.06   19.87
   2   8  10  184.03   26.32
   2   8  11   44.92   13.56
   2   8  12   68.39   16.45
   2   8  13   40.10   13.49
   2   9 -13  107.21   20.89
   2   9 -12   22.67   10.19
   2   9 -11  177.49   25.12
   2   9 -10   12.30    7.05
   2   9  -9  177.93   23.92
   2   9  -8   32.33   10.93
   2   9  -7   50.61   12.21
   2   9  -6    3.53    6.07
   2   9  -5  390.77   32.19
   2   9  -4    6.60    4.30
   2   9  -4    1.22    3.37
   2   9  -3  127.51   17.57
   2   9  -3  117.96   17.46
   2   9  -2   -6.16    5.12
   2   9  -1  372.69   30.78
   2   9   0   22.09    8.34
   2   9   1  116.39   18.07
   2   9   2   69.39   14.58
   2  -9   2   37.55    9.08
   2   9   3   68.80   15.39
   2  -9   3   70.47   10.11
   2  -9   3   64.96   11.78
   2   9   4   34.91   11.48
   2  -9   4   22.31    7.78
   2  -9   4   14.77    4.85
   2   9   5  659.33   45.93
   2  -9   5  571.40   33.72
   2   9   6   18.61    8.53
   2  -9   6   13.27    6.92
   2   9   7   32.19   10.84
   2  -9   7   41.56    9.50
   2   9   8   10.55    7.22
   2  -9   8    7.46    4.63
   2   9   9   73.04   17.75
   2   9  10   25.84   12.79
   2   9  11   95.13   20.53
   2  10 -12  202.77   29.15
   2  10 -11   62.46   17.37
   2  10 -10  150.79   23.86
   2  10  -9    5.97    6.41
   2  10  -8  149.52   22.68
   2  10  -7   82.05   16.28
   2  10  -6  279.31   29.60
   2  10  -5   46.34   12.89
   2  10  -4  282.47   29.06
   2  10  -4  228.11   24.84
   2  10  -3   42.36   11.73
   2  10  -2  355.08   31.71
   2  10  -1  169.11   23.06
   2  10   0  163.74   22.42
   2  10   1  198.32   24.95
   2 -10   2  227.00   23.44
   2  10   2  247.99   28.25
   2 -10   3   46.34   11.07
   2  10   3   55.48   15.05
   2 -10   4  303.81   26.07
   2  10   4  302.44   32.24
   2  10   5   48.01   14.81
   2 -10   5   30.11    9.47
   2  10   6  326.73   35.23
   2 -10   6  367.30   28.42
   2  10   7   53.89   15.63
   2  10   8  152.77   26.17
   2  10   9   25.58   11.67
   2  11 -10   37.50   12.31
   2  11  -9  114.43   21.73
   2  11  -8   12.27    8.40
   2  11  -7  157.29   24.17
   2  11  -6   84.31   18.80
   2  11  -5  173.31   24.77
   2  11  -4   49.87   12.57
   2  11  -3  194.65   25.10
   2  11  -2   28.61    9.79
   2  11  -1  142.67   21.87
   2  11   0   69.98   15.90
   2 -11   1   71.06   14.24
   2  11   1   46.79   14.06
   2 -11   2   33.62    9.97
   2  11   2   24.18   11.23
   2 -11   3  115.49   17.20
   2  11   3  117.69   21.27
   2 -11   4   52.69   11.39
   2  11   4   52.05   14.45
   2  11   5  120.26   21.82
   2 -11   5  158.22   19.63
   2  11   6   21.21   10.40
   2  11   7  156.77   26.47
   2  12  -8  190.69   28.91
   2  12  -7   29.50   11.39
   2  12  -6  112.86   22.52
   2  12  -3   28.96   10.32
   2  12  -2  218.08   28.71
   2  12  -1   15.75    8.81
   2  12   0  164.30   25.29
   2  12   1   31.45   12.12
   2 -12   1   26.24    9.78
   2 -12   2  112.81   17.97
   2  12   2  140.80   24.17
   2 -12   3    3.13    3.51
   2  12   3   14.15    9.54
   2  12   4  225.77   31.55
   2  13  -3   83.54   19.37
   2  13  -2  146.82   24.65
   2  13  -1  106.26   21.34
   2 -13   0   45.27   12.55
   3   0 -17  209.50   25.33
   3   0 -16    7.22    6.02
   3   0 -15  384.14   31.01
   3   0 -14   -0.41    3.68
   3   0 -13  276.60   23.87
   3   0 -12    0.08    2.96
   3   0 -11  518.89   29.04
   3   0 -10    1.41    3.52
   3   0  -9 1040.55   36.05
   3   0  -8    8.10    3.88
   3   0  -7 2175.45   53.63
   3   0  -7 2117.66   43.66
   3   0  -6    5.54    3.08
   3   0  -5  144.35    8.49
   3   0  -5  152.66   12.48
   3   0  -4    4.40    3.50
   3   0  -4    0.93    1.41
   3   0  -3 1676.84   35.94
   3   0  -3 1628.23   28.64
   3   0  -2   -1.92    2.09
   3   0  -2    3.83    1.64
   3   0  -1 1400.60   26.04
   3   0  -1 1405.85   27.91
   3   0  -1 1387.65   21.43
   3   0   0    5.63    3.03
   3   0   0    0.59    1.20
   3   0   1  917.01   25.58
   3   0   3 2029.49   35.72
   3   0   4    3.21    3.02
   3   0   5  179.50   13.38
   3   0   6    5.87    3.83
   3   0   7  614.58   29.08
   3   0   7  641.11   21.20
   3   0   8    0.73    2.62
   3   0   8   -0.44    1.41
   3   0   9  801.58   37.93
   3   0   9  843.15   25.79
   3   0  10    7.89    4.56
   3   0  11  154.99   18.83
   3   0  12    4.10    5.94
   3   0  13  292.60   28.98
   3   0  14    0.32    4.79
   3   0  15  150.89   22.50
   3   1 -17   24.20    8.93
   3   1 -16  164.27   21.06
   3   1 -15   20.71    7.37
   3   1 -14  206.70   21.27
   3  -1 -14  172.13   20.51
   3   1 -13  150.50   17.20
   3  -1 -13  169.71   19.72
   3   1 -12  368.46   25.15
   3  -1 -12  413.40   28.54
   3   1 -11    2.88    1.12
   3   1 -11   10.60    5.29
   3  -1 -11    4.19    6.87
   3   1 -10  151.37    6.38
   3   1 -10  180.71   15.50
   3  -1 -10  189.91   17.37
   3   1  -9    7.78    1.54
   3   1  -9   13.94    4.13
   3   1  -8 1208.09   18.01
   3   1  -8 1279.84   34.72
   3   1  -7   12.67    4.44
   3   1  -7   10.64    1.81
   3   1  -7    7.28    2.90
   3   1  -6 1233.90   37.04
   3  -1  -6 1254.39   38.89
   3   1  -6 1144.74   25.97
   3   1  -5  126.17   11.35
   3  -1  -5  125.39   11.62
   3   1  -4  756.59   25.89
   3  -1  -4  753.98   26.43
   3   1  -3  430.39   10.48
   3   1  -3  412.20   18.11
   3  -1  -3  443.67   19.03
   3  -1  -3  422.62   16.79
   3  -1  -2 1012.43   26.27
   3   1  -2  991.78   26.36
   3  -1  -2  944.22   25.09
   3   1  -2  991.88   17.31
   3   1  -1    3.05    1.58
   3   1  -1    0.22    2.32
   3  -1  -1    0.07    1.79
   3  -1  -1    1.83    1.87
   3  -1  -1    1.89    2.02
   3  -1  -1    1.91    2.08
   3  -1   0  195.81   11.53
   3   1   0  187.53   10.88
   3  -1   0  178.25    8.86
   3  -1   0  203.45   11.10
   3  -1   0  206.30   12.10
   3  -1   1 3558.62   33.55
   3  -1   1 3551.26   51.62
   3  -1   2 1539.45   21.46
   3  -1   2 1549.27   36.68
   3  -1   3  652.45   17.88
   3   1   3  643.30   22.54
   3  -1   3  677.53   25.97
   3  -1   4  983.88   25.85
   3   1   4  994.96   31.02
   3   1   4 1025.43   29.25
   3  -1   5   40.79    6.21
   3   1   5   53.07    8.04
   3   1   5   51.69    6.91
   3  -1   6  167.44   13.50
   3   1   6  182.91   15.49
   3   1   6  186.78   13.32
   3   1   7    7.47    3.49
   3  -1   7   10.84    4.48
   3   1   7   16.35    5.72
   3  -1   8  521.76   27.73
   3   1   8  504.29   29.51
   3   1   8  550.13   24.47
   3   1   9   -0.79    2.21
   3  -1   9    1.17    4.75
   3   1   9   -3.36    5.36
   3   1  10   71.63    9.60
   3  -1  10   70.96   12.16
   3   1  10   76.93   13.00
   3  -1  11   19.35    6.45
   3   1  11   22.17    8.11
   3  -1  12  228.82   23.55
   3   1  12  214.86   23.97
   3  -1  13   11.54    5.98
   3   1  13   23.42    9.07
   3   1  14   32.22   10.50
   3  -1  14   35.06    9.87
   3   1  15    5.93    7.22
   3   1  16   62.57   16.39
   3   2 -16   12.83    5.97
   3   2 -15  215.04   22.16
   3   2 -14   80.96   13.20
   3   2 -13  493.31   30.01
   3   2 -12   -1.72    2.09
   3   2 -11  246.85   18.73
   3   2 -10   10.77    4.15
   3   2  -9  449.12   21.67
   3   2  -8   86.75    8.51
   3   2  -7 1517.14   43.40
   3   2  -7 1491.96   31.36
   3  -2  -6    8.24    4.49
   3   2  -6   11.32    4.10
   3   2  -6    9.98    2.62
   3   2  -5  959.40   31.20
   3  -2  -5  997.16   33.93
   3   2  -5  884.18   16.48
   3  -2  -5  950.45   31.88
   3   2  -4  138.28   11.39
   3  -2  -4  155.42   12.53
   3  -2  -4  140.13   11.08
   3   2  -3  939.34   28.35
   3  -2  -3  962.59   28.91
   3  -2  -3  938.81   25.23
   3  -2  -2    0.92    1.94
   3   2  -2    0.21    2.18
   3  -2  -2    2.61    2.96
   3  -2  -2   -0.39    2.17
   3   2  -2    2.10    1.15
   3   2  -1  751.07   24.48
   3  -2  -1  743.66   21.07
   3  -2  -1  766.35   25.43
   3  -2  -1  772.92   25.38
   3  -2  -1  706.65   15.07
   3  -2   0  188.43   12.75
   3  -2   0  198.46    9.72
   3  -2   0  192.49   12.84
   3  -2   0  188.82   12.72
   3  -2   1 1684.69   38.20
   3  -2   1 1612.31   22.20
   3   2   1 1612.47   38.66
   3  -2   1 1667.19   38.79
   3  -2   1 1701.40   37.43
   3   2   2   26.59    5.36
   3  -2   2   20.29    2.46
   3  -2   2   24.65    5.35
   3  -2   2   31.67    5.22
   3   2   3 1078.22   33.05
   3  -2   3 1156.26   34.65
   3  -2   3 1101.66   21.58
   3  -2   4   22.80    5.71
   3  -2   4   22.33    4.85
   3   2   4   16.91    4.30
   3   2   5 1305.40   41.79
   3   2   5 1260.49   37.98
   3  -2   5 1228.24   31.46
   3  -2   6   48.72    7.33
   3   2   6   51.60    8.95
   3   2   6   50.40    8.33
   3   2   7  653.22   33.65
   3   2   7  696.66   30.31
   3  -2   7  697.55   28.79
   3  -2   8    8.85    4.30
   3   2   8   10.94    5.34
   3   2   8    2.81    2.44
   3   2   9  450.96   30.97
   3   2   9  445.47   26.40
   3  -2   9  413.38   26.33
   3  -2  10   53.62   10.34
   3   2  10   50.86   11.92
   3   2  10   58.91   10.49
   3  -2  11  296.43   25.25
   3   2  11  353.69   30.14
   3   2  11  354.94   24.37
   3  -2  12    4.51    4.65
   3   2  12   13.74    7.52
   3  -2  13  217.85   24.27
   3   2  13  209.92   25.83
   3   2  14   45.06   14.06
   3   2  15  139.81   23.80
   3   2  16    8.28    8.67
   3   3 -15    4.08    5.11
   3   3 -14  153.30   17.52
   3   3 -13    5.10    4.25
   3   3 -12  594.99   30.36
   3   3 -11    6.70    2.93
   3   3 -11    5.44    3.51
   3   3 -10  536.24   24.89
   3   3 -10  549.66   21.06
   3   3  -9    4.71    2.48
   3   3  -9    2.93    1.96
   3   3  -8  916.25   27.01
   3   3  -8  900.83   21.00
   3   3  -7  198.57   11.11
   3   3  -7  207.00    8.33
   3   3  -6 1237.48   38.15
   3   3  -5  179.95   13.95
   3  -3  -5  183.86   14.67
   3   3  -4  601.72   24.86
   3   3  -4  604.95   21.05
   3  -3  -4  602.21   24.36
   3   3  -3  502.00   22.29
   3   3  -3  491.59   16.94
   3  -3  -3  493.41   19.81
   3  -3  -2 1548.02   41.85
   3   3  -2 1531.93   27.32
   3   3  -2 1485.52   21.28
   3  -3  -2 1522.34   30.84
   3  -3  -1   28.16    3.88
   3  -3  -1   18.93    4.58
   3   3  -1   33.70    4.27
   3  -3   0 1095.02   19.74
   3  -3   0 1100.50   34.67
   3   3   0 1051.36   33.65
   3  -3   0 1049.60   33.60
   3  -3   0 1130.66   33.92
   3   3   0 1095.25   26.00
   3  -3   1   27.32    5.82
   3  -3   1   21.18    3.18
   3  -3   1   36.58    6.44
   3   3   1   45.29    8.07
   3  -3   1   33.39    6.41
   3   3   1   36.32    5.90
   3  -3   2  995.67   32.81
   3   3   2 1028.33   34.96
   3  -3   2 1030.81   35.47
   3  -3   2 1032.55   31.91
   3  -3   3    9.42    4.16
   3  -3   3    7.76    3.73
   3   3   3    7.68    4.81
   3   3   4  690.55   30.37
   3  -3   4  674.29   28.87
   3  -3   4  684.23   20.94
   3  -3   5   49.37    6.62
   3  -3   5   44.09    8.33
   3   3   5   64.57    9.63
   3   3   6  417.86   25.42
   3  -3   6  402.34   20.15
   3  -3   7    4.78    3.46
   3   3   7    2.69    4.17
   3   3   7    6.62    4.49
   3   3   8  472.12   31.94
   3   3   8  555.80   31.42
   3  -3   8  534.40   27.77
   3  -3   9   10.19    4.44
   3   3   9   28.05    9.85
   3   3   9   13.99    7.40
   3   3  10  166.26   21.19
   3   3  10  183.69   18.91
   3  -3  10  175.25   18.10
   3  -3  11    5.24    3.60
   3   3  11   12.34    7.10
   3   3  11   13.01    6.57
   3  -3  12  104.58   15.95
   3   3  12   76.16   15.75
   3   3  13   18.64    8.40
   3   3  14  169.57   25.20
   3   3  15   -2.43    4.86
   3   4 -13  487.21   28.82
   3   4 -12  289.82   21.00
   3   4 -11  603.12   28.32
   3   4 -10   33.62    4.98
   3   4 -10   34.22    6.56
   3   4  -9  175.89   10.11
   3   4  -9  168.13   12.83
   3   4  -8    4.99    1.45
   3   4  -6  124.97   12.60
   3   4  -5  265.53   16.88
   3  -4  -4   33.17    6.27
   3   4  -4   40.11    7.23
   3   4  -4   39.68    6.27
   3  -4  -3  676.97   25.58
   3   4  -3  653.84   23.04
   3  -4  -2  353.66   16.98
   3   4  -2  350.65   16.76
   3  -4  -2  362.30   22.39
   3   4  -2  346.23   13.42
   3  -4  -1 2956.05   45.05
   3   4  -1 2997.19   61.68
   3  -4  -1 2848.85   61.96
   3   4  -1 2931.16   43.26
   3  -4   0   62.20    6.12
   3  -4   0   67.05    9.77
   3   4   0   72.77    9.82
   3   4   0   51.72    6.59
   3  -4   1  520.31   26.02
   3   4   1  572.23   27.98
   3  -4   1  505.70   25.14
   3   4   1  549.70   22.83
   3  -4   2   10.87    3.95
   3  -4   2    5.41    3.34
   3   4   2   12.21    5.51
   3   4   2    9.09    3.75
   3   4   3  791.15   34.61
   3  -4   3  825.60   31.16
   3  -4   3  799.50   32.20
   3  -4   4   15.62    5.02
   3   4   4    5.47    3.79
   3  -4   4   17.87    4.77
   3   4   5  250.24   20.70
   3  -4   5  249.43   18.91
   3  -4   6    3.56    3.25
   3  -4   6    6.29    4.35
   3   4   6    2.75    4.14
   3   4   7  312.33   24.77
   3  -4   7  340.30   20.82
   3  -4   8   73.73   10.29
   3   4   8   54.46   11.23
   3   4   9  221.51   22.36
   3  -4   9  217.49   19.07
   3  -4  10   36.89    8.84
   3   4  10   12.43    5.45
   3   4  11  201.48   22.45
   3  -4  11  177.77   20.01
   3   4  12    6.69    4.18
   3   4  12    0.64    3.08
   3   4  13  188.56   26.41
   3   5 -12  526.34   28.00
   3   5 -11   85.42   13.01
   3   5  -9   28.00    8.25
   3   5  -8  268.56   22.01
   3   5  -7    2.95    3.68
   3   5  -6  248.07   18.66
   3   5  -5   17.04    5.18
   3   5  -4  208.11   15.58
   3  -5  -3  248.18   17.13
   3   5  -3  260.06   16.87
   3  -5  -2 1822.76   43.43
   3   5  -2 1615.53   48.86
   3   5  -2 1743.03   43.54
   3   5  -2 1656.94   35.01
   3  -5  -1  160.24   12.23
   3   5  -1  165.78   15.89
   3   5  -1  150.31   11.44
   3  -5   0  716.87   24.46
   3   5   0  704.75   33.35
   3   5   0  796.32   28.11
   3  -5   1   27.14    6.82
   3   5   1   20.97    4.98
   3   5   1   23.93    6.77
   3  -5   2  450.91   25.93
   3   5   2  452.67   27.60
   3  -5   3  121.38   13.35
   3   5   3  127.93   15.18
   3  -5   3  109.65    6.69
   3   5   4  290.33   23.41
   3  -5   4  232.31    7.16
   3  -5   4  277.68   20.60
   3  -5   5   19.17    5.64
   3   5   5   19.19    6.90
   3   5   6  427.88   30.07
   3  -5   6  385.97   25.26
   3  -5   7    6.01    3.23
   3  -5   7    1.24    3.37
   3   5   7   14.59    8.27
   3   5   8  187.33   21.76
   3  -5   8  223.31   18.95
   3  -5   9   14.23    6.06
   3   5   9   22.94    7.78
   3   5  10  288.04   27.88
   3  -5  10  331.36   25.37
   3   5  11   25.32    9.29
   3   5  12  251.98   27.33
   3   6 -15  101.63   20.67
   3   6 -14   24.48   10.28
   3   6 -13  103.10   18.25
   3   6 -12   25.09    9.49
   3   6 -11  509.63   36.46
   3   6 -10   33.51    9.61
   3   6  -9  374.46   28.54
   3   6  -8   41.71    9.67
   3   6  -7  316.37   23.89
   3   6  -6   19.15    6.77
   3   6  -5  622.19   30.70
   3   6  -4   -0.79    1.92
   3   6  -3  526.85   27.47
   3  -6  -2   36.85    7.08
   3   6  -2   29.46    6.64
   3   6  -2   41.72    9.18
   3   6  -2   38.24    6.67
   3  -6  -1 1286.29   39.01
   3   6  -1 1136.31   44.80
   3   6  -1 1300.03   37.77
   3  -6   0   82.65    9.65
   3   6   0   94.20   13.45
   3   6   0  110.48   11.66
   3  -6   1   86.45   12.55
   3   6   1  104.94   14.35
   3  -6   2    6.90    4.45
   3   6   2    3.43    5.50
   3  -6   3  177.53   17.35
   3   6   3  163.66   18.53
   3  -6   4   76.29    6.06
   3  -6   4   81.66   11.63
   3   6   4   79.68   13.88
   3   6   5  192.08   21.42
   3  -6   5  177.61   17.43
   3  -6   6   44.19    9.09
   3   6   6   29.18    8.87
   3  -6   7   87.27   12.85
   3   6   7  130.41   18.48
   3  -6   8   -0.86    2.89
   3   6   8   10.97    7.43
   3   6   9  374.07   32.98
   3  -6   9  341.00   25.65
   3   6  10   11.53    7.81
   3   6  11  106.56   18.99
   3   6  12    4.98    6.62
   3   7 -15    1.13    6.17
   3   7 -14  184.60   25.94
   3   7 -13   16.69    8.07
   3   7 -12  269.50   29.10
   3   7 -11   45.45   11.82
   3   7 -10  366.50   30.99
   3   7  -9   43.08   10.39
   3   7  -8  338.22   27.49
   3   7  -7   72.49   12.38
   3   7  -6  477.27   30.19
   3   7  -5   34.11    8.10
   3   7  -4  506.30   29.88
   3   7  -3   12.97    5.13
   3   7  -3   13.03    6.33
   3   7  -2  855.07   41.49
   3   7  -2  872.94   33.00
   3   7  -1  110.44   15.54
   3   7   0  912.51   43.93
   3  -7   1   94.57   13.95
   3   7   1  105.67   15.10
   3  -7   2  202.79   20.01
   3   7   2  232.23   23.04
   3  -7   3  125.82   15.32
   3   7   3  131.67   17.74
   3  -7   4  616.27   33.67
   3   7   4  631.54   39.98
   3  -7   4  606.11   20.50
   3  -7   5   18.99    6.97
   3   7   5   28.11    9.65
   3   7   6  602.38   41.05
   3  -7   6  546.95   32.17
   3  -7   7   49.25   10.28
   3   7   7   45.28   12.46
   3   7   8  161.04   23.44
   3  -7   8  158.54   18.43
   3   7   9   64.33   15.35
   3   7  10  360.74   35.52
   3   7  11   63.09   15.04
   3   7  12  148.07   23.66
   3   8 -14    4.71    9.28
   3   8 -13  187.85   26.19
   3   8 -12   37.59   12.51
   3   8 -11  261.11   28.35
   3   8 -10   71.22   14.34
   3   8  -9   95.03   16.04
   3   8  -8   21.00    7.82
   3   8  -7  324.28   27.51
   3   8  -6  276.27   24.91
   3   8  -5  292.96   25.27
   3   8  -4   45.11   10.35
   3   8  -3  365.09   28.32
   3   8  -3  327.38   27.21
   3   8  -2    8.84    4.77
   3   8  -1  378.23   30.03
   3   8   0   47.70   11.50
   3  -8   1  311.31   26.25
   3   8   1  282.71   26.68
   3  -8   2   92.87   14.21
   3   8   2   66.25   13.27
   3  -8   3  582.83   34.96
   3   8   3  593.01   40.29
   3  -8   3  589.66   24.87
   3  -8   4  120.29   15.92
   3   8   4  128.52   19.29
   3   8   5  530.64   39.77
   3  -8   5  543.71   33.54
   3  -8   6  101.53   14.76
   3   8   6  118.60   19.55
   3  -8   7  126.58   16.73
   3   8   7  116.76   21.24
   3  -8   8    7.95    4.66
   3   8   8    4.23    6.99
   3   8   9   91.89   18.61
   3   8  10   86.32   18.98
   3   8  11  106.78   21.06
   3   8  12    3.77    7.47
   3   8  13   31.19   12.26
   3   9 -13   11.81    8.23
   3   9 -12  145.97   23.32
   3   9 -11   34.60   11.40
   3   9 -10  259.06   29.15
   3   9  -9    8.67    7.59
   3   9  -8  132.99   19.66
   3   9  -7   30.00   10.48
   3   9  -6  307.20   28.20
   3   9  -5   66.15   13.93
   3   9  -4   99.00   16.20
   3   9  -3   -2.18    2.71
   3   9  -2  285.26   27.38
   3   9  -1   61.00   14.18
   3   9   0  462.59   35.86
   3   9   1   14.68    7.88
   3  -9   1   23.21    8.52
   3  -9   2  267.50   25.25
   3   9   2  204.59   24.95
   3  -9   3    8.67    4.98
   3   9   3   39.53   11.96
   3  -9   4  315.79   26.85
   3   9   4  320.40   32.02
   3  -9   5   75.16   13.22
   3   9   5   77.17   16.52
   3  -9   6   84.52   14.10
   3   9   6   71.69   16.03
   3  -9   7   27.76    8.26
   3   9   7   22.32   11.72
   3   9   8  254.81   32.01
   3  -9   8  264.49   25.40
   3   9   9   26.37   12.25
   3   9  10   89.57   20.14
   3   9  11   34.11   12.94
   3  10 -12   17.88    8.57
   3  10 -11   98.78   20.15
   3  10 -10   61.11   15.19
   3  10  -9  198.23   26.35
   3  10  -8   29.62   10.78
   3  10  -7  389.10   34.79
   3  10  -6   46.64   12.61
   3  10  -5  273.04   28.72
   3  10  -4   73.75   15.11
   3  10  -3  240.23   26.55
   3  10  -2   16.80    7.65
   3  10  -1   56.90   13.60
   3  10   0   78.11   15.70
   3 -10   1  169.51   21.06
   3  10   1  164.08   23.10
   3  10   2   57.38   13.95
   3 -10   2   59.88   13.41
   3 -10   3  122.01   17.54
   3  10   3  132.22   21.74
   3 -10   4   50.95   12.12
   3  10   4   62.85   16.18
   3 -10   5  118.06   16.93
   3  10   5  114.06   21.12
   3 -10   6    4.45    5.49
   3  10   6   10.30    5.62
   3  10   7  204.35   29.21
   3 -10   7  204.08   22.62
   3  10   8   10.72    8.04
   3  11 -11   80.41   18.53
   3  11 -10   63.04   15.96
   3  11  -9   10.57    8.41
   3  11  -8  146.34   23.13
   3  11  -7   23.69    9.43
   3  11  -6  223.57   27.75
   3  11  -5   17.37    8.36
   3  11  -3   29.45   11.61
   3  11  -2   58.27   14.68
   3  11  -1  132.04   21.74
   3 -11   0  161.47   21.86
   3  11   0  179.66   25.68
   3  11   1   47.89   13.71
   3 -11   1   36.66   10.96
   3  11   2  122.90   21.86
   3 -11   2   74.07   15.28
   3  11   3   38.98   12.60
   3 -11   3   61.46   13.74
   3 -11   4  203.15   23.39
   3  11   4  140.37   24.08
   3 -11   5  109.32   17.13
   3  11   5  107.46   22.22
   3  11   6  196.59   29.34
   3  12  -9   95.12   20.86
   3  12  -8    9.36    8.26
   3  12  -7  204.36   28.79
   3  12  -6   55.96   14.84
   3  12  -2  118.64   21.56
   3  12  -1   85.73   18.61
   3  12   0   47.83   14.85
   3 -12   0   72.86   15.90
   3 -12   1  158.46   22.46
   3  12   1  117.31   22.70
   3  12   2    6.15    8.22
   3 -12   2    8.44    7.33
   3  12   3  179.80   28.84
   3 -12   3  152.73   21.08
   3  13  -2  201.02   29.49
   3 -13   0  129.27   21.56
   3 -13   1   62.92   14.28
   4   0 -12  396.64   16.83
   4   0 -11    2.23    1.74
   4   0 -10  583.08   20.09
   4   0  -9    1.97    2.36
   4   0  -8 1962.51   35.97
   4   0  -7    4.52    2.93
   4   0  -6 4000.05   71.52
   4   0  -6 3971.28   50.96
   4   0  -5    2.58    3.64
   4   0  -5    1.56    1.74
   4   0  -4 1353.39   37.54
   4   0  -4 1297.00   30.18
   4   0  -3    5.34    3.24
   4   0  -3    5.77    2.79
   4   0  -2   30.70    4.38
   4   0  -2   30.49    5.26
   4   0  -2   38.88    4.59
   4   0  -1   -0.44    1.44
   4   0  -1    2.48    2.33
   4   0   0 3435.80   47.30
   4   0   0 3431.29   51.64
   4   0   1    5.45    2.51
   4   0   4 2821.47   48.87
   4   0   5    5.69    3.60
   4   0   6  546.64   25.71
   4   0   7    3.65    4.78
   4   0   8  172.90   16.80
   4   0   9    6.66    4.70
   4   0  10  517.63   32.72
   4   0  11    2.10    3.03
   4   0  12   69.22   13.81
   4   0  13   -0.02    4.41
   4   1 -16   40.02   11.47
   4   1 -15  260.86   24.33
   4   1 -14   81.12   13.13
   4   1 -13  313.10   23.77
   4   1 -12   53.69    9.85
   4   1 -11  291.60   20.32
   4   1 -10    5.31    4.17
   4   1  -6   91.74   11.98
   4   1  -5  473.22   23.57
   4  -1  -5  505.52   24.70
   4  -1  -5  463.95   19.75
   4   1  -4    4.71    2.75
   4   1  -4    2.43    1.30
   4  -1  -4    0.70    1.93
   4  -1  -4    1.84    2.18
   4   1  -3  543.13   22.73
   4  -1  -3  586.56   23.62
   4  -1  -3  519.73   20.84
   4   1  -3  568.39   15.34
   4   1  -2    1.67    1.72
   4   1  -2    1.95    2.34
   4  -1  -2    8.03    3.22
   4  -1  -2    1.11    2.04
   4  -1  -2    0.82    2.22
   4  -1  -2    5.26    2.63
   4  -1  -1  175.85   12.31
   4   1  -1  180.45   12.21
   4  -1  -1  170.06   11.02
   4  -1  -1  182.09   11.34
   4  -1  -1  180.66   12.69
   4   1  -1  176.30   10.45
   4   1   0  127.78   10.11
   4  -1   0  136.55    8.82
   4  -1   0  129.76    9.83
   4  -1   0  133.17   10.85
   4  -1   1  134.83    7.94
   4  -1   1  113.18   10.85
   4  -1   2  169.54   13.79
   4  -1   3  330.07   12.84
   4  -1   3  312.71   19.49
   4  -1   4  571.15   19.66
   4  -1   5  268.69   15.17
   4  -1   6    8.15    3.36
   4   1   6    8.41    3.67
   4  -1   7  386.17   22.24
   4   1   7  344.20   23.49
   4  -1   8  115.08   13.17
   4   1   8  120.83   14.76
   4  -1   9  171.46   17.38
   4   1   9  192.61   19.86
   4  -1  10    2.88    3.55
   4   1  10   12.33    8.35
   4  -1  11  315.07   26.53
   4   1  11  309.34   27.99
   4  -1  12   71.91   13.80
   4   1  12   64.21   13.36
   4   1  13  108.46   18.48
   4   1  14   35.99   12.21
   4   2 -15   14.24    6.17
   4   2 -14  320.11   24.83
   4   2 -13   36.25    8.15
   4   2 -12  332.50   22.11
   4   2 -11    2.41    3.21
   4   2 -10  506.14   23.42
   4   2  -9   31.20    5.64
   4   2  -8  664.88   21.70
   4   2  -5   58.30    8.57
   4  -2  -5   69.32    9.75
   4   2  -4 1442.00   40.04
   4  -2  -4 1490.06   40.86
   4   2  -4 1306.66   16.18
   4   2  -3   25.45    5.21
   4  -2  -3   39.87    6.60
   4  -2  -3   29.62    6.59
   4  -2  -3   31.80    6.37
   4   2  -2  961.47   30.88
   4  -2  -2 1054.98   30.16
   4  -2  -2 1056.27   32.24
   4  -2  -2 1038.19   32.34
   4  -2  -1  143.58   12.41
   4   2  -1  160.26   12.48
   4  -2  -1  159.15   10.76
   4  -2  -1  149.45   12.19
   4  -2  -1  136.06   11.73
   4  -2   0 1025.71   32.69
   4  -2   0  992.86   24.25
   4  -2   0 1074.57   32.43
   4  -2   0 1039.47   32.37
   4  -2   1  224.83    9.72
   4  -2   1  229.83   15.47
   4  -2   1  221.08   15.17
   4  -2   1  232.34   15.76
   4  -2   2  737.40   29.22
   4  -2   3  279.48   10.14
   4   2   3  285.79   18.55
   4  -2   3  283.18   18.81
   4  -2   4 1060.12   24.42
   4   2   4  982.50   34.93
   4  -2   4 1074.67   38.39
   4  -2   5   53.83    6.68
   4   2   5   69.26    9.68
   4  -2   6  397.45   19.60
   4   2   6  307.60   20.52
   4  -2   7   34.73    6.64
   4   2   7   33.91    7.38
   4  -2   8  645.34   29.97
   4   2   8  571.86   33.57
   4   2   8  517.95   28.96
   4  -2   9    1.71    2.67
   4   2   9    5.36    4.95
   4   2   9   -1.21    2.76
   4  -2  10  427.05   28.26
   4   2  10  410.08   31.91
   4   2  10  381.11   25.43
   4  -2  11    7.21    5.57
   4   2  11    7.83    7.16
   4  -2  12  166.48   19.97
   4   2  12  162.46   22.51
   4   2  13    3.20    4.34
   4   2  14  184.26   25.97
   4   2  15    5.49    5.33
   4   3 -14   10.38    4.67
   4   3 -13  400.77   25.17
   4   3 -12   10.29    4.28
   4   3 -11  314.21   19.28
   4   3 -11  318.90   15.85
   4   3 -10    1.69    1.81
   4   3 -10    1.45    2.56
   4   3  -9  387.62   17.52
   4   3  -9  366.06   12.82
   4   3  -8  440.05   16.27
   4   3  -8  443.03   11.11
   4   3  -7  713.89   17.18
   4  -3  -5  666.88   27.72
   4  -3  -4   52.12    7.22
   4   3  -4   54.86    8.85
   4   3  -4   66.93    6.48
   4  -3  -4   70.59    9.64
   4   3  -3 1704.09   44.74
   4  -3  -3 1801.71   48.72
   4  -3  -3 1715.10   43.92
   4   3  -3 1751.70   27.63
   4  -3  -3 1764.30   36.62
   4  -3  -2    2.07    1.28
   4   3  -2    1.49    1.52
   4  -3  -2    4.73    3.12
   4  -3  -2    8.14    4.00
   4  -3  -2    1.38    2.64
   4  -3  -1 2444.87   56.05
   4  -3  -1 2473.68   44.14
   4  -3  -1 2410.33   54.14
   4  -3  -1 2537.43   55.14
   4  -3  -1 2376.67   30.52
   4  -3   0    1.02    0.73
   4  -3   0    7.52    5.13
   4  -3   0    0.01    1.19
   4  -3   0    3.06    2.75
   4  -3   0   -0.64    2.59
   4  -3   1  388.53   21.94
   4  -3   1  394.29   13.58
   4  -3   1  394.66   22.43
   4  -3   1  376.62   20.96
   4   3   2   19.65    6.23
   4  -3   2   20.47    2.25
   4  -3   2   27.91    6.62
   4  -3   2   17.69    5.02
   4   3   3  853.58   34.69
   4  -3   3  942.51   35.77
   4  -3   3  784.45   16.61
   4  -3   4    0.98    0.95
   4  -3   4    6.16    4.80
   4   3   4    1.71    3.16
   4   3   5  474.54   27.73
   4  -3   5  452.78   26.88
   4  -3   5  474.18   18.51
   4  -3   6    3.37    2.27
   4   3   6    6.14    3.62
   4   3   7  140.84   16.03
   4  -3   7  178.01   14.11
   4  -3   8   11.56    4.63
   4   3   8   12.79    5.95
   4  -3   9  423.63   25.74
   4   3   9  395.88   28.00
   4  -3  10   -1.45    2.17
   4   3  10   15.05    7.45
   4   4 -12  335.99   20.83
   4   4 -11    0.69    1.59
   4   4 -10  636.51   16.91
   4   4 -10  672.79   24.71
   4   4  -9   27.51    4.55
   4   4  -8  405.80   14.97
   4   4  -7   26.27    3.20
   4   4  -6  297.95   18.45
   4   4  -6  209.08    6.87
   4  -4  -5   22.38    5.62
   4   4  -5   14.16    3.93
   4   4  -4  440.11   18.45
   4  -4  -4  462.12   22.43
   4   4  -3   72.87    7.31
   4   4  -3   57.93    4.41
   4  -4  -3   76.09    8.38
   4   4  -2  888.04   20.92
   4  -4  -2  866.59   25.36
   4  -4  -1  121.27    8.47
   4   4  -1  125.29    9.23
   4  -4   0  802.58   19.18
   4  -4   0  821.40   35.01
   4   4   0  751.99   33.83
   4  -4   0  863.53   25.83
   4  -4   1   13.74    2.49
   4  -4   1   15.17    5.68
   4  -4   1   10.53    2.63
   4   4   1    6.82    4.78
   4  -4   2  857.36   35.38
   4   4   2  865.43   37.13
   4  -4   2  790.31   17.59
   4  -4   3    8.66    4.25
   4   4   3    0.28    2.96
   4   4   4  618.07   32.90
   4  -4   4  604.46   19.12
   4  -4   4  602.46   30.73
   4   4   5    1.98    3.87
   4  -4   5    2.08    2.39
   4  -4   5    0.37    3.67
   4   4   6  400.14   28.14
   4  -4   6  371.18   25.82
   4  -4   6  402.62   19.40
   4  -4   7   24.66    5.57
   4   4   7   28.55    8.47
   4   4   8  226.13   22.53
   4  -4   8  199.62   16.32
   4   4   9   -0.26    3.65
   4  -4   9    1.78    3.73
   4   4  10  157.48   19.89
   4   4  11   55.43   12.22
   4   5 -11  447.90   21.79
   4   5 -10   50.74    6.81
   4   5  -9  539.93   31.83
   4   5  -9  504.92   19.06
   4   5  -8  103.45   13.45
   4   5  -7  245.91   19.17
   4   5  -6   61.53    9.23
   4   5  -5  492.42   23.64
   4  -5  -4   25.87    6.06
   4   5  -4   24.04    5.52
   4   5  -4   23.10    3.29
   4   5  -3  414.24   20.21
   4   5  -3  416.66   15.15
   4  -5  -3  417.81   21.43
   4  -5  -2   55.09    7.27
   4   5  -2   77.30    7.41
   4  -5  -1  448.84   18.93
   4   5  -1  438.26   27.31
   4   5  -1  459.75   19.82
   4  -5   0   41.06    5.46
   4  -5   0   48.86   10.03
   4   5   0   47.13    7.05
   4   5   0   42.18    8.92
   4  -5   1  791.69   36.69
   4  -5   1  762.83   21.79
   4   5   1  746.40   36.55
   4   5   1  792.46   30.47
   4  -5   2  227.45   19.85
   4   5   2  210.01   20.07
   4  -5   2  176.52   10.05
   4  -5   3  391.95    9.77
   4   5   3  405.32   27.91
   4  -5   3  422.30   26.62
   4   5   4   36.46    9.45
   4  -5   4   35.12    8.44
   4   5   5  563.40   35.04
   4  -5   5  537.26   21.90
   4  -5   5  519.13   30.63
   4  -5   6    2.78    2.74
   4  -5   6    5.20    3.94
   4   5   6    7.86    6.99
   4   5   7  245.76   24.44
   4  -5   7  259.25   22.93
   4  -5   7  228.66   16.75
   4  -5   8   40.12    7.78
   4   5   8   33.41    9.81
   4   5   9  261.78   26.48
   4   5  10    6.89    5.67
   4   5  11   24.31   10.44
   4   6 -16  181.04   26.68
   4   6 -15    1.41    5.57
   4   6 -14  126.87   20.54
   4   6 -13   23.42    9.87
   4   6 -12  245.51   25.94
   4   6 -11    9.09    6.38
   4   6 -10  306.24   26.55
   4   6  -9    1.94    2.78
   4   6  -8  289.11   23.03
   4   6  -7   -3.65    3.50
   4   6  -6  770.19   33.95
   4   6  -5   26.05    6.51
   4   6  -4  100.85   11.57
   4   6  -4  103.55    8.45
   4   6  -3   11.01    4.64
   4   6  -3    7.12    2.66
   4  -6  -2 1010.92   34.29
   4   6  -2 1102.43   31.42
   4  -6  -1  101.65   10.36
   4   6  -1  108.83   15.01
   4   6  -1  101.73   10.52
   4  -6   0  334.36   17.82
   4  -6   0  290.77   23.88
   4   6   0  307.55   24.99
   4   6   0  345.10   20.44
   4  -6   1  137.54   11.05
   4  -6   1  125.03   15.58
   4   6   1  150.25   18.10
   4  -6   2  126.06   15.97
   4   6   2  143.22   17.75
   4   6   3   37.09    9.58
   4  -6   3   46.08    9.33
   4   6   4  348.50   28.65
   4  -6   4  316.52   24.47
   4  -6   5    9.93    5.39
   4   6   5    6.42    5.17
   4  -6   6  120.23   15.94
   4   6   6  125.46   18.22
   4  -6   7    6.16    3.67
   4  -6   7    2.50    4.07
   4   6   7   14.79    7.82
   4   6   8  223.36   25.47
   4   6   9   27.75   11.39
   4   6  10   80.94   16.12
   4   6  11    2.18    4.45
   4   7 -15   79.48   17.63
   4   7 -14   16.88    9.84
   4   7 -13  227.88   27.12
   4   7 -12   51.32   13.37
   4   7 -11  283.12   27.55
   4   7 -10    3.06    5.25
   4   7  -9  228.59   22.77
   4   7  -8   69.03   11.97
   4   7  -7  517.58   31.46
   4   7  -6   35.88    9.04
   4   7  -5  597.04   31.90
   4   7  -4   77.79   11.41
   4   7  -4   73.28    8.52
   4   7  -3  701.20   34.40
   4   7  -3  674.79   26.40
   4   7  -2  112.11   15.84
   4   7  -2  139.28   12.65
   4   7  -1 1036.37   47.76
   4   7   0   54.04   12.23
   4  -7   0   43.53    7.30
   4  -7   0   29.80    8.77
   4  -7   1  647.02   27.17
   4  -7   1  604.38   36.15
   4   7   1  622.37   38.52
   4   7   2   64.19   12.95
   4  -7   2   97.54   14.63
   4  -7   3  590.20   35.10
   4   7   3  580.10   38.31
   4   7   4   41.82   11.99
   4  -7   4   24.09    7.78
   4   7   5  218.52   24.81
   4  -7   5  233.34   22.47
   4   7   6  116.10   18.91
   4  -7   6  150.86   18.58
   4   7   7  362.72   33.69
   4  -7   7  362.04   28.98
   4  -7   8   13.89    6.40
   4   7   8   23.21    9.33
   4   7   9  389.80   36.69
   4   7  10    6.11    6.82
   4   7  11   59.75   15.21
   4   7  12   61.17   15.84
   4   8 -15    7.16    6.47
   4   8 -14  126.38   21.72
   4   8 -13    3.40    6.38
   4   8 -12  263.57   28.90
   4   8 -11   35.81   10.69
   4   8 -10  121.08   18.36
   4   8  -9   78.14   14.13
   4   8  -8  179.37   20.94
   4   8  -7   64.63   12.25
   4   8  -6  105.84   15.16
   4   8  -5   68.12   12.27
   4   8  -4  272.98   23.68
   4   8  -2  435.99   32.91
   4   8  -1   45.11   11.48
   4  -8   0  258.40   25.37
   4   8   0  310.80   28.62
   4  -8   1    7.22    6.47
   4   8   1    9.35    6.09
   4  -8   2  169.66   20.02
   4   8   2  176.61   22.35
   4   8   3   -6.67    6.04
   4  -8   3    7.22    5.48
   4   8   4  176.33   23.15
   4  -8   4  133.04   17.49
   4  -8   5    3.82    4.80
   4   8   5   10.08    6.99
   4   8   6  169.13   23.88
   4  -8   6  188.90   21.26
   4  -8   7   84.88   14.88
   4   8   7   87.85   19.24
   4   8   8  206.98   28.44
   4  -8   8  206.06   23.15
   4   8   9  130.79   22.76
   4   8  10  157.03   25.40
   4   8  11    8.78   10.01
   4   8  12   62.21   17.22
   4   9 -14    6.95    7.29
   4   9 -13  121.01   21.42
   4   9 -12    3.27    5.86
   4   9 -11  200.79   25.54
   4   9 -10   29.88    9.82
   4   9  -9  122.88   18.86
   4   9  -8   74.88   14.52
   4   9  -7  403.03   32.11
   4   9  -6   56.82   12.59
   4   9  -5  289.69   26.63
   4   9  -4    1.85    3.64
   4   9  -2  129.94   19.13
   4   9  -1  371.53   33.03
   4   9   0    3.35    4.98
   4  -9   0    2.39    3.44
   4  -9   1  246.11   25.77
   4   9   1  269.98   29.01
   4   9   2   45.61   12.63
   4  -9   2   34.71    9.87
   4  -9   3  500.25   35.45
   4   9   3  457.00   38.51
   4   9   4    0.13    5.70
   4  -9   4   -2.28    5.24
   4   9   5  333.83   34.39
   4  -9   5  324.33   28.68
   4   9   6    8.58    7.53
   4  -9   6    4.02    3.88
   4  -9   7   63.71   13.08
   4   9   7   72.56   18.02
   4  -9   8  152.42   20.55
   4   9   8  112.44   22.18
   4   9   9  143.63   24.66
   4   9  10   12.55    8.53
   4  10 -13   21.96    9.83
   4  10 -12   91.89   19.40
   4  10 -11   50.20   14.40
   4  10 -10  135.79   21.75
   4  10  -9   10.45    5.18
   4  10  -8  384.36   34.32
   4  10  -7   44.08   12.06
   4  10  -6  336.41   31.22
   4  10  -5   10.60    7.19
   4  10  -2  211.85   25.88
   4  10  -1   48.68   13.62
   4  10   0  139.33   21.79
   4 -10   0  120.04   19.11
   4 -10   1    3.33    5.75
   4  10   1    3.27    6.38
   4 -10   2   88.75   16.10
   4  10   2   98.49   19.24
   4 -10   3   37.87   10.46
   4  10   3   23.25   10.17
   4 -10   4  195.33   23.00
   4  10   4  206.52   28.00
   4  10   5   47.99   14.11
   4 -10   5   67.84   13.78
   4  10   6  104.19   22.17
   4 -10   6   79.49   14.78
   4  10   7    6.74    8.23
   4 -10   7   16.97    7.14
   4  10   8  115.63   23.77
   4  11  -8   14.96    8.28
   4  11  -7  295.94   31.59
   4  11  -6   80.98   16.45
   4  11  -2   60.90   15.27
   4  11  -1   54.26   14.85
   4 -11   0   89.66   17.30
   4  11   0  123.57   21.95
   4  11   1   42.85   13.37
   4 -11   1   49.11   12.69
   4 -11   2   84.80   16.17
   4  11   2   65.78   16.74
   4 -11   3  162.30   22.49
   4  11   3  143.54   24.52
   4 -11   4   56.52   12.93
   4  11   4   82.61   19.40
   4 -11   5  131.83   19.43
   4  11   5  105.45   22.31
   4 -11   6    5.39    4.03
   4 -12  -1  103.09   18.98
   4  12  -1  101.01   20.65
   4  12   0   74.26   17.96
   4 -12   0   86.23   17.51
   4 -12   1   66.15   15.57
   4  12   1   63.56   17.71
   4 -12   2  156.32   22.71
   4 -12   3   53.41   13.70
   4 -12   4  132.16   20.60
   4 -13  -1  120.42   21.35
   4 -13   0   15.61    8.91
   4 -13   1  243.19   29.17
   4 -13   2   15.09    7.65
   5   0 -12   -0.15    1.44
   5   0 -11  849.50   25.79
   5   0 -10    3.10    3.04
   5   0  -9 1142.10   30.52
   5   0  -8    4.48    2.23
   5   0  -7  524.60   20.58
   5   0  -6   -0.68    1.60
   5   0  -5 1222.05   32.76
   5   0  -4    1.92    3.37
   5   0  -4    6.12    3.16
   5   0  -3 1628.42   35.33
   5   0  -3 1641.32   42.28
   5   0  -3 1578.90   32.54
   5   0  -2    1.22    2.07
   5   0  -2   -1.44    1.71
   5   0  -2    0.49    1.76
   5   0  -1 1996.31   41.79
   5   0  -1 1952.28   32.06
   5   0  -1 1917.73   41.05
   5   0   0    1.99    2.98
   5   0   0    1.92    2.92
   5   0   1  196.15   14.70
   5   0   7  790.24   33.82
   5   0   8   15.61    6.63
   5   0   9  456.91   29.75
   5   0  10    6.69    5.60
   5   0  11   49.42   10.95
   5  -1 -12  411.31   21.32
   5  -1 -11    2.03    1.73
   5  -1 -10  358.31   20.10
   5  -1  -9   55.44    7.78
   5  -1  -8 1527.09   40.18
   5  -1  -7  205.18   14.50
   5  -1  -6  225.50   15.22
   5   1  -5   62.90    5.97
   5  -1  -5   63.93    8.17
   5   1  -4  610.73   18.40
   5   1  -4  604.55   27.04
   5  -1  -4  610.56   27.02
   5  -1  -4  594.20   24.49
   5   1  -3   19.94    3.70
   5   1  -3   28.49    5.77
   5  -1  -3   22.99    5.22
   5  -1  -3   28.00    5.83
   5  -1  -3   24.59    4.71
   5  -1  -3   25.31    5.28
   5  -1  -2 1351.85   36.44
   5   1  -2 1344.54   37.35
   5  -1  -2 1434.41   37.10
   5  -1  -2 1372.28   33.93
   5   1  -2 1305.95   17.54
   5  -1  -2 1351.55   37.68
   5   1  -2 1372.91   31.13
   5   1  -1   22.17    4.99
   5  -1  -1    9.55    3.32
   5   1  -1   22.02    5.50
   5  -1  -1   14.26    3.60
   5  -1  -1   11.41    3.14
   5   1   0  502.16   21.78
   5  -1   0  522.95   19.48
   5  -1   0  485.41   20.40
   5  -1   0  488.53   22.92
   5  -1   1  218.20   11.78
   5  -1   1  224.81   16.36
   5  -1   2 1109.60   37.89
   5  -1   5   20.19    4.84
   5  -1   6  567.64   24.74
   5  -1   7  132.69   13.26
   5  -1   8  418.59   25.12
   5  -1   9   11.23    5.85
   5   1   9   -4.06    5.04
   5  -1  10  222.58   21.00
   5   1  10  236.36   23.40
   5  -1  11   17.06    7.39
   5   1  11   34.10   10.77
   5   1  12  166.77   21.68
   5   2  -6   16.07    2.29
   5  -2  -6   17.67    5.27
   5  -2  -5  811.23   31.04
   5   2  -5  759.28   15.40
   5  -2  -4   79.62   10.51
   5  -2  -4   62.58    8.92
   5   2  -4   60.04    4.98
   5   2  -3 1407.81   41.26
   5  -2  -3 1562.10   41.90
   5  -2  -3 1499.72   41.68
   5  -2  -3 1492.63   41.72
   5   2  -2    2.15    3.69
   5  -2  -2   -0.23    2.40
   5  -2  -2    0.78    2.55
   5  -2  -2    8.05    3.65
   5  -2  -2    2.31    2.74
   5  -2  -1  915.48   33.19
   5   2  -1  874.68   31.27
   5  -2  -1  888.16   27.36
   5  -2  -1  881.55   31.16
   5  -2   0  143.20   13.51
   5  -2   0  161.19   10.70
   5  -2   0  168.24   13.78
   5  -2   1  353.95   13.97
   5  -2   1  400.64   21.71
   5  -2   1  353.92   21.64
   5  -2   2   78.55   10.61
   5  -2   3  119.19   13.35
   5  -2   4    3.39    3.37
   5  -2   4    3.10    1.77
   5  -2   5  170.90   11.20
   5  -2   6    3.88    2.68
   5  -2   7  217.49   15.95
   5  -2   8    2.62    3.17
   5  -2   9  216.17   18.62
   5   3 -12  482.90   24.10
   5   3 -10  277.75   10.89
   5   3  -9   86.70    4.66
   5  -3  -5   39.82    7.02
   5   3  -4  577.72   16.43
   5  -3  -3  310.30   19.47
   5  -3  -3  325.60   21.55
   5   3  -3  282.20    9.14
   5  -3  -2 1389.90   45.15
   5  -3  -2 1350.77   38.08
   5  -3  -2 1375.21   43.58
   5  -3  -1   48.49    8.54
   5  -3  -1   61.40    7.51
   5  -3  -1   47.65    8.21
   5  -3   0 1035.83   38.42
   5  -3   0 1003.46   27.22
   5  -3   0  964.68   36.58
   5  -3   1   55.69    9.54
   5  -3   1   40.46    4.77
   5  -3   2 1288.78   20.95
   5  -3   2 1340.65   44.84
   5  -3   3    9.51    4.26
   5  -3   4  419.21   12.97
   5  -3   4  459.67   27.87
   5  -3   5    3.59    4.20
   5   3   5    1.91    4.19
   5  -3   5    6.80    2.58
   5  -3   6  251.48   14.64
   5   3   6  263.61   22.36
   5  -3   7   63.40    8.53
   5   3   7   69.45   11.81
   5  -3   8  538.66   26.10
   5   3   8  478.35   31.23
   5   3   9   24.21    8.34
   5   3  10  155.15   18.33
   5   4 -11  324.38   16.69
   5   4 -10 1002.32   25.80
   5   4  -6   10.45    3.97
   5   4  -5  225.86   13.57
   5  -4  -5  218.86   16.52
   5  -4  -4   51.43    7.65
   5   4  -4   49.94    5.80
   5   4  -3  631.34   18.79
   5  -4  -3  664.38   29.50
   5  -4  -3  602.43   22.99
   5  -4  -2    2.00    1.54
   5  -4  -2    5.45    3.65
   5  -4  -1  320.01   23.31
   5  -4  -1  332.59   18.79
   5  -4  -1  323.30   12.17
   5  -4   0  281.14   21.49
   5  -4   0  308.12   16.20
   5  -4   1  496.32   28.63
   5  -4   1  519.27   18.18
   5  -4   2   -2.94    2.85
   5  -4   2    2.93    1.31
   5   4   3  955.89   42.11
   5  -4   3  862.30   38.87
   5   4   4    6.75    4.80
   5  -4   4    0.72    1.11
   5  -4   4    2.81    4.39
   5   4   5  426.96   29.55
   5  -4   5  402.11   27.99
   5  -4   5  421.45   15.82
   5  -4   6   26.15    7.94
   5  -4   6   38.77    5.88
   5   4   6   30.37    8.79
   5  -4   7  288.10   17.08
   5   4   7  255.76   24.08
   5   4   8    0.42    2.94
   5   4   9  131.85   18.63
   5   4  10   17.51    9.03
   5   5  -9    0.89    3.57
   5   5  -9    3.30    1.20
   5   5  -8  829.69   35.71
   5   5  -7   30.85    6.96
   5   5  -6  599.51   26.08
   5   5  -5    5.66    2.95
   5   5  -4  397.74   19.20
   5  -5  -4  395.56   21.64
   5  -5  -3    4.69    3.02
   5   5  -3    3.89    2.98
   5  -5  -2  872.66   34.16
   5  -5  -2  847.50   26.65
   5  -5  -1    5.09    2.48
   5  -5  -1    0.43    3.02
   5  -5  -1   13.97    4.66
   5  -5   0   73.31    8.72
   5  -5   0   84.39   13.24
   5  -5   0   92.22    6.94
   5  -5   1   10.23    2.13
   5  -5   1   13.99    6.48
   5  -5   1   11.59    3.24
   5   5   1   17.28    6.80
   5  -5   2  639.78   34.63
   5  -5   2  528.55   13.70
   5  -5   2  575.17   17.51
   5   5   2  596.75   34.75
   5  -5   3   51.76   10.39
   5   5   3   50.93   10.95
   5  -5   3   34.96    3.76
   5   5   4  854.86   43.62
   5  -5   4  781.98   19.88
   5  -5   4  949.26   43.65
   5   5   5   60.76   12.67
   5  -5   5   54.90   10.89
   5  -5   5   49.79    5.72
   5   5   6  188.05   22.24
   5  -5   6  194.95   20.65
   5  -5   6  168.59   11.87
   5   5   7   41.49   11.16
   5   5   8  192.58   23.28
   5   5   9   21.50    9.34
   5   5  10   43.42   12.11
   5   6 -16   10.68    8.25
   5   6 -15   90.42   18.10
   5   6 -14   40.72   11.69
   5   6 -13  321.42   30.48
   5   6 -12    3.96    4.10
   5   6 -11  199.29   21.87
   5   6 -10    4.58    4.34
   5   6  -9  137.08   16.62
   5   6  -8    2.29    3.58
   5   6  -7  734.29   33.28
   5   6  -6   17.88    5.28
   5   6  -5  171.35   14.85
   5   6  -5  161.58    7.52
   5   6  -4   84.11   10.33
   5   6  -4   75.89    6.31
   5   6  -3  550.15   19.47
   5  -6  -3  547.29   25.67
   5  -6  -2   68.57    8.70
   5   6  -2   89.72    8.84
   5  -6  -1  194.57   13.38
   5  -6  -1  177.85   20.00
   5   6  -1  192.33   14.35
   5  -6   0   56.24    6.68
   5  -6   0   45.05   10.27
   5  -6   1  250.51   12.98
   5  -6   1  255.61   23.21
   5   6   1  231.67   22.83
   5  -6   1  257.45   15.83
   5  -6   2   19.56    3.51
   5  -6   2   27.18    8.40
   5  -6   2   16.58    3.62
   5   6   2   40.97   10.79
   5  -6   3  668.47   13.64
   5   6   3  700.37   40.95
   5  -6   3  722.91   38.84
   5   6   4  127.42   18.11
   5  -6   4  118.17   16.13
   5   6   5  314.37   29.19
   5  -6   5  317.21   26.77
   5  -6   6    4.82    4.80
   5   6   6    3.42    5.10
   5   6   7  260.58   27.73
   5  -6   7  222.69   23.30
   5   6   8   15.31    9.61
   5   6   9  168.06   23.70
   5   6  10    9.55    6.58
   5   6  11   57.37   14.86
   5   7 -16   95.54   19.69
   5   7 -15   -0.54    4.43
   5   7 -14  134.26   21.45
   5   7 -13   18.73    8.69
   5   7 -12  193.18   23.48
   5   7 -11   10.14    6.23
   5   7 -10  168.31   20.00
   5   7  -9    2.77    4.47
   5   7  -8  567.50   33.02
   5   7  -7   35.41    8.52
   5   7  -6  438.01   27.12
   5   7  -5   68.87   10.90
   5   7  -4  667.88   32.47
   5   7  -4  682.53   22.69
   5   7  -3  178.41   12.90
   5   7  -2  845.39   30.30
   5  -7  -1    3.16    2.30
   5  -7  -1    6.73    5.67
   5  -7   0  203.17   14.42
   5  -7   0  200.64   22.14
   5   7   0  187.29   21.85
   5   7   1    3.53    4.90
   5  -7   1    3.83    4.69
   5  -7   2  388.19   30.05
   5   7   2  354.27   30.61
   5   7   3   60.79   13.76
   5  -7   3   53.17   11.98
   5   7   4  542.39   39.33
   5  -7   4  506.84   35.00
   5  -7   5    1.71    4.69
   5   7   5    5.32    5.39
   5  -7   6  147.94   19.22
   5   7   6   99.72   17.88
   5  -7   7   22.86    8.70
   5   7   7   36.38   12.25
   5   7   8   84.19   17.56
   5   7   9    7.54    7.16
   5   7  10  144.67   23.86
   5   7  11   -2.36    7.76
   5   8 -15   71.10   16.99
   5   8 -14   43.03   13.25
   5   8 -13  232.11   27.80
   5   8 -12   19.91    7.31
   5   8 -11  138.30   19.63
   5   8 -10   25.65    8.16
   5   8  -9  166.56   19.99
   5   8  -8   21.00    7.27
   5   8  -7  324.79   26.10
   5   8  -6  411.38   28.75
   5   8  -5  115.09   14.98
   5  -8  -1  326.41   29.61
   5   8   0   89.83   15.97
   5  -8   0   83.21   15.12
   5  -8   1  215.25   24.13
   5   8   1  220.24   25.49
   5   8   2    4.17    5.80
   5  -8   2    8.73    6.50
   5  -8   3  328.85   29.00
   5   8   3  317.88   31.34
   5   8   4  193.87   25.17
   5  -8   4  224.88   23.99
   5  -8   5  131.60   18.72
   5   8   5   95.56   18.42
   5  -8   6    0.40    4.64
   5   8   6    5.88    7.04
   5  -8   7   80.51   15.07
   5   8   7  123.73   22.24
   5  -8   8   20.37    7.92
   5   8   8   37.32   12.40
   5   8   9  143.13   24.14
   5   8  10   82.07   18.96
   5   8  11   86.75   19.08
   5   9 -14   68.83   16.26
   5   9 -13   50.75   13.33
   5   9 -12  166.06   23.47
   5   9 -11  -16.21    7.72
   5   9 -10  120.22   18.66
   5   9  -9    4.52    5.34
   5   9  -8  113.28   17.27
   5   9  -7  103.26   15.96
   5   9  -6  267.39   25.72
   5   9  -5   58.25   12.23
   5  -9  -1    8.19    6.86
   5   9   0  126.61   20.59
   5  -9   0  140.74   20.35
   5  -9   1    6.60    7.43
   5   9   1    7.31    7.82
   5  -9   2  144.41   20.10
   5   9   2  183.01   25.27
   5   9   3   71.34   16.38
   5  -9   3   74.75   14.95
   5  -9   4  168.27   21.69
   5   9   4  139.72   22.87
   5  -9   5   40.37   11.54
   5   9   5   23.58   10.45
   5  -9   6   70.43   14.34
   5   9   6   70.06   17.64
   5  -9   7   14.42    8.04
   5   9   7    5.11    6.61
   5   9   8  223.89   31.07
   5  -9   8  201.79   24.94
   5   9   9    6.69    7.87
   5 -10  -1  268.03   29.47
   5 -10   0   27.39   10.95
   5  10   0   20.79    9.85
   5 -10   1  277.54   29.35
   5  10   1  332.87   34.65
   5 -10   2   40.06   11.65
   5  10   2   56.63   14.88
   5 -10   3  191.47   24.00
   5  10   3  247.34   31.20
   5  10   4   31.20   12.04
   5 -10   4   17.63    7.58
   5 -10   5  111.97   19.03
   5  10   5  117.54   22.59
   5 -10   6   24.35    9.83
   5  10   6   46.93   15.20
   5 -10   7  270.50   29.16
   5 -10   8   25.62    9.88
   5 -11  -1   66.23   15.55
   5 -11   0  110.90   19.65
   5  11   0  127.57   23.18
   5 -11   1   -0.22    4.47
   5  11   1    4.00    8.87
   5 -11   2   23.92    9.17
   5  11   2   29.88   12.78
   5 -11   3  109.06   18.77
   5  11   3   77.52   17.89
   5 -11   4   51.65   13.86
   5 -11   5    2.74    4.08
   5 -11   6  127.91   20.74
   5 -12  -2   59.17   15.60
   5 -12  -1  228.80   29.60
   5 -12   0   13.16    7.69
   5 -12   1  192.67   26.17
   5 -12   2   59.13   15.14
   5 -12   3   80.32   16.84
   5 -12   4   37.06   11.00
   6   0 -11    2.12    2.45
   6   0 -10  705.04   26.32
   6   0  -9   -0.19    1.49
   6   0  -8  343.56   18.50
   6   0  -7    0.59    1.72
   6   0  -5    1.12    1.61
   6   0  -4   21.68    4.63
   6   0  -3    0.24    1.70
   6   0  -3    2.75    3.29
   6   0  -3    1.17    1.86
   6   0  -2 2013.44   47.91
   6   0  -2 1958.38   35.07
   6   0  -2 1933.40   43.97
   6   0  -1    1.22    3.78
   6   0  -1    5.54    3.88
   6   0  -1    1.25    1.31
   6   0   0 1619.26   39.94
   6   0   0 1531.79   43.17
   6   0   1   -0.64    2.55
   6   1  -6   17.39    3.85
   6   1  -5  907.75   24.90
   6   1  -4   53.82    6.24
   6  -1  -4   70.05    9.24
   6  -1  -4   60.79    8.23
   6  -1  -3  997.49   33.72
   6  -1  -3 1041.20   35.74
   6  -1  -3  960.97   31.25
   6   1  -3 1023.04   20.60
   6   1  -3  981.41   28.24
   6   1  -2   42.36    6.31
   6  -1  -2   37.06    6.77
   6   1  -2   36.95    7.26
   6  -1  -2   40.09    6.92
   6  -1  -2   41.37    6.55
   6   1  -1  817.98   30.88
   6  -1  -1  793.58   28.08
   6  -1  -1  808.10   27.48
   6   1  -1  810.84   28.80
   6  -1  -1  796.97   31.33
   6  -1   0  118.83   10.24
   6  -1   0  115.52   12.23
   6  -1   1 1065.56   29.11
   6  -1   1  957.36   36.95
   6  -1   2    5.81    3.84
   6   2  -8  402.66   14.07
   6   2  -7   20.76    3.18
   6   2  -6  881.85   19.63
   6   2  -5   49.70    4.99
   6  -2  -4  947.66   36.78
   6  -2  -4  997.21   36.84
   6   2  -4  919.61   23.58
   6  -2  -3   28.73    6.28
   6  -2  -3   26.55    6.45
   6  -2  -3   34.78    6.97
   6  -2  -2 1130.01   39.41
   6  -2  -2 1131.63   35.51
   6  -2  -2 1085.62   36.84
   6  -2  -1    0.17    2.61
   6  -2  -1    2.59    1.97
   6  -2  -1   -0.03    1.77
   6  -2   0  722.38   24.59
   6  -2   0  739.55   30.52
   6  -2   0  752.21   33.02
   6  -2   1  187.57   11.49
   6  -2   1  225.23   18.70
   6  -2   2   59.13   10.18
   6  -2   3   32.21    7.70
   6  -2   7    3.80    1.70
   6   3 -10    1.10    0.71
   6   3  -4    0.35    0.72
   6  -3  -3  998.68   40.54
   6  -3  -3 1118.95   38.48
   6  -3  -2  205.27   18.32
   6  -3  -2  197.28   15.33
   6  -3  -1  400.36   25.43
   6  -3  -1  417.12   20.62
   6  -3   0   68.14    7.73
   6  -3   0   56.91    9.84
   6  -3   1   93.74    7.87
   6  -3   1  105.42   13.91
   6  -3   2  104.07    6.98
   6  -3   2  118.46   14.47
   6  -3   3  867.88   40.25
   6  -3   4   25.91    7.75
   6  -3   5  343.57   26.88
   6  -3   6   30.35    4.91
   6   4  -6  175.69   12.14
   6   4  -5   12.84    3.25
   6   4  -4  707.11   18.08
   6  -4  -2  248.67   21.84
   6  -4  -2  263.47   18.32
   6  -4  -1   24.10    7.04
   6  -4  -1   13.05    4.49
   6  -4   0  626.12   33.91
   6  -4   0  625.50   23.83
   6  -4   1   25.92    7.79
   6  -4   1   34.28    5.02
   6  -4   2  594.05   15.79
   6  -4   2  649.57   35.36
   6  -4   3   14.94    6.51
   6  -4   4  517.31   32.80
   6  -4   5   61.61   11.81
   6   5 -10   16.39    5.54
   6   5  -9  915.66   38.52
   6   5  -8    6.14    3.16
   6   5  -7  468.23   23.73
   6   5  -6   11.10    3.40
   6   5  -5  402.22   18.43
   6  -5  -4    4.35    3.24
   6   5  -4    3.58    2.30
   6  -5  -3  335.14   17.98
   6  -5  -2   62.58   12.17
   6  -5  -2   63.19    6.89
   6  -5  -1  361.80   27.92
   6  -5  -1  382.08   21.72
   6  -5  -1  322.72   12.50
   6  -5   0   15.31    5.76
   6  -5   0   29.67    5.54
   6  -5   1  835.58   41.86
   6  -5   1  854.84   26.20
   6  -5   2   81.65    6.36
   6  -5   2   86.00   13.89
   6  -5   3  545.55   34.36
   6  -5   4   59.72   12.43
   6  -5   5  332.25   28.02
   6   5   6   23.00    9.73
   6  -5   6   29.76    9.65
   6   5   7  348.42   31.15
   6   5   8   71.29   14.98
   6   6 -16   48.01   13.61
   6   6 -15   15.73    7.95
   6   6 -14  145.00   21.45
   6   6 -13    6.23    4.50
   6   6 -12  234.76   24.01
   6   6 -11   43.29   10.65
   6   6 -10  246.13   22.04
   6   6  -9    5.48    4.52
   6   6  -8  508.72   28.04
   6   6  -7    3.99    3.66
   6   6  -6  414.81   22.70
   6   6  -5   14.68    5.23
   6  -6  -3   -0.46    3.13
   6  -6  -2  212.51   22.66
   6  -6  -2  209.17   13.92
   6  -6  -1   32.74    5.02
   6  -6  -1   22.04    8.83
   6  -6   0  224.10   22.76
   6  -6   0  222.41   16.35
   6  -6   0  179.29    9.81
   6  -6   1    3.69    4.83
   6  -6   1    0.18    1.93
   6  -6   2  518.28   34.95
   6  -6   3    4.42    4.37
   6   6   4  508.10   37.32
   6  -6   4  519.41   35.32
   6  -6   5    2.16    3.88
   6   6   5    8.25    7.50
   6   6   6  228.22   26.19
   6  -6   6  180.36   21.95
   6  -6   7   16.33    8.73
   6   6   7   11.47    7.38
   6   6   8  249.52   28.61
   6   6   9   10.01    8.70
   6   6  10  116.56   20.86
   6   7 -16    4.12    5.99
   6   7 -15  162.11   23.49
   6   7 -14   17.22    8.35
   6   7 -13  242.31   26.55
   6   7 -12    8.81    6.62
   6   7 -11  172.91   20.41
   6   7 -10   14.99    6.76
   6   7  -9  396.75   27.90
   6   7  -8   99.56   13.63
   6   7  -7  403.50   25.64
   6   7  -6    6.28    4.08
   6   7  -5  560.56   28.62
   6  -7  -2   51.45   12.30
   6  -7  -1  203.79   23.31
   6  -7   0   33.55   10.01
   6  -7   1  237.56   25.19
   6  -7   2   39.69   11.08
   6   7   3  198.97   24.37
   6  -7   3  201.94   23.71
   6  -7   4   29.81    8.95
   6   7   4   38.01   11.74
   6  -7   5  118.08   17.61
   6   7   5  115.18   20.36
   6  -7   6    4.11    3.16
   6   7   6   28.06   10.87
   6   7   7  302.29   32.73
   6  -7   7  273.21   28.43
   6   7   8   14.56    9.82
   6   7   9   61.51   15.83
   6   7  10   50.69   15.62
   6   8 -13    1.14    3.91
   6   8 -12  103.94   17.51
   6   8 -11    8.83    5.37
   6   8 -10  102.04   15.85
   6   8  -9   29.83    8.45
   6   8  -8  332.13   26.46
   6   8  -7   74.76   12.08
   6   8  -6  202.90   19.51
   6   8  -5   47.56    9.87
   6  -8  -2  211.38   25.41
   6  -8  -1   24.96    8.51
   6  -8   0  117.27   18.56
   6  -8   1    4.04    7.04
   6  -8   2  491.12   37.21
   6   8   2  395.82   35.58
   6  -8   3  121.05   18.94
   6   8   3  164.31   24.07
   6  -8   4   71.62   14.92
   6   8   4   81.52   17.57
   6   8   5   11.85    8.21
   6  -8   5    5.53    5.67
   6  -8   6  157.50   21.74
   6   8   6  152.65   24.47
   6  -8   7  103.97   18.63
   6   8   7  117.74   21.52
   6   8   8  135.30   23.79
   6   8   9   44.23   15.53
   6   8  10   31.24   12.10
   6  -9  -2   37.40   12.39
   6  -9  -1  241.29   28.12
   6  -9   0   16.09    8.82
   6  -9   1  175.16   23.64
   6  -9   2   64.45   14.69
   6   9   2   47.68   14.34
   6  -9   3  162.06   22.15
   6   9   3  193.17   27.37
   6  -9   4   19.26    8.46
   6   9   4   11.10    7.13
   6  -9   5   86.25   16.71
   6   9   5   89.98   20.44
   6   9   6   31.64   12.03
   6  -9   6   41.09   12.05
   6  -9   7   45.31   12.17
   6   9   7   58.88   17.44
   6   9   8   18.53   10.26
   6  -9   8    1.42    3.48
   6 -10  -2  416.77   37.73
   6 -10  -1   34.80   11.77
   6 -10   0  191.66   25.56
[truncated: 28,869 more chars]
