# Supplementary material for: Novel Lanthanide (III) Complexes Derived from an Imidazole–Biphenyl–Carboxylate Ligand: Synthesis, Structure and Luminescence Properties
Source: Molecules. 2021 Nov 17;26(22):6942. doi: 10.3390/molecules26226942 (PMC8625298; doi:10.3390/molecules26226942)
Supplement: Supplementary file 1 [file molecules-26-06942-s001.zip › CRystallografic data/shI_4151_BeDa.cif]

data_shi_4151_beda
_audit_creation_date               2021-09-05
_audit_creation_method
;
Olex2 1.3
(compiled 2020.11.12 svn.r5f609507 for OlexSys, GUI svn.r6272)
;
_shelx_SHELXL_version_number       '2018/3'
_audit_contact_author_address      ?
_audit_contact_author_email        ?
_audit_contact_author_name         ''
_audit_contact_author_phone        ?
_publ_contact_author_id_orcid      ?
_publ_section_references
;
Dolomanov, O.V., Bourhis, L.J., Gildea, R.J, Howard, J.A.K. & Puschmann, H.
 (2009), J. Appl. Cryst. 42, 339-341.

Sheldrick, G.M. (2015). Acta Cryst. A71, 3-8.

Sheldrick, G.M. (2015). Acta Cryst. C71, 3-8.
;
_chemical_name_common              ?
_chemical_name_systematic          ?
_chemical_formula_moiety           'C32 H24 Ho N7 O13'
_chemical_formula_sum              'C32 H24 Ho N7 O13'
_chemical_formula_weight           879.51
_chemical_melting_point            ?
_chemical_oxdiff_formula           C20H20N4O6Ho1
_chemical_oxdiff_usercomment       'M 10 G'
loop_
  _atom_type_symbol
  _atom_type_description
  _atom_type_scat_dispersion_real
  _atom_type_scat_dispersion_imag
  _atom_type_scat_source
 'C' 'C' 0.0033 0.0016 'International Tables Vol C Tables 4.2.6.8 and 6.1.1.4'
 'H' 'H' 0.0000 0.0000 'International Tables Vol C Tables 4.2.6.8 and 6.1.1.4'
 'Ho' 'Ho' -0.2175 4.6783
 'International Tables Vol C Tables 4.2.6.8 and 6.1.1.4'
 'N' 'N' 0.0061 0.0033 'International Tables Vol C Tables 4.2.6.8 and 6.1.1.4'
 'O' 'O' 0.0106 0.0060 'International Tables Vol C Tables 4.2.6.8 and 6.1.1.4'

_shelx_space_group_comment
;
The symmetry employed for this shelxl refinement is uniquely defined
by the following loop, which should always be used as a source of
symmetry information in preference to the above space-group names.
They are only intended as comments.
;
_space_group_crystal_system        'monoclinic'
_space_group_IT_number             13
_space_group_name_H-M_alt          'P 1 2/n 1'
_space_group_name_Hall             '-P 2yac'
loop_
  _space_group_symop_operation_xyz
 'x, y, z'
 '-x+1/2, y, -z+1/2'
 '-x, -y, -z'
 'x-1/2, -y, z-1/2'

_cell_length_a                     11.6138(3)
_cell_length_b                     10.0845(2)
_cell_length_c                     14.0087(4)
_cell_angle_alpha                  90
_cell_angle_beta                   109.726(3)
_cell_angle_gamma                  90
_cell_volume                       1544.41(7)
_cell_formula_units_Z              2
_cell_measurement_reflns_used      8030
_cell_measurement_temperature      180.00(14)
_cell_measurement_theta_max        26.8820
_cell_measurement_theta_min        1.9660
_shelx_estimated_absorpt_T_max     ?
_shelx_estimated_absorpt_T_min     ?
_exptl_absorpt_coefficient_mu      2.647
_exptl_absorpt_correction_T_max    1.00000
_exptl_absorpt_correction_T_min    0.92942
_exptl_absorpt_correction_type     multi-scan
_exptl_absorpt_process_details
;
CrysAlisPro 1.171.38.46 (Rigaku Oxford Diffraction, 2015)
Empirical absorption correction using spherical harmonics,
 implemented in SCALE3 ABSPACK scaling algorithm.
;
_exptl_absorpt_special_details     ?
_exptl_crystal_colour              'clear light colourless'
_exptl_crystal_colour_lustre       clear
_exptl_crystal_colour_modifier     light
_exptl_crystal_colour_primary      colourless
_exptl_crystal_density_diffrn      1.891
_exptl_crystal_density_meas        ?
_exptl_crystal_density_method      ?
_exptl_crystal_description         prism
_exptl_crystal_F_000               872
_exptl_crystal_size_max            0.25
_exptl_crystal_size_mid            0.05
_exptl_crystal_size_min            0.05
_exptl_transmission_factor_max     ?
_exptl_transmission_factor_min     ?
_diffrn_reflns_av_R_equivalents    0.0557
_diffrn_reflns_av_unetI/netI       0.0343
_diffrn_reflns_Laue_measured_fraction_full  0.998
_diffrn_reflns_Laue_measured_fraction_max  0.998
_diffrn_reflns_limit_h_max         13
_diffrn_reflns_limit_h_min         -13
_diffrn_reflns_limit_k_max         12
_diffrn_reflns_limit_k_min         -12
_diffrn_reflns_limit_l_max         16
_diffrn_reflns_limit_l_min         -16
_diffrn_reflns_number              22162
_diffrn_reflns_point_group_measured_fraction_full  0.998
_diffrn_reflns_point_group_measured_fraction_max  0.998
_diffrn_reflns_theta_full          25.022
_diffrn_reflns_theta_max           25.022
_diffrn_reflns_theta_min           1.978
_diffrn_ambient_environment        N~2~
_diffrn_ambient_temperature        180.00(14)
_diffrn_detector                   'CCD plate'
_diffrn_detector_area_resol_mean   16.1593
_diffrn_detector_type              Eos
_diffrn_measured_fraction_theta_full  0.998
_diffrn_measured_fraction_theta_max  0.998
_diffrn_measurement_details
;
List of Runs (angles in degrees, time in seconds):

  # Type    Start    End  Width  t~exp~   \w     \q     \k     \f   Frames
--------------------------------------------------------------------------
  1  \w     59.00  85.00   1.00   30.00    --   17.71  57.00 120.00   26
  2  \w     -7.00  83.00   1.00   30.00    --   17.71  77.00 150.00   90
  3  \w    -22.00  57.00   1.00   30.00    --   17.71 -99.00  30.00   79
  4  \w     44.00  87.00   1.00   30.00    --   17.71  38.00-150.00   43
  5  \w      1.00  26.00   1.00   30.00    --   17.71  38.00-150.00   25
  6  \w    -25.00  23.00   1.00   30.00    --  -15.29 -99.00-120.00   48
  7  \w    -72.00 -39.00   1.00   30.00    --  -15.29-178.00-150.00   33
  8  \w     26.00  75.00   1.00   30.00    --   17.71  57.00  60.00   49
  9  \w    -12.00  71.00   1.00   30.00    --   17.71  19.00 -30.00   83
 10  \w    -32.00  50.00   1.00   30.00    --  -15.29  57.00 -90.00   82
 11  \w    -12.00  57.00   1.00   30.00    --   17.71 -99.00 120.00   69
 12  \w    -25.00  57.00   1.00   30.00    --   17.71 -99.00-150.00   82
 13  \w      8.00  83.00   1.00   30.00    --   17.71  57.00   0.00   75
;
_diffrn_measurement_device         'four-circle diffractometer'
_diffrn_measurement_device_type    'Xcalibur, Eos'
_diffrn_measurement_method         '\w scans'
_diffrn_orient_matrix_type        
 'CrysAlisPro convention (1999,Acta A55,543-557)'
_diffrn_orient_matrix_UB_11        0.0166247000
_diffrn_orient_matrix_UB_12        -0.0381256000
_diffrn_orient_matrix_UB_13        0.0451677000
_diffrn_orient_matrix_UB_21        -0.0002053000
_diffrn_orient_matrix_UB_22        0.0582045000
_diffrn_orient_matrix_UB_23        0.0283648000
_diffrn_orient_matrix_UB_31        -0.0627259000
_diffrn_orient_matrix_UB_32        -0.0102925000
_diffrn_orient_matrix_UB_33        -0.0069021000
_diffrn_radiation_monochromator    graphite
_diffrn_radiation_probe            x-ray
_diffrn_radiation_type             'Mo K\a'
_diffrn_radiation_wavelength       0.71073
_diffrn_source                     'fine-focus sealed X-ray tube'
_diffrn_source_type                'Enhance (Mo) X-ray Source'
_reflns_Friedel_coverage           0.000
_reflns_Friedel_fraction_full      .
_reflns_Friedel_fraction_max       .
_reflns_number_gt                  2421
_reflns_number_total               2727
_reflns_odcompleteness_completeness  100.00
_reflns_odcompleteness_iscentric   1
_reflns_odcompleteness_theta       26.32
_reflns_special_details
;
 Reflections were merged by SHELXL according to the crystal
 class for the calculation of statistics and refinement.
 
 _reflns_Friedel_fraction is defined as the number of unique
 Friedel pairs measured divided by the number that would be
 possible theoretically, ignoring centric projections and
 systematic absences.
;
_reflns_threshold_expression       'I > 2\s(I)'
_computing_cell_refinement         'CrysAlisPro 1.171.38.46 (Rigaku OD, 2015)'
_computing_data_collection         'CrysAlisPro 1.171.38.46 (Rigaku OD, 2015)'
_computing_data_reduction          'CrysAlisPro 1.171.38.46 (Rigaku OD, 2015)'
_computing_molecular_graphics      'Olex2 1.3 (Dolomanov et al., 2009)'
_computing_publication_material    'Olex2 1.3 (Dolomanov et al., 2009)'
_computing_structure_refinement    'SHELXL 2018/3 (Sheldrick, 2015)'
_computing_structure_solution      'SHELXT 2018/2 (Sheldrick, 2018)'
_refine_diff_density_max           0.856
_refine_diff_density_min           -0.661
_refine_diff_density_rms           0.109
_refine_ls_extinction_coef         .
_refine_ls_extinction_method       none
_refine_ls_goodness_of_fit_ref     1.040
_refine_ls_hydrogen_treatment      constr
_refine_ls_matrix_type             full
_refine_ls_number_parameters       241
_refine_ls_number_reflns           2727
_refine_ls_number_restraints       0
_refine_ls_R_factor_all            0.0359
_refine_ls_R_factor_gt             0.0304
_refine_ls_restrained_S_all        1.040
_refine_ls_shift/su_max            0.001
_refine_ls_shift/su_mean           0.000
_refine_ls_structure_factor_coef   Fsqd
_refine_ls_weighting_details      
 'w=1/[\s^2^(Fo^2^)+(0.0340P)^2^+4.3302P] where P=(Fo^2^+2Fc^2^)/3'
_refine_ls_weighting_scheme        calc
_refine_ls_wR_factor_gt            0.0737
_refine_ls_wR_factor_ref           0.0764
_refine_special_details            ?
_olex2_refinement_description
;
1. Fixed Uiso
 At 1.2 times of:
  All C(H) groups, All N(H) groups
2.a Aromatic/amide H refined with riding coordinates:
 N2(H2), C3(H3), C4(H4), C6(H6), C7(H7), C9(H9), C10(H10), C12(H12), C13(H13),
 C14(H14), C15(H15), C16(H16)
;
_atom_sites_solution_hydrogens     geom
_atom_sites_solution_primary       dual
_atom_sites_solution_secondary     ?
loop_
  _atom_site_label
  _atom_site_type_symbol
  _atom_site_fract_x
  _atom_site_fract_y
  _atom_site_fract_z
  _atom_site_U_iso_or_equiv
  _atom_site_adp_type
  _atom_site_occupancy
  _atom_site_site_symmetry_order
  _atom_site_calc_flag
  _atom_site_refinement_flags_posn
  _atom_site_refinement_flags_adp
  _atom_site_refinement_flags_occupancy
  _atom_site_disorder_assembly
  _atom_site_disorder_group
 Ho1 Ho 0.750000 0.75735(3) 0.250000 0.01849(11) Uani 1 2 d S T P . .
 O1 O 0.6244(3) 0.5534(3) 0.1859(2) 0.0187(7) Uani 1 1 d . . . . .
 O2 O 0.6075(3) 0.6518(3) 0.3204(2) 0.0168(6) Uani 1 1 d . . . . .
 O3 O 0.8371(3) 0.7675(3) 0.4405(2) 0.0190(6) Uani 1 1 d . . . . .
 O4 O 0.9545(3) 0.8416(3) 0.3615(2) 0.0209(7) Uani 1 1 d . . . . .
 O5 O 1.0148(3) 0.8512(3) 0.5267(2) 0.0288(8) Uani 1 1 d . . . . .
 O6 O 0.7173(3) 0.9824(3) 0.3138(2) 0.0181(6) Uani 1 1 d . . . . .
 O7 O 0.750000 1.1695(4) 0.250000 0.0225(10) Uani 1 2 d S T P . .
 N1 N 0.2554(3) -0.2788(3) 0.4553(3) 0.0153(7) Uani 1 1 d . . . . .
 N2 N 0.1939(3) -0.4154(4) 0.5458(3) 0.0197(8) Uani 1 1 d . . . . .
 H2 H 0.173181 -0.447800 0.594504 0.024 Uiso 1 1 calc R U . . .
 N3 N 0.9378(3) 0.8209(3) 0.4454(3) 0.0174(8) Uani 1 1 d . . . . .
 N4 N 0.750000 1.0480(5) 0.250000 0.0164(11) Uani 1 2 d S T P . .
 C1 C 0.5868(4) 0.5528(4) 0.2612(3) 0.0162(9) Uani 1 1 d . . . . .
 C2 C 0.5241(4) 0.4338(4) 0.2828(3) 0.0140(8) Uani 1 1 d . . . . .
 C3 C 0.5120(4) 0.3196(4) 0.2251(3) 0.0154(9) Uani 1 1 d . . . . .
 H3 H 0.535443 0.320819 0.167823 0.018 Uiso 1 1 calc R U . . .
 C4 C 0.4662(4) 0.2048(4) 0.2509(3) 0.0154(9) Uani 1 1 d . . . . .
 H4 H 0.459313 0.129483 0.211069 0.018 Uiso 1 1 calc R U . . .
 C5 C 0.4296(4) 0.1997(4) 0.3364(3) 0.0145(9) Uani 1 1 d . . . . .
 C6 C 0.4392(4) 0.3163(4) 0.3932(3) 0.0156(9) Uani 1 1 d . . . . .
 H6 H 0.413390 0.316205 0.449227 0.019 Uiso 1 1 calc R U . . .
 C7 C 0.4860(4) 0.4303(4) 0.3675(3) 0.0174(9) Uani 1 1 d . . . . .
 H7 H 0.492518 0.506130 0.406818 0.021 Uiso 1 1 calc R U . . .
 C8 C 0.3835(4) 0.0747(4) 0.3661(3) 0.0146(9) Uani 1 1 d . . . . .
 C9 C 0.4236(4) -0.0487(4) 0.3445(3) 0.0193(9) Uani 1 1 d . . . . .
 H9 H 0.479624 -0.052290 0.310337 0.023 Uiso 1 1 calc R U . . .
 C10 C 0.3821(4) -0.1654(4) 0.3728(3) 0.0171(9) Uani 1 1 d . . . . .
 H10 H 0.409814 -0.246790 0.358100 0.021 Uiso 1 1 calc R U . . .
 C11 C 0.2979(4) -0.1590(4) 0.4238(3) 0.0152(9) Uani 1 1 d . . . . .
 C12 C 0.2562(4) -0.0383(4) 0.4458(3) 0.0183(9) Uani 1 1 d . . . . .
 H12 H 0.199402 -0.035075 0.479264 0.022 Uiso 1 1 calc R U . . .
 C13 C 0.2995(4) 0.0766(4) 0.4179(3) 0.0172(9) Uani 1 1 d . . . . .
 H13 H 0.272418 0.157654 0.433895 0.021 Uiso 1 1 calc R U . . .
 C14 C 0.2283(4) -0.3980(4) 0.4031(4) 0.0246(10) Uani 1 1 d . . . . .
 H14 H 0.235260 -0.416220 0.340152 0.029 Uiso 1 1 calc R U . . .
 C15 C 0.1903(4) -0.4821(4) 0.4606(3) 0.0242(10) Uani 1 1 d . . . . .
 H15 H 0.165963 -0.569621 0.444979 0.029 Uiso 1 1 calc R U . . .
 C16 C 0.2337(4) -0.2941(4) 0.5428(3) 0.0179(9) Uani 1 1 d . . . . .
 H16 H 0.244922 -0.229799 0.592696 0.021 Uiso 1 1 calc R U . . .

loop_
  _atom_site_aniso_label
  _atom_site_aniso_U_11
  _atom_site_aniso_U_22
  _atom_site_aniso_U_33
  _atom_site_aniso_U_23
  _atom_site_aniso_U_13
  _atom_site_aniso_U_12
 Ho1 0.02215(17) 0.01397(16) 0.02420(18) 0.000 0.01418(13) 0.000
 O1 0.0264(16) 0.0132(15) 0.0242(16) -0.0037(12) 0.0188(14) -0.0037(12)
 O2 0.0239(16) 0.0097(14) 0.0240(16) -0.0034(12) 0.0173(13) -0.0048(12)
 O3 0.0212(16) 0.0164(15) 0.0234(16) 0.0008(13) 0.0128(13) 0.0003(12)
 O4 0.0237(16) 0.0217(16) 0.0223(17) 0.0004(13) 0.0142(14) -0.0020(13)
 O5 0.0257(18) 0.0343(19) 0.0237(18) 0.0044(15) 0.0049(15) 0.0001(15)
 O6 0.0271(16) 0.0128(14) 0.0197(15) 0.0025(13) 0.0149(13) 0.0011(12)
 O7 0.032(2) 0.010(2) 0.028(2) 0.000 0.013(2) 0.000
 N1 0.0168(17) 0.0140(17) 0.0177(18) 0.0011(14) 0.0092(15) -0.0005(14)
 N2 0.0186(18) 0.0199(19) 0.024(2) 0.0105(16) 0.0119(16) 0.0012(15)
 N3 0.0192(19) 0.0101(17) 0.025(2) 0.0038(16) 0.0107(17) 0.0035(15)
 N4 0.016(2) 0.010(2) 0.022(3) 0.000 0.005(2) 0.000
 C1 0.014(2) 0.014(2) 0.022(2) 0.0012(18) 0.0088(18) 0.0032(16)
 C2 0.015(2) 0.011(2) 0.017(2) 0.0001(17) 0.0068(17) -0.0006(16)
 C3 0.017(2) 0.017(2) 0.014(2) 0.0007(17) 0.0083(17) 0.0006(17)
 C4 0.016(2) 0.0107(19) 0.020(2) -0.0030(17) 0.0070(18) -0.0022(16)
 C5 0.012(2) 0.011(2) 0.020(2) 0.0009(17) 0.0054(17) -0.0011(16)
 C6 0.018(2) 0.015(2) 0.017(2) 0.0009(17) 0.0115(18) -0.0014(17)
 C7 0.020(2) 0.015(2) 0.021(2) -0.0027(18) 0.0126(19) 0.0004(17)
 C8 0.014(2) 0.013(2) 0.016(2) 0.0012(17) 0.0037(17) -0.0007(16)
 C9 0.019(2) 0.019(2) 0.026(2) 0.0020(19) 0.0158(19) 0.0028(17)
 C10 0.019(2) 0.012(2) 0.023(2) -0.0017(18) 0.0112(19) -0.0016(17)
 C11 0.019(2) 0.012(2) 0.014(2) 0.0021(17) 0.0047(17) -0.0041(17)
 C12 0.020(2) 0.019(2) 0.023(2) 0.0012(18) 0.0155(19) 0.0007(17)
 C13 0.020(2) 0.014(2) 0.021(2) -0.0024(18) 0.0101(18) -0.0001(17)
 C14 0.035(3) 0.016(2) 0.025(2) -0.0065(19) 0.014(2) -0.0088(19)
 C15 0.029(2) 0.016(2) 0.027(3) -0.001(2) 0.010(2) -0.0071(19)
 C16 0.019(2) 0.017(2) 0.019(2) 0.0032(18) 0.0087(18) 0.0038(17)

_geom_special_details
;
 All esds (except the esd in the dihedral angle between two l.s. planes)
 are estimated using the full covariance matrix.  The cell esds are taken
 into account individually in the estimation of esds in distances, angles
 and torsion angles; correlations between esds in cell parameters are only
 used when they are defined by crystal symmetry.  An approximate (isotropic)
 treatment of cell esds is used for estimating esds involving l.s. planes.
;
loop_
  _geom_bond_atom_site_label_1
  _geom_bond_atom_site_label_2
  _geom_bond_distance
  _geom_bond_site_symmetry_2
  _geom_bond_publ_flag
 Ho1 O1 2.506(3) 2_655 ?
 Ho1 O1 2.506(3) . ?
 Ho1 O2 2.438(3) 2_655 ?
 Ho1 O2 2.438(3) . ?
 Ho1 O3 2.516(3) . ?
 Ho1 O3 2.516(3) 2_655 ?
 Ho1 O4 2.509(3) 2_655 ?
 Ho1 O4 2.509(3) . ?
 Ho1 O6 2.514(3) 2_655 ?
 Ho1 O6 2.514(3) . ?
 Ho1 C1 2.841(4) . ?
 Ho1 C1 2.841(4) 2_655 ?
 O1 C1 1.271(5) . ?
 O2 C1 1.268(5) . ?
 O3 N3 1.267(4) . ?
 O4 N3 1.271(4) . ?
 O5 N3 1.226(5) . ?
 O6 N4 1.268(4) . ?
 O7 N4 1.226(6) . ?
 N1 C11 1.429(5) . ?
 N1 C14 1.387(5) . ?
 N1 C16 1.340(5) . ?
 N2 H2 0.8600 . ?
 N2 C15 1.359(6) . ?
 N2 C16 1.314(5) . ?
 C1 C2 1.487(6) . ?
 C2 C3 1.387(6) . ?
 C2 C7 1.400(6) . ?
 C3 H3 0.9300 . ?
 C3 C4 1.373(6) . ?
 C4 H4 0.9300 . ?
 C4 C5 1.400(6) . ?
 C5 C6 1.403(6) . ?
 C5 C8 1.483(6) . ?
 C6 H6 0.9300 . ?
 C6 C7 1.371(6) . ?
 C7 H7 0.9300 . ?
 C8 C9 1.397(6) . ?
 C8 C13 1.399(6) . ?
 C9 H9 0.9300 . ?
 C9 C10 1.379(6) . ?
 C10 H10 0.9300 . ?
 C10 C11 1.394(6) . ?
 C11 C12 1.383(6) . ?
 C12 H12 0.9300 . ?
 C12 C13 1.371(6) . ?
 C13 H13 0.9300 . ?
 C14 H14 0.9300 . ?
 C14 C15 1.344(6) . ?
 C15 H15 0.9300 . ?
 C16 H16 0.9300 . ?

loop_
  _geom_angle_atom_site_label_1
  _geom_angle_atom_site_label_2
  _geom_angle_atom_site_label_3
  _geom_angle
  _geom_angle_site_symmetry_1
  _geom_angle_site_symmetry_3
  _geom_angle_publ_flag
 O1 Ho1 O1 69.68(13) 2_655 . ?
 O1 Ho1 O3 113.00(9) . . ?
 O1 Ho1 O3 71.12(9) . 2_655 ?
 O1 Ho1 O3 71.12(9) 2_655 . ?
 O1 Ho1 O3 113.00(9) 2_655 2_655 ?
 O1 Ho1 O4 74.98(10) 2_655 . ?
 O1 Ho1 O4 74.98(10) . 2_655 ?
 O1 Ho1 O4 144.59(10) . . ?
 O1 Ho1 O4 144.59(10) 2_655 2_655 ?
 O1 Ho1 O6 136.79(9) . . ?
 O1 Ho1 O6 138.84(9) 2_655 . ?
 O1 Ho1 O6 138.84(9) . 2_655 ?
 O1 Ho1 O6 136.79(9) 2_655 2_655 ?
 O1 Ho1 C1 26.56(11) . . ?
 O1 Ho1 C1 72.72(10) . 2_655 ?
 O1 Ho1 C1 72.71(10) 2_655 . ?
 O1 Ho1 C1 26.56(11) 2_655 2_655 ?
 O2 Ho1 O1 83.64(9) 2_655 . ?
 O2 Ho1 O1 83.64(9) . 2_655 ?
 O2 Ho1 O1 52.72(9) . . ?
 O2 Ho1 O1 52.73(9) 2_655 2_655 ?
 O2 Ho1 O2 128.24(13) . 2_655 ?
 O2 Ho1 O3 111.21(9) . 2_655 ?
 O2 Ho1 O3 70.97(9) . . ?
 O2 Ho1 O3 70.97(9) 2_655 2_655 ?
 O2 Ho1 O3 111.21(9) 2_655 . ?
 O2 Ho1 O4 76.74(10) . 2_655 ?
 O2 Ho1 O4 121.66(9) . . ?
 O2 Ho1 O4 76.74(10) 2_655 . ?
 O2 Ho1 O4 121.66(9) 2_655 2_655 ?
 O2 Ho1 O6 137.91(9) 2_655 . ?
 O2 Ho1 O6 92.63(9) . . ?
 O2 Ho1 O6 92.63(9) 2_655 2_655 ?
 O2 Ho1 O6 137.91(9) . 2_655 ?
 O2 Ho1 C1 105.19(10) 2_655 . ?
 O2 Ho1 C1 26.41(10) . . ?
 O2 Ho1 C1 105.19(10) . 2_655 ?
 O2 Ho1 C1 26.41(10) 2_655 2_655 ?
 O3 Ho1 O3 175.32(13) . 2_655 ?
 O3 Ho1 C1 92.93(11) . 2_655 ?
 O3 Ho1 C1 90.47(11) 2_655 2_655 ?
 O3 Ho1 C1 92.93(11) 2_655 . ?
 O3 Ho1 C1 90.47(11) . . ?
 O4 Ho1 O3 50.85(9) . . ?
 O4 Ho1 O3 127.13(9) . 2_655 ?
 O4 Ho1 O3 50.85(9) 2_655 2_655 ?
 O4 Ho1 O3 127.13(9) 2_655 . ?
 O4 Ho1 O4 140.41(14) 2_655 . ?
 O4 Ho1 O6 72.40(10) 2_655 2_655 ?
 O4 Ho1 O6 72.00(9) . 2_655 ?
 O4 Ho1 O6 72.00(9) 2_655 . ?
 O4 Ho1 O6 72.41(10) . . ?
 O4 Ho1 C1 136.08(11) 2_655 2_655 ?
 O4 Ho1 C1 136.08(11) . . ?
 O4 Ho1 C1 76.78(11) . 2_655 ?
 O4 Ho1 C1 76.78(11) 2_655 . ?
 O6 Ho1 O3 68.97(9) 2_655 2_655 ?
 O6 Ho1 O3 68.97(9) . . ?
 O6 Ho1 O3 106.56(9) . 2_655 ?
 O6 Ho1 O3 106.56(9) 2_655 . ?
 O6 Ho1 O6 50.99(13) 2_655 . ?
 O6 Ho1 C1 116.88(10) 2_655 2_655 ?
 O6 Ho1 C1 149.13(11) . 2_655 ?
 O6 Ho1 C1 116.88(10) . . ?
 O6 Ho1 C1 149.13(11) 2_655 . ?
 C1 Ho1 C1 86.91(16) . 2_655 ?
 C1 O1 Ho1 91.6(2) . . ?
 C1 O2 Ho1 94.8(2) . . ?
 N3 O3 Ho1 96.2(2) . . ?
 N3 O4 Ho1 96.4(2) . . ?
 N4 O6 Ho1 95.9(2) . . ?
 C14 N1 C11 127.6(4) . . ?
 C16 N1 C11 124.8(4) . . ?
 C16 N1 C14 107.7(4) . . ?
 C15 N2 H2 125.1 . . ?
 C16 N2 H2 125.1 . . ?
 C16 N2 C15 109.8(4) . . ?
 O3 N3 Ho1 58.39(19) . . ?
 O3 N3 O4 116.4(3) . . ?
 O4 N3 Ho1 58.09(19) . . ?
 O5 N3 Ho1 178.1(3) . . ?
 O5 N3 O3 121.8(4) . . ?
 O5 N3 O4 121.8(3) . . ?
 O6 N4 Ho1 58.6(2) 2_655 . ?
 O6 N4 Ho1 58.6(2) . . ?
 O6 N4 O6 117.1(4) . 2_655 ?
 O7 N4 Ho1 180.0 . . ?
 O7 N4 O6 121.4(2) . 2_655 ?
 O7 N4 O6 121.4(2) . . ?
 O1 C1 Ho1 61.8(2) . . ?
 O1 C1 C2 120.1(4) . . ?
 O2 C1 Ho1 58.8(2) . . ?
 O2 C1 O1 119.8(4) . . ?
 O2 C1 C2 120.0(4) . . ?
 C2 C1 Ho1 168.2(3) . . ?
 C3 C2 C1 120.8(4) . . ?
 C3 C2 C7 118.3(4) . . ?
 C7 C2 C1 120.6(4) . . ?
 C2 C3 H3 119.4 . . ?
 C4 C3 C2 121.3(4) . . ?
 C4 C3 H3 119.4 . . ?
 C3 C4 H4 119.6 . . ?
 C3 C4 C5 120.9(4) . . ?
 C5 C4 H4 119.6 . . ?
 C4 C5 C6 117.7(4) . . ?
 C4 C5 C8 120.9(4) . . ?
 C6 C5 C8 121.3(4) . . ?
 C5 C6 H6 119.4 . . ?
 C7 C6 C5 121.1(4) . . ?
 C7 C6 H6 119.4 . . ?
 C2 C7 H7 119.7 . . ?
 C6 C7 C2 120.7(4) . . ?
 C6 C7 H7 119.7 . . ?
 C9 C8 C5 121.2(4) . . ?
 C9 C8 C13 117.7(4) . . ?
 C13 C8 C5 121.1(4) . . ?
 C8 C9 H9 119.2 . . ?
 C10 C9 C8 121.6(4) . . ?
 C10 C9 H9 119.2 . . ?
 C9 C10 H10 120.6 . . ?
 C9 C10 C11 118.8(4) . . ?
 C11 C10 H10 120.6 . . ?
 C10 C11 N1 119.7(4) . . ?
 C12 C11 N1 119.4(4) . . ?
 C12 C11 C10 120.9(4) . . ?
 C11 C12 H12 120.3 . . ?
 C13 C12 C11 119.4(4) . . ?
 C13 C12 H12 120.3 . . ?
 C8 C13 H13 119.2 . . ?
 C12 C13 C8 121.6(4) . . ?
 C12 C13 H13 119.2 . . ?
 N1 C14 H14 126.5 . . ?
 C15 C14 N1 107.0(4) . . ?
 C15 C14 H14 126.5 . . ?
 N2 C15 H15 126.4 . . ?
 C14 C15 N2 107.2(4) . . ?
 C14 C15 H15 126.4 . . ?
 N1 C16 H16 125.9 . . ?
 N2 C16 N1 108.3(4) . . ?
 N2 C16 H16 125.9 . . ?

loop_
  _geom_hbond_atom_site_label_D
  _geom_hbond_atom_site_label_H
  _geom_hbond_atom_site_label_A
  _geom_hbond_distance_DH
  _geom_hbond_distance_HA
  _geom_hbond_distance_DA
  _geom_hbond_angle_DHA
  _geom_hbond_site_symmetry_A
  _geom_hbond_publ_flag
 N2 H2 O1 0.86 1.89 2.739(4) 167.7 4_556 yes
 C15 H15 O3 0.93 2.57 3.256(5) 131.1 3_656 yes
 C16 H16 O7 0.93 2.27 3.110(5) 150.3 3_666 yes

loop_
  _geom_torsion_atom_site_label_1
  _geom_torsion_atom_site_label_2
  _geom_torsion_atom_site_label_3
  _geom_torsion_atom_site_label_4
  _geom_torsion
  _geom_torsion_site_symmetry_1
  _geom_torsion_site_symmetry_2
  _geom_torsion_site_symmetry_3
  _geom_torsion_site_symmetry_4
  _geom_torsion_publ_flag
 Ho1 O1 C1 O2 10.3(4) . . . . ?
 Ho1 O1 C1 C2 -166.6(3) . . . . ?
 Ho1 O2 C1 O1 -10.6(4) . . . . ?
 Ho1 O2 C1 C2 166.3(3) . . . . ?
 Ho1 O3 N3 O4 -2.0(3) . . . . ?
 Ho1 O3 N3 O5 177.7(3) . . . . ?
 Ho1 O4 N3 O3 2.1(3) . . . . ?
 Ho1 O4 N3 O5 -177.7(3) . . . . ?
 Ho1 O6 N4 O6 0.002(1) . . . 2_655 ?
 Ho1 O6 N4 O7 180.000(1) . . . . ?
 Ho1 C1 C2 C3 -92.7(14) . . . . ?
 Ho1 C1 C2 C7 81.5(15) . . . . ?
 O1 C1 C2 C3 3.7(6) . . . . ?
 O1 C1 C2 C7 177.8(4) . . . . ?
 O2 C1 C2 C3 -173.2(4) . . . . ?
 O2 C1 C2 C7 0.9(6) . . . . ?
 N1 C11 C12 C13 178.3(4) . . . . ?
 N1 C14 C15 N2 0.1(5) . . . . ?
 C1 C2 C3 C4 173.0(4) . . . . ?
 C1 C2 C7 C6 -173.6(4) . . . . ?
 C2 C3 C4 C5 0.3(6) . . . . ?
 C3 C2 C7 C6 0.7(6) . . . . ?
 C3 C4 C5 C6 1.3(6) . . . . ?
 C3 C4 C5 C8 -178.2(4) . . . . ?
 C4 C5 C6 C7 -1.8(6) . . . . ?
 C4 C5 C8 C9 29.7(6) . . . . ?
 C4 C5 C8 C13 -151.3(4) . . . . ?
 C5 C6 C7 C2 0.8(6) . . . . ?
 C5 C8 C9 C10 179.3(4) . . . . ?
 C5 C8 C13 C12 -180.0(4) . . . . ?
 C6 C5 C8 C9 -149.7(4) . . . . ?
 C6 C5 C8 C13 29.3(6) . . . . ?
 C7 C2 C3 C4 -1.3(6) . . . . ?
 C8 C5 C6 C7 177.7(4) . . . . ?
 C8 C9 C10 C11 0.2(6) . . . . ?
 C9 C8 C13 C12 -0.9(6) . . . . ?
 C9 C10 C11 N1 -178.9(4) . . . . ?
 C9 C10 C11 C12 0.1(6) . . . . ?
 C10 C11 C12 C13 -0.7(6) . . . . ?
 C11 N1 C14 C15 -179.3(4) . . . . ?
 C11 N1 C16 N2 179.0(4) . . . . ?
 C11 C12 C13 C8 1.1(6) . . . . ?
 C13 C8 C9 C10 0.2(6) . . . . ?
 C14 N1 C11 C10 -38.6(6) . . . . ?
 C14 N1 C11 C12 142.4(4) . . . . ?
 C14 N1 C16 N2 -0.6(5) . . . . ?
 C15 N2 C16 N1 0.7(5) . . . . ?
 C16 N1 C11 C10 141.9(4) . . . . ?
 C16 N1 C11 C12 -37.1(6) . . . . ?
 C16 N1 C14 C15 0.3(5) . . . . ?
 C16 N2 C15 C14 -0.5(5) . . . . ?

_shelx_res_file
;
TITL shi_4151_beda_a.res in P2/n
    shi_4151_beda.res
    created by SHELXL-2018/3 at 13:16:16 on 05-Sep-2021
REM Old TITL shI_4151_BeDa in Pn
REM SHELXT solution in P2/n: R1 0.099, Rweak 0.010, Alpha 0.025
REM <I/s> 0.449 for 189 systematic absences, Orientation as input
REM Formula found by SHELXT: C34 N5 O13 Ho
CELL 0.71073 11.613843 10.084508 14.008673 90 109.7264 90
ZERR 2 0.0003 0.000201 0.000427 0 0.0032 0
LATT 1
SYMM 0.5-X,+Y,0.5-Z
SFAC C H Ho N O
UNIT 64 48 2 14 26
EQIV $1 -0.5+X,-Y,0.5+Z
EQIV $2 1-X,-Y,1-Z
EQIV $3 1-X,1-Y,1-Z

L.S. 16
PLAN  5
CONF
HTAB N2 O1_$1
HTAB C15 O3_$2
HTAB C16 O7_$3
htab
BOND
LIST 4
MORE -1
BOND $H
fmap 2
acta
SHEL 99 0.84
OMIT 3 1 0
OMIT 2 0 2
OMIT -3 4 2
OMIT -2 0 8
OMIT -1 4 4
REM <olex2.extras>
REM <HklSrc "%.\\shI_4151_BeDa.hkl">
REM </olex2.extras>

WGHT    0.034000    4.330200
FVAR       0.28193
HO1   3    0.750000    0.757349    0.250000    10.50000    0.02215    0.01397 =
         0.02420    0.00000    0.01418    0.00000
O1    5    0.624442    0.553428    0.185888    11.00000    0.02643    0.01324 =
         0.02419   -0.00367    0.01876   -0.00374
O2    5    0.607498    0.651826    0.320369    11.00000    0.02391    0.00967 =
         0.02398   -0.00336    0.01731   -0.00485
O3    5    0.837115    0.767537    0.440484    11.00000    0.02116    0.01642 =
         0.02338    0.00076    0.01277    0.00033
O4    5    0.954465    0.841611    0.361525    11.00000    0.02373    0.02168 =
         0.02232    0.00040    0.01423   -0.00198
O5    5    1.014766    0.851199    0.526693    11.00000    0.02574    0.03432 =
         0.02373    0.00436    0.00487    0.00006
O6    5    0.717324    0.982402    0.313778    11.00000    0.02707    0.01283 =
         0.01974    0.00255    0.01494    0.00112
O7    5    0.750000    1.169537    0.250000    10.50000    0.03180    0.00981 =
         0.02796    0.00000    0.01289    0.00000
N1    4    0.255372   -0.278768    0.455283    11.00000    0.01677    0.01401 =
         0.01768    0.00114    0.00922   -0.00052
N2    4    0.193861   -0.415437    0.545834    11.00000    0.01856    0.01990 =
         0.02418    0.01049    0.01189    0.00124
AFIX  43
H2    2    0.173181   -0.447800    0.594504    11.00000   -1.20000
AFIX   0
N3    4    0.937779    0.820869    0.445396    11.00000    0.01925    0.01006 =
         0.02525    0.00384    0.01073    0.00354
N4    4    0.750000    1.047990    0.250000    10.50000    0.01566    0.00970 =
         0.02238    0.00000    0.00464    0.00000
C1    1    0.586778    0.552839    0.261155    11.00000    0.01438    0.01437 =
         0.02179    0.00121    0.00877    0.00323
C2    1    0.524140    0.433818    0.282811    11.00000    0.01489    0.01104 =
         0.01709    0.00007    0.00678   -0.00057
C3    1    0.512042    0.319613    0.225095    11.00000    0.01712    0.01708 =
         0.01431    0.00071    0.00832    0.00058
AFIX  43
H3    2    0.535443    0.320819    0.167823    11.00000   -1.20000
AFIX   0
C4    1    0.466184    0.204828    0.250895    11.00000    0.01599    0.01069 =
         0.02023   -0.00301    0.00701   -0.00220
AFIX  43
H4    2    0.459313    0.129483    0.211069    11.00000   -1.20000
AFIX   0
C5    1    0.429620    0.199676    0.336362    11.00000    0.01179    0.01131 =
         0.02035    0.00093    0.00535   -0.00106
C6    1    0.439220    0.316294    0.393202    11.00000    0.01845    0.01520 =
         0.01727    0.00090    0.01154   -0.00143
AFIX  43
H6    2    0.413390    0.316205    0.449227    11.00000   -1.20000
AFIX   0
C7    1    0.486015    0.430311    0.367548    11.00000    0.01988    0.01502 =
         0.02148   -0.00270    0.01261    0.00043
AFIX  43
H7    2    0.492518    0.506130    0.406818    11.00000   -1.20000
AFIX   0
C8    1    0.383455    0.074739    0.366054    11.00000    0.01380    0.01287 =
         0.01611    0.00118    0.00374   -0.00072
C9    1    0.423589   -0.048718    0.344540    11.00000    0.01912    0.01914 =
         0.02591    0.00196    0.01580    0.00275
AFIX  43
H9    2    0.479624   -0.052290    0.310337    11.00000   -1.20000
AFIX   0
C10   1    0.382106   -0.165371    0.372804    11.00000    0.01942    0.01237 =
         0.02266   -0.00166    0.01119   -0.00163
AFIX  43
H10   2    0.409814   -0.246790    0.358100    11.00000   -1.20000
AFIX   0
C11   1    0.297902   -0.159048    0.423804    11.00000    0.01878    0.01237 =
         0.01377    0.00212    0.00470   -0.00409
C12   1    0.256246   -0.038312    0.445835    11.00000    0.01982    0.01877 =
         0.02252    0.00118    0.01548    0.00071
AFIX  43
H12   2    0.199402   -0.035075    0.479264    11.00000   -1.20000
AFIX   0
C13   1    0.299513    0.076580    0.417943    11.00000    0.01961    0.01402 =
         0.02057   -0.00241    0.01012   -0.00013
AFIX  43
H13   2    0.272418    0.157654    0.433895    11.00000   -1.20000
AFIX   0
C14   1    0.228339   -0.397972    0.403065    11.00000    0.03546    0.01644 =
         0.02463   -0.00650    0.01380   -0.00877
AFIX  43
H14   2    0.235260   -0.416220    0.340152    11.00000   -1.20000
AFIX   0
C15   1    0.190257   -0.482094    0.460597    11.00000    0.02946    0.01577 =
         0.02737   -0.00139    0.00952   -0.00707
AFIX  43
H15   2    0.165963   -0.569621    0.444979    11.00000   -1.20000
AFIX   0
C16   1    0.233698   -0.294058    0.542750    11.00000    0.01871    0.01741 =
         0.01920    0.00322    0.00871    0.00378
AFIX  43
H16   2    0.244922   -0.229799    0.592696    11.00000   -1.20000
AFIX   0
HKLF 4


REM  shi_4151_beda_a.res in P2/n
REM wR2 = 0.0764, GooF = S = 1.040, Restrained GooF = 1.040 for all data
REM R1 = 0.0304 for 2421 Fo > 4sig(Fo) and 0.0359 for all 2727 data
REM 241 parameters refined using 0 restraints

END

WGHT      0.0340      4.3302

REM Instructions for potential hydrogen bonds
HTAB N2 O1_$1
HTAB C15 O3_$2
HTAB C16 O7_$3

REM Highest difference peak  0.856,  deepest hole -0.661,  1-sigma level  0.109
Q1    1   0.2230 -0.4217  0.2960  11.00000  0.05    0.86
Q2    1   0.7973  0.7719  0.2040  11.00000  0.05    0.68
Q3    1   0.6641  0.6979  0.3559  11.00000  0.05    0.48
Q4    1   0.6911  0.7555  0.1672  11.00000  0.05    0.46
Q5    1   0.2570 -0.0972  0.4131  11.00000  0.05    0.45
;
_shelx_res_checksum                83805
_shelx_hkl_file
;
 -15   0   6    3.16    7.38
 -15   0   7   71.54   19.71
 -15   0   8    1.26    6.50
 -15   0   9   99.98   22.69
 -15   0  10    5.04    6.13
 -15   0  11   92.80   22.47
 -15  -1   8  174.41   30.46
 -15   1   8  165.16   30.01
 -15  -1   9   10.89    7.89
 -15   1   9  -17.39   10.97
 -15   1  10   86.55   21.84
 -15  -1  10   86.67   20.96
 -15   2   2    1.94    6.75
 -15   2   3   97.88   23.61
 -15   3   2   51.59   17.31
 -15   3   3    6.98    7.96
 -14   0   0  105.20   24.20
 -14   0   1   -8.13    7.51
 -14   0   2   25.76   12.44
 -14   0   4  142.49   27.25
 -14   0   5    7.81   11.01
 -14   0   6  269.48   36.23
 -14   0   7    4.81    6.93
 -14   0   8  108.79   25.30
 -14   0   8   93.86   21.43
 -14   0   9   -3.68    5.56
 -14   0   9    4.96    8.20
 -14   0  10  373.16   41.43
 -14   0  10  338.41   44.09
 -14   0  11   29.61   12.86
 -14   0  12   98.18   21.89
 -14   1   0   -0.32    6.10
 -14  -1   1  107.90   24.99
 -14   1   1   78.15   21.40
 -14   1   2    8.74    9.81
 -14   1   3   46.07   15.43
 -14   1   3   67.21   20.41
 -14   1   4   13.89   11.78
 -14   1   5   69.10   19.55
 -14  -1   6   54.10   17.47
 -14   1   6   35.07   14.63
 -14  -1   7  102.73   22.22
 -14  -1   7   98.02   23.98
 -14   1   7   99.77   23.44
 -14   1   8   38.31   13.87
 -14  -1   8   53.06   16.67
 -14  -1   8   59.59   19.88
 -14  -1   9   84.39   22.29
 -14   1   9   88.97   21.22
 -14  -1   9   92.74   21.18
 -14   1  10   -0.80    7.46
 -14   1  10    1.60   11.70
 -14  -1  10   -0.39    6.04
 -14  -1  10   -0.77    5.32
 -14  -1  11   56.18   16.19
 -14   1  11   96.66   22.17
 -14   1  12   -2.37    5.66
 -14   1  13  137.60   26.66
 -14   2   0   74.05   20.74
 -14   2   1    1.01    5.83
 -14   2   2  146.07   28.99
 -14   2   2  121.70   25.87
 -14   2   3   -1.22    6.98
 -14   2   3   21.51   10.68
 -14   2   4  129.89   26.91
 -14   2   4  153.37   26.44
 -14   2   5   -3.99    9.24
 -14  -2   6  210.88   33.86
 -14   2   6  199.56   32.79
 -14  -2   7    2.45    9.05
 -14   2   7    1.58    6.63
 -14   2   8  224.55   34.41
 -14  -2   8  192.75   32.85
 -14  -2   9    8.92    8.68
 -14  -2   9   -5.24    7.46
 -14   2   9   -4.36    7.81
 -14   2  10  147.33   27.65
 -14  -2  10  162.63   26.96
 -14   2  11   -0.24    5.76
 -14   2  12  215.29   33.82
 -14   2  13   -6.30   10.21
 -14   3   0    3.84    6.98
 -14   3   1  133.58   26.36
 -14   3   2   -0.11    5.88
 -14   3   3  127.47   24.85
 -14   3   4    7.74    9.52
 -14   3   4    1.86    6.62
 -14   3   5   62.85   19.58
 -14  -3   6   -6.13   10.38
 -14   3   6   -7.42    8.71
 -14  -3   7   92.81   22.93
 -14   3   7   85.01   22.10
 -14  -3   8   40.37   16.19
 -14   3   8   27.29   13.20
 -14   3   9  183.85   35.82
 -14   3  10    2.86    7.26
 -14   3  11   83.30   22.21
 -14   4   0   59.40   18.53
 -14   4   1   10.17    5.90
 -14   4   2  106.78   22.97
 -14  -4   5  -11.71    9.97
 -14  -4   6  228.02   35.36
 -14  -4   7   22.60   10.70
 -14  -4   8   75.46   21.52
 -14  -5   5  175.18   31.17
 -14  -5   6    3.26    7.05
 -14  -5   7  121.95   27.08
 -14  -6   5    0.64    8.08
 -13   0  -2   -5.65    8.19
 -13   0  -1  132.74   26.40
 -13   0   0   22.49   13.42
 -13   0   1  234.75   33.29
 -13   0   2   15.14   10.47
 -13   0   3  140.43   26.03
 -13   0   3  170.81   27.60
 -13   0   4  -16.97    9.97
 -13   0   5  256.93   33.71
 -13   0   6    0.23    5.79
 -13   0   7  534.43   51.28
 -13   0   7  497.15   46.39
 -13   0   8    4.16    7.56
 -13   0   8   -5.04    8.60
 -13   0   9  261.10   33.50
 -13   0   9  341.29   41.97
 -13   0  10   16.08   10.61
 -13   0  10    5.86    6.98
 -13   0  11  192.45   32.72
 -13   0  11  163.96   26.04
 -13   0  12   -2.81    6.31
 -13   0  12   -2.13    8.32
 -13   0  13  336.46   44.11
 -13   1  -2  107.61   23.77
 -13  -1  -2   71.71   20.56
 -13   1  -1   -3.90    8.69
 -13  -1  -1   13.08   10.01
 -13   1   0   45.84   15.31
 -13  -1   0   38.58   15.00
 -13   1   1  -10.24   10.63
 -13  -1   1    0.93    7.77
 -13   1   2  204.48   29.74
 -13   1   2  164.07   28.83
 -13  -1   2  172.57   28.68
 -13   1   3    6.60   11.32
 -13   1   3    9.75    5.90
 -13   1   4  110.25   23.20
 -13  -1   5    1.19    6.83
 -13   1   5    2.26    8.31
 -13  -1   6  137.12   24.57
 -13  -1   6  159.35   28.22
 -13   1   6  125.94   24.32
 -13   1   7   -3.63    9.10
 -13  -1   7    8.06    9.88
 -13  -1   7    8.43    6.46
 -13  -1   8  219.50   33.54
 -13   1   8  192.08   30.96
 -13   1   8  191.20   29.28
 -13  -1   8  164.02   26.18
 -13  -1   9    0.46    5.35
 -13   1   9    4.82    5.96
 -13  -1   9   19.60   11.38
 -13   1   9   13.13    9.43
 -13   1  10   79.04   21.93
 -13   1  10   68.22   17.57
 -13  -1  10   67.04   20.66
 -13  -1  10   67.95   16.56
 -13  -1  11   27.83   14.94
 -13   1  11   11.47    8.98
 -13   1  11   28.10   12.27
 -13  -1  11    0.04    5.90
 -13   1  12  183.58   31.95
 -13   1  12  222.68   31.91
 -13  -1  12  243.21   37.10
 -13   1  13   12.66   12.76
 -13   1  13   15.11   10.85
 -13   2  -2   10.43    7.73
 -13  -2  -1   43.64   18.31
 -13   2  -1   96.52   22.13
 -13  -2   0   -5.08    9.04
 -13   2   0   -4.77    7.57
 -13   2   1  230.28   32.63
 -13   2   1  272.22   37.30
 -13   2   2   -4.58    7.90
 -13   2   2   11.29   10.26
 -13   2   3  146.07   25.36
 -13   2   3   65.35   19.03
 -13   2   4   -0.87    6.68
 -13   2   4    2.86    7.39
 -13  -2   5  162.56   28.20
 -13   2   5  149.85   27.66
 -13  -2   6   26.13   12.66
 -13   2   6   20.40   10.72
 -13   2   7  138.89   25.89
 -13  -2   7  149.13   27.80
 -13  -2   8    4.57    5.46
 -13  -2   8    3.01    7.76
 -13   2   8    8.78   10.17
 -13  -2   9   64.17   16.17
 -13   2   9   48.05   16.39
 -13  -2   9   45.46   17.17
 -13  -2  10   14.50    9.19
 -13  -2  10    2.54    7.47
 -13   2  10   16.63   13.60
 -13   2  10    2.19    5.27
 -13   2  11  193.46   30.56
 -13   2  11  193.36   32.57
 -13  -2  11  195.37   32.85
 -13  -2  12    6.49   10.79
 -13   2  12  -21.52   11.63
 -13   2  12   13.82   11.23
 -13   2  13   92.06   21.95
 -13   2  13  123.04   25.70
 -13   2  14   -2.72    6.81
 -13   3  -2   48.65   17.21
 -13  -3  -1    6.59   10.56
 -13   3  -1    2.69    7.65
 -13   3   0   91.37   22.13
 -13   3   0  107.68   23.32
 -13   3   1   -4.17    7.83
 -13   3   1   -3.06    7.58
 -13   3   2  196.41   31.84
 -13   3   2  214.48   29.78
 -13   3   3    2.28    6.43
 -13   3   3    0.15    6.94
 -13   3   4  284.52   38.06
 -13   3   4  206.87   28.01
 -13  -3   5    3.90    6.99
 -13   3   5    9.52    9.48
 -13  -3   6  179.78   30.26
 -13   3   6  140.62   26.96
 -13   3   7   -5.21    7.87
 -13  -3   7   -4.32    8.60
 -13   3   8   88.85   21.82
 -13  -3   8  143.63   27.07
 -13   3   9   -2.43    8.71
 -13  -3   9   10.52   12.57
 -13  -3  10  104.96   25.15
 -13   3  10  102.05   22.29
 -13   3  11   15.30   10.89
 -13  -3  11   -3.03    7.18
 -13   3  12  211.46   33.40
 -13   3  12  270.01   39.55
 -13   3  13    4.68    7.14
 -13   3  13    0.31    7.30
 -13   3  14  119.82   26.47
 -13   4  -2    2.81    6.26
 -13   4  -1   74.99   19.30
 -13   4   0   24.05   12.24
 -13   4   0    4.13    8.72
 -13   4   1   37.45   14.04
 -13   4   1   69.41   20.74
 -13   4   2   39.26   16.58
 -13   4   2   33.82   13.52
 -13   4   3   91.01   19.25
 -13   4   3   89.94   22.22
 -13   4   4   -2.92    9.69
 -13   4   4    8.27    6.66
 -13  -4   4    8.84    7.58
 -13   4   5  108.49   24.25
 -13  -4   5   81.42   21.60
 -13   4   6   64.34   19.31
 -13  -4   6   38.55   14.05
 -13  -4   7  204.69   32.68
 -13   4   7  220.17   34.04
 -13   4   8   12.33    8.51
 -13  -4   8    3.90    9.40
 -13   4   9  188.16   31.73
 -13  -4   9  258.89   37.59
 -13  -4  10    7.69    9.45
 -13   4  10   13.84    8.24
 -13   4  11  194.42   33.18
 -13   4  12   15.60   12.66
 -13   5  -1   -1.02    7.76
 -13   5   0   84.82   20.83
 -13   5   1    5.58    7.96
 -13   5   2   31.79   14.42
 -13   5   2   38.34   13.83
 -13   5   3   -7.26   10.45
 -13  -5   4   77.33   19.22
 -13   5   4   89.31   22.95
 -13  -5   5    8.57    9.10
 -13   5   5   -8.51    5.92
 -13  -5   6   91.40   21.41
 -13   5   6  121.28   27.18
 -13   5   7    7.76   10.74
 -13  -5   7    9.93   10.72
 -13   5   8  310.89   42.80
 -13  -5   8  301.32   40.61
 -13  -5   9   28.89   14.00
 -13   5   9    8.91    9.10
 -13  -5  10  260.70   38.80
 -13   6  -1   60.66   18.05
 -13   6   0    7.70    8.89
 -13  -6   4   -3.88    7.54
 -13  -6   5   86.44   20.51
 -13  -6   6   37.92   14.58
 -13  -6   7   88.16   22.18
 -13  -6   8  -15.96   11.26
 -13  -7   4  113.34   24.30
 -13  -7   5   -6.35   12.81
 -13  -7   6  178.03   31.75
 -13  -7   7    9.94   10.80
 -13  -8   6   -4.24    7.94
 -12   0  -4  160.03   28.89
 -12   0  -3    8.60    8.51
 -12   0  -2   75.06   19.57
 -12   0  -1   15.02   12.11
 -12   0   0  158.88   26.52
 -12   0   1   -8.69    8.81
 -12   0   2  141.31   24.71
 -12   0   2  177.74   27.34
 -12   0   3    4.40    8.53
 -12   0   3    6.83    7.55
 -12   0   4  400.10   40.32
 -12   0   5    2.40    6.18
 -12   0   6  472.64   42.95
 -12   0   6  481.25   46.28
 -12   0   7   10.11    9.83
 -12   0   7    0.36    6.25
 -12   0   8  134.80   25.01
 -12   0   8  187.27   26.72
 -12   0   9    1.75    7.10
 -12   0   9    4.27    6.90
 -12   0  10  371.56   37.54
 -12   0  10  389.16   43.10
 -12   0  11   -4.31    6.02
 -12   0  11   -4.96    6.96
 -12   0  12  254.44   31.31
 -12   0  12  224.47   33.65
 -12   0  13    3.78    6.57
 -12   0  13    0.01    5.73
 -12   0  14  225.54   35.09
 -12   1  -4   -4.49    8.27
 -12  -1  -4    7.80    7.06
 -12   1  -3  136.26   25.98
 -12  -1  -3  137.30   27.46
 -12  -1  -2   -2.92    6.46
 -12   1  -2   -3.69    5.92
 -12   1  -1   82.10   19.82
 -12  -1  -1   54.34   15.43
 -12  -1   0   -2.10    5.20
 -12   1   0   -1.18    5.74
 -12   1   1  211.34   29.67
 -12   1   1  150.84   26.00
 -12  -1   1  168.03   27.26
 -12   1   2    0.99    6.03
 -12  -1   2    2.06    6.63
 -12   1   2   16.46   11.40
 -12   1   3  134.42   24.29
 -12   1   3  127.63   22.24
 -12   1   4    9.29    8.47
 -12   1   4    0.87    6.07
 -12  -1   4    8.09    9.61
 -12  -1   5  479.86   43.23
 -12   1   5  512.14   46.02
 -12  -1   5  484.00   45.74
 -12   1   6   18.14    8.99
 -12  -1   6   14.64    6.43
 -12  -1   6   20.87   11.57
 -12   1   7  252.39   33.57
 -12  -1   7  216.93   31.17
 -12  -1   7  231.80   29.18
 -12   1   7  245.32   31.79
 -12  -1   8   42.12   13.41
 -12  -1   8   28.69   12.72
 -12   1   8   31.00   13.97
 -12   1   8   30.96   11.46
 -12   1   9  129.04   23.26
 -12  -1   9  132.14   22.11
 -12  -1   9  140.69   26.25
 -12   1   9  145.16   25.96
 -12  -1  10   11.62    9.12
 -12   1  10   -3.49    5.21
 -12   1  10   -5.90    5.70
 -12  -1  10   -0.50    5.23
 -12  -1  11  292.74   38.62
 -12   1  11  411.18   41.38
 -12  -1  11  370.02   36.36
 -12   1  11  341.97   41.31
 -12  -1  12   12.84    9.30
 -12   1  12   48.20   15.40
 -12  -1  12   15.75    8.91
 -12   1  12   16.85   11.66
 -12  -1  13  135.20   27.63
 -12   1  13  165.71   29.48
 -12   1  13  154.04   25.20
 -12   1  14   15.22   11.62
 -12   1  14   25.13   10.99
 -12  -1  14   13.92   11.47
 -12   1  15  157.80   29.91
 -12   2  -4  152.20   29.45
 -12  -2  -4  108.13   25.92
 -12   2  -3   12.40    6.99
 -12  -2  -3   16.82   10.42
 -12   2  -2   17.36   11.87
 -12  -2  -2   24.96   11.66
 -12   2  -1   -6.76    7.32
 -12  -2  -1    8.12    9.31
 -12  -2   0  186.90   30.02
 -12   2   0  195.08   28.47
 -12   2   0  165.18   28.42
 -12   2   1   10.23    9.69
 -12   2   1   15.95    8.89
 -12  -2   1    6.72    8.40
 -12   2   2  168.77   27.93
 -12   2   2  235.30   29.89
 -12   2   3    2.11    5.64
 -12   2   3    3.82    4.60
 -12   2   4  181.45   25.13
 -12  -2   4  161.49   26.20
 -12   2   4  197.37   29.75
 -12  -2   5    2.75    5.27
 -12   2   5    2.67    6.55
 -12  -2   6  144.33   23.32
 -12  -2   6  143.55   26.01
 -12   2   6  129.04   25.36
 -12  -2   7    1.74    6.73
 -12   2   7    2.60    5.87
 -12  -2   7   13.82    8.37
 -12  -2   8   39.43   14.56
 -12  -2   8   18.68    9.33
 -12   2   8   25.35   12.50
 -12  -2   9    1.25    4.16
 -12   2   9    5.95    6.92
 -12   2   9    4.65    5.76
 -12  -2   9   16.70   10.70
 -12   2  10   97.18   20.72
 -12  -2  10   78.84   15.92
 -12  -2  10  108.65   23.88
 -12   2  10   73.99   19.43
 -12  -2  11    7.24    9.26
 -12   2  11    6.53    7.61
 -12   2  11    2.90    6.21
 -12  -2  11    5.14    4.89
 -12   2  12  135.28   26.43
 -12  -2  12   77.05   20.38
 -12   2  12   78.82   19.60
 -12   2  13   -0.95    8.17
 -12   2  13    7.56    6.86
 -12  -2  13   -0.17    8.36
 -12   2  14  139.32   26.04
 -12   2  14  114.61   25.41
 -12   2  15   13.15    8.40
 -12   2  15   15.22   12.34
 -12   3  -4    1.11    6.67
 -12  -3  -3  105.27   24.04
 -12   3  -3  193.10   33.57
 -12  -3  -2   17.50   12.62
 -12   3  -2    2.97    6.35
 -12  -3  -1  193.44   31.68
 -12   3  -1  172.61   30.22
 -12   3  -1  168.09   27.66
 -12   3   0   -1.01    4.58
 -12   3   0    3.86    8.31
 -12   3   1   70.43   16.85
 -12   3   1   57.92   17.71
 -12   3   2   10.26    7.70
 -12   3   2    4.25    7.88
 -12   3   3  161.58   23.95
 -12   3   3  149.67   26.80
 -12   3   4   15.59    9.15
 -12  -3   4    5.50    6.81
 -12   3   4   27.95   10.58
 -12   3   5  279.81   35.63
 -12  -3   5  243.29   32.82
 -12   3   5  290.44   30.51
 -12  -3   6   29.80   12.83
 -12   3   6   14.87    9.70
 -12  -3   7  270.08   35.49
 -12   3   7  226.65   31.95
 -12   3   8    4.05    7.37
 -12  -3   8    7.44    7.56
 -12   3   9  300.48   37.67
 -12  -3   9  268.53   36.43
 -12  -3  10    0.45    5.05
 -12   3  10   10.22   10.12
 -12   3  10    3.91    7.37
 -12  -3  10    3.31    6.45
 -12   3  11  115.16   23.84
 -12   3  11  114.22   24.51
 -12  -3  11  104.72   23.77
 -12   3  12   91.76   22.20
 -12   3  12   63.85   19.06
 -12  -3  12   62.40   18.69
 -12  -3  13  199.27   34.11
 -12   3  13  196.92   31.57
 -12   3  13  202.19   32.78
 -12   3  14   22.34   10.81
 -12   3  14    5.58    6.64
 -12   3  15  237.45   35.29
 -12   3  15  225.78   34.71
 -12   3  16   -5.67    7.80
 -12   4  -4   79.22   20.64
 -12   4  -3   90.36   22.01
 -12   4  -2   43.15   15.92
 -12   4  -2   45.62   15.05
 -12  -4  -2   33.88   15.46
 -12   4  -1    4.53    6.68
 -12   4  -1   18.85   10.43
 -12   4   0  214.13   29.42
 -12   4   0  254.67   36.00
 -12   4   1    3.75    6.18
 -12   4   1   -0.19    7.03
 -12   4   2  134.09   26.18
 -12   4   2  111.68   20.30
 -12  -4   3   -7.57    7.84
 -12   4   3   41.86   15.69
 -12   4   3   19.35    8.72
 -12   4   4   35.00   11.01
 -12   4   4   46.17   16.24
 -12  -4   4   45.99   14.73
 -12   4   5   63.84   18.21
 -12  -4   5   47.74   15.82
 -12   4   5   45.54   11.83
 -12   4   6  289.06   37.11
 -12  -4   6  272.28   36.08
 -12   4   7   22.40   11.36
 -12  -4   7   18.16   11.23
 -12  -4   8   98.32   22.02
 -12   4   8  127.66   25.34
 -12  -4   9   15.02    9.64
 -12   4   9   16.52   10.68
 -12   4  10  424.55   46.15
 -12  -4  10  409.01   46.32
 -12   4  11   11.19    9.32
 -12  -4  11   13.59   11.20
 -12   4  12  161.60   29.39
 -12  -4  12  147.92   29.22
 -12   4  13   -5.81    7.85
 -12   4  13    7.95   11.96
 -12   4  14  128.28   27.40
 -12   4  14   82.31   20.96
 -12   4  15   24.22   12.55
 -12  -5  -4   21.66   13.81
 -12   5  -3   20.51   10.26
 -12  -5  -3   39.72   14.75
 -12   5  -2    3.96    7.02
 -12  -5  -2    5.72    5.96
 -12   5  -2   17.76   11.30
 -12   5  -1  151.24   26.46
 -12   5  -1  137.27   27.01
 -12  -5  -1  113.16   21.81
 -12  -5   0   21.08    8.82
 -12   5   0    3.18    6.27
 -12   5   0   -3.95    7.84
 -12   5   1  248.22   30.89
 -12   5   1  288.52   39.18
 -12   5   2   -2.55    4.48
 -12   5   2   -4.54    8.98
 -12   5   3   46.43   17.15
 -12  -5   3   18.39    8.72
 -12   5   3   34.28   11.92
 -12  -5   4   14.66    9.40
 -12   5   4   27.84   13.88
 -12   5   5  121.79   25.80
 -12  -5   5   86.40   20.21
 -12  -5   6   16.88   10.39
 -12   5   6   13.50   10.51
 -12  -5   7  167.42   27.88
 -12   5   7  138.37   27.00
 -12   5   8   19.95    9.82
 -12  -5   8   16.25    9.93
 -12  -5   9  267.43   37.04
 -12   5   9  334.17   42.39
 -12   5  10  -11.24   11.09
 -12  -5  10    8.19   10.42
 -12   5  11  386.48   46.09
 -12  -5  11  329.22   42.96
 -12   5  12   85.46   22.85
 -12   5  13   53.63   18.44
 -12   6  -3   -5.43    7.20
 -12  -6  -3   -9.91    9.03
 -12   6  -2   98.72   22.35
 -12  -6  -2  126.47   25.26
 -12   6  -1    6.69   15.35
 -12   6  -1   -2.33    8.84
 -12  -6  -1    3.80    5.67
 -12   6   0  153.62   25.38
 -12   6   0  119.54   26.66
 -12   6   1   25.81   13.37
 -12   6   1   17.89   10.22
 -12   6   2   42.02   15.99
 -12  -6   3   20.88   11.78
 -12   6   3    2.43    6.33
 -12  -6   4   92.40   20.48
 -12   6   4  109.52   24.72
 -12  -6   5    3.89    7.74
 -12   6   5   10.62    8.00
 -12   6   6  172.44   31.13
 -12  -6   6  171.72   28.78
 -12  -6   7   -3.85    6.53
 -12   6   7   18.54   11.01
 -12   6   8  217.57   34.77
 -12  -6   8  257.31   36.56
 -12   6   9    2.81    8.59
 -12  -6   9    4.17    8.90
 -12  -6  10  250.13   37.67
 -12   6  10  235.14   37.05
 -12   7  -2   -4.36    7.39
 -12   7  -1  153.16   26.80
 -12   7   2   40.74   16.74
 -12  -7   3   82.98   20.09
 -12   7   3   77.49   21.26
 -12  -7   4    7.05    6.17
 -12   7   4    9.65    9.56
 -12   7   5   81.38   22.80
 -12  -7   5   75.92   18.68
 -12  -7   6   -1.34    8.85
 -12   7   6    3.51    7.50
 -12  -7   7   78.19   20.60
 -12  -7   8    7.92    8.69
 -12  -7   9   93.58   23.73
 -12  -8   5   26.90   12.15
 -12  -8   6   40.96   14.97
 -12  -8   7   92.47   22.70
 -12  -8   8   92.16   23.25
 -12  -9   7   50.22   17.85
 -11   0  -6   10.39    8.67
 -11   0  -5  166.18   28.98
 -11   0  -4   15.05   10.02
 -11   0  -3   32.68   12.86
 -11   0  -2   -1.77    7.17
 -11   0  -1  108.72   20.84
 -11   0   0    2.01    6.15
 -11   0   1  151.10   24.04
 -11   0   2   -1.22    6.47
 -11   0   2   -2.81    5.80
 -11   0   3  301.38   34.18
 -11   0   3  286.16   31.10
 -11   0   4    4.05    5.46
 -11   0   5  290.48   32.22
 -11   0   5  441.93   41.92
 -11   0   6   -4.88    8.16
 -11   0   6  -17.53    8.78
 -11   0   7  604.75   45.76
 -11   0   7  640.64   50.61
 -11   0   8   -2.15    7.98
 -11   0   8   -4.05    5.95
 -11   0   9  461.26   39.62
 -11   0   9  448.12   43.53
 -11   0  10    2.37    5.88
 -11   0  10   10.30    8.77
 -11   0  11  369.24   40.92
 -11   0  11  331.78   33.90
 -11   0  12   -2.41    5.15
 -11   0  12   -5.92    6.02
 -11   0  13  187.96   25.77
 -11   0  13  159.53   28.19
 -11   0  14  -14.86   10.19
 -11   0  15  140.82   27.74
 -11   0  16   -1.52    6.65
 -11   1  -6  101.81   23.61
 -11  -1  -6  100.39   25.27
 -11   1  -5   22.76   11.92
 -11  -1  -5   22.85   12.89
 -11  -1  -4   57.94   16.50
 -11   1  -4   76.44   18.80
 -11   1  -3   10.96    7.33
 -11  -1  -3    8.16    7.38
 -11   1  -2   42.59   14.51
 -11  -1  -2   47.12   14.74
 -11   1  -1   19.53    8.83
 -11  -1  -1   14.19    8.80
 -11   1   0  280.04   34.30
 -11  -1   0  260.82   32.43
 -11   1   0  253.03   30.89
 -11   1   1   23.98   10.08
 -11  -1   1   18.07    9.26
 -11   1   1   23.44   11.88
 -11  -1   2  186.97   26.30
 -11   1   2  161.90   25.18
 -11   1   2  201.78   26.11
 -11   1   3    3.40    5.70
 -11  -1   3    8.32    6.29
 -11   1   3    1.58    6.03
 -11   1   4  277.25   32.18
 -11  -1   4  260.85   29.79
 -11   1   4  329.51   32.50
 -11  -1   4  273.53   32.85
 -11  -1   5   22.51   10.21
 -11  -1   5    9.73    8.34
 -11   1   5   -1.47    6.38
 -11  -1   6  229.93   30.56
 -11   1   6  296.04   32.75
 -11  -1   6  312.17   32.23
 -11   1   6  287.21   33.96
 -11  -1   7    5.87    5.85
 -11   1   7   -3.59    6.99
 -11   1   7   16.89   10.19
 -11  -1   7   18.55    8.85
 -11  -1   8  325.64   36.69
 -11  -1   8  249.78   28.45
 -11   1   8  228.62   28.91
 -11   1   8  289.22   34.70
 -11   1   9    2.69    5.46
 -11  -1   9   14.54    8.60
 -11  -1   9   11.99    9.41
 -11   1   9    3.68    5.81
 -11   1  10  258.19   31.33
 -11  -1  10  241.51   33.29
 -11  -1  10  269.50   29.35
 -11   1  10  261.13   33.80
 -11   1  11   30.44   11.44
 -11  -1  11    7.24    7.66
 -11   1  11   28.37   12.15
 -11  -1  11   10.50    7.03
 -11   1  12  199.87   30.37
 -11  -1  12  167.04   28.93
 -11   1  12  144.84   24.01
 -11  -1  12  148.35   21.29
 -11  -1  13   10.36   10.62
 -11   1  13   12.74   10.06
 -11   1  13   10.85    8.73
 -11  -1  14  167.46   29.46
 -11   1  14  146.50   26.68
 -11   1  14   97.70   20.07
 -11   1  15  -15.18   10.51
 -11  -1  15    4.58    8.85
 -11   1  16  104.97   24.56
 -11   2  -6   10.06    9.39
 -11  -2  -6   -6.70    9.64
 -11  -2  -5  125.26   25.56
 -11   2  -5  131.90   25.48
 -11   2  -4   -4.01    8.59
 -11  -2  -4    5.06    6.73
 -11  -2  -3  144.99   26.31
 -11   2  -3  164.84   27.71
 -11   2  -2   -1.43    6.02
 -11  -2  -2   10.60    8.64
 -11  -2  -1  120.11   23.66
 -11   2  -1  144.58   23.80
 -11   2  -1  182.25   28.76
 -11  -2   0    9.93    8.43
 -11   2   0    2.73    5.62
 -11   2   0    9.53    8.40
 -11   2   1  214.90   30.03
 -11  -2   1  277.53   33.53
 -11   2   1  286.07   31.57
 -11   2   2   16.80    8.92
 -11   2   2    2.21    5.79
 -11  -2   3  179.82   26.43
 -11   2   3  173.42   23.61
 -11   2   3  156.54   24.69
 -11   2   4    1.19    4.58
 -11  -2   4    6.41    8.20
 -11   2   4    9.73    7.53
 -11   2   5  447.67   41.72
 -11  -2   5  432.34   37.88
 -11  -2   5  416.00   40.52
 -11  -2   6   58.18   16.03
 -11   2   6   43.48   13.84
 -11  -2   6   42.98   12.88
 -11  -2   7  165.60   22.97
 -11   2   7  151.02   24.85
 -11  -2   7  197.53   28.83
 -11   2   7  107.22   20.29
 -11   2   8  111.58   21.92
 -11   2   8   65.63   16.33
 -11  -2   8   87.42   16.88
 -11  -2   8   68.30   18.01
 -11  -2   9   66.10   14.33
 -11   2   9   77.89   18.97
 -11   2   9   96.06   19.53
 -11  -2   9   94.25   21.23
 -11  -2  10    4.92    6.26
 -11   2  10   11.23    8.78
 -11   2  10    6.11    6.50
 -11  -2  10    3.68    4.58
 -11  -2  11  365.74   32.27
 -11   2  11  311.52   35.69
 -11   2  11  348.80   38.92
 -11  -2  11  386.60   43.46
 -11   2  12   -2.29    8.08
 -11   2  12    9.22    7.63
 -11  -2  13   45.16   17.71
 -11   2  13   81.21   19.95
 -11   2  13   67.29   16.73
 -11  -2  14    3.80    6.59
 -11   2  14   -6.07    8.84
 -11   2  14   -5.91    8.62
 -11   2  15  245.63   33.57
 -11  -2  15  242.35   37.22
 -11   2  15  213.05   33.27
 -11   2  16   11.33   11.61
 -11  -3  -5   20.03   12.53
 -11   3  -5   12.52    8.18
 -11   3  -4   18.60   12.23
 -11  -3  -4   24.31   13.23
 -11  -3  -3    9.29    7.85
 -11   3  -3   17.87    7.41
 -11  -3  -2  221.64   32.07
 -11   3  -2  178.87   29.48
 -11   3  -2  202.33   28.75
 -11   3  -1   47.60   14.92
 -11  -3  -1   13.32    9.52
 -11   3  -1   52.32   15.23
 -11  -3   0  257.85   33.46
 -11   3   0  247.44   32.98
 -11   3   0  315.56   33.84
 -11   3   1   74.21   18.47
 -11   3   1   39.99   11.50
 -11   3   2  144.38   25.20
 -11   3   2  149.35   22.62
 -11   3   3   14.28    9.70
 -11  -3   3    1.51    5.02
 -11   3   3   18.03    8.91
 -11   3   4   94.94   16.94
 -11   3   4   55.44   15.69
 -11  -3   4   56.56   15.40
 -11  -3   5   35.97   12.73
 -11   3   5   35.10   12.64
 -11   3   5   26.17    8.89
 -11  -3   6  128.40   23.53
 -11   3   6  102.48   20.74
 -11  -3   7   29.28   11.92
 -11   3   7   16.62   10.60
 -11   3   8  253.29   33.06
 -11  -3   8  225.69   31.49
 -11   3   9   18.92    9.41
 -11  -3   9   16.53    7.88
 -11  -3   9   28.91   12.94
 -11   3   9    4.09    5.56
 -11   3  10  230.87   31.96
 -11   3  10  263.45   33.64
 -11  -3  10  207.79   31.43
 -11  -3  10  253.12   26.22
 -11  -3  11   25.19   12.76
 -11   3  11   32.09   11.42
 -11   3  11   30.36   12.35
 -11   3  12  258.94   34.37
 -11   3  12  271.16   35.23
 -11  -3  12  304.58   39.97
 -11   3  13    1.81    8.92
 -11   3  13    3.49    7.69
 -11  -3  13   -4.66   11.34
 -11   3  14  104.56   22.36
 -11  -3  14  103.06   24.46
 -11   3  14   97.01   21.56
 -11   3  15   23.61   12.63
 -11   3  15   18.43    9.90
 -11   3  16  155.02   28.21
 -11   3  16  136.61   27.13
 -11  -4  -5  113.50   25.30
 -11   4  -5  107.40   23.96
 -11  -4  -5   92.14   22.76
 -11  -4  -4   -7.56    8.54
 -11   4  -4   -0.62    6.36
 -11  -4  -4    8.28    6.44
 -11   4  -3  135.37   24.68
 -11   4  -3  133.11   25.66
 -11  -4  -3  190.54   29.74
 -11  -4  -3  161.54   28.82
 -11  -4  -2    8.31    8.02
 -11   4  -2   17.46    8.79
 -11  -4  -2   22.10   13.37
 -11   4  -2   18.24   10.56
 -11   4  -1  120.37   21.56
 -11  -4  -1  131.09   22.75
 -11   4  -1  163.41   28.46
 -11   4   0  108.62   22.53
 -11   4   0  123.85   22.17
 -11  -4   0  132.21   21.30
 -11   4   1   93.84   18.53
 -11  -4   1  122.85   20.07
 -11   4   1   88.29   20.44
 -11   4   2   -1.11    6.94
 -11   4   2  -16.02    7.92
 -11  -4   2   -4.32    5.10
 -11  -4   2    7.56    5.34
 -11   4   3  190.04   28.82
 -11  -4   3  212.47   28.61
 -11   4   3  194.96   24.49
 -11   4   4   -3.77    5.15
 -11   4   4    2.54    5.16
 -11  -4   4    4.59    7.61
 -11   4   5  340.71   29.99
 -11  -4   5  309.39   35.55
 -11   4   5  315.28   37.37
 -11  -4   6   41.20   14.18
 -11   4   6   66.60   17.79
 -11  -4   7  169.06   27.28
 -11   4   7  202.30   30.64
 -11   4   8   24.02   12.74
 -11  -4   8   23.44   11.63
 -11  -4   9  319.55   38.73
 -11   4   9  258.73   35.02
 -11  -4  10   92.85   22.83
 -11   4  10   86.53   19.85
 -11  -4  11  209.56   33.13
 -11   4  11  261.12   33.77
 -11   4  11  222.04   32.97
 -11   4  12   10.90    9.36
 -11  -4  12   22.13   12.68
 -11   4  12   -0.81    7.47
 -11   4  13  224.57   32.17
 -11   4  13  263.56   36.97
 -11  -4  13  277.84   40.00
 -11   4  14   -6.13    7.48
 -11   4  14   15.05    9.92
 -11   4  15  149.31   27.73
 -11   4  15  173.49   31.16
 -11   4  16   17.65   11.17
 -11   4  16    1.46    8.51
 -11   5  -5   19.39   10.53
 -11  -5  -5   16.69   11.94
 -11   5  -4   52.93   17.10
 -11  -5  -4   98.31   23.78
 -11  -5  -4   70.91   19.31
 -11  -5  -3   10.97    9.75
 -11   5  -3    3.76    5.97
 -11   5  -3    4.47    9.11
 -11   5  -2  229.95   31.18
 -11   5  -2  164.35   28.83
 -11  -5  -2  180.23   27.81
 -11   5  -1   10.09    7.54
 -11   5  -1    7.61    7.99
 -11  -5  -1   12.05   10.01
 -11   5   0   21.01   10.69
 -11   5   0   23.94   10.24
 -11  -5   0    1.13    5.17
 -11   5   1    6.96    6.94
 -11   5   1    6.60    7.57
 -11  -5   1    9.81    6.53
 -11  -5   2  151.19   24.51
 -11   5   2  138.34   21.07
 -11   5   2  154.71   27.34
 -11  -5   2  176.73   22.69
 -11   5   3   23.80    9.31
 -11  -5   3   24.03   10.81
 -11   5   3   13.26    9.62
 -11  -5   4  450.08   42.38
 -11   5   4  436.59   45.22
 -11   5   4  409.28   33.35
 -11   5   5   16.52   11.16
 -11  -5   5   15.07    9.21
 -11  -5   6  181.73   27.93
 -11   5   6  220.25   32.55
 -11  -5   7   56.67   16.36
 -11   5   7   36.91   13.93
 -11   5   8  260.68   35.46
 -11  -5   8  198.35   30.58
 -11  -5   9   44.59   15.06
 -11   5   9   76.96   21.20
 -11  -5  10  160.85   29.47
 -11   5  10  100.84   23.22
 -11  -5  11    6.49    6.87
 -11   5  11   23.05   12.71
 -11   5  12  149.44   28.07
 -11  -5  12  150.42   29.48
 -11   5  13   -1.89    8.30
 -11  -5  13   32.07   15.91
 -11   5  14  229.71   36.59
 -11   5  15   18.11    9.93
 -11   6  -4    7.20   10.12
 -11   6  -4   12.99    9.83
 -11  -6  -4   -9.25   10.35
 -11   6  -3   79.78   21.50
 -11   6  -3   55.40   16.87
 -11  -6  -3   75.01   20.10
 -11  -6  -2    5.48    5.53
 -11   6  -2   -1.88    5.26
 -11   6  -2   13.82   11.65
 -11   6  -1  147.71   27.42
 -11   6  -1  111.46   22.34
 -11  -6  -1  150.32   24.90
 -11  -6   0    2.02    6.44
 -11   6   0   -1.66    9.52
 -11   6   0    9.63    7.00
 -11   6   1  154.77   23.19
 -11   6   1  125.49   25.20
 -11  -6   1  191.03   25.87
 -11   6   2    0.68    6.71
 -11   6   2    3.03    7.67
 -11  -6   2   -2.50    6.54
 -11  -6   3  163.17   25.42
 -11   6   3  234.08   33.89
 -11  -6   4    0.07    6.76
 -11   6   4    0.61    7.26
 -11   6   5  123.92   25.63
 -11  -6   5   90.65   20.22
 -11   6   6    2.39    7.48
 -11  -6   6    3.54    6.09
 -11  -6   7  227.28   32.23
 -11   6   7  225.92   34.47
 -11  -6   8   12.59   10.24
 -11   6   8    2.28    8.06
 -11   6   9  200.87   32.69
 -11  -6   9  232.12   34.74
 -11   6  10    4.82    7.55
 -11  -6  10    6.16    7.84
 -11  -6  11  102.66   24.07
 -11   6  11  131.70   27.39
 -11   6  12   12.33   12.22
 -11  -6  12    0.23    6.72
 -11  -7  -3   -8.56    9.38
 -11   7  -3   13.85   10.42
 -11   7  -3    8.02    8.33
 -11   7  -2  149.78   30.16
 -11  -7  -2  112.87   23.71
 -11   7  -2  104.91   24.74
 -11  -7  -1   36.99   14.17
 -11   7  -1   37.84   12.52
 -11   7  -1   10.72    8.23
 -11  -7   0   85.03   18.78
 -11   7   0  101.26   20.34
 -11   7   0  101.05   23.40
 -11   7   1   42.49   16.11
 -11  -7   2  111.52   21.21
 -11   7   2  144.38   27.48
 -11   7   3   12.92    9.25
 -11  -7   3    7.73    7.34
 -11   7   4  176.73   30.91
 -11  -7   4  118.45   23.10
 -11   7   5  147.61   28.48
 -11  -7   5  146.36   25.47
 -11  -7   6   71.10   18.40
 -11   7   6  102.17   24.82
 -11   7   7   36.40   13.23
 -11  -7   7   22.40   11.88
 -11  -7   8  108.10   22.86
 -11   7   8   80.76   22.92
 -11  -7   9   13.33   10.32
 -11   7   9    7.59    6.30
 -11  -7  10  219.89   35.17
 -11   7  10  190.34   34.20
 -11  -7  11    9.85    9.12
 -11   8  -3   73.71   19.49
 -11  -8  -2   18.59   13.15
 -11   8  -2   26.07   12.29
 -11   8  -1   92.36   23.09
 -11   8   0   14.51   11.03
 -11   8   1   65.37   19.48
 -11   8   2   17.40   13.09
 -11   8   3   93.00   23.20
 -11  -8   4   70.01   18.21
 -11   8   4   95.98   24.14
 -11  -8   5   84.14   20.04
 -11   8   5   63.42   20.40
 -11  -8   6   33.37   11.43
 -11   8   6   15.71   14.08
 -11   8   7   70.86   21.30
 -11  -8   7   83.93   21.12
 -11  -8   8   11.32    9.70
 -11  -8   9  156.49   29.37
 -11  -8  10   53.88   19.64
 -11  -9   6   90.05   22.36
 -11  -9   7   -6.50    8.78
 -11  -9   8  168.58   30.76
 -10   0  -7   18.47   13.03
 -10   0  -6  113.49   22.70
 -10   0  -5   -4.80    5.84
 -10   0  -4  163.28   26.38
 -10   0  -3   -1.52    5.95
 -10   0  -2  173.94   25.69
 -10   0  -1   -1.65    6.74
 -10   0   0  189.87   25.45
 -10   0   1   14.40    9.03
 -10   0   1   -2.49    4.63
 -10   0   2  166.86   23.57
 -10   0   2  186.03   24.21
 -10   0   3   -1.82    5.80
 -10   0   3   -3.04    4.87
 -10   0   4  267.92   29.19
 -10   0   4  256.72   29.85
 -10   0   5    6.57    7.10
 -10   0   5   10.51    7.28
 -10   0   6  480.10   40.98
 -10   0   6  475.81   38.14
 -10   0   7   -0.56    4.08
 -10   0   7   -2.47    5.62
 -10   0   8  353.07   36.32
 -10   0   8  292.63   30.01
 -10   0   9    6.75    7.93
 -10   0   9   -4.37    6.37
 -10   0  10 1072.59   57.30
 -10   0  10 1104.93   66.16
 -10   0  11    1.09    5.04
 -10   0  11   -3.32    5.87
 -10   0  12  248.18   28.27
 -10   0  12  230.57   31.74
 -10   0  13   10.38    9.90
 -10   0  13    0.02    4.63
 -10   0  14  185.41   29.94
 -10   0  15   -4.47    7.13
 -10   0  16  129.49   26.72
 -10   0  17    4.25    7.03
 -10   1  -7   55.11   17.04
 -10  -1  -7   69.07   19.50
 -10   1  -6    3.75    7.11
 -10  -1  -6    1.87    7.02
 -10  -1  -5  170.11   27.59
 -10   1  -5  179.43   28.21
 -10  -1  -4   34.80   12.96
 -10   1  -4   40.31   14.14
 -10  -1  -3   40.93   13.13
 -10   1  -3   32.21   11.69
 -10  -1  -2    7.51    6.96
 -10   1  -2    7.38    6.39
 -10  -1  -1  254.79   30.61
 -10   1  -1  299.18   32.28
 -10   1   0   25.10   10.42
 -10  -1   0   22.51    9.54
 -10   1   0   25.76   10.69
 -10  -1   1  148.60   22.62
 -10   1   1  163.77   24.84
 -10   1   1  167.59   23.20
 -10   1   2    2.95    6.65
 -10   1   2    1.44    5.68
 -10  -1   2   -2.79    4.19
 -10  -1   2    4.89    5.56
 -10   1   3  234.88   26.01
 -10  -1   3  260.74   29.42
 -10   1   3  230.23   27.75
 -10  -1   3  209.95   25.95
 -10  -1   4    2.93    5.88
 -10  -1   4   -0.34    5.32
 -10   1   4    5.51    6.39
 -10   1   4    3.17    6.14
 -10  -1   5  441.98   39.20
 -10   1   5  404.20   37.63
 -10  -1   5  425.16   35.63
 -10   1   5  369.87   34.89
 -10   1   6    3.42    5.07
 -10  -1   6    2.55    6.43
 -10   1   6   -3.27    4.95
 -10  -1   6    3.02    5.61
 -10   1   7   90.96   17.58
 -10  -1   7   66.76   13.93
 -10  -1   7  105.88   20.11
 -10   1   7  160.26   24.19
 -10   1   8   25.23   11.22
 -10  -1   8   34.16   10.65
 -10   1   8   18.77   10.14
 -10  -1   8   27.56   11.11
 -10   1   9  590.35   47.51
 -10  -1   9  575.65   47.64
 -10   1   9  578.26   43.84
 -10  -1   9  539.09   38.99
 -10  -1  10  163.25   26.11
 -10  -1  10  155.97   21.25
 -10   1  10  142.63   23.96
 -10   1  10  173.55   24.79
 -10   1  11  212.47   27.37
 -10  -1  11  202.40   23.92
 -10   1  11  214.73   29.78
 -10  -1  11  262.05   33.93
 -10  -1  12    0.49    3.20
 -10   1  12    5.32    8.59
 -10  -1  12   -2.27    6.26
 -10   1  12   11.18    9.06
 -10   1  13   64.37   16.17
 -10   1  13   43.63   14.55
 -10  -1  13   51.21   16.08
 -10   1  14   21.13   14.12
 -10  -1  14  -11.66   10.02
 -10   1  14   23.72   10.86
 -10   1  15  154.47   28.91
 -10  -1  15  188.35   31.12
 -10   1  16    9.04    7.74
 -10  -1  16   -0.97    8.37
 -10   1  17   57.41   18.84
 -10  -2  -7   -2.85    6.07
 -10   2  -7    1.10    6.42
 -10   2  -6  125.15   24.47
 -10  -2  -6   69.04   18.17
 -10   2  -5    1.13    8.37
 -10  -2  -5   -1.64    7.63
 -10   2  -4  107.77   21.46
 -10  -2  -4  108.04   22.07
 -10  -2  -3    8.58    8.94
 -10   2  -3   20.37   10.43
 -10   2  -2  138.37   22.27
 -10   2  -2  138.45   24.01
 -10  -2  -2  150.48   24.34
 -10   2  -1   13.53   10.38
 -10   2  -1   18.95    8.37
 -10  -2  -1    8.84    6.95
 -10  -2   0  497.13   42.68
 -10   2   0  586.21   46.79
 -10   2   0  505.89   40.64
 -10   2   1   -3.45    5.99
 -10   2   1    4.42    5.82
 -10  -2   1    3.11    5.61
 -10   2   2  133.33   20.13
 -10   2   2  105.15   19.86
 -10   2   3   -5.00    5.46
 -10  -2   3   13.45   11.98
 -10   2   3    5.84    5.10
 -10   2   4  386.61   32.02
 -10  -2   4  336.06   33.77
 -10   2   4  365.48   35.74
 -10  -2   5   16.06    8.08
 -10  -2   5   26.89    9.68
 -10   2   5   14.24    8.17
 -10   2   6  380.91   36.80
 -10  -2   6  409.38   38.61
 -10   2   6  395.65   37.16
 -10  -2   6  403.61   33.76
 -10  -2   7   17.43    9.51
 -10   2   7    8.77    8.90
 -10  -2   7   12.86    7.36
 -10   2   7   11.17    8.67
 -10   2   8  289.12   32.65
 -10  -2   8  320.12   35.86
 -10  -2   8  304.45   28.44
 -10   2   8  320.09   33.79
 -10  -2   9    4.20    8.10
 -10   2   9    5.07    4.45
 -10   2   9   10.31    9.01
 -10  -2   9    4.14    3.52
 -10   2  10  604.30   48.27
 -10  -2  10  538.70   47.80
 -10   2  10  590.34   46.57
 -10  -2  10  571.21   38.09
 -10   2  11   -2.95    5.35
 -10  -2  11   -6.43    6.52
 -10   2  11   -1.51    6.12
 -10  -2  11   -2.99    3.79
 -10   2  12  113.96   21.53
 -10  -2  12  148.40   25.86
 -10   2  12  131.71   23.55
 -10  -2  13   18.40   11.59
 -10   2  13   10.85    8.76
 -10   2  13    3.63    6.43
 -10  -2  14  323.74   40.87
 -10   2  14  280.14   34.34
 -10   2  14  338.71   39.00
 -10   2  15   -6.72    9.72
 -10  -2  15    8.73   12.37
 -10   2  15    8.76    7.65
 -10  -2  16  127.08   27.98
 -10   2  16  161.03   29.24
 -10   2  17   -7.22    7.97
 -10   3  -7  153.51   27.95
 -10  -3  -7  160.67   29.20
 -10  -3  -7  145.59   28.51
 -10  -3  -6    2.79    6.01
 -10   3  -6   14.59   10.31
 -10  -3  -6   10.34    8.90
 -10  -3  -5  206.81   31.46
 -10   3  -5  170.83   27.53
 -10  -3  -5  147.05   26.58
 -10  -3  -4   12.21   10.48
 -10   3  -4    1.48    5.22
 -10  -3  -4   -1.28    8.52
 -10  -3  -3  162.46   25.84
 -10   3  -3  160.14   25.43
 -10  -3  -3  174.51   27.18
 -10  -3  -2    0.68    6.44
 -10   3  -2   21.05   11.42
 -10   3  -2   16.63   10.18
 -10  -3  -2   27.08   11.32
 -10   3  -1  191.26   25.46
 -10   3  -1  178.83   27.29
 -10  -3  -1  167.02   23.11
 -10  -3  -1  166.19   25.87
 -10   3   0    5.10    6.66
 -10  -3   0    5.35    4.23
 -10  -3   0   17.26    8.13
 -10   3   0    1.90    4.84
 -10   3   1  214.08   25.29
 -10   3   1  192.29   27.36
 -10  -3   1  241.58   25.47
 -10   3   2  169.24   25.24
 -10   3   2  147.12   20.43
 -10  -3   2  200.54   26.17
 -10   3   3  577.49   39.13
 -10  -3   3  591.61   44.84
 -10   3   3  628.70   48.30
 -10  -3   4   36.21   11.48
 -10   3   4   13.59    6.11
 -10   3   4   35.85   11.46
 -10  -3   5  250.64   29.99
 -10   3   5  222.17   22.82
 -10   3   5  192.75   27.08
 -10   3   6   15.62    8.50
 -10  -3   6   11.85    7.78
 -10   3   7   67.04   16.91
 -10  -3   7   59.21   16.22
 -10   3   8   -0.99    5.26
 -10   3   8    2.95    6.56
 -10  -3   8   13.59    9.60
 -10  -3   8    2.85    5.57
 -10   3   9  314.03   34.42
 -10   3   9  304.27   34.72
 -10  -3   9  238.89   31.59
 -10  -3   9  238.90   23.90
 -10   3  10    9.56    7.86
 -10   3  10    3.09    5.42
 -10  -3  10    3.01    5.39
 -10  -3  10    5.34    3.47
 -10   3  11  213.53   30.67
 -10   3  11  235.01   30.60
 -10  -3  11  209.57   31.09
 -10   3  12   -6.24    6.78
 -10   3  12  -15.30    9.03
 -10  -3  12    5.90    6.95
 -10   3  13  275.84   34.48
 -10   3  13  210.83   31.55
 -10  -3  13  292.68   39.87
 -10   3  14    7.12    7.28
 -10  -3  14    1.24    8.94
 -10   3  14    1.12    5.24
 -10  -3  15  232.72   36.56
 -10   3  15  191.18   29.81
 -10   3  15  191.71   30.48
 -10   3  16   -5.46    7.05
 -10   3  16    8.01   10.33
 -10   3  17   84.19   21.35
 -10  -4  -7    7.21    7.61
 -10   4  -7   -8.63    6.58
 -10  -4  -7  -11.12    9.32
 -10  -4  -6  107.70   24.29
 -10   4  -6   97.83   21.99
 -10  -4  -6  120.06   25.37
 -10   4  -5    0.75    6.58
 -10  -4  -5    9.27    9.92
 -10  -4  -5   -0.53    7.19
 -10  -4  -4  189.29   29.08
 -10  -4  -4  162.94   27.89
 -10   4  -4  171.63   26.78
 -10   4  -3   10.43    8.59
 -10  -4  -3   25.53   10.50
 -10  -4  -3   22.59   12.45
 -10   4  -3   33.11   13.92
 -10   4  -2  146.50   24.87
 -10  -4  -2  184.53   26.25
 -10  -4  -2  138.11   24.87
 -10   4  -2  113.03   20.79
 -10   4  -1    4.18    8.76
 -10   4  -1   -2.62    5.23
 -10  -4  -1   -2.51    4.84
 -10  -4  -1    6.17    7.71
 -10  -4   0  395.26   34.95
 -10   4   0  338.97   37.29
 -10   4   0  351.28   33.11
 -10   4   1   19.14    8.27
 -10   4   1   23.44   10.34
 -10  -4   1   20.03    8.57
 -10   4   2  132.87   19.51
 -10  -4   2  113.92   16.78
 -10   4   2  117.52   22.92
 -10  -4   2  102.85   18.93
 -10   4   3   82.78   14.76
 -10  -4   3   52.18   13.69
 -10   4   3   74.22   17.61
 -10  -4   3   91.35   14.27
 -10   4   4  260.55   32.38
 -10  -4   4  211.93   27.60
 -10   4   4  228.90   23.45
 -10  -4   4  238.34   20.94
 -10   4   5   29.41    8.51
 -10  -4   5   37.94   13.59
 -10   4   5   45.32   14.51
 -10   4   6  440.90   42.05
 -10  -4   6  439.74   40.87
 -10   4   7    0.76    5.58
 -10  -4   7    1.22    5.76
 -10   4   8  178.86   27.43
 -10  -4   8  203.80   29.29
 -10   4   9    5.94    5.91
 -10  -4   9   10.08   10.43
 -10  -4  10  365.24   41.23
 -10   4  10  370.14   37.80
 -10   4  10  325.55   37.86
 -10  -4  11    2.08    7.82
 -10   4  11    8.97    5.75
 -10   4  11    1.46    5.66
 -10   4  12  166.37   28.28
 -10   4  12  186.12   27.55
 -10  -4  12  161.39   29.39
 -10   4  13   10.60    9.49
 -10  -4  13   33.61   13.92
 -10   4  13   10.23    8.40
 -10  -4  14  183.78   32.38
 -10   4  14  193.53   29.17
 -10   4  14  178.33   30.12
 -10   4  15   24.72    7.99
 -10   4  15   27.98   12.53
 -10   4  16  252.10   38.44
 -10   4  16  216.99   31.67
 -10   4  17    2.83   10.52
 -10  -5  -6   65.87   19.84
 -10   5  -6   51.98   17.94
 -10  -5  -6   68.49   20.04
 -10  -5  -5   35.76   13.57
 -10  -5  -5   28.98   13.71
 -10   5  -5   67.83   18.54
 -10  -5  -4    7.92    5.34
 -10   5  -4   10.96    6.49
 -10  -5  -4    1.34    7.16
 -10   5  -4   -0.11    9.66
 -10   5  -3   84.52   20.09
 -10  -5  -3   96.68   20.79
 -10   5  -3   71.07   17.07
 -10  -5  -3  109.62   23.27
 -10   5  -2   45.60   13.78
 -10   5  -2   86.11   19.73
 -10  -5  -2   86.47   18.48
 -10   5  -1  160.81   24.39
 -10   5  -1  200.20   29.88
 -10  -5  -1  198.82   26.59
 -10   5   0   17.81    8.67
 -10   5   0    7.85    6.93
 -10  -5   0   11.69    7.74
 -10  -5   1  216.83   26.90
 -10  -5   1  249.33   27.32
 -10   5   1  245.79   32.55
 -10   5   1  217.88   25.48
 -10   5   2    0.39    6.77
 -10   5   2    4.13    3.48
 -10  -5   2   -5.74    6.92
 -10  -5   2    0.72    4.96
 -10  -5   3   59.72   12.74
 -10   5   3   36.72   10.18
 -10  -5   3   36.19   11.08
 -10   5   3   36.70   14.08
 -10  -5   4   28.82   10.86
 -10   5   4   22.84   12.28
 -10  -5   4   31.16    8.23
 -10   5   4   22.67    7.28
 -10   5   5  514.66   33.09
 -10  -5   5  517.49   44.01
 -10   5   5  503.81   47.12
 -10   5   6   -4.41    5.47
 -10  -5   6    0.91    5.93
 -10  -5   7  351.45   37.84
 -10   5   7  355.11   40.00
 -10  -5   8   40.00   14.29
 -10   5   8   52.09   17.18
 -10   5   9   76.73   20.04
 -10  -5   9  116.35   23.40
 -10  -5  10   53.37   16.38
 -10   5  10   35.76   12.84
 -10  -5  11  215.42   33.22
 -10   5  11  223.41   33.68
 -10  -5  12   14.14   11.17
 -10   5  12    4.43    7.22
 -10   5  13   84.19   19.03
 -10   5  13  112.62   24.33
 -10  -5  13   93.52   23.77
 -10   5  14   10.45    7.52
 -10   5  14    7.47    7.99
 -10  -5  14    2.56    9.31
 -10   5  15  258.71   33.68
 -10   5  15  299.03   41.87
 -10  -6  -5   19.83    8.96
 -10   6  -5   11.43   11.46
 -10  -6  -4  124.40   25.63
 -10   6  -4   82.34   21.09
 -10   6  -4  113.85   23.33
 -10  -6  -3   13.98    8.55
 -10   6  -3   16.77    9.03
 -10   6  -3   -2.19    6.56
 -10   6  -2  128.96   22.63
 -10   6  -2  111.51   23.40
 -10  -6  -2  104.55   21.50
 -10   6  -1    7.09    6.60
 -10  -6  -1   16.20    8.13
 -10   6  -1    6.17    8.08
 -10  -6   0  148.99   22.91
 -10   6   0  114.21   19.38
 -10   6   0  102.40   22.00
 -10  -6   1    9.84    6.97
 -10   6   1    5.98    6.55
 -10   6   1    7.79    7.03
 -10  -6   1    2.94    5.66
 -10  -6   2  182.87   25.21
 -10   6   2  181.91   22.23
 -10  -6   2  183.54   22.90
 -10   6   2  172.61   28.71
 -10   6   3   15.06    6.01
 -10  -6   3   13.98    6.78
 -10   6   3   24.31   12.15
 -10  -6   3   -1.42    4.73
 -10  -6   4  323.16   35.34
 -10   6   4  352.23   39.68
 -10  -6   5   38.60   13.56
 -10   6   5   20.17   11.98
 -10  -6   6  130.47   23.38
 -10   6   6  133.90   25.60
 -10   6   7   10.90    7.56
 -10  -6   7    5.31    8.41
 -10  -6   8   84.53   20.37
 -10   6   8   92.43   21.44
 -10  -6   9    9.41   10.18
 -10   6   9   10.17   10.25
 -10   6  10   69.99   20.45
 -10  -6  10   61.76   18.03
 -10  -6  11   41.22   17.00
 -10   6  11   23.18   12.67
 -10  -6  12  162.47   30.18
 -10   6  12  161.86   30.37
 -10  -6  13    2.76    8.28
 -10   6  13    3.70    9.40
 -10   6  14  120.01   27.68
 -10   7  -5   33.09   13.29
 -10  -7  -5   66.86   20.09
 -10  -7  -4   32.22   13.94
 -10   7  -4    1.16    7.45
 -10   7  -4   18.87   11.01
 -10  -7  -3  111.09   23.97
 -10   7  -3   92.32   22.05
 -10   7  -3   93.39   21.28
 -10   7  -2   56.46   15.11
 -10   7  -2   63.48   19.10
 -10  -7  -2   76.55   19.67
 -10   7  -1  252.01   30.56
 -10  -7  -1  244.42   31.84
 -10   7  -1  210.94   31.84
 -10  -7   0   11.47    7.75
 -10   7   0    8.24    5.31
 -10   7   0   13.54   10.53
 -10  -7   1  163.64   23.56
 -10   7   1  198.95   24.84
 -10  -7   1  157.36   23.09
 -10   7   1  145.87   26.91
 -10  -7   2   14.72    7.77
 -10   7   2   22.06   11.20
 -10  -7   2    9.35    7.27
 -10  -7   3  104.47   19.82
 -10   7   3  102.85   23.05
 -10  -7   4   70.25   16.82
 -10   7   4   62.63   17.62
 -10  -7   5  290.83   34.19
 -10   7   5  325.84   40.78
 -10  -7   6   36.41   13.40
 -10   7   6   38.10   15.96
 -10  -7   7  228.12   32.34
 -10   7   7  232.70   34.74
 -10   7   8  135.46   28.01
 -10  -7   8   65.59   18.16
 -10  -7   9   95.97   22.71
 -10   7   9  106.27   25.34
 -10  -7  10   49.98   16.72
 -10   7  10   40.98   14.50
 -10  -7  11  195.25   32.76
 -10   7  11  191.71   35.25
 -10   7  12   50.15   18.94
 -10  -7  12   13.33    8.75
 -10   8  -5   13.68   14.04
 -10  -8  -4   69.52   20.57
 -10   8  -4   56.95   17.60
 -10   8  -4   67.59   20.23
 -10   8  -3   15.80    9.39
 -10   8  -3   23.40   12.64
 -10  -8  -3   18.62   10.17
 -10   8  -2   80.65   19.25
 -10  -8  -2   98.86   22.82
 -10   8  -2  130.84   26.14
 -10   8  -1    4.35    5.92
 -10  -8  -1    7.83    6.70
 -10   8   0  113.54   24.18
 -10  -8   0   97.35   20.08
 -10   8   1   38.30   14.78
 -10   8   2   87.26   21.73
 -10  -8   3   40.52   13.38
 -10   8   3   26.67   14.63
 -10   8   4  118.16   25.56
 -10  -8   4   72.39   17.45
 -10   8   5   64.85   17.78
 -10  -8   5   40.85   14.36
 -10   8   6  220.15   34.98
 -10  -8   6  158.67   27.03
 -10  -8   7   53.32   16.59
 -10   8   7   83.24   23.04
 -10  -8   8  156.40   27.82
 -10   8   8  163.43   31.12
 -10   8   9    3.89    7.24
 -10  -8   9   -4.54   10.34
 -10   8  10  100.62   24.57
 -10  -8  10  124.30   26.28
 -10  -8  11   15.91   12.70
 -10   9  -3   80.36   22.80
 -10   9  -2   -0.94    9.39
 -10  -9  -2    3.44    9.36
 -10  -9  -1   75.11   19.93
 -10   9  -1   30.30   13.62
 -10   9   0  -11.03   10.65
 -10   9   1   95.41   22.45
 -10   9   2    3.66    6.74
 -10   9   3  100.62   24.25
 -10   9   4    7.50    9.26
 -10  -9   5   76.29   18.98
 -10   9   5   85.60   22.89
 -10   9   6    5.19   12.18
 -10  -9   6   13.26   10.23
 -10  -9   7  174.52   29.62
 -10  -9   8   10.32    8.52
 -10  -9   9  180.64   32.02
 -10 -10   7   17.06   10.89
 -10 -10   8  150.12   28.76
  -9   0  -9   14.37   10.18
  -9   0  -8   -2.74    7.77
  -9   0  -7  106.78   21.81
  -9   0  -6    4.87    6.49
  -9   0  -5   95.28   19.85
  -9   0  -4   -0.73    5.14
  -9   0  -3  354.00   35.11
  -9   0  -2    3.09    7.80
  -9   0  -1  660.86   45.17
  -9   0   0    6.97    5.60
  -9   0   0   -2.64    4.91
  -9   0   1  274.35   27.86
  -9   0   1  289.67   29.61
  -9   0   2    3.37    4.03
  -9   0   2   -2.93    4.05
  -9   0   3  245.33   26.33
  -9   0   3  250.91   27.83
  -9   0   3  253.91   25.82
  -9   0   4   10.53    7.65
  -9   0   4    1.13    4.16
  -9   0   5  411.75   35.76
  -9   0   5  397.36   32.90
  -9   0   6   -2.05    5.51
  -9   0   6   -0.37    4.29
  -9   0   7  364.79   31.25
  -9   0   7  287.32   30.62
  -9   0   8    0.24    5.22
  -9   0   8    0.54    4.82
  -9   0   9  463.61   35.74
  -9   0   9  539.96   43.51
  -9   0   9  509.71   21.65
  -9   0  10    2.97    2.12
  -9   0  10   -4.30    5.53
  -9   0  10   -4.49    5.96
  -9   0  11  164.97   25.19
  -9   0  11  171.14   22.32
  -9   0  12    2.99    5.70
  -9   0  12    2.95    6.20
  -9   0  13  422.89   36.01
  -9   0  13  387.92   41.18
  -9   0  14    5.91    8.65
  -9   0  14   -4.19    6.05
  -9   0  15  232.10   33.27
  -9   0  16   -1.35    7.41
  -9   0  17   72.28   20.79
  -9   1  -9   -4.41    7.51
  -9  -1  -9    4.48    8.43
  -9   1  -8   68.97   19.21
  -9  -1  -8   80.45   20.17
  -9   1  -7   10.87    8.26
  -9  -1  -7    5.34    5.63
  -9  -1  -6  208.06   29.48
  -9   1  -6  208.31   29.36
  -9  -1  -5    5.10    7.45
  -9   1  -5    2.08    7.74
  -9   1  -4   61.37   15.79
  -9  -1  -4   40.91   14.22
  -9  -1  -3    6.33    6.41
  -9   1  -3   -3.34    6.61
  -9  -1  -2  555.49   43.32
  -9   1  -2  570.04   42.92
  -9   1  -1   55.62   13.78
  -9   1  -1   46.64   13.55
  -9  -1  -1   49.52   13.34
  -9   1   0  153.17   21.16
  -9  -1   0  147.57   21.31
  -9   1   0  142.16   21.35
  -9  -1   1    1.55    4.60
  -9   1   1   -1.38    3.67
  -9   1   1    1.64    4.39
  -9  -1   2   92.44   16.62
  -9  -1   2   67.03   13.78
  -9   1   2   99.81   15.89
  -9   1   2  109.27   18.56
  -9  -1   3   53.68   13.98
  -9   1   3   38.83   11.54
  -9   1   3   34.20    9.82
  -9  -1   3   40.98   11.52
  -9  -1   4  399.42   34.79
  -9   1   4  361.64   29.46
  -9   1   4  437.24   35.87
  -9   1   4  356.03   32.93
  -9  -1   4  393.06   32.12
  -9  -1   5    7.19    6.36
  -9   1   5   14.15    7.76
  -9  -1   5    8.26    5.15
  -9   1   5    7.70    4.94
  -9   1   6  202.52   25.35
  -9   1   6  172.69   22.56
  -9  -1   6  182.34   21.52
  -9  -1   6  135.07   21.36
  -9   1   7    8.25    6.01
  -9   1   7    6.76    6.19
  -9  -1   7   11.06    7.65
  -9  -1   7    5.82    6.42
  -9  -1   8  604.43   45.57
  -9  -1   8  642.62   39.80
  -9   1   8  630.54   45.37
  -9   1   8  638.55   43.36
  -9  -1   9   29.29    5.52
  -9  -1   9   27.98   11.74
  -9   1   9   45.29   13.44
  -9   1   9   25.35    8.75
  -9   1   9   32.56    6.06
  -9  -1   9   36.49   10.13
  -9  -1  10  294.16   19.81
  -9  -1  10  269.42   32.02
  -9   1  10  289.86   20.46
  -9  -1  10  283.40   26.72
  -9   1  10  311.52   33.57
  -9   1  10  281.34   29.66
  -9  -1  11   54.68   11.84
  -9   1  11   51.64    9.96
  -9   1  11   66.19   16.72
  -9  -1  11   59.31   15.45
  -9   1  11   63.26   14.45
  -9   1  12  194.01   27.74
  -9   1  12  230.97   27.71
  -9  -1  12  259.20   25.99
  -9  -1  12  204.07   29.37
  -9   1  13   79.59   18.99
  -9  -1  13   45.63   11.49
  -9  -1  13   60.91   17.27
  -9   1  13   67.08   15.75
  -9  -1  14  176.25   29.12
  -9   1  14  244.46   29.49
  -9   1  14  196.86   29.85
  -9  -1  15   10.17    9.17
  -9   1  15    1.54    6.17
  -9  -1  16  164.82   29.75
  -9   1  16  142.64   27.27
  -9  -1  17   14.06   12.72
  -9   1  17    4.30    8.46
  -9   1  18  147.24   29.01
  -9  -2  -9   29.64   12.72
  -9   2  -9   31.89   14.57
  -9   2  -8   12.51    8.99
  -9  -2  -8    9.35    8.93
  -9  -2  -7  120.89   24.15
  -9   2  -7  121.79   23.82
  -9  -2  -6    9.64    7.10
  -9  -2  -6   -8.67    8.80
  -9   2  -6   15.36    8.16
  -9  -2  -5  129.36   23.33
  -9  -2  -5   85.77   19.46
  -9   2  -5   81.65   18.78
  -9   2  -4   -6.03    7.05
  -9  -2  -4    2.36    7.17
  -9  -2  -4   -0.80    5.41
  -9   2  -3  130.17   21.80
  -9  -2  -3  108.00   20.37
  -9  -2  -3  106.63   19.56
  -9   2  -2   66.02   15.64
  -9   2  -2   55.21   14.01
  -9  -2  -2   90.46   18.00
  -9  -2  -2   67.78   14.97
  -9   2  -1  283.57   31.44
  -9   2  -1  270.48   28.55
  -9  -2  -1  251.24   29.07
  -9  -2  -1  326.94   30.50
  -9   2   0    6.27    5.82
  -9  -2   0   -5.59    5.97
  -9   2   0    9.58    6.87
  -9  -2   1  325.11   31.87
  -9   2   1  291.49   30.39
  -9   2   1  297.84   27.98
  -9  -2   2    4.62    4.40
  -9   2   2    5.75    5.15
  -9   2   2   -0.11    5.28
  -9   2   3  340.26   32.64
  -9   2   3  335.74   28.22
  -9  -2   3  309.34   30.53
  -9  -2   4    9.18    5.86
  -9   2   4    6.60    6.92
  -9  -2   4   12.96    7.22
  -9   2   4   18.40    6.95
  -9   2   5  410.18   35.65
  -9  -2   5  462.52   38.59
  -9  -2   5  420.11   32.34
  -9   2   6   22.29    9.11
  -9  -2   6   31.56    9.48
  -9  -2   6   22.19    9.57
  -9   2   6   16.11    8.33
  -9   2   7  373.96   34.46
  -9  -2   7  381.09   35.70
  -9   2   7  345.87   33.56
  -9  -2   7  351.88   28.71
  -9   2   8   42.49    6.67
  -9   2   8   59.83   14.63
  -9   2   8   41.05   12.92
  -9  -2   8   63.45   16.39
  -9  -2   8   58.73   11.90
  -9  -2   9  575.70   46.27
  -9  -2   9  563.87   35.56
  -9   2   9  556.56   27.31
  -9   2   9  577.26   44.04
  -9   2   9  548.94   43.14
  -9   2  10   -2.49    6.65
  -9  -2  10    1.69    2.98
  -9  -2  10    3.86    6.53
  -9   2  10    1.12    2.35
  -9   2  10   -3.75    5.30
  -9   2  11  293.99   24.17
  -9  -2  11  248.54   32.27
  -9   2  11  337.61   35.07
  -9   2  11  281.43   32.11
  -9  -2  11  309.45   26.01
  -9   2  12   18.74   11.90
  -9  -2  12    2.46    6.42
  -9  -2  12    1.84    3.52
  -9   2  12    7.60    7.57
  -9   2  13  180.12   27.12
  -9   2  13  166.13   25.47
  -9  -2  13  176.93   29.07
  -9   2  14    4.52    8.57
  -9   2  14   -6.13    7.01
  -9  -2  14   12.63   10.08
  -9   2  15  267.92   33.43
  -9   2  15  235.13   32.38
  -9  -2  15  310.07   40.45
  -9   2  16   -8.18    9.72
  -9  -2  16   -4.48    8.36
  -9   2  16    6.86    7.51
  -9   2  17   95.70   22.65
  -9   2  18   -6.40    7.43
  -9  -3  -9   -6.43   10.10
  -9  -3  -8  105.76   24.35
  -9   3  -8  111.88   24.17
  -9  -3  -8  104.41   23.23
  -9  -3  -7   18.98   11.88
  -9  -3  -7    3.50    7.33
  -9   3  -7   -5.91    7.51
  -9  -3  -6  242.20   33.00
  -9  -3  -6  251.03   33.36
  -9   3  -6  233.24   31.46
  -9  -3  -5   12.23   10.83
  -9  -3  -5   14.55    8.71
  -9   3  -5    9.38    8.73
  -9  -3  -4  257.92   32.20
  -9   3  -4  206.13   27.71
  -9  -3  -4  239.05   30.34
  -9   3  -3   -0.18    5.53
  -9  -3  -3    6.34    5.86
  -9  -3  -3   14.05    7.62
  -9   3  -3   10.64    6.56
  -9   3  -2  601.90   46.63
  -9   3  -2  636.91   45.06
  -9  -3  -2  704.85   50.61
  -9  -3  -2  695.40   47.13
  -9   3  -1   55.99   13.45
  -9  -3  -1   39.79   11.21
  -9   3  -1   58.58   15.47
  -9  -3  -1   49.94   13.76
  -9  -3   0  256.78   25.59
  -9  -3   0  235.70   28.55
  -9   3   0  208.80   26.97
  -9   3   0  207.04   23.95
  -9   3   1    2.62    5.49
  -9  -3   1   -0.02    5.08
  -9  -3   1    2.34    5.29
  -9   3   1    0.42    3.77
  -9   3   2  187.66   25.47
  -9   3   2  188.73   21.29
  -9  -3   2  210.36   21.00
  -9  -3   2  221.57   25.35
  -9   3   3   -4.88    6.77
  -9  -3   3    2.06    4.28
  -9   3   3   -2.06    3.97
  -9  -3   3   -4.04    6.20
  -9   3   4  639.04   36.77
  -9  -3   4  638.11   44.49
  -9   3   4  628.03   45.65
  -9   3   5  171.08   24.52
  -9  -3   5  170.09   23.72
  -9   3   5  170.41   18.36
  -9   3   6  756.03   50.64
  -9  -3   6  705.65   48.59
  -9  -3   7   18.63    6.87
  -9   3   7   32.75    6.57
  -9   3   7   43.43   12.70
  -9   3   7   27.54    9.31
  -9  -3   7   34.96   11.79
  -9   3   8  526.39   41.62
  -9  -3   8  480.16   42.02
  -9  -3   8  514.62   32.95
  -9   3   8  473.38   40.97
  -9   3   8  458.94   25.48
  -9   3   9   16.69    5.82
  -9  -3   9   12.64    8.28
  -9   3   9   28.02   10.12
  -9  -3   9   37.71    8.44
  -9   3   9   35.95   13.97
  -9   3  10  156.28   25.16
  -9   3  10  200.04   26.61
  -9  -3  10  205.81   19.86
  -9  -3  10  228.05   30.94
  -9   3  10  179.54   18.95
  -9   3  11   51.92   11.20
  -9   3  11   56.96   17.24
  -9   3  11   65.59   15.75
  -9  -3  11   47.01   15.54
  -9  -3  12  282.01   36.12
  -9   3  12  367.51   38.72
  -9   3  12  347.61   36.07
  -9   3  13    6.40    9.66
  -9   3  13    3.70    5.21
  -9  -3  13   13.14   10.64
  -9   3  14  228.01   32.25
  -9   3  14  207.27   29.13
  -9  -3  14  193.46   31.70
  -9  -3  15   14.46   12.14
  -9   3  15    7.52    9.01
  -9   3  15    4.76    7.58
  -9  -3  16  167.48   31.47
  -9   3  16  124.43   23.75
  -9   3  16  158.05   28.72
  -9   3  17   -5.44    9.23
  -9  -4  -8    7.77   10.83
  -9   4  -8   11.69   11.35
  -9  -4  -8    8.46    6.58
  -9  -4  -7  109.12   23.00
  -9   4  -7   96.39   21.80
  -9  -4  -7  146.38   27.73
  -9  -4  -6   -6.05   11.12
  -9   4  -6    3.00    6.05
  -9  -4  -6    8.70    8.89
  -9  -4  -5   95.34   21.02
  -9   4  -5  110.22   22.01
  -9  -4  -5   90.17   19.82
  -9  -4  -4    6.63    6.54
  -9   4  -4    6.82    7.47
  -9  -4  -4    2.83    5.02
  -9   4  -4   -2.76    6.60
  -9   4  -3   94.96   18.54
  -9  -4  -3  108.29   20.44
  -9  -4  -3   91.96   19.71
  -9   4  -3   85.80   18.94
  -9   4  -2   -7.30    7.55
  -9  -4  -2   -5.41    4.71
  -9  -4  -2   -9.46    8.68
  -9   4  -2    2.86    6.59
  -9  -4  -1  224.38   26.25
  -9   4  -1  229.87   26.49
  -9  -4  -1  234.36   29.76
  -9   4  -1  199.65   27.20
  -9   4   0   76.00   16.93
  -9  -4   0   89.98   16.29
  -9   4   0   75.92   14.82
  -9   4   1  226.43   24.15
  -9  -4   1  206.61   24.64
  -9  -4   1  254.21   25.48
  -9   4   1  209.37   27.68
  -9  -4   2    6.31    5.46
  -9  -4   2   16.33    8.16
  -9   4   2    2.61    6.11
  -9   4   2    7.37    5.80
  -9  -4   3  431.99   36.51
  -9   4   3  490.38   32.54
  -9  -4   3  459.00   29.51
  -9   4   3  457.47   40.35
  -9   4   4   52.02   14.82
  -9  -4   4   56.79    9.54
  -9   4   4   43.10   10.24
  -9  -4   4   48.23   13.04
  -9  -4   5  219.63   16.76
  -9   4   5  185.08   26.19
  -9  -4   5  193.40   25.61
  -9   4   5  204.63   19.81
  -9   4   6  106.62   20.25
  -9  -4   6  118.40   21.11
  -9   4   7  151.73   24.64
  -9  -4   7  123.33   21.59
  -9   4   7  109.29   13.73
  -9   4   8   15.17    6.03
  -9   4   8   10.23    8.49
  -9  -4   8   12.51    7.96
  -9   4   9  293.68   24.88
  -9   4   9  330.74   33.53
  -9  -4   9  280.10   34.01
  -9   4   9  276.15   33.35
  -9   4  10   21.16   10.15
  -9  -4  10   20.45   10.79
  -9   4  10   12.23    8.63
  -9   4  10   27.32    8.87
  -9   4  11  224.97   28.43
  -9   4  11  238.20   32.08
  -9  -4  11  262.42   34.84
  -9   4  12   51.07   14.53
  -9  -4  12   34.75   14.72
  -9   4  12   39.57   13.97
  -9   4  13  234.92   29.95
  -9  -4  13  236.60   34.90
  -9   4  13  199.46   30.73
  -9  -4  14   11.61    9.52
  -9   4  14   10.27    7.16
  -9   4  14   12.28    9.96
  -9   4  15  144.97   24.45
  -9  -4  15  167.93   31.07
  -9   4  15  120.49   25.06
  -9   4  16  112.15   24.65
  -9   4  16   91.59   19.64
  -9   4  17   51.23   18.39
  -9  -5  -8  138.93   27.02
  -9  -5  -7    2.36    8.28
  -9  -5  -7   12.61    9.31
  -9   5  -7    0.47    7.51
  -9   5  -6   67.49   17.69
  -9  -5  -6   54.81   16.56
  -9  -5  -6   74.28   19.38
  -9  -5  -5    3.98    5.72
  -9   5  -5    3.08    6.16
  -9  -5  -5   19.83   11.66
  -9   5  -4   28.31   11.73
  -9  -5  -4   45.81   14.67
  -9   5  -4   20.43   10.69
  -9  -5  -4   52.88   15.66
  -9  -5  -3   16.09   11.15
  -9   5  -3    8.33    5.83
  -9   5  -3   16.19    9.48
  -9  -5  -3   27.42   11.56
  -9   5  -2   46.43   13.75
  -9   5  -2   21.09   10.37
  -9  -5  -2   41.86   13.08
  -9  -5  -1   18.46    7.26
  -9   5  -1   15.17    8.18
  -9   5  -1   17.88    8.18
  -9  -5   0  224.89   26.06
  -9   5   0  210.28   24.71
  -9   5   0  193.27   27.79
  -9   5   1   -4.59    6.65
  -9  -5   1    3.24    4.13
  -9   5   1   -3.02    4.23
  -9  -5   1    6.72    7.02
  -9   5   2  543.80   45.59
  -9   5   2  550.20   35.76
  -9  -5   2  486.57   38.50
  -9  -5   2  594.50   37.53
  -9  -5   3   56.66   14.30
  -9  -5   3   46.28   10.04
  -9   5   3   53.46   11.03
  -9   5   3   43.51   13.99
  -9  -5   4  394.77   26.51
  -9  -5   4  397.23   36.08
  -9   5   4  361.52   26.47
  -9   5   4  380.43   38.59
  -9  -5   5   -0.39    4.70
  -9  -5   5    6.53    3.89
  -9   5   5    3.53    3.10
  -9   5   5   18.60   11.02
  -9   5   6   28.72   11.30
  -9  -5   6   29.45   10.94
  -9  -5   7   -3.36    7.47
  -9   5   7    4.75    4.38
  -9   5   7    6.66    8.05
  -9  -5   8  206.30   28.93
  -9   5   8  259.38   24.67
  -9   5   8  277.46   34.57
  -9   5   9    6.88    7.09
  -9   5   9    8.36    4.89
  -9  -5   9   11.44    9.66
  -9   5  10  322.76   38.40
  -9  -5  10  300.53   36.81
  -9   5  10  278.96   27.96
  -9   5  11    3.33    9.74
  -9  -5  11   -2.38    5.57
  -9   5  12  145.85   27.27
  -9   5  12  156.80   23.71
  -9  -5  12  197.28   31.91
  -9   5  13   33.77   12.14
  -9  -5  13   47.82   17.31
  -9   5  13   43.80   16.38
  -9  -5  14  211.14   35.35
  -9   5  14  293.96   33.38
  -9   5  14  255.50   36.92
  -9   5  15  -13.04   10.25
  -9   5  16  106.24   25.47
  -9  -6  -7   64.72   19.95
  -9   6  -7   54.07   16.44
  -9  -6  -7   69.60   21.74
  -9   6  -6   31.12   13.45
  -9  -6  -6   12.73   10.33
  -9  -6  -6   29.83   12.83
  -9   6  -5   47.93   14.92
  -9  -6  -5   56.78   16.87
  -9   6  -5   40.72   14.34
  -9   6  -4   66.64   16.73
  -9   6  -4   66.33   18.61
  -9  -6  -4   91.09   20.65
  -9  -6  -3  165.05   26.52
  -9   6  -3  142.12   24.88
  -9   6  -3  106.35   20.07
  -9   6  -2   12.85    6.99
  -9   6  -2   23.26    8.79
  -9  -6  -2   42.95   12.81
  -9   6  -1  130.22   20.93
  -9   6  -1  108.42   21.18
  -9  -6  -1  135.68   21.88
  -9  -6   0   29.11    9.69
  -9  -6   0   35.49   11.21
  -9   6   0   18.01    8.03
  -9   6   0   25.47   11.29
  -9   6   1  182.61   27.52
  -9   6   1  144.62   19.75
  -9  -6   1  185.19   23.13
  -9  -6   1  150.17   21.61
  -9   6   2   23.08   10.47
  -9   6   2   20.44    7.18
  -9  -6   2   19.49    8.21
  -9  -6   2   14.21    7.12
  -9  -6   3  448.48   32.71
  -9  -6   3  469.56   38.76
  -9   6   3  482.20   32.14
  -9   6   3  406.79   41.11
  -9  -6   4   25.76   11.39
  -9  -6   4   25.54    7.89
  -9   6   4   23.17    7.00
  -9   6   4   20.47   10.72
  -9  -6   5  220.67   28.43
  -9   6   5  209.68   30.04
  -9   6   6   11.92    7.07
  -9  -6   6   16.18    9.36
  -9   6   7  235.35   25.54
  -9  -6   7  220.89   30.08
  -9   6   7  233.06   32.64
  -9   6   8   90.72   20.67
  -9   6   8   74.57   14.93
  -9  -6   8   79.33   18.57
  -9   6   9   33.37   13.53
  -9   6   9   33.58   11.47
  -9  -6   9   30.18   13.16
  -9   6  10  151.48   27.75
  -9  -6  10  167.64   28.46
  -9   6  11   91.30   23.18
  -9  -6  11  114.21   25.64
  -9   6  12    6.27    9.97
  -9  -6  12   15.44    8.83
  -9  -6  13  114.55   25.44
  -9   6  13  121.14   26.50
  -9   6  14   33.91   17.68
  -9  -6  14   32.36   14.48
  -9   6  15   41.03   17.25
  -9  -7  -6  121.16   26.30
  -9   7  -6  125.95   25.00
  -9   7  -5    2.52    6.82
  -9  -7  -5   21.66   13.17
  -9   7  -5   21.45   11.26
  -9   7  -4  225.19   30.78
  -9   7  -4  177.89   28.71
  -9  -7  -4  135.57   25.59
  -9   7  -3    3.98    6.27
  -9   7  -3   -8.42    9.74
  -9  -7  -3   -1.93    5.62
  -9   7  -2   57.24   14.76
  -9   7  -2   67.21   17.78
  -9  -7  -2   78.38   18.73
  -9   7  -1   22.48    9.55
  -9  -7  -1   43.18   13.39
  -9   7  -1   30.50   13.63
  -9  -7   0  228.96   28.46
  -9   7   0  262.81   28.29
  -9   7   0  236.32   32.11
  -9   7   1    9.54    5.78
  -9  -7   1   12.44    6.57
  -9  -7   1   11.74    6.39
  -9   7   1    2.11    6.13
  -9   7   2  439.36   44.20
  -9  -7   2  401.35   35.66
  -9   7   2  449.75   32.97
  -9  -7   2  478.99   37.61
  -9  -7   3    1.89    4.91
  -9  -7   3    3.93    3.75
  -9   7   3    3.33    5.98
  -9  -7   4  335.91   34.49
  -9   7   4  305.69   37.59
  -9  -7   5    6.91    6.39
  -9   7   5   22.71   12.82
  -9  -7   6  295.64   34.42
  -9   7   6  366.96   42.01
  -9   7   7    7.92    6.59
  -9  -7   7   -2.01    6.90
  -9   7   7    4.68    9.42
  -9   7   8  243.65   28.73
  -9  -7   8  300.75   37.24
  -9   7   8  298.60   39.11
  -9   7   9   37.34   15.54
  -9  -7   9   65.22   19.11
  -9   7  10  310.00   40.81
  -9  -7  10  306.00   39.32
  -9  -7  11   45.63   17.34
  -9   7  11   69.64   21.06
  -9   7  12  106.96   24.79
  -9  -7  12   80.29   21.66
  -9  -7  13   22.09   12.93
  -9   7  13   31.79   13.58
  -9   8  -5  155.14   27.58
  -9   8  -5  110.34   22.79
  -9  -8  -5  145.50   28.96
  -9   8  -4   64.37   17.77
  -9  -8  -4   61.50   17.73
  -9   8  -4   50.85   15.50
  -9   8  -3  108.43   21.57
  -9   8  -3   89.80   19.84
  -9  -8  -3  119.20   24.41
  -9   8  -2    9.86    9.08
  -9   8  -2   -0.10    5.95
  -9  -8  -2   -0.07    8.17
  -9   8  -1   45.36   14.47
  -9   8  -1   85.84   17.72
  -9  -8  -1   76.21   18.03
  -9   8   0   45.08   16.37
  -9  -8   0   36.09   12.80
  -9   8   0   38.35   11.27
  -9   8   1   99.88   21.72
  -9  -8   1   96.60   19.00
  -9   8   2   23.66   10.96
  -9  -8   2   22.35    9.70
  -9  -8   2   18.41    9.33
  -9   8   3   96.88   22.24
  -9  -8   3   70.63   15.94
  -9   8   4   79.90   20.46
  -9  -8   4   80.87   17.81
  -9   8   5  149.07   27.58
  -9  -8   5  163.45   26.27
  -9  -8   6   37.69   14.42
  -9   8   6   38.58   16.61
  -9   8   7  118.29   26.09
  -9  -8   7  108.08   22.67
  -9   8   8    5.67    8.79
  -9  -8   8   16.19   10.57
  -9  -8   9  317.76   39.93
  -9   8   9  341.16   43.83
  -9  -8  10   91.52   22.75
  -9   8  10   87.97   23.33
  -9  -8  11  231.80   36.10
  -9   8  11  214.01   36.04
  -9  -8  12   -3.24    8.84
  -9  -9  -4   57.16   18.43
  -9   9  -4   32.53   13.28
  -9   9  -4   33.74   13.88
  -9   9  -3    3.63    9.10
  -9  -9  -3    2.86    7.66
  -9   9  -3    5.48    6.99
  -9  -9  -2  122.43   24.85
  -9   9  -2  138.92   25.70
  -9   9  -2  102.01   20.92
  -9   9  -1    6.31    6.96
  -9  -9  -1    9.53   10.43
  -9  -9   0  167.53   26.60
  -9   9   0  101.89   23.10
  -9  -9   1   17.98    9.28
  -9   9   1   12.75   10.07
  -9   9   2   61.14   17.93
  -9   9   3   13.30    8.44
  -9   9   4   62.86   18.49
  -9  -9   4   72.61   17.69
  -9  -9   5    1.44    4.93
  -9   9   5   40.37   16.92
  -9  -9   6  142.32   25.22
  -9   9   6  170.08   31.11
  -9  -9   7   12.38    9.30
  -9   9   7    7.06    6.63
  -9  -9   8  120.91   26.28
  -9   9   8  101.15   24.52
  -9   9   9   -3.16    8.81
  -9  -9   9   21.48   12.30
  -9  -9  10  116.12   25.52
  -9  10  -3   67.84   19.91
  -9 -10  -2   24.36   14.37
  -9  10  -2   17.55   12.96
  -9  10  -1  139.67   27.15
  -9 -10  -1  175.83   30.04
  -9  10   0   30.45   15.12
  -9  10   1   65.00   19.51
  -9  10   2    6.84    6.76
  -9  10   3   80.13   22.49
  -9  10   4    8.89    8.29
  -9  10   5  181.53   33.83
  -9 -10   6   38.99   14.85
  -9 -10   7  136.58   26.63
  -9 -10   8   31.47   14.53
  -9 -10   9   88.58   22.80
  -8   0 -10   58.92   17.79
  -8   0  -9    0.45    6.28
  -8   0  -8  170.69   28.11
  -8   0  -7  -17.65    9.61
  -8   0  -6  138.47   22.93
  -8   0  -5    3.21    5.46
  -8   0  -4  517.38   40.75
  -8   0  -3   -0.19    4.67
  -8   0  -2  672.54   43.68
  -8   0  -1   17.03    9.32
  -8   0   0  569.58   38.07
  -8   0   0  546.96   38.76
  -8   0   1   -1.46    5.16
  -8   0   1   -2.66    4.07
  -8   0   2  595.53   37.22
  -8   0   2  563.43   37.59
  -8   0   3    1.03    4.91
  -8   0   3   -1.55    3.52
  -8   0   3   -0.11    4.21
  -8   0   4  497.91   36.29
  -8   0   4  479.60   33.88
  -8   0   5    4.66    5.71
  -8   0   5    6.21    5.18
  -8   0   6  309.55   27.07
  -8   0   6  304.46   29.65
  -8   0   7    0.96    4.23
  -8   0   7    3.56    1.72
  -8   0   7   -0.94    4.94
  -8   0   8  608.93   43.29
  -8   0   8  572.07   37.21
  -8   0   8  587.25   22.95
  -8   0   9   -0.20    5.91
  -8   0   9   -1.21    2.00
  -8   0   9   -8.57    5.57
  -8   0  10  302.36   32.41
  -8   0  10  325.17   22.66
  -8   0  10  278.98   26.85
  -8   0  11    2.83    5.52
  -8   0  11   -0.10    4.09
  -8   0  11   -3.54    6.37
  -8   0  12  280.81   32.40
  -8   0  12  309.20   29.19
  -8   0  12  280.82   25.44
  -8   0  13   11.31    6.55
  -8   0  13   -2.94    7.15
  -8   0  13   -3.20    4.13
  -8   0  14  344.42   38.49
  -8   0  14  344.43   32.16
  -8   0  14  345.71   32.37
  -8   0  15   13.13    8.03
  -8   0  15    5.27    7.16
  -8   0  16  256.04   35.14
  -8   0  16  225.34   29.37
  -8   0  17   -0.89    8.34
  -8   0  18   66.48   19.26
  -8  -1 -10   13.21   10.30
  -8   1 -10   17.94    8.58
  -8   1  -9   26.00   13.01
  -8  -1  -9   62.28   17.65
  -8   1  -8    0.22    5.00
  -8  -1  -8    7.94    7.21
  -8   1  -7  145.70   24.41
  -8  -1  -7  160.52   25.69
  -8  -1  -6   58.15   15.22
  -8   1  -6   35.09   12.76
  -8   1  -5   96.13   18.28
  -8  -1  -5  109.22   20.20
  -8  -1  -4   41.60   12.20
  -8   1  -4   45.29   12.75
  -8   1  -3  280.33   29.03
  -8  -1  -3  294.77   30.38
  -8  -1  -2   48.83   12.39
  -8   1  -2   29.10    9.79
  -8  -1  -1  472.20   36.07
  -8   1  -1  459.44   34.39
  -8   1  -1  448.26   36.17
  -8   1   0    5.34    6.20
  -8  -1   0    2.00    3.79
  -8   1   0    6.01    6.46
  -8   1   1  190.69   23.03
  -8  -1   1  247.65   25.33
  -8   1   1  221.33   22.57
  -8  -1   1  234.92   24.82
  -8  -1   2   -3.68    5.02
  -8   1   2    6.57    7.44
  -8   1   2   -4.79    5.24
  -8  -1   2    1.41    3.73
  -8  -1   2    4.12    6.03
  -8  -1   3  284.51   25.84
  -8   1   3  274.93   26.70
  -8  -1   3  271.52   26.55
  -8   1   3  291.16   24.80
  -8   1   4   42.65   11.92
  -8  -1   4   28.79    8.87
  -8   1   4   32.04    8.27
  -8   1   4   16.18    8.96
  -8  -1   4   31.24    9.71
  -8  -1   5  214.54   24.59
  -8   1   5  201.93   22.74
  -8  -1   5  205.27   21.12
  -8   1   5  227.76   25.13
  -8   1   6   -2.54    3.76
  -8   1   6    5.57    5.35
  -8  -1   6    5.15    4.48
  -8  -1   6    2.53    6.23
  -8  -1   7  219.75   12.18
  -8  -1   7  255.91   27.71
  -8   1   7  247.28   26.83
  -8   1   7  228.56   12.54
  -8  -1   7  235.02   11.71
  -8  -1   7  251.54   23.28
  -8   1   7  274.92   26.86
  -8   1   8   81.75    9.30
  -8  -1   8   89.83   14.47
  -8   1   8   79.03   12.58
  -8  -1   8  113.35   19.42
  -8   1   8   75.18   14.31
  -8   1   8   99.36   17.55
  -8  -1   9  389.37   35.91
  -8   1   9  351.71   21.81
  -8   1   9  376.25   32.39
  -8   1   9  373.91   34.14
  -8  -1   9  377.22   28.70
  -8   1  10   17.79    8.07
  -8   1  10   33.01    7.83
  -8  -1  10   28.52   10.57
  -8  -1  10   25.64    8.76
  -8   1  10   17.02    7.43
  -8   1  11  258.34   30.36
  -8   1  11  242.33   22.16
  -8   1  11  242.07   27.19
  -8  -1  11  240.12   23.34
  -8  -1  11  250.71   30.84
  -8   1  12    1.54    4.65
  -8  -1  12  -13.45    8.53
  -8   1  12   -0.92    3.95
  -8  -1  12    4.12    4.22
  -8   1  12    4.89    7.52
  -8   1  13  470.97   39.35
  -8   1  13  434.36   34.31
  -8  -1  13  433.58   32.29
  -8  -1  13  430.74   42.46
  -8   1  13  428.16   40.51
  -8  -1  14   39.89   14.04
  -8   1  14   54.39   15.13
  -8   1  14   28.44    9.78
  -8   1  14   52.20   14.03
  -8  -1  15  294.52   37.40
  -8   1  15  309.47   36.34
  -8   1  15  299.35   33.08
  -8   1  15  329.94   33.80
  -8  -1  16   14.84   11.85
  -8   1  16    2.95    6.83
  -8   1  17   56.48   17.61
  -8  -1  17   60.02   19.08
  -8   1  18    9.52    8.46
  -8  -1  18   17.16   13.91
  -8  -2 -10   86.31   21.55
  -8   2 -10  107.74   22.95
  -8  -2  -9   -9.46   10.00
  -8  -2  -9    4.40   10.23
  -8   2  -9    1.18    6.88
  -8   2  -8  119.60   23.26
  -8  -2  -8  149.90   26.97
  -8  -2  -8  134.02   24.41
  -8   2  -7    0.64    5.22
  -8  -2  -7    7.12    8.77
  -8  -2  -7   -0.03    5.29
  -8  -2  -6  176.65   26.17
  -8  -2  -6  171.34   26.29
  -8   2  -6  149.88   24.16
  -8   2  -5    6.42    5.91
  -8  -2  -5   -2.99    6.38
  -8  -2  -5   10.67    7.38
  -8  -2  -4  337.70   33.69
  -8  -2  -4  298.29   31.64
  -8   2  -4  361.83   34.08
  -8   2  -3   53.50   13.29
  -8  -2  -3   45.49   12.22
  -8  -2  -3   72.57   15.56
  -8  -2  -2  172.08   23.26
  -8   2  -2  181.19   22.65
  -8   2  -2  180.13   23.84
  -8  -2  -2  235.49   25.75
  -8  -2  -1   22.30    9.46
  -8  -2  -1   42.96   10.51
  -8   2  -1   52.56   11.80
  -8   2  -1   40.85   11.93
  -8   2   0  293.00   28.76
  -8  -2   0  304.27   26.08
  -8   2   0  318.19   27.60
  -8  -2   0  299.44   29.22
  -8   2   1    3.77    4.64
  -8  -2   1   -0.69    3.54
  -8  -2   1    0.03    3.86
  -8   2   1   -2.53    6.40
  -8  -2   1    0.70    4.63
  -8   2   2  244.35   25.80
  -8  -2   2  242.11   24.74
  -8  -2   2  253.41   20.92
  -8   2   2  255.41   23.07
  -8   2   3   27.85    8.12
  -8   2   3   31.50    9.41
  -8  -2   3   36.03   10.19
  -8  -2   4  993.86   46.59
  -8   2   4  987.37   42.87
  -8  -2   4  924.57   50.08
  -8   2   4  937.97   50.74
  -8  -2   5    7.02    1.71
  -8   2   5   31.20   10.17
  -8  -2   5    2.26    3.96
  -8   2   5   14.71    8.14
  -8  -2   5    9.95    5.87
  -8   2   6  387.25   16.95
  -8  -2   6  355.84   15.57
  -8  -2   6  458.58   36.59
  -8   2   6  425.56   34.49
  -8  -2   6  395.86   28.46
  -8   2   6  433.00   34.92
  -8  -2   7  144.29   16.80
  -8   2   7  128.82   19.42
  -8  -2   7  116.41   10.88
  -8   2   7  135.50   20.32
  -8   2   7  141.70   12.20
  -8  -2   7  161.56   22.72
  -8   2   8  414.08   35.29
  -8   2   8  443.69   24.14
  -8   2   8  434.00   35.59
  -8  -2   8  409.62   28.21
  -8  -2   8  461.65   38.77
  -8   2   8  415.73   25.21
  -8  -2   8  438.27   23.90
  -8  -2   9    1.82    4.16
  -8  -2   9    2.49    7.00
  -8   2   9    8.15    7.15
  -8   2   9    1.64    3.79
  -8   2   9    3.14    5.77
  -8  -2  10  437.98   28.82
  -8   2  10  439.67   37.79
  -8   2  10  398.95   27.43
  -8   2  10  428.45   36.70
  -8  -2  10  401.69   38.65
  -8   2  11    1.93    6.30
  -8  -2  11    5.07    4.41
  -8   2  11    2.39    5.96
  -8  -2  11    5.11    6.51
  -8   2  11    4.32    4.24
  -8   2  12  104.69   16.37
  -8   2  12   99.42   18.75
  -8  -2  12  128.44   15.82
  -8   2  12   87.27   17.55
  -8  -2  12   79.93   19.10
  -8   2  13    6.70    7.34
  -8   2  13    8.96    6.17
  -8   2  13   -0.96    4.36
  -8  -2  13    7.76    8.73
  -8   2  14  292.82   34.29
  -8   2  14  245.16   28.33
  -8   2  14  263.58   32.59
  -8  -2  14  231.38   32.99
  -8   2  15   16.61   10.55
  -8   2  15    6.28    4.59
  -8  -2  15  -16.26   10.50
  -8   2  15    7.01    5.77
  -8   2  16   79.49   18.13
  -8   2  16  109.35   22.45
  -8   2  16  102.02   21.06
  -8  -2  16  114.30   25.08
  -8  -2  17   -7.28   12.27
  -8   2  17  -19.78   10.66
  -8   2  18  100.36   22.62
  -8  -3 -10    8.02    8.57
  -8  -3  -9  106.69   24.46
  -8   3  -9  124.77   25.48
  -8  -3  -9  136.43   25.85
  -8  -3  -8    7.02    7.21
  -8   3  -8   12.19    8.37
  -8  -3  -8   12.28   11.37
  -8  -3  -7  157.46   26.23
  -8  -3  -7  146.26   26.82
  -8   3  -7  112.65   22.15
  -8   3  -6   -7.31    8.08
  -8  -3  -6   23.30   11.94
  -8  -3  -6    2.85    9.01
  -8  -3  -5   93.77   19.16
  -8   3  -5   99.24   19.20
  -8  -3  -5   67.63   15.97
  -8  -3  -4   31.75   11.44
  -8  -3  -4   39.84   12.21
  -8   3  -4   13.18    6.91
  -8  -3  -3  247.23   27.99
  -8   3  -3  208.80   26.51
  -8  -3  -3  215.21   27.41
  -8   3  -3  188.29   24.36
  -8   3  -2   19.16    8.57
  -8   3  -2   16.07    8.35
  -8  -3  -2   18.34    9.01
  -8  -3  -2    4.18    6.74
  -8   3  -1  390.04   34.88
  -8  -3  -1  419.58   36.25
  -8  -3  -1  395.34   31.84
  -8   3  -1  416.15   32.98
  -8   3   0   22.76    9.46
  -8  -3   0   20.52    9.06
  -8  -3   0   18.08    7.52
  -8   3   0   12.12    5.82
  -8   3   1  430.47   35.64
  -8   3   1  407.29   29.86
  -8  -3   1  367.96   30.31
  -8  -3   1  413.58   29.10
  -8   3   2   50.74   13.36
  -8  -3   2   56.48   10.49
  -8   3   2   52.57   10.72
  -8  -3   2   53.17   12.48
  -8  -3   3  796.23   27.40
  -8  -3   3  698.41   43.24
  -8   3   3  683.78   44.83
  -8  -3   3  781.75   34.27
  -8   3   3  740.13   37.14
  -8   3   4   56.66   10.33
  -8  -3   4   65.28    8.99
  -8  -3   4   49.61   11.71
  -8   3   4   56.41   13.30
  -8  -3   4   54.96    7.18
  -8  -3   5  271.58   16.37
  -8   3   5  272.17   21.38
  -8   3   5  303.68   30.51
  -8  -3   5  282.94   28.47
  -8  -3   6    7.61    4.08
  -8   3   6   13.93    4.92
  -8   3   6    9.26    7.05
  -8  -3   6    7.59    5.95
  -8   3   6    2.60    5.24
  -8  -3   7  805.22   50.74
  -8   3   7  790.44   33.57
  -8   3   7  820.57   48.21
  -8   3   7  730.87   48.19
  -8  -3   7  741.47   32.07
  -8  -3   7  846.62   39.20
  -8   3   8  237.37   26.43
  -8   3   8  253.71   20.61
  -8  -3   8  268.84   30.91
  -8   3   8  274.56   30.36
  -8  -3   8  232.35   20.17
  -8  -3   9 1233.08   45.42
  -8   3   9 1170.90   59.10
  -8   3   9 1205.47   64.46
  -8  -3   9 1201.12   65.65
  -8   3   9 1156.02   47.10
  -8  -3  10  160.71   16.25
  -8   3  10  118.54   20.85
  -8   3  10  131.22   17.03
  -8   3  10  132.37   20.43
  -8  -3  10  108.37   21.24
  -8   3  11  216.99   23.22
  -8   3  11  170.30   25.07
  -8   3  11  216.56   26.50
  -8  -3  11  231.10   30.81
  -8   3  12    9.29    9.42
  -8   3  12   -3.78    3.65
  -8   3  12    2.84    6.74
  -8  -3  12   10.64    9.60
  -8   3  13  260.38   28.47
  -8   3  13  245.14   32.07
  -8   3  13  222.37   28.27
  -8  -3  13  303.66   37.55
  -8  -3  14   13.41   11.63
  -8   3  14   20.17    9.96
  -8   3  14   12.43    9.96
  -8   3  14    4.79    5.75
  -8  -3  15  160.27   29.64
  -8   3  15  186.07   27.04
  -8   3  15  185.15   26.51
  -8   3  15  179.00   28.07
  -8   3  16    4.69    6.39
  -8  -3  16   10.17   11.86
  -8   3  16   -0.50    6.38
  -8   3  16    8.49    7.29
  -8   3  17  127.99   23.07
  -8   3  17  114.50   23.95
  -8  -4 -10   59.05   18.31
  -8   4  -9   -4.13    7.14
  -8  -4  -9   -3.21    6.65
  -8  -4  -9   13.57    9.63
  -8  -4  -8   93.61   21.39
  -8   4  -8   92.56   21.24
  -8  -4  -8  111.43   24.30
  -8   4  -7    5.56    6.21
  -8  -4  -7    3.38    6.87
  -8  -4  -7   10.74    8.97
  -8   4  -6  270.40   32.70
  -8  -4  -6  209.74   30.24
  -8  -4  -6  247.40   31.67
  -8  -4  -5   -3.82    5.19
  -8  -4  -5    6.39    6.22
  -8  -4  -4  152.39   24.00
  -8   4  -4  164.88   23.88
  -8  -4  -4  146.74   23.94
  -8   4  -4  180.31   25.85
  -8   4  -3   91.19   17.14
  -8  -4  -3   77.29   16.71
  -8   4  -3   64.38   15.28
  -8  -4  -3  111.05   19.51
  -8   4  -2  183.96   23.42
  -8  -4  -2  197.01   24.59
  -8   4  -2  210.79   26.59
  -8  -4  -2  192.80   26.42
  -8  -4  -1    4.59    5.31
  -8   4  -1   39.87   12.01
  -8  -4  -1   34.85    9.98
  -8   4  -1    9.22    6.37
  -8   4   0  256.77   24.86
  -8   4   0  249.06   28.33
  -8  -4   0  278.30   26.13
  -8  -4   0  216.42   23.29
  -8   4   1   23.04    7.20
  -8   4   1   33.93   10.89
  -8  -4   1   37.43    9.49
  -8  -4   1   44.87   10.91
  -8   4   2  292.68   31.12
  -8  -4   2  267.52   22.65
  -8  -4   2  263.86   26.49
  -8  -4   2  279.57   20.69
  -8   4   2  248.52   22.32
  -8   4   3   81.88   17.06
  -8  -4   3   92.62   12.34
  -8   4   3  100.37   13.72
  -8  -4   3  103.18   17.19
  -8  -4   3   69.28   10.14
  -8  -4   4  455.99   25.03
  -8   4   4  420.87   26.46
  -8   4   4  359.48   34.81
  -8  -4   4  440.80   35.53
  -8  -4   4  437.65   25.14
  -8   4   5   20.97    8.54
  -8  -4   5   36.05    6.58
  -8  -4   5   43.28   12.26
  -8  -4   5   35.33    7.39
  -8   4   5   26.47    6.71
  -8   4   6  358.22   24.70
  -8   4   6  421.93   37.93
  -8  -4   6  360.53   33.66
  -8  -4   6  393.84   17.26
  -8   4   7    0.60    3.31
  -8  -4   7   -4.43    6.72
  -8   4   7   -1.96    4.88
  -8  -4   8  150.98   23.42
  -8   4   8  149.08   21.20
  -8   4   8  165.47   25.23
  -8   4   8  147.61   17.75
  -8   4   9    5.47    4.69
  -8   4   9   12.07    9.64
  -8  -4   9   18.09    9.20
  -8   4   9    2.34    4.52
  -8   4  10  529.51   45.46
  -8   4  10  497.58   35.48
  -8  -4  10  522.10   45.77
  -8   4  10  450.07   37.55
  -8  -4  11    8.02    7.57
  -8   4  11    3.47    4.85
  -8   4  11   -2.57    5.14
  -8   4  11   12.08    8.14
  -8   4  12  150.79   25.41
  -8   4  12  182.90   24.66
  -8   4  12  192.08   24.47
  -8  -4  12  138.01   26.00
  -8   4  13    5.16    5.87
  -8   4  13   -2.42    6.90
  -8   4  13   -9.45    8.94
  -8  -4  13    9.14   10.02
  -8   4  14  235.96   33.65
  -8   4  14  214.36   28.11
  -8   4  14  200.33   26.90
  -8  -4  14  210.27   33.11
  -8   4  15   -3.06    5.98
  -8   4  15   -1.99    5.70
  -8  -4  15    9.35   11.69
  -8   4  15   -5.93    6.44
  -8   4  16  121.00   23.72
  -8   4  16  220.09   34.53
  -8  -4  16  165.63   30.99
  -8   4  17    4.03    7.64
  -8  -5 -10    3.74   10.26
  -8  -5  -9   51.11   16.64
  -8   5  -9   74.04   21.69
  -8  -5  -8   15.83    8.72
  -8  -5  -8   22.99   11.50
  -8   5  -8   13.71   11.09
  -8  -5  -7  123.55   24.82
  -8   5  -7  109.47   22.22
  -8  -5  -7  120.13   23.91
  -8   5  -6   13.44    8.88
  -8  -5  -6   15.51    9.71
  -8  -5  -6   42.38   14.08
  -8  -5  -5  390.30   40.34
  -8  -5  -5  352.78   37.90
  -8   5  -5  369.70   37.43
  -8   5  -5  365.25   37.15
  -8   5  -4   -1.32    6.06
  -8  -5  -4   -4.88    6.43
  -8   5  -4    1.98    5.93
  -8  -5  -4    2.78    6.28
  -8   5  -3   86.77   17.22
  -8   5  -3   73.03   16.67
  -8  -5  -3   75.82   16.85
  -8  -5  -3   97.15   19.38
  -8  -5  -2   37.07   11.47
  -8   5  -2   55.73   14.04
  -8   5  -2   60.45   13.64
  -8   5  -1  303.26   28.64
  -8  -5  -1  344.16   31.87
  -8   5  -1  301.50   32.30
  -8   5   0    2.61    4.49
  -8  -5   0   -2.90    4.14
  -8   5   0   -1.41    4.86
  -8  -5   0    4.08    5.89
  -8   5   1  178.93   25.04
  -8   5   1  189.63   20.86
  -8  -5   1  214.96   22.97
  -8  -5   1  185.55   21.91
  -8  -5   2    2.15    3.90
  -8   5   2    5.94    4.92
  -8  -5   2    7.35    6.64
  -8   5   2    8.57    5.69
  -8   5   3  356.01   35.42
  -8  -5   3  314.00   29.70
  -8  -5   3  389.02   26.97
  -8   5   3  368.51   25.65
  -8   5   4   15.36    5.41
  -8   5   4   24.07   11.30
  -8  -5   4   17.35    5.77
  -8  -5   4   12.20    8.62
  -8  -5   5  605.10   43.95
  -8   5   5  603.73   28.91
  -8  -5   5  637.05   29.48
  -8   5   5  595.70   46.62
  -8  -5   6   31.91   11.60
  -8   5   6   33.42    8.41
  -8   5   6   31.71   12.41
  -8  -5   6   40.07    6.56
  -8   5   7   32.73   13.43
  -8  -5   7   19.43    8.96
  -8   5   7   23.45    7.78
  -8   5   8  100.89   16.80
  -8  -5   8   70.24   16.61
  -8   5   8  104.40   21.69
  -8   5   9  113.76   22.41
  -8  -5   9  130.05   23.42
  -8   5   9  134.00   19.03
  -8  -5  10   -7.73    8.15
  -8   5  10    6.86    5.75
  -8   5  10   -0.73    7.03
  -8   5  11  254.86   28.42
  -8   5  11  251.41   28.58
  -8  -5  11  211.41   30.95
  -8   5  11  253.67   34.07
  -8   5  12   48.67   13.37
  -8  -5  12   46.24   15.73
  -8   5  12   45.99   12.88
  -8   5  12   48.85   16.50
  -8  -5  13  123.16   24.25
  -8   5  13  170.64   29.16
  -8   5  13  129.59   21.08
  -8   5  13  123.63   22.32
  -8   5  14   37.24   14.95
  -8   5  14   29.66   13.37
  -8   5  14   36.79   11.32
  -8  -5  14    5.73    6.27
  -8   5  15  124.55   24.07
  -8  -5  15  174.36   31.83
  -8   5  15  116.74   25.57
  -8   5  16    5.36    6.35
  -8   5  17   39.58   15.54
  -8  -6  -9   10.63    9.70
  -8  -6  -8  100.99   23.00
  -8  -6  -8   81.67   20.94
  -8   6  -8  117.35   24.92
  -8  -6  -7    4.11    6.80
  -8  -6  -7   -5.56    9.06
  -8   6  -7    4.15    6.82
  -8  -6  -6   62.27   17.65
  -8  -6  -6   46.93   16.49
  -8   6  -6   38.88   14.23
  -8   6  -5   15.86    7.63
  -8  -6  -5    1.60    6.59
  -8   6  -5   20.09    9.18
  -8  -6  -4   12.16    7.41
  -8   6  -4   14.74    8.62
  -8   6  -4   13.45    8.46
  -8   6  -3   13.82    9.31
  -8   6  -3    5.12    5.29
  -8  -6  -3    7.96    5.49
  -8   6  -2   90.46   18.83
  -8  -6  -2  105.36   19.83
  -8   6  -2   91.09   16.90
  -8   6  -1   37.32   10.44
  -8  -6  -1   23.99    9.40
  -8   6  -1   81.37   18.16
  -8  -6   0  306.29   30.16
  -8   6   0  303.31   33.28
  -8  -6   0  277.70   26.17
  -8   6   0  299.83   27.89
  -8  -6   1    5.97    4.95
  -8   6   1   -3.86    5.88
  -8  -6   1   10.56    6.47
  -8   6   1    2.69    4.41
  -8   6   2  297.13   24.76
  -8   6   2  241.81   30.48
  -8  -6   2  290.69   26.60
  -8  -6   2  295.28   28.85
  -8   6   3    4.61    2.55
  -8  -6   3    4.06    4.43
  -8   6   3    2.76    5.10
  -8  -6   3    4.60    4.62
  -8  -6   4  347.35   33.24
  -8   6   4  298.70   21.70
  -8   6   4  341.35   36.39
  -8  -6   4  356.25   26.29
  -8   6   5   57.17    8.64
  -8   6   5   61.01   16.68
  -8  -6   5   66.65   15.36
  -8  -6   5   54.86    9.73
  -8   6   6  354.70   30.89
  -8  -6   6  382.30   23.28
  -8   6   6  325.93   36.49
  -8  -6   6  361.52   35.95
  -8  -6   7   26.65    9.98
  -8   6   7   16.19   10.86
  -8   6   7   12.10    7.42
  -8   6   8  207.93   30.43
  -8  -6   8  157.05   25.37
  -8   6   8  192.85   24.45
  -8   6   9   58.10   17.63
  -8  -6   9   79.56   18.47
  -8   6   9   58.92   14.32
  -8  -6  10  275.17   35.37
  -8   6  10  239.88   34.53
  -8   6  10  279.05   30.81
  -8   6  11   69.68   16.45
  -8   6  11   92.52   21.80
  -8  -6  11   69.54   18.00
  -8  -6  12   82.27   20.29
  -8   6  12   86.92   19.70
  -8   6  12   80.43   22.36
  -8  -6  13   32.11   14.04
  -8   6  13   22.87   12.02
  -8   6  13   13.43    8.08
  -8   6  14  103.78   24.87
  -8   6  14  144.38   26.09
  -8  -6  14  117.75   25.77
  -8   6  15    6.19    7.26
  -8   6  15    7.91    5.94
  -8   7  -7   84.59   21.16
  -8  -7  -7  105.25   25.18
  -8   7  -6   35.24   13.56
  -8  -7  -6   42.42   15.22
  -8   7  -6   69.11   17.84
  -8   7  -5  164.08   26.05
  -8  -7  -5  141.25   26.66
  -8   7  -5  223.33   30.39
  -8   7  -4   15.60    9.36
  -8  -7  -4    9.41    9.20
  -8   7  -4   -4.24    7.16
  -8  -7  -3  167.81   26.78
  -8   7  -3  102.62   19.68
  -8   7  -3  146.03   24.21
  -8  -7  -2   11.89    7.68
  -8   7  -2   17.96    8.26
  -8   7  -2   13.45    9.11
  -8   7  -1  278.66   28.76
  -8   7  -1  224.62   29.68
  -8  -7  -1  340.00   34.92
  -8   7   0    1.82    5.71
  -8  -7   0    0.78    3.47
  -8  -7   0   -5.10    6.90
  -8   7   0    3.69    4.13
  -8  -7   1  179.73   22.24
  -8  -7   1  188.67   24.08
  -8   7   1  189.50   21.41
  -8   7   1  181.55   26.70
  -8   7   2   62.54   17.17
  -8  -7   2   79.15   15.34
  -8  -7   2   65.60   14.35
  -8   7   2   69.63   12.26
  -8   7   3  331.58   24.76
  -8   7   3  373.10   39.25
  -8  -7   3  306.39   30.61
  -8  -7   3  376.81   31.20
  -8   7   4   58.17   15.95
  -8  -7   4   44.73   12.74
  -8  -7   4   44.03   10.10
  -8  -7   5  687.66   37.54
  -8  -7   5  594.74   45.92
  -8   7   5  689.99   54.75
  -8  -7   6   13.27    8.71
  -8   7   6    4.52    6.81
  -8   7   6   -2.31    6.12
  -8  -7   7  186.90   27.66
  -8   7   7  148.60   26.59
  -8   7   7  218.94   27.19
  -8   7   8   36.35   13.31
  -8   7   8   27.58   10.38
  -8  -7   8   15.26    7.75
  -8  -7   9  322.44   38.44
  -8   7   9  330.26   40.47
  -8   7   9  365.84   36.89
  -8   7  10   15.18    9.73
  -8  -7  10   15.43   10.66
  -8   7  10   27.30   12.25
  -8   7  11  224.31   34.88
  -8   7  11  204.71   29.20
  -8  -7  11  220.56   34.52
  -8   7  12   43.63   14.09
  -8  -7  12   22.08   13.35
  -8   7  12   49.63   19.23
  -8   7  13   96.11   21.13
  -8  -7  13   79.17   21.08
  -8   7  13   89.09   24.03
  -8   7  14   23.36   10.74
  -8   7  14   -8.79   10.71
  -8  -8  -6  100.95   24.42
  -8   8  -6  101.06   21.46
  -8   8  -6  115.89   23.95
  -8  -8  -5    4.03    8.06
  -8   8  -5   -3.09    8.45
  -8   8  -5    5.65    5.85
  -8  -8  -4   52.60   16.03
  -8   8  -4   76.74   18.43
  -8   8  -4   57.95   16.05
  -8  -8  -3   31.40   13.37
  -8   8  -3   25.92   11.25
  -8   8  -3   34.80   13.71
  -8   8  -2  132.50   21.84
  -8   8  -2   98.20   21.19
  -8  -8  -2  137.80   24.08
  -8   8  -1   69.67   15.11
  -8   8  -1  104.54   21.93
  -8  -8  -1  101.52   20.30
  -8   8   0   92.16   19.80
  -8  -8   0  147.06   23.65
  -8   8   0  156.81   21.06
  -8  -8   1   37.78   12.26
  -8   8   1   14.42    9.74
  -8   8   1   23.04    7.92
  -8  -8   1   26.91    9.69
  -8   8   2   47.08   15.35
  -8  -8   2   43.96   12.12
  -8  -8   2   56.33   14.09
  -8  -8   3   93.75   18.44
  -8   8   3   47.62   15.87
  -8  -8   3   62.57   13.95
  -8   8   4  183.14   28.51
  -8  -8   4  166.88   24.55
  -8  -8   4  173.21   21.55
  -8   8   5    0.79    8.11
  -8  -8   5   19.66   11.25
  -8   8   6  137.54   23.10
  -8   8   6  153.36   27.66
  -8  -8   6  115.17   21.72
  -8  -8   7   32.60   12.98
  -8   8   7   32.21   15.24
  -8   8   7   11.84    7.93
  -8  -8   8  152.61   26.65
  -8   8   8  216.17   33.73
  -8   8   8  149.58   24.54
  -8  -8   9   37.61   14.33
  -8   8   9   20.27    9.88
  -8   8   9   33.34   15.72
  -8   8  10  208.04   34.65
  -8   8  10  248.43   33.23
  -8  -8  10  162.89   28.73
  -8   8  11   70.34   18.45
  -8   8  11   63.12   20.52
  -8  -8  11   77.82   20.88
  -8   8  12  293.68   42.74
  -8   8  12  291.02   37.80
  -8  -8  12  293.73   40.72
  -8   8  13   44.76   16.80
  -8   9  -6   18.82   10.98
  -8  -9  -5   63.78   19.59
  -8   9  -5   67.55   18.57
  -8   9  -5   76.55   19.56
  -8  -9  -4    5.25    8.93
  -8   9  -4    2.81    6.81
  -8   9  -4    4.61    5.93
  -8  -9  -3  189.12   31.68
  -8   9  -3  175.37   28.24
  -8   9  -3  186.65   27.31
  -8   9  -2   74.44   16.70
  -8   9  -2   51.04   15.16
  -8  -9  -2   84.11   20.26
  -8  -9  -1   73.57   18.45
  -8   9  -1   50.70   15.99
  -8   9  -1  124.53   20.59
  -8  -9   0   47.32   14.19
  -8   9   0   24.40   13.11
  -8  -9   1  206.67   28.83
  -8   9   1  181.30   28.84
  -8  -9   2    7.79    6.58
  -8   9   2    7.58    5.88
  -8  -9   3  144.15   22.36
  -8   9   3  131.03   25.28
  -8  -9   3  160.87   23.45
  -8   9   4    9.58   11.25
  -8  -9   4   25.62   11.42
  -8  -9   5   93.71   19.39
  -8   9   5   90.65   22.47
  -8   9   6   -4.01    8.57
  -8  -9   6    6.48    7.29
  -8   9   7  172.68   31.12
  -8   9   7  187.34   28.95
  -8  -9   7  169.01   28.02
  -8   9   8    0.75    5.82
  -8   9   8   -0.13    7.48
  -8  -9   8    4.97    7.12
  -8   9   9  111.97   25.30
  -8  -9   9  198.66   31.58
  -8   9   9  176.73   29.40
  -8   9  10    1.86    9.00
  -8   9  10   12.70   10.02
  -8  -9  10   27.00   12.63
  -8   9  11  115.26   25.16
  -8  -9  11  103.50   25.28
  -8   9  12   13.12    8.74
  -8  10  -5   50.31   16.72
  -8  10  -4   97.01   21.20
  -8 -10  -3   -1.14    7.43
  -8  10  -3    2.49    5.43
  -8  10  -3    7.44    5.48
  -8 -10  -2  126.17   25.81
  -8  10  -2   93.33   22.00
  -8 -10  -1   24.29   12.16
  -8  10  -1   22.74   14.01
  -8  10   0  190.63   31.29
  -8 -10   0  222.80   32.14
  -8 -10   0  198.11   32.92
  -8 -10   1   19.99   11.21
  -8 -10   1   13.88    9.32
  -8  10   1   18.56    8.27
  -8  10   2  174.51   30.26
  -8 -10   2  197.08   33.22
  -8 -10   3    7.00    7.60
  -8  10   3   16.57   12.04
  -8 -10   4  181.33   31.23
  -8  10   4  124.65   26.36
  -8  10   5    5.78    6.76
  -8 -10   5   20.16   11.70
  -8 -10   5    9.12    8.64
  -8 -10   6   83.66   20.29
  -8  10   6   47.63   19.42
  -8 -10   7  -12.99    9.39
  -8  10   7  -11.43    9.83
  -8 -10   8  133.67   26.32
  -8  10   8  137.86   29.13
  -8  10   8  157.91   28.90
  -8 -10   9   47.11   15.95
  -8  10   9   56.83   17.51
  -8  10  10   62.52   19.91
  -8 -10  10   87.14   22.96
  -8  10  11   43.52   15.56
  -8  11  -2    3.85    8.03
  -8 -11  -1   19.77   13.25
  -8  11  -1   49.60   17.95
  -8  11   0    7.32    7.06
  -8 -11   0   26.27   12.49
  -8  11   1   53.76   17.38
  -8  11   2    2.17    7.33
  -8  11   3   94.06   23.64
  -8  11   4   75.18   23.01
  -8 -11   8    9.62    7.63
  -8  11   8   31.62   14.50
  -8  11   9   51.86   19.25
  -7   0 -11   36.42   15.74
  -7   0 -10   -7.32    8.23
  -7   0  -9   34.64   12.29
  -7   0  -8   14.22   10.16
  -7   0  -7  419.45   38.69
  -7   0  -6   -5.60    6.87
  -7   0  -5  399.18   34.93
  -7   0  -4    5.25    8.09
  -7   0  -3 1252.46   57.62
  -7   0  -2    9.40    7.70
  -7   0  -1  757.20   41.75
  -7   0  -1  748.70   42.99
  -7   0   0    2.02    4.63
  -7   0   0    3.04    4.55
  -7   0   1  437.34   29.98
  -7   0   1  379.40   29.34
  -7   0   2    0.57    3.64
  -7   0   2   -0.51    4.03
  -7   0   2    0.60    3.74
  -7   0   3 1114.94   50.19
  -7   0   3 1212.05   48.09
  -7   0   3 1208.84   50.07
  -7   0   4    1.29    3.88
  -7   0   4   -2.47    4.28
  -7   0   5  232.85   21.92
  -7   0   5  235.62   23.99
  -7   0   6   -0.17    3.94
  -7   0   6    1.70    4.33
  -7   0   6    0.05    0.84
  -7   0   7  450.42   19.30
  -7   0   7  434.65   30.02
  -7   0   7  450.50   29.21
  -7   0   7  446.43   34.39
  -7   0   8   -1.17    1.82
  -7   0   8   -0.76    4.14
  -7   0   8   -5.30    5.47
  -7   0   9  306.76   26.20
  -7   0   9  299.80   21.05
  -7   0   9  312.72   30.19
  -7   0  10    4.11    6.20
  -7   0  10   -0.24    3.29
  -7   0  11 1028.62   58.40
  -7   0  11  949.07   48.32
  -7   0  12   13.48    7.02
  -7   0  12    6.36    8.07
  -7   0  13  753.34   53.30
  -7   0  13  648.29   41.97
  -7   0  14    6.28    9.60
  -7   0  14   -0.32    4.07
  -7   0  14   -1.41    3.97
  -7   0  15  190.25   28.88
  -7   0  15  210.40   27.82
  -7   0  16  -19.02    9.67
  -7   0  16   -0.41    7.17
  -7   0  17  206.95   30.55
  -7   0  17  251.74   35.52
  -7   0  18   17.78   11.92
  -7   0  18  -19.24   11.04
  -7   0  19  107.46   24.96
  -7   0  19  107.63   24.89
  -7  -1 -12  106.53   23.85
  -7  -1 -11   -2.15    7.70
  -7   1 -11   -2.15   10.97
  -7  -1 -10   20.04   10.69
  -7   1 -10    5.93    6.16
  -7  -1  -9    6.40    8.12
  -7   1  -9   29.37   11.34
  -7  -1  -8   74.99   17.98
  -7  -1  -8   62.22   16.39
  -7   1  -8   89.09   18.75
  -7   1  -7   18.93    8.91
  -7  -1  -7   24.20   10.70
  -7  -1  -7   31.05   12.23
  -7  -1  -6  138.33   21.86
  -7  -1  -6  142.56   22.55
  -7   1  -6  131.55   21.58
  -7  -1  -5   19.92    7.44
  -7  -1  -5   44.72   13.36
  -7   1  -5   57.89   14.24
  -7  -1  -4  298.47   29.86
  -7  -1  -4  315.16   30.21
  -7   1  -4  298.94   29.42
  -7   1  -3   44.43   11.63
  -7  -1  -3   24.12    8.71
  -7  -1  -3   35.44   10.74
  -7  -1  -2  405.47   31.14
  -7  -1  -2  448.96   33.90
  -7  -1  -2  431.55   27.12
  -7   1  -2  432.62   33.75
  -7   1  -2  409.40   31.60
  -7   1  -1   24.22    8.13
  -7  -1  -1   33.35    8.66
  -7  -1  -1   25.66    8.74
  -7   1  -1   28.06    8.70
  -7   1   0  152.11   19.29
  -7  -1   0  169.28   20.13
  -7   1   0  146.68   17.92
  -7  -1   1  132.05   17.41
  -7   1   1  144.92   16.94
  -7  -1   1  130.54   17.25
  -7   1   1  162.50   19.96
  -7  -1   1  141.90   17.93
  -7   1   2 1002.21   47.52
  -7  -1   2 1095.60   47.59
  -7  -1   2 1022.42   47.48
  -7   1   2 1035.96   43.37
  -7  -1   2 1104.45   48.49
  -7   1   3   62.89   10.72
  -7  -1   3   64.01   11.49
  -7  -1   3   56.15   12.06
  -7   1   3   54.95   11.72
  -7   1   3   77.61   13.64
  -7  -1   4  742.64   37.56
  -7  -1   4  734.22   41.55
  -7   1   4  712.51   39.91
  -7   1   4  797.40   36.56
  -7   1   4  787.82   42.79
  -7  -1   5   99.82   16.27
  -7   1   5  109.78   16.47
  -7   1   5  104.88   15.48
  -7  -1   5   91.48   13.40
  -7  -1   6   87.21   15.38
  -7   1   6   91.36   14.58
  -7  -1   6  108.12   14.37
  -7   1   6   98.52   15.99
  -7  -1   6   90.19    7.73
  -7   1   6   94.62    8.08
  -7   1   7   51.68    7.16
  -7  -1   7   56.85   10.62
  -7  -1   7   50.83   12.14
  -7   1   7   56.73   11.99
  -7   1   7   57.17    9.97
  -7   1   7   61.70   12.94
  -7   1   8  338.10   24.55
  -7  -1   8  383.14   26.71
  -7   1   8  322.65   20.29
  -7  -1   8  347.40   31.77
  -7   1   8  330.51   28.53
  -7   1   8  333.24   29.98
  -7   1   9   -2.04    3.88
  -7  -1   9   -0.43    5.49
  -7   1   9    1.30    2.77
  -7  -1   9    0.80    3.06
  -7   1   9   -6.13    5.57
  -7   1  10  187.02   18.77
  -7  -1  10  202.00   20.21
  -7   1  10  179.44   22.10
  -7  -1  10  189.03   25.47
  -7   1  10  188.30   23.71
  -7   1  11   33.00    9.26
  -7   1  11   10.49    7.05
  -7   1  11   24.14    9.47
  -7  -1  11    9.69    6.96
  -7  -1  11   10.73    4.96
  -7   1  12  352.35   30.09
  -7  -1  12  318.89   26.13
  -7  -1  12  380.24   37.50
  -7   1  12  319.28   30.64
  -7   1  12  326.07   33.16
  -7  -1  13   15.75   10.22
  -7   1  13   18.53    9.23
  -7  -1  13   10.39    5.22
  -7   1  13   10.83    8.55
  -7   1  13   10.76    8.12
  -7   1  14  321.77   32.68
  -7   1  14  329.18   35.67
  -7  -1  14  353.09   38.94
  -7   1  14  305.97   31.81
  -7   1  15    3.71    7.03
  -7  -1  15   15.70   10.31
  -7   1  15    4.17    5.09
  -7   1  15    4.18    5.27
  -7   1  16   97.52   20.12
  -7   1  16  105.85   22.20
  -7  -1  16  158.05   28.15
  -7   1  17  -19.16   10.63
  -7   1  17   -5.45    8.23
  -7  -1  17    3.27    6.82
  -7  -1  18   77.49   20.01
  -7   1  18   71.93   19.70
  -7   1  18   76.59   19.53
  -7  -1  19   -9.84    9.08
  -7   1  19    3.18    7.07
  -7  -2 -12   -5.10    9.43
  -7   2 -11   92.54   22.72
  -7  -2 -11   96.96   22.23
  -7  -2 -11   93.08   23.56
  -7   2 -10    4.49    7.45
  -7  -2 -10   -1.24    7.47
  -7  -2  -9  156.13   27.66
  -7   2  -9  135.77   24.66
  -7  -2  -9  135.20   24.14
  -7   2  -8   25.66   10.80
  -7  -2  -8   45.59   15.00
  -7  -2  -8   33.04   10.56
  -7  -2  -7  217.84   28.04
  -7   2  -7  213.83   28.25
  -7  -2  -7  212.22   29.20
  -7  -2  -6    6.80    7.83
  -7   2  -6   13.09    6.61
  -7  -2  -6   20.92   10.93
  -7  -2  -5  180.96   24.69
  -7   2  -5  187.66   24.40
  -7  -2  -5  143.47   21.57
  -7   2  -4    1.08    5.56
  -7  -2  -4   -1.61    4.40
  -7  -2  -4    4.61    6.82
  -7  -2  -3  319.73   23.68
  -7   2  -3  315.65   30.13
  -7  -2  -3  346.50   30.70
  -7  -2  -3  332.37   30.88
  -7   2  -3  309.88   28.61
  -7  -2  -2  100.67   12.19
  -7  -2  -2   82.31   14.55
  -7   2  -2  105.03   16.16
  -7   2  -2  100.12   16.94
  -7  -2  -2  108.44   17.19
  -7   2  -1  460.47   31.87
  -7  -2  -1  461.64   31.85
  -7   2  -1  464.41   34.65
  -7  -2  -1  523.63   36.52
  -7  -2   0  122.59   15.48
  -7   2   0  125.30   18.23
  -7   2   0  130.00   16.83
  -7  -2   0  114.11   16.98
  -7   2   1  310.90   27.73
  -7  -2   1  345.00   23.90
  -7   2   1  311.16   24.13
  -7  -2   1  296.73   25.59
  -7  -2   1  334.94   28.53
  -7   2   2   33.47    9.09
  -7   2   2   35.71    8.73
  -7  -2   2   16.15    6.58
  -7  -2   2   26.61    6.91
  -7  -2   3 1044.00   24.00
  -7  -2   3 1000.14   47.70
  -7   2   3 1061.08   50.60
  -7  -2   3  987.61   43.71
  -7   2   3 1036.60   40.86
  -7  -2   3 1037.24   34.77
  -7  -2   4   12.25    2.95
  -7   2   4   15.51    6.79
  -7  -2   4   16.18    7.42
  -7   2   4   25.56    8.77
  -7  -2   4   11.17    5.02
  -7   2   4    1.86    2.62
  -7  -2   5  741.31   43.20
  -7   2   5  677.90   40.98
  -7  -2   5  629.77   21.71
  -7  -2   5  710.54   35.33
  -7   2   5  643.89   22.52
  -7   2   5  701.87   41.05
  -7   2   6   41.66   10.75
  -7   2   6   30.24    5.84
  -7  -2   6   34.58    7.94
  -7  -2   6   45.85   12.14
  -7   2   6   53.67   12.28
  -7  -2   6   29.95    5.51
  -7   2   7  761.78   43.66
  -7   2   7  708.00   29.76
  -7  -2   7  753.14   46.04
  -7   2   7  693.93   42.83
  -7   2   7  789.88   31.47
  -7  -2   7  769.56   35.54
  -7  -2   8   23.05    6.28
  -7   2   8   17.47    8.03
  -7  -2   8    7.66    6.63
  -7   2   8   14.33    5.14
  -7   2   8    8.59    4.82
  -7   2   8   16.18    7.15
  -7  -2   9  236.84   19.69
  -7   2   9  246.52   20.91
  -7  -2   9  265.26   29.63
  -7   2   9  244.28   26.70
  -7   2   9  255.97   26.72
  -7   2   9  232.00   20.60
  -7   2  10    5.05    6.86
  -7   2  10    0.24    2.89
  -7  -2  10    5.76    4.14
  -7   2  10   -6.50    6.66
  -7  -2  10    9.04    8.03
  -7   2  11  199.21   25.32
  -7   2  11  214.43   22.87
  -7  -2  11  233.03   29.21
  -7   2  11  197.83   24.50
  -7  -2  11  256.01   20.47
  -7  -2  12    2.00    2.27
  -7   2  12   -2.61    6.18
  -7   2  12   -2.02    4.96
  -7  -2  12    5.70    8.19
  -7   2  12    0.49    5.40
  -7   2  13  277.92   31.41
  -7  -2  13  276.00   33.93
  -7   2  13  265.79   28.41
  -7   2  13  278.54   31.07
  -7   2  14    6.56    6.79
  -7   2  14   15.88    8.87
  -7  -2  14    6.50    7.78
  -7   2  14    3.10    6.08
  -7   2  15  144.04   23.97
  -7   2  15  128.54   22.41
  -7  -2  15  130.35   26.53
  -7   2  15  144.70   23.67
  -7   2  16   17.92   10.77
  -7   2  16    8.62    8.41
  -7   2  16   15.42    9.55
  -7  -2  16    9.23   10.51
  -7  -2  17  109.22   24.28
  -7   2  17  123.23   23.41
  -7   2  17  133.98   25.08
  -7   2  18   12.34    8.11
  -7  -3 -12   87.03   21.60
  -7   3 -11    1.79    7.49
  -7  -3 -11    3.01    8.68
  -7  -3 -11   -0.88    5.79
  -7  -3 -10   30.54   14.20
  -7  -3 -10   42.38   14.56
  -7   3 -10   25.00   12.40
  -7  -3  -9    8.73   10.06
  -7  -3  -9   -2.65    6.87
  -7   3  -9    2.20    6.38
  -7  -3  -8  180.80   27.26
  -7  -3  -8  197.26   30.32
  -7   3  -8  179.18   27.25
  -7  -3  -7    4.44    6.62
  -7  -3  -7   12.42    9.19
  -7   3  -7    4.64    5.78
  -7  -3  -6  219.29   27.56
  -7  -3  -6  244.16   30.57
  -7   3  -6  179.96   25.84
  -7   3  -5   64.27   15.08
  -7  -3  -5   63.63   14.98
  -7  -3  -5   64.77   15.57
  -7  -3  -4   14.97    8.65
  -7   3  -4   32.49   10.71
  -7  -3  -4   24.68    9.03
  -7   3  -4   37.40   10.97
  -7   3  -3    8.92    5.93
  -7  -3  -3    1.64    5.82
  -7   3  -3    0.14    4.23
  -7  -3  -3   -0.14    2.81
  -7  -3  -3    9.84    6.32
  -7   3  -2  226.19   24.90
  -7   3  -2  242.78   24.47
  -7  -3  -2  236.79   26.03
  -7  -3  -2  253.70   17.88
  -7  -3  -2  223.33   24.05
  -7   3  -1    1.20    3.61
  -7   3  -1    1.64    6.15
  -7  -3  -1    3.68    5.11
  -7  -3  -1    2.11    5.45
  -7   3   0   64.96   13.29
  -7  -3   0   55.33   11.17
  -7   3   0   87.77   13.43
  -7  -3   0   68.31   11.94
  -7  -3   0   54.96   12.55
  -7   3   1   16.12    7.86
  -7  -3   1   15.34    6.34
  -7  -3   1   11.17    5.92
  -7   3   1   15.98    6.19
  -7  -3   2  651.62   38.35
  -7  -3   2  743.78   33.64
  -7   3   2  745.54   35.38
  -7   3   2  727.32   43.60
  -7  -3   2  735.56   28.47
  -7   3   3  193.46   23.22
  -7  -3   3  184.50   21.16
  -7   3   3  207.73   18.11
  -7  -3   3  238.76   15.89
  -7  -3   3  203.52   16.11
  -7  -3   4  742.98   43.01
  -7   3   4  748.78   44.96
  -7  -3   4  708.08   27.57
  -7  -3   4  723.15   26.78
  -7   3   4  679.21   31.11
  -7  -3   5  159.19   20.67
  -7   3   5  174.10   22.50
  -7  -3   5  154.53   13.69
  -7   3   5  144.01   13.84
  -7   3   5  130.98   13.03
  -7  -3   5  155.77   10.52
  -7   3   6  504.50   37.87
  -7  -3   6  480.36   25.80
  -7  -3   6  464.13   36.19
  -7  -3   6  493.49   27.75
  -7   3   6  499.15   34.86
  -7   3   6  499.93   26.60
  -7  -3   7   43.69    8.56
  -7  -3   7   37.56    7.92
  -7  -3   7   36.49   11.35
  -7   3   7   36.28    7.88
  -7   3   7   44.96    6.80
  -7   3   7   52.68   12.87
  -7   3   7   42.39   11.53
  -7  -3   8  510.21   26.66
  -7   3   8  501.52   39.22
  -7   3   8  525.16   31.01
  -7   3   8  521.84   25.86
  -7   3   8  557.71   37.90
  -7  -3   8  496.61   39.82
  -7   3   9   21.96    9.33
  -7   3   9   24.91    8.17
  -7   3   9   22.12    6.57
  -7   3   9   24.22    8.50
  -7  -3   9   23.26   11.19
  -7  -3   9   23.13    5.51
  -7   3  10  288.39   28.46
  -7  -3  10  273.28   18.55
  -7   3  10  255.57   24.28
  -7   3  10  221.28   27.66
  -7  -3  10  227.48   29.09
  -7  -3  11   98.19   20.63
  -7   3  11   98.24   17.08
  -7   3  11  125.73   18.44
  -7  -3  11   97.94   10.86
  -7   3  11   89.96   18.46
  -7   3  12  519.93   38.99
  -7   3  12  564.19   46.30
  -7  -3  12  513.83   46.10
  -7   3  12  528.81   40.19
  -7   3  13    5.16    6.68
  -7   3  13    1.76    6.09
  -7  -3  13    3.23    7.09
  -7   3  13   -4.79    6.53
  -7  -3  14  140.62   26.09
  -7   3  14  108.48   20.18
  -7   3  14  125.07   20.93
  -7   3  14  119.83   22.85
  -7   3  15    6.45   10.17
  -7  -3  15   16.32   11.98
  -7   3  15   -9.95    7.62
  -7   3  15    3.05    6.25
  -7   3  16  164.09   27.52
  -7   3  16  136.19   26.13
  -7  -3  16  180.54   31.32
  -7   3  16  149.66   24.56
  -7   3  17   -3.32    6.30
  -7  -3  17    9.92   10.78
  -7   3  17    6.33    7.64
  -7   3  18  170.22   30.11
  -7  -4 -11   69.37   19.01
  -7   4 -10    2.20    7.57
  -7  -4 -10   -4.14    9.24
  -7  -4 -10   14.42   10.88
  -7   4  -9  174.53   29.07
  -7  -4  -9  164.89   28.57
  -7  -4  -9  149.14   26.06
  -7  -4  -8   13.91    9.03
  -7   4  -8   16.35    9.34
  -7  -4  -8   15.81    9.56
  -7  -4  -7  185.64   26.64
  -7  -4  -7  204.20   29.89
  -7   4  -7  174.98   26.34
  -7   4  -6   12.56    7.76
  -7  -4  -6   15.85    6.99
  -7  -4  -6   41.24   13.07
  -7  -4  -5  191.21   25.45
  -7   4  -5  227.86   27.52
  -7  -4  -5  211.76   28.35
  -7   4  -4   68.52   14.85
  -7  -4  -4   74.65   16.07
  -7  -4  -4   67.57   15.30
  -7   4  -4   77.08   15.59
  -7   4  -3  504.78   38.94
  -7  -4  -3  551.16   41.46
  -7  -4  -3  493.39   38.51
  -7   4  -3  558.17   39.23
  -7   4  -2    9.10    6.81
  -7  -4  -2    8.12    6.51
  -7  -4  -2   12.56    6.12
  -7   4  -2   18.67    8.35
  -7  -4  -1  509.37   38.72
  -7   4  -1  477.68   36.97
  -7  -4  -1  494.42   18.82
  -7   4  -1  465.45   32.85
  -7  -4  -1  482.26   34.30
  -7  -4   0   26.16    7.69
  -7  -4   0   25.84    7.04
  -7  -4   0   24.72    7.29
  -7   4   0   39.93    9.43
  -7   4   0   43.64   12.24
  -7  -4   1  320.79   22.99
  -7  -4   1  370.90   26.92
  -7   4   1  321.85   30.18
  -7   4   1  340.79   25.16
  -7  -4   1  316.32   26.24
  -7  -4   2    8.26    4.70
  -7   4   2    1.34    5.58
  -7  -4   2    1.38    2.56
  -7  -4   2    9.46    6.66
  -7   4   2    7.14    5.14
  -7   4   3  184.33   16.63
  -7  -4   3  183.67   21.15
  -7  -4   3  215.99   18.14
  -7  -4   3  186.94   16.64
  -7   4   3  193.53   24.16
  -7   4   4  137.06   13.36
  -7   4   4  142.69   21.40
  -7  -4   4  154.17   15.61
  -7  -4   4  139.87   19.29
  -7  -4   4  151.84   13.48
  -7  -4   5  320.09   23.24
  -7   4   5  352.22   20.22
  -7  -4   5  346.94   31.28
  -7   4   5  350.24   32.59
  -7  -4   5  360.61   18.36
  -7   4   5  298.78   22.65
  -7  -4   6   40.39    5.20
  -7   4   6   28.34    7.70
  -7  -4   6   34.24   10.74
  -7  -4   6   41.49    9.55
  -7   4   6   26.26   10.71
  -7  -4   7  595.33   34.36
  -7   4   7  580.00   43.51
  -7  -4   7  543.59   41.37
  -7   4   7  523.95   19.69
  -7   4   7  574.85   33.86
  -7  -4   8  322.48   33.59
  -7   4   8  285.38   31.46
  -7   4   8  266.09   24.34
  -7   4   8  301.82   27.93
  -7   4   9  814.20   44.19
  -7   4   9  802.31   53.58
  -7   4   9  801.86   45.96
  -7  -4   9  681.53   49.61
  -7   4  10    9.21    7.56
  -7   4  10   -0.26    3.80
  -7   4  10    2.15    4.64
  -7  -4  10    3.59    5.90
  -7  -4  11  194.02   28.30
  -7   4  11  172.04   22.16
  -7   4  11  141.72   23.89
  -7   4  11  200.25   24.48
  -7   4  12    1.00    3.83
  -7  -4  12    7.20    9.08
  -7   4  12    6.60    6.97
  -7   4  12   10.72    6.24
  -7   4  13  283.39   31.69
  -7  -4  13  238.66   33.21
  -7   4  13  300.13   30.56
  -7   4  13  275.96   34.59
  -7  -4  14   10.33    7.58
  -7   4  14   13.87    8.42
  -7   4  14   19.34    8.75
  -7   4  14   15.13   12.50
  -7  -4  15  146.07   28.44
  -7   4  15  167.45   24.04
  -7   4  15  173.23   29.17
  -7   4  15  153.64   25.79
  -7   4  16    0.82    6.79
  -7  -4  16   13.86   10.77
  -7   4  16   -0.76    7.50
  -7   4  17   69.75   19.95
  -7   4  17   67.29   19.96
  -7   4  18   30.62   13.90
  -7   4  18   33.50   15.31
  -7  -5 -11   12.30    9.82
  -7  -5 -10  103.80   23.11
  -7  -5 -10  109.15   24.84
  -7   5 -10   93.36   22.67
  -7  -5  -9   -6.83    7.32
  -7  -5  -9   -3.58    8.38
  -7   5  -9   -7.88    8.09
  -7  -5  -8  128.54   25.46
  -7  -5  -8  130.19   23.20
  -7   5  -8  134.64   24.33
  -7  -5  -7   13.88    9.39
  -7   5  -7   15.33    9.75
  -7  -5  -7   12.74   10.08
  -7  -5  -6  180.37   26.26
  -7  -5  -6  170.00   26.65
  -7   5  -6  195.35   27.56
  -7  -5  -5   38.51   13.00
  -7   5  -5   27.05   10.02
  -7  -5  -5   23.61   11.11
  -7   5  -5   34.04   10.93
  -7  -5  -4  267.73   30.76
  -7   5  -4  209.55   25.88
  -7  -5  -4  258.66   30.25
  -7   5  -4  244.47   27.87
  -7   5  -3  134.35   20.08
  -7  -5  -3  143.13   21.94
  -7  -5  -3  145.95   22.49
  -7   5  -3  117.58   19.57
  -7   5  -2  924.14   49.22
  -7  -5  -2  888.18   50.88
  -7   5  -2  953.35   53.81
  -7  -5  -1   11.76    6.91
  -7  -5  -1   13.16    6.17
  -7   5  -1    6.15    5.17
  -7   5  -1    7.33    6.59
  -7   5   0  292.23   25.22
  -7  -5   0  279.64   24.47
  -7  -5   0  310.28   27.70
  -7   5   0  287.29   29.65
  -7  -5   1   66.82   12.56
  -7   5   1   58.16   14.35
  -7   5   1   58.92    8.43
  -7  -5   1   61.76   11.97
  -7   5   1   42.85    9.34
  -7  -5   2  194.65   21.86
  -7   5   2  212.65   19.11
  -7   5   2  205.97   25.73
  -7  -5   2  248.48   22.12
  -7   5   2  220.76   17.83
  -7   5   3  118.33   13.48
  -7  -5   3  113.59   17.12
  -7   5   3  116.63   19.46
  -7  -5   3  129.89   15.38
  -7   5   4  217.43   16.70
  -7  -5   4  177.87   16.30
  -7  -5   4  191.38   22.90
  -7   5   4  186.67   25.04
  -7   5   5    8.28    8.00
  -7   5   5    9.22    3.38
  -7  -5   5   11.28    7.55
  -7  -5   5   10.81    3.96
  -7   5   5    5.62    4.73
  -7  -5   6  208.26   14.66
  -7  -5   6  181.09   23.89
  -7   5   6  182.23   25.29
  -7   5   6  173.36   20.40
  -7  -5   7  143.25   22.67
  -7   5   7  143.67   23.15
  -7  -5   7  118.59    9.51
  -7   5   7  108.90   16.78
  -7   5   8  944.46   59.60
  -7  -5   8  928.19   56.96
  -7   5   8 1055.85   52.47
  -7  -5   9  191.37   27.25
  -7   5   9  129.21   22.84
  -7   5   9  156.32   21.17
  -7  -5  10   88.85   19.68
  -7   5  10  117.32   17.81
  -7   5  10  115.50   19.09
  -7   5  10  121.73   23.07
  -7  -5  11   71.72   17.72
  -7   5  11   70.70   14.44
  -7   5  11   85.11   17.27
  -7   5  11   84.95   19.94
  -7   5  12   88.88   18.40
  -7   5  12  107.49   22.67
  -7   5  12   86.62   16.09
  -7  -5  12   86.35   20.27
  -7   5  13   49.17   16.25
  -7   5  13   51.28   12.61
  -7   5  13   47.22   14.36
  -7  -5  13   41.53   14.16
  -7   5  14  228.29   26.82
  -7   5  14  225.86   31.60
  -7  -5  14  190.27   31.43
  -7  -5  15   20.45   12.76
  -7   5  15    5.70    5.00
  -7   5  16   52.13   17.45
  -7   5  17   25.16   13.42
  -7  -6 -11   34.98   14.26
  -7  -6 -10   -4.30    6.96
  -7  -6  -9   53.35   16.51
  -7   6  -9   76.45   20.58
  -7  -6  -9   64.75   19.49
  -7   6  -8    6.97    9.33
  -7  -6  -8    2.39    8.65
  -7  -6  -8   11.63    9.08
  -7   6  -7  177.15   27.81
  -7  -6  -7  138.44   23.96
  -7  -6  -7  128.46   24.89
  -7  -6  -6    2.04    8.74
  -7   6  -6    1.93    7.64
  -7  -6  -6    1.60    6.51
  -7  -6  -5   41.63   13.62
  -7   6  -5   60.91   15.38
  -7  -6  -5   96.66   20.27
  -7   6  -5   61.32   15.27
  -7   6  -4    1.56    5.36
  -7   6  -4    6.77    6.99
  -7  -6  -4    4.46    9.08
  -7  -6  -3  165.98   24.08
  -7   6  -3  139.60   20.95
  -7   6  -3  153.86   23.41
  -7  -6  -2   -2.05    5.49
  -7   6  -2    0.13    3.98
  -7   6  -2   -0.64    4.61
  -7  -6  -1  156.03   17.97
  -7   6  -1  153.81   22.63
  -7   6  -1  147.24   19.60
  -7  -6  -1  165.03   22.30
  -7  -6   0    6.41    4.57
  -7   6   0    4.61    6.64
  -7  -6   0    1.72    3.33
  -7   6   0   -3.35    5.33
  -7  -6   1  244.76   23.68
  -7  -6   1  259.55   25.70
  -7   6   1  258.17   29.60
  -7   6   1  263.57   23.17
  -7   6   2   11.79    8.95
  -7   6   2   10.58    5.39
  -7  -6   2    6.38    5.95
  -7  -6   2    6.62    4.68
  -7   6   3  447.25   25.99
  -7  -6   3  486.96   36.21
  -7  -6   3  543.12   33.86
  -7   6   3  431.01   38.73
  -7  -6   4    1.86    4.03
  -7  -6   4    3.17    3.45
  -7   6   4    4.69    3.34
  -7   6   4   -6.97    7.68
  -7  -6   5  230.94   19.94
  -7   6   5  199.77   27.41
  -7  -6   5  232.25   27.18
  -7   6   5  234.75   14.94
  -7   6   5  226.08   24.72
  -7  -6   6   -0.68    2.59
  -7  -6   6    8.05   15.67
  -7   6   6   11.22    8.74
  -7   6   6    1.94    4.86
  -7  -6   7  480.51   24.22
  -7  -6   7  495.83   41.67
  -7   6   7  465.76   43.20
  -7   6   7  437.36   35.96
  -7   6   8   37.41   11.28
  -7  -6   8   38.77   12.86
  -7   6   8   17.38   11.21
  -7  -6   9  488.78   43.92
  -7   6   9  550.02   42.42
  -7   6   9  525.24   47.76
  -7   6  10    4.84    6.13
  -7  -6  10   28.10   12.40
  -7   6  10    6.12    6.80
  -7   6  11  112.57   23.41
  -7  -6  11  158.26   26.66
  -7   6  11  142.37   23.55
  -7   6  12   -4.25    6.76
  -7  -6  12    0.14    5.23
  -7   6  12    3.34    6.19
  -7  -6  13  141.78   26.94
  -7   6  13  103.74   21.92
  -7   6  13  133.11   26.99
  -7   6  14    8.34    8.74
  -7  -6  14   -2.12    9.92
  -7   6  15  114.68   24.03
  -7  -6  15  106.32   25.44
  -7   6  16   11.65   11.89
  -7   6  17  113.95   27.36
  -7  -7 -10  109.50   24.76
  -7   7  -8  150.51   27.54
  -7  -7  -8   96.39   23.53
  -7  -7  -7    8.35    8.83
  -7   7  -7   13.48   10.23
  -7   7  -6  144.34   23.18
  -7  -7  -6  119.95   24.11
  -7   7  -6  109.38   21.59
  -7   7  -5   24.63    9.20
  -7  -7  -5   32.86   13.47
  -7   7  -5   24.52    9.71
  -7   7  -4   62.34   15.69
  -7   7  -4   67.12   15.86
  -7  -7  -4   70.94   17.32
  -7  -7  -3   72.18   17.32
  -7   7  -3   26.90    9.43
  -7   7  -3   36.86   11.60
  -7  -7  -2  200.24   27.07
  -7   7  -2  186.53   23.55
  -7   7  -2  214.86   28.09
  -7  -7  -1   94.76   14.03
  -7   7  -1   79.68   15.00
  -7   7  -1   88.64   17.95
  -7  -7  -1   91.25   18.10
  -7   7   0  227.09   28.58
  -7  -7   0  269.73   29.36
  -7   7   0  275.50   25.76
  -7  -7   0  215.01   21.96
  -7  -7   0  263.84   31.67
  -7  -7   1   50.38   14.68
  -7  -7   1   45.62   10.86
  -7  -7   1   59.55   13.24
  -7   7   1   30.39   10.50
  -7   7   1   47.84   10.58
  -7   7   2  249.58   31.47
  -7   7   2  244.40   21.42
  -7  -7   2  266.33   26.98
  -7  -7   2  325.51   34.82
  -7  -7   2  219.75   24.34
  -7   7   3   18.71    5.72
  -7  -7   3   17.80    8.19
  -7  -7   3    8.05    4.33
  -7   7   3   16.42   10.38
  -7  -7   3   18.82    9.34
  -7  -7   4  388.60   34.76
  -7   7   4  407.02   22.62
  -7  -7   4  380.31   29.33
  -7  -7   4  364.16   37.16
  -7   7   4  374.05   38.50
  -7  -7   5  145.15   17.56
  -7  -7   5  151.72   24.19
  -7   7   5  128.30   22.97
  -7  -7   5  117.65   19.96
  -7   7   5  140.30   21.35
  -7   7   6  309.14   36.19
  -7  -7   6  344.24   25.50
  -7  -7   6  305.03   32.97
  -7   7   6  304.22   31.58
  -7   7   7   18.39    8.81
  -7  -7   7   30.23   11.55
  -7   7   7   19.44   10.75
  -7  -7   8  478.99   43.90
  -7   7   8  460.73   40.58
  -7   7   8  500.23   47.52
  -7   7   9   54.87   14.83
  -7  -7   9   47.97   14.23
  -7   7   9   58.85   18.56
  -7   7  10  249.84   31.71
  -7   7  10  303.84   39.07
  -7  -7  10  261.61   34.82
  -7   7  11    6.40    7.65
  -7   7  11    1.31    6.68
  -7  -7  11  -15.40   10.03
  -7   7  12   71.14   17.93
  -7  -7  12   69.23   19.74
  -7   7  12  105.60   25.26
  -7  -7  13  -15.90   10.58
  -7   7  13   10.34   10.46
  -7   7  13   -2.99    5.60
  -7   7  14  188.66   31.27
  -7  -7  14  143.24   29.50
  -7   7  15    4.49    8.40
  -7   7  16  112.74   26.32
  -7   8  -7   42.99   14.29
  -7  -8  -7   22.44   10.59
  -7   8  -6   10.93    7.68
  -7   8  -6   -2.24    8.88
  -7  -8  -6    3.72    6.18
  -7   8  -5   79.71   18.09
  -7  -8  -5   92.68   21.54
  -7   8  -5   78.49   18.48
  -7   8  -4   -3.95    8.05
  -7  -8  -4   17.53   10.21
  -7   8  -4   32.49   16.86
  -7   8  -3   60.37   15.74
  -7   8  -3   66.52   15.43
  -7  -8  -3   78.82   18.69
  -7   8  -2   22.59   10.06
  -7  -8  -2   14.97    8.98
  -7  -8  -2   34.34   12.88
  -7   8  -2   21.96    9.31
  -7  -8  -1  161.98   24.81
  -7   8  -1  149.62   20.79
  -7  -8  -1  140.68   23.80
  -7   8  -1  129.43   22.68
  -7  -8   0  157.26   25.93
  -7   8   0  165.83   25.78
  -7   8   0  172.55   21.20
  -7  -8   0  133.31   21.88
  -7   8   1  171.04   26.00
  -7   8   1  140.77   17.95
  -7  -8   1  181.70   24.75
  -7  -8   1  117.73   22.36
  -7  -8   1  146.54   19.25
  -7   8   2   90.83   19.58
  -7   8   2   72.23   12.03
  -7  -8   2   86.71   19.54
  -7  -8   2   68.42   14.34
  -7  -8   2   95.40   17.50
  -7   8   3  292.24   35.34
  -7  -8   3  293.95   29.06
  -7  -8   3  358.73   33.10
  -7  -8   3  275.75   33.62
  -7  -8   4   21.44    8.37
  -7  -8   4   19.81    9.62
  -7  -8   4   18.07   11.92
  -7   8   4    0.49    5.98
  -7  -8   5  174.48   25.06
  -7   8   5  154.99   26.97
  -7  -8   5  159.72   20.27
  -7   8   5  124.51   21.59
  -7  -8   5  162.98   26.28
  -7   8   6   21.22   11.78
  -7  -8   6   14.38    6.76
  -7   8   6   19.88   10.46
  -7  -8   6   37.39   13.37
  -7   8   7  118.30   21.87
  -7  -8   7  139.56   23.72
  -7   8   7  174.80   29.40
  -7  -8   7  153.67   25.50
  -7  -8   8   39.70   12.98
  -7   8   8   30.96   14.33
  -7   8   8   45.99   15.48
  -7  -8   9  231.19   32.56
  -7   8   9  256.48   33.06
  -7   8   9  266.75   38.75
  -7   8  10   32.48   13.27
  -7  -8  10   13.58   10.03
  -7   8  10   40.27   16.46
  -7   8  11   36.93   12.44
  -7  -8  11   32.36   13.16
  -7   8  11   43.24   17.92
  -7  -8  12    0.49    6.28
  -7   8  12   -2.52    9.95
  -7   8  12    8.38    9.77
  -7   8  13   86.82   22.84
  -7  -8  13  107.47   26.83
  -7   8  13   93.96   25.33
  -7   8  14   32.20   15.16
  -7   8  15  122.14   28.40
  -7   9  -7    6.13    7.40
  -7   9  -6   83.76   20.59
  -7  -9  -6   94.14   23.79
  -7   9  -5    2.76    7.03
  -7  -9  -5   -4.31    5.95
  -7   9  -5   14.02    9.08
  -7   9  -4  131.57   23.60
  -7   9  -4  121.63   21.98
  -7  -9  -4  155.44   29.23
  -7   9  -3   10.19    7.67
  -7  -9  -3   26.97   12.25
  -7  -9  -3   13.30    9.93
  -7   9  -3   24.15    9.89
  -7   9  -2  186.25   27.53
  -7   9  -2  179.35   24.93
  -7  -9  -2  257.03   34.83
  -7  -9  -2  210.35   30.57
  -7   9  -1  142.18   24.81
  -7  -9  -1  142.24   24.96
  -7  -9  -1  121.24   24.12
  -7   9  -1  112.84   18.61
  -7   9   0  207.97   29.75
  -7  -9   0  211.42   29.03
  -7  -9   0  228.21   32.84
  -7   9   0  191.12   22.77
  -7  -9   1   72.75   19.29
  -7   9   1   39.29   14.40
  -7  -9   1   55.46   14.95
  -7  -9   2   91.76   16.76
  -7  -9   2   79.84   20.42
  -7   9   2  109.75   22.14
  -7  -9   2  101.64   19.33
  -7  -9   3   -1.35    4.10
  -7   9   3  -11.61    8.94
  -7  -9   3    6.98    6.69
  -7  -9   3    0.30    6.87
  -7   9   4  156.11   27.45
  -7  -9   4  142.22   22.63
  -7  -9   4  156.40   22.58
  -7  -9   4  180.97   29.30
  -7  -9   5    1.33    6.87
  -7  -9   5    3.16    7.09
  -7   9   5    3.58    8.70
  -7   9   6  136.13   24.78
  -7  -9   6  141.55   26.02
  -7   9   6  184.39   30.38
  -7  -9   6  196.92   28.18
  -7   9   7    4.87    9.42
  -7  -9   7    6.84    7.77
  -7  -9   7    5.08    8.36
  -7   9   7    1.75    6.92
  -7   9   8   96.09   23.43
  -7  -9   8  109.70   23.44
  -7  -9   8   89.37   21.81
  -7   9   8   91.21   21.32
  -7   9   9   40.17   15.46
  -7  -9   9   39.88   14.39
  -7   9   9   52.53   15.90
  -7   9  10  256.08   36.46
  -7  -9  10  246.59   35.87
  -7   9  10  290.33   41.65
  -7  -9  11   17.16   11.58
  -7   9  11    1.55    6.98
  -7   9  11    6.31    8.89
  -7   9  12  221.50   35.53
  -7   9  13   50.70   18.29
  -7  10  -6   26.83   11.74
  -7  10  -5   53.08   16.28
  -7  10  -4   18.77   10.30
  -7 -10  -4   35.84   14.34
  -7 -10  -4   37.96   16.11
  -7 -10  -3   71.01   19.36
  -7 -10  -3   90.70   21.83
  -7  10  -3   88.87   20.16
  -7  10  -3   73.84   17.40
  -7 -10  -2   91.93   21.88
  -7  10  -2   64.01   15.57
  -7 -10  -2   93.87   22.39
  -7  10  -2   89.27   19.96
  -7 -10  -1  260.95   34.96
  -7 -10  -1  202.81   32.79
  -7  10  -1  161.88   27.92
  -7 -10   0  107.68   24.41
  -7 -10   0   66.02   18.60
  -7  10   0   48.81   16.72
  -7 -10   1   89.65   21.97
  -7 -10   1  115.12   22.43
  -7  10   1  155.81   27.47
  -7 -10   2   25.50   11.52
  -7  10   2   30.65   13.80
  -7 -10   2   20.38    9.11
  -7 -10   3  346.93   36.34
  -7 -10   3  279.68   37.82
  -7  10   3  333.28   40.76
  -7  10   4   86.36   21.82
  -7 -10   4   70.74   19.00
  -7 -10   4   60.55   15.96
  -7  10   5  108.46   24.14
  -7 -10   5  113.70   22.31
  -7 -10   5  133.43   26.69
  -7  10   6   28.21   15.71
  -7 -10   6    3.74    6.78
  -7  10   6   16.60   10.53
  -7 -10   6   -7.58    8.46
  -7  10   7   76.31   20.36
  -7 -10   7   96.32   22.36
  -7  10   7   84.61   23.35
  -7 -10   7   86.53   20.06
  -7  10   8   49.50   15.36
  -7  10   8   58.45   19.41
  -7 -10   8   27.29   12.85
  -7 -10   8   49.72   16.81
  -7  10   9   80.54   21.29
  -7  10   9   85.91   23.50
  -7 -10   9   83.06   22.08
  -7 -10   9   59.27   17.58
  -7 -10  10   47.78   15.64
  -7  10  10   16.90   11.39
  -7  10  11   86.91   22.39
  -7  10  12    9.76   10.48
  -7  11  -2  115.33   23.75
  -7 -11  -2  127.64   27.53
  -7 -11  -1   14.69   12.68
  -7  11  -1   17.60   11.63
  -7 -11   0  235.47   34.78
  -7  11   0  157.66   28.26
  -7 -11   1    3.81    8.33
  -7 -11   1    2.73    6.73
  -7  11   1    1.98   10.35
  -7 -11   2  115.11   25.97
  -7 -11   2   91.71   21.84
  -7  11   2   82.80   21.56
  -7  11   3   43.72   16.78
  -7 -11   3   50.20   17.09
  -7 -11   4  193.07   34.10
  -7  11   4  181.86   31.74
  -7  11   5   21.82   12.85
  -7  11   6  157.04   32.25
  -7  11   7   56.03   18.33
  -7 -11   7   50.53   15.48
  -7  11   8   51.74   19.52
  -7 -11   8   76.72   20.10
  -7  11   9   72.58   30.48
  -7 -11   9   63.97   18.09
  -7  12   0   20.52   12.43
  -7 -12   0    8.97    9.78
  -7  12   1   62.61   19.64
  -7  12   2   21.35   13.88
  -6   0 -13   -6.62    8.94
  -6   0 -12   76.45   19.77
  -6   0 -11    4.76    6.27
  -6   0 -10  214.36   29.63
  -6   0  -9    1.21    6.32
  -6   0  -8  252.84   29.79
  -6   0  -7    6.37    7.41
  -6   0  -6  225.42   25.74
  -6   0  -5    0.73    5.17
  -6   0  -4  648.49   39.86
  -6   0  -3    0.71    3.64
  -6   0  -2  522.96   29.75
  -6   0  -2  482.62   31.96
  -6   0  -1    2.20    4.42
  -6   0  -1   -2.20    4.39
  -6   0   0 1454.71   51.39
  -6   0   0 1466.68   53.82
  -6   0   1   -3.76    3.67
  -6   0   1    0.90    4.50
  -6   0   2 1937.46   58.77
  -6   0   2 1763.98   53.58
  -6   0   2 1809.83   58.37
  -6   0   3   -1.86    4.54
  -6   0   3   -1.35    3.51
  -6   0   3    8.95    5.28
  -6   0   4   17.11    6.54
  -6   0   4    7.83    5.34
  -6   0   5   -0.10    0.82
  -6   0   5    6.38    5.11
  -6   0   6  629.32   21.49
  -6   0   6  549.42   34.86
  -6   0   6  575.76   30.07
  -6   0   6  568.66   31.72
  -6   0   7    4.09    5.72
  -6   0   7   -0.01    3.57
  -6   0   7    2.39    4.06
  -6   0   8  250.20   22.18
  -6   0   8  239.28   24.61
  -6   0   9    4.51    4.23
  -6   0   9    3.97    5.86
  -6   0  10  633.00   37.13
  -6   0  10  728.88   45.72
  -6   0  11   -0.29    3.09
  -6   0  11    2.60    6.04
  -6   0  12  936.41   55.39
  -6   0  12  904.77   46.95
  -6   0  13   -3.76    7.01
  -6   0  13   -4.96    5.12
  -6   0  14  753.38   45.45
  -6   0  14  729.75   52.58
  -6   0  15   -2.64    5.97
  -6   0  16  263.39   34.38
  -6   0  17    0.48    6.13
  -6   0  17    4.86    7.28
  -6   0  18   58.71   17.90
  -6   0  18   59.06   18.05
  -6   0  19  -12.25    9.92
  -6  -1 -13   67.63   19.70
  -6  -1 -12   -2.46    5.75
  -6   1 -12   -7.00    8.48
  -6   1 -11   60.33   17.55
  -6  -1 -11   52.65   15.72
  -6  -1 -10   45.60   14.46
  -6   1 -10   29.63   12.59
  -6  -1 -10   26.29   10.81
  -6  -1  -9  267.52   31.50
  -6  -1  -9  203.06   29.42
  -6   1  -9  230.50   29.73
  -6  -1  -8   13.96    9.65
  -6   1  -8   22.87   10.01
  -6  -1  -8    9.96   10.00
  -6   1  -7  156.09   22.73
  -6  -1  -7  164.21   23.21
  -6  -1  -7  139.29   22.60
  -6   1  -6   17.92    8.35
  -6  -1  -6   15.00    7.65
  -6  -1  -6   25.19   10.53
  -6  -1  -5  393.02   32.55
  -6  -1  -5  399.51   34.04
  -6   1  -5  361.07   31.16
  -6  -1  -4    9.65    5.18
  -6  -1  -4   12.48    6.64
  -6   1  -4    4.81    5.90
  -6  -1  -3  357.25   28.84
  -6   1  -3  366.93   28.91
  -6  -1  -3  430.19   27.31
  -6  -1  -3  382.20   29.96
  -6  -1  -2    9.24    4.43
  -6   1  -2    8.25    6.09
  -6  -1  -2    4.91    4.35
  -6   1  -2    8.37    6.03
  -6  -1  -2    5.22    5.27
  -6   1  -1  919.68   41.57
  -6  -1  -1  942.58   41.47
  -6   1  -1  921.12   44.21
  -6  -1  -1  900.79   42.79
  -6  -1   0  108.11   15.41
  -6   1   0  107.63   15.21
  -6  -1   0  109.78   13.43
  -6   1   0  109.04   14.12
  -6   1   1  668.65   32.59
  -6  -1   1  671.37   30.24
  -6  -1   1  711.95   36.51
  -6  -1   1  680.84   35.49
  -6   1   1  674.79   36.77
  -6  -1   1  702.98   35.90
  -6   1   2   46.96   10.10
  -6   1   2   33.81    7.65
  -6  -1   2   46.98   10.31
  -6  -1   2   42.27    8.70
  -6  -1   2   37.57    8.85
  -6  -1   3  931.72   42.55
  -6   1   3  930.54   42.76
  -6   1   3  900.56   36.13
  -6   1   3  900.28   41.47
  -6  -1   3  941.16   39.31
  -6   1   4   48.16    9.82
  -6  -1   4   41.58    8.58
  -6  -1   4   41.49   10.16
  -6   1   4   32.90    3.48
  -6   1   4   44.39    9.88
  -6   1   5  762.91   38.84
  -6   1   5  862.31   41.84
  -6  -1   5  805.57   41.76
  -6  -1   5  772.46   34.51
  -6  -1   5  762.79   21.55
  -6   1   5  753.28   21.71
  -6   1   6   15.33    6.31
  -6   1   6   12.65    6.26
  -6  -1   6   17.93    6.63
  -6  -1   6   19.54    6.01
  -6  -1   6   24.88    8.76
  -6   1   6   13.76    4.12
  -6   1   6   23.32    5.60
  -6   1   7  419.91   25.22
  -6  -1   7  359.08   29.75
  -6   1   7  370.24   20.54
  -6   1   7  380.82   29.30
  -6  -1   7  425.79   25.70
  -6   1   7  404.15   29.45
  -6   1   8   14.39    7.08
  -6   1   8   11.30    6.09
  -6   1   8   10.19    3.74
  -6  -1   8   15.99    5.88
  -6  -1   8   13.33    7.59
  -6   1   8    8.63    4.26
  -6   1   9  532.09   36.83
  -6  -1   9  505.32   38.08
  -6   1   9  453.98   32.91
  -6   1   9  523.34   30.04
  -6  -1   9  451.35   27.68
  -6   1  10   45.23   11.35
  -6   1  10   19.59    6.88
  -6  -1  10   29.02    7.45
  -6   1  10   13.20    6.75
  -6  -1  10   20.32    8.62
  -6   1  11  281.13   27.40
  -6   1  11  293.19   26.50
  -6   1  11  286.04   29.39
  -6  -1  11  290.07   23.53
  -6  -1  11  320.66   32.50
  -6  -1  12    2.73    3.69
  -6   1  12   -3.26    5.19
  -6  -1  12   -2.83    6.76
  -6   1  12   11.42    7.74
  -6   1  12    1.64    5.74
  -6   1  13  361.91   33.22
  -6   1  13  330.25   32.05
  -6  -1  13  357.13   27.88
  -6   1  13  345.72   34.22
  -6  -1  13  372.46   37.19
  -6   1  14   -3.08    5.08
  -6   1  14    0.26    5.10
  -6  -1  14   10.58    9.58
  -6   1  14    6.09    5.84
  -6   1  15   83.19   18.70
  -6  -1  15  102.98   21.99
  -6   1  15  111.09   21.36
  -6   1  15  102.75   19.08
  -6   1  16    4.27    7.07
  -6  -1  16    0.57    6.44
  -6   1  16   -2.65    5.65
  -6   1  17   77.45   19.72
  -6  -1  17  123.93   25.20
  -6   1  17  153.71   26.76
  -6   1  18    5.38    9.62
  -6   1  18    9.65    5.65
  -6  -1  18   18.86   11.33
  -6  -2 -13    2.25    6.54
  -6  -2 -12   38.01   13.33
  -6   2 -12   51.97   17.14
  -6  -2 -12   33.38   15.13
  -6  -2 -11    7.02    8.40
  -6   2 -11    5.11    7.11
  -6  -2 -11   10.52    9.23
  -6  -2 -10  120.21   22.38
  -6   2 -10  103.39   21.52
  -6  -2 -10  126.21   24.76
  -6   2  -9   15.44   10.41
  -6  -2  -9    4.43    7.95
  -6  -2  -9    0.06    4.89
  -6  -2  -8  168.53   24.36
  -6  -2  -8  173.14   26.05
  -6   2  -8  183.79   25.85
  -6   2  -7   -1.21    4.68
  -6  -2  -7    4.56    6.32
  -6  -2  -7    1.67    4.89
  -6  -2  -6   67.33   14.49
  -6  -2  -6   62.65   14.58
  -6   2  -6   72.68   15.30
  -6  -2  -5   29.41    9.26
  -6   2  -5   26.60    9.37
  -6  -2  -5   52.91   13.00
  -6  -2  -4  124.79   18.63
  -6  -2  -4   95.69   16.03
  -6   2  -4  133.74   18.77
  -6  -2  -3   43.87   11.26
  -6   2  -3   35.39    9.36
  -6  -2  -3   39.10   10.75
  -6   2  -3   40.44   10.17
  -6  -2  -3   40.93    8.35
  -6  -2  -2   41.93   10.10
  -6  -2  -2   44.34   10.98
  -6   2  -2   35.97    9.64
  -6   2  -2   46.31   10.79
  -6  -2  -2   52.91    8.31
  -6   2  -1  208.24   21.67
  -6   2  -1  189.73   19.26
  -6  -2  -1  252.90   23.59
  -6  -2  -1  226.65   15.04
  -6  -2  -1  229.85   21.08
  -6   2   0  619.54   36.58
  -6  -2   0  588.33   31.11
  -6  -2   0  607.22   33.05
  -6  -2   0  610.19   35.84
  -6   2   0  599.23   31.97
  -6  -2   1    2.34    3.63
  -6  -2   1    2.60    4.18
  -6  -2   1   -0.69    2.89
  -6   2   1    5.62    5.88
  -6   2   1    2.25    3.24
  -6   2   2  916.18   43.82
  -6  -2   2  983.61   26.10
  -6  -2   2  947.59   33.05
  -6   2   2  947.39   36.39
  -6  -2   2  925.42   42.07
  -6  -2   3   19.19    5.86
  -6  -2   3   21.40    3.98
  -6  -2   3   16.75    6.49
  -6   2   3   20.33    5.78
  -6   2   3   14.32    6.34
  -6  -2   3   26.11    5.08
  -6  -2   4  806.65   24.87
  -6   2   4  808.69   25.38
  -6   2   4  873.23   43.65
  -6   2   4  891.77   42.34
  -6  -2   4  913.26   36.55
  -6   2   4  863.66   32.22
  -6  -2   4  854.42   42.52
  -6   2   5   22.91    4.19
  -6  -2   5   37.49    6.21
  -6  -2   5   32.97    8.78
  -6  -2   5   31.97    6.96
  -6   2   5   24.02    7.59
  -6   2   5   31.84    5.88
  -6   2   5   47.28   10.87
  -6  -2   6  781.68   43.36
  -6   2   6  838.38   28.89
  -6   2   6  816.22   43.64
  -6  -2   6  814.71   32.99
  -6   2   6  819.61   30.85
  -6   2   6  802.45   41.05
  -6   2   7   10.44    4.45
  -6   2   7   25.85    8.91
  -6  -2   7   16.94    5.34
  -6   2   7    5.11    3.12
  -6  -2   7   12.15    6.58
  -6   2   7    4.19    3.63
  -6   2   8  382.88   31.76
  -6   2   8  375.16   24.11
  -6   2   8  408.96   30.67
  -6   2   8  375.26   24.75
  -6  -2   8  382.21   22.29
  -6  -2   8  416.89   34.23
  -6   2   9    3.66    4.13
  -6  -2   9   -2.85    5.72
  -6   2   9   -2.74    4.00
  -6  -2   9    2.38    2.00
  -6   2   9    4.55    5.81
  -6   2   9    1.24    2.70
  -6   2  10  331.42   27.09
  -6  -2  10  317.40   20.81
  -6   2  10  315.87   30.26
  -6   2  10  371.77   31.00
  -6  -2  10  350.27   33.43
  -6   2  11   28.13    8.67
  -6   2  11    6.26    6.59
  -6   2  11   14.82    6.63
  -6  -2  11   15.85    5.36
  -6  -2  11   19.32    9.24
  -6  -2  12   68.36   16.41
  -6  -2  12   78.52   11.10
  -6   2  12   76.08   15.71
  -6   2  12   75.21   14.70
  -6   2  13    2.18    4.00
  -6  -2  13   -4.60    7.31
  -6   2  13   -0.69    4.46
  -6   2  14  265.03   31.01
  -6   2  14  281.76   31.19
  -6  -2  14  264.17   33.56
  -6  -2  15    4.18    7.27
  -6   2  15    6.54    6.72
  -6   2  15    4.57    8.11
  -6   2  16  152.23   26.59
  -6  -2  16  137.92   26.57
  -6   2  16  146.73   24.15
  -6   2  17    6.62    8.17
  -6   2  17   -2.58    4.90
  -6  -2  17    8.80    8.55
  -6   2  18  100.54   23.58
  -6  -2  18  103.49   25.22
  -6  -3 -13   79.04   20.35
  -6  -3 -12   -8.32    8.55
  -6   3 -12    3.61    8.19
  -6  -3 -12   -1.94    6.09
  -6  -3 -11   91.22   20.34
  -6   3 -11  101.56   22.12
  -6  -3 -11   95.72   22.53
  -6  -3 -10   13.49   10.78
  -6   3 -10   14.66   10.39
  -6  -3 -10   11.76    7.31
  -6  -3  -9  205.84   30.12
  -6  -3  -9  148.81   24.22
  -6   3  -9  180.50   27.50
  -6   3  -8   10.81    8.23
  -6  -3  -8   49.40   13.68
  -6  -3  -8   20.37   10.26
  -6  -3  -7  209.86   27.97
  -6   3  -7  162.82   24.10
  -6  -3  -7  183.69   24.73
  -6  -3  -6   11.67    6.28
  -6  -3  -6   16.36    8.94
  -6   3  -6   20.51    8.50
  -6   3  -5  264.17   27.47
  -6  -3  -5  251.85   26.82
  -6  -3  -5  283.47   29.49
  -6  -3  -4   39.11   10.30
  -6   3  -4   15.77    7.40
  -6   3  -4   16.14    7.07
  -6  -3  -4   37.24   10.90
  -6  -3  -3  728.25   42.68
  -6   3  -3  731.05   42.51
  -6  -3  -3  780.80   44.77
  -6   3  -3  778.03   43.13
  -6   3  -2  107.61   16.27
  -6  -3  -2  115.11   17.04
  -6   3  -2  103.93   15.42
  -6  -3  -2  137.00   12.39
  -6  -3  -2   94.55   14.71
  -6   3  -1   82.59   11.24
  -6  -3  -1   54.07   11.47
  -6  -3  -1   65.22    7.24
  -6  -3  -1   73.81   12.56
  -6   3  -1   69.05   11.74
  -6   3  -1   72.46   13.42
  -6   3   0   58.70   10.40
  -6  -3   0   54.48    9.06
  -6  -3   0   43.29    9.08
  -6  -3   0   49.39   11.28
  -6   3   0   56.00   12.06
  -6  -3   0   53.06   10.03
  -6  -3   1  315.83   24.23
  -6  -3   1  370.24   21.24
  -6   3   1  326.57   27.40
  -6  -3   1  301.06   21.53
  -6   3   1  301.60   21.56
  -6  -3   2  240.73   16.54
  -6   3   2  225.72   23.09
  -6   3   2  233.63   17.96
  -6  -3   2  241.76   17.91
  -6  -3   2  215.91   20.64
  -6   3   3  899.81   32.74
  -6  -3   3  859.76   31.16
  -6  -3   3  832.52   41.60
  -6   3   3  843.26   44.46
  -6  -3   3  873.16   30.30
  -6   3   4    6.37    3.71
  -6  -3   4    0.43    2.38
  -6  -3   4    0.73    4.00
  -6   3   4   -0.96    4.31
  -6   3   4    3.25    2.73
  -6  -3   4    2.00    2.39
  -6  -3   5  476.00   25.23
  -6  -3   5  479.21   16.07
  -6  -3   5  504.67   35.01
  -6   3   5  488.52   31.76
  -6   3   5  468.91   25.61
  -6   3   5  484.61   35.29
  -6  -3   6   13.86    5.42
  -6   3   6   16.70    6.59
  -6   3   6   19.17    4.15
  -6   3   6   18.94    8.74
  -6  -3   6   34.50    6.66
  -6   3   6   23.70    6.52
  -6  -3   6   15.20    7.70
  -6   3   7  780.21   46.07
  -6   3   7  918.17   44.39
  -6  -3   7  900.47   31.82
  -6   3   7  909.99   31.30
  -6   3   7  969.14   40.77
  -6  -3   7  871.15   48.80
  -6   3   8   31.97    8.22
  -6   3   8   55.53   13.11
  -6   3   8   46.05    8.23
  -6   3   8   39.16    9.69
  -6  -3   8   43.33   12.15
  -6  -3   8   51.59    7.45
  -6   3   9  338.17   32.32
  -6   3   9  318.39   27.49
  -6  -3   9  296.54   30.52
  -6  -3   9  344.69   18.41
  -6   3   9  319.98   26.45
  -6   3   9  302.23   22.64
  -6   3  10    0.75    3.39
  -6  -3  10    1.17    6.24
  -6   3  10    0.86    3.49
  -6  -3  10    2.15    1.75
  -6   3  11  118.06   17.82
  -6  -3  11  122.47   10.67
  -6  -3  11  120.53   21.04
  -6   3  11   92.49   16.64
  -6   3  12   48.80   13.26
  -6   3  12   78.57   15.30
  -6  -3  12   59.89   15.68
  -6  -3  13  179.48   28.16
  -6   3  13  188.50   25.65
  -6   3  13  226.70   26.10
  -6   3  14   -7.38    6.05
  -6   3  14    6.05    6.36
  -6  -3  14   -3.96    9.30
  -6   3  15  161.21   27.95
  -6   3  15  172.83   24.36
  -6  -3  15  172.01   28.37
  -6   3  16    5.18    6.79
  -6   3  16   10.84    9.08
  -6  -3  16   27.91   13.97
  -6  -3  17  151.75   28.63
  -6   3  17  138.96   27.80
  -6   3  18   25.77   13.78
  -6  -4 -13    0.72    8.73
  -6  -4 -12   37.87   14.76
  -6   4 -11   -7.90    9.38
  -6  -4 -11   -3.97    6.57
  -6  -4 -11    0.32    7.27
  -6  -4 -10   94.17   21.73
  -6  -4 -10  121.54   22.52
  -6   4 -10  112.39   23.14
  -6  -4  -9   13.64    8.83
  -6   4  -9    9.35    7.53
  -6  -4  -9   11.03    8.52
  -6  -4  -8  109.82   20.55
  -6  -4  -8  103.44   21.07
  -6   4  -8  116.76   22.27
  -6   4  -7    1.81    7.34
  -6  -4  -7    4.96    6.27
  -6  -4  -7   19.34    9.48
  -6   4  -6  262.72   29.68
  -6  -4  -6  287.76   32.10
  -6  -4  -6  339.01   32.93
  -6   4  -5   53.66   13.93
  -6  -4  -5   80.57   16.63
  -6  -4  -5   91.80   16.92
  -6   4  -5   85.25   15.53
  -6  -4  -4  365.82   33.14
  -6  -4  -4  428.54   35.03
  -6   4  -4  397.49   32.51
  -6   4  -4  421.36   33.77
  -6  -4  -3   37.37   10.58
  -6   4  -3   42.06   11.26
  -6   4  -3   25.17    9.11
  -6  -4  -3   25.70    9.30
  -6   4  -2  532.99   36.73
  -6  -4  -2  556.82   38.46
  -6   4  -2  576.80   29.80
  -6   4  -2  541.79   35.01
  -6  -4  -2  586.99   38.17
  -6  -4  -1   34.08    4.89
  -6   4  -1   37.32    9.79
  -6  -4  -1   34.43    8.97
  -6  -4  -1   24.44    6.75
  -6   4  -1   27.37    6.41
  -6   4  -1   13.15    6.48
  -6  -4   0  608.36   32.67
  -6   4   0  527.91   36.19
  -6   4   0  563.87   31.65
  -6  -4   0  500.32   29.75
  -6  -4   0  600.53   34.61
  -6   4   1    9.72    4.81
  -6   4   1    9.74    7.48
  -6  -4   1   18.09    6.17
  -6  -4   1   12.48    4.26
  -6  -4   1   13.89    6.06
  -6   4   1   12.32    3.70
  -6   4   2  189.93   16.07
  -6  -4   2  182.19   17.30
  -6   4   2  167.51   21.11
  -6  -4   2  174.06   19.14
  -6  -4   2  197.89   17.41
  -6   4   2  177.35   14.98
  -6   4   3   -1.88    3.20
  -6  -4   3    6.36    3.99
  -6  -4   3    2.62    5.57
  -6   4   3    2.32    4.11
  -6   4   3    0.57    2.57
  -6  -4   3    3.56    2.99
  -6  -4   4  611.80   31.96
  -6   4   4  622.71   24.66
  -6  -4   4  626.26   26.52
  -6   4   4  608.08   40.67
  -6  -4   4  583.42   36.89
  -6   4   4  580.80   31.48
  -6   4   5   12.69    5.67
  -6  -4   5   11.10    5.31
  -6  -4   5    4.16    5.30
  -6   4   5    3.38    3.31
  -6  -4   5   11.85    3.51
  -6   4   5   10.27    3.04
  -6   4   6  144.91    9.74
  -6   4   6  128.78   19.84
  -6  -4   6  145.11    9.72
  -6  -4   6  132.69   19.26
  -6  -4   6  142.21   16.64
  -6   4   6  131.49   16.06
  -6   4   7  330.73   32.03
  -6  -4   7  334.07   31.39
  -6   4   7  364.16   27.91
  -6   4   7  361.80   28.03
  -6   4   7  370.20   18.93
  -6  -4   7  311.96   11.13
  -6   4   8  594.48   37.05
  -6   4   8  633.03   45.08
  -6   4   8  629.06   28.56
  -6  -4   8  618.26   43.66
  -6   4   8  622.21   37.29
  -6   4   9  150.93   19.97
  -6   4   9  172.67   16.85
  -6   4   9  189.05   20.84
  -6  -4   9  158.84   23.33
  -6   4   9  156.39   23.30
  -6   4  10  577.54   37.13
  -6   4  10  587.21   40.31
  -6  -4  10  582.28   45.50
  -6   4  11    1.73    4.25
  -6   4  11    3.87    6.41
  -6  -4  11    4.48    5.71
  -6   4  12  235.34   24.90
  -6  -4  12  222.30   30.85
  -6   4  12  248.54   29.04
  -6   4  13   69.47   14.08
  -6   4  13   30.55   11.09
  -6  -4  13   47.38   15.25
  -6   4  14  247.00   31.60
  -6   4  14  279.99   28.93
  -6  -4  14  266.77   35.22
  -6   4  15   17.03   10.98
  -6  -4  15   10.18   10.91
  -6   4  16   84.36   21.03
  -6  -4  16  117.37   25.58
  -6   4  17    2.69    7.15
  -6  -5 -12    0.33    8.66
  -6  -5 -11   55.04   16.69
  -6   5 -11   40.86   16.38
  -6  -5 -11   54.46   18.13
  -6   5 -10   -1.31    8.63
  -6  -5 -10   -1.55    5.61
  -6  -5 -10    9.36    9.74
  -6   5  -9   16.24   10.89
  -6  -5  -9   20.01   11.56
  -6  -5  -8   16.86   11.70
  -6  -5  -8   49.93   13.55
  -6   5  -8   45.42   13.97
  -6  -5  -7  310.81   33.13
  -6   5  -7  272.19   32.00
  -6  -5  -7  358.31   38.65
  -6   5  -6    5.79    6.61
  -6  -5  -6   17.57   10.31
  -6  -5  -6    2.09    6.56
  -6  -5  -5  199.60   26.74
  -6  -5  -5  242.17   27.86
  -6   5  -5  275.03   28.55
  -6   5  -5  272.63   29.60
  -6  -5  -4   25.39   10.04
  -6   5  -4   29.55    9.75
  -6   5  -4   33.19   10.64
  -6  -5  -4   45.87   12.26
  -6   5  -3  457.00   34.48
  -6  -5  -3  463.91   37.07
  -6  -5  -3  465.78   37.24
  -6   5  -3  403.35   33.07
  -6   5  -2   87.48   11.45
  -6   5  -2   92.95   16.28
  -6   5  -2   85.40    6.15
  -6  -5  -2  121.95   18.81
  -6   5  -2   97.33   15.39
  -6   5  -1  775.19   45.61
  -6  -5  -1  719.37   35.12
  -6   5  -1  771.77   40.24
  -6   5  -1  746.98   30.42
  -6  -5  -1  806.96   44.82
  -6   5  -1  723.25   23.13
  -6   5   0   34.23    5.90
  -6   5   0   21.52    7.45
  -6  -5   0   18.39    6.44
  -6  -5   0   30.62    8.80
  -6   5   0   18.13    8.43
  -6  -5   1  299.01   28.70
  -6  -5   1  276.74   23.46
  -6  -5   1  306.11   25.29
  -6   5   1  335.08   23.37
  -6   5   1  311.95   19.56
  -6   5   1  277.14   27.83
  -6   5   2   59.67   13.51
  -6  -5   2   94.51   14.64
  -6   5   2   85.06   11.29
  -6  -5   2   74.47   12.25
  -6  -5   2   85.32   15.60
  -6   5   2   83.08   11.08
  -6  -5   3  347.00   28.55
  -6   5   3  351.74   32.19
  -6  -5   3  320.83   23.25
  -6   5   3  313.91   19.15
  -6  -5   3  345.50   30.86
  -6   5   4    3.19    3.59
  -6  -5   4    1.33    3.20
  -6  -5   4    0.68    2.31
  -6   5   4    2.20    2.30
  -6   5   4   14.84    9.00
  -6  -5   5  294.05   19.41
  -6   5   5  268.45   24.65
  -6   5   5  269.18   13.34
  -6   5   5  275.60   29.56
  -6  -5   5  294.02   27.75
  -6   5   6   12.67    3.04
  -6  -5   6   14.43    4.41
  -6  -5   6   15.74    7.65
  -6   5   6    4.47    4.96
  -6   5   6    4.51    5.12
  -6   5   7  438.72   33.49
  -6   5   7  412.07   19.89
  -6  -5   7  453.68   37.46
  -6   5   7  392.24   36.93
  -6  -5   7  424.41   19.81
  -6   5   8    9.60    5.98
  -6   5   8   14.33    9.82
  -6  -5   8    3.83    1.96
  -6  -5   8    0.28    5.50
  -6   5   9  776.11   47.61
  -6  -5   9  702.56   49.92
  -6   5  10   14.98    7.99
  -6   5  10   14.80    7.24
  -6  -5  10   10.61    6.91
  -6   5  11  588.83   44.92
  -6  -5  11  502.86   45.14
  -6   5  11  603.41   38.25
  -6  -5  12  123.32   23.95
  -6   5  12  189.92   21.91
  -6   5  12  180.79   26.08
  -6   5  13  196.79   28.86
  -6  -5  13  250.88   34.86
  -6   5  13  240.02   25.34
  -6   5  14    0.98    5.39
  -6  -5  14    5.55    6.31
  -6   5  15  173.75   29.08
  -6  -5  15  157.31   29.80
  -6  -5  16   16.84   12.72
  -6   5  16   -4.91    8.64
  -6   5  17   40.87   16.97
  -6  -6 -12   55.31   17.48
  -6  -6 -11   10.17   10.15
  -6  -6 -10   70.33   17.72
  -6   6 -10   36.94   14.70
  -6  -6 -10   80.42   21.76
  -6   6  -9   -4.44    5.84
  -6  -6  -9   11.28    9.52
  -6  -6  -9   22.93   13.61
  -6  -6  -8  178.63   30.03
  -6  -6  -8  230.52   29.91
  -6   6  -8  213.97   30.60
  -6   6  -7   -2.13    7.33
  -6  -6  -7   12.10    8.65
  -6  -6  -7    3.00    5.57
  -6  -6  -6  174.28   25.21
  -6   6  -6  144.09   22.91
  -6  -6  -6  146.41   24.88
  -6   6  -6  131.75   20.32
  -6   6  -5   -1.43    4.28
  -6   6  -5   -1.57    7.10
  -6  -6  -5    6.45    8.04
  -6   6  -4  395.37   34.78
  -6  -6  -4  410.05   38.28
  -6   6  -4  449.35   36.07
  -6   6  -3    0.20    4.40
  -6  -6  -3    1.75    6.06
  -6   6  -3    2.74    4.51
  -6   6  -2  438.97   33.03
  -6  -6  -2  482.53   38.58
  -6  -6  -2  478.09   38.22
  -6   6  -2  417.44   24.00
  -6   6  -2  392.34   33.78
  -6  -6  -1    8.68    6.51
  -6  -6  -1   -6.48    7.69
  -6  -6  -1    5.01    3.82
  -6   6  -1   -1.10    3.98
  -6   6  -1   -0.18    6.02
  -6  -6   0  220.01   26.13
  -6   6   0  160.77   18.02
  -6   6   0  175.08   23.11
  -6   6   0  182.77   15.44
  -6  -6   0  163.34   17.89
  -6  -6   0  197.55   22.78
  -6  -6   1   22.06    8.00
  -6  -6   1   24.09    7.17
  -6  -6   1   33.78   11.45
  -6   6   1   29.69    7.27
  -6   6   1   27.85    7.89
  -6   6   1   28.45   10.46
  -6   6   2  145.85   21.97
  -6  -6   2  164.11   19.63
  -6   6   2  174.21   16.22
  -6  -6   2  165.13   22.94
  -6  -6   2  196.01   20.99
  -6  -6   3   -5.41    5.63
  -6   6   3    9.38    8.28
  -6  -6   3    5.84    5.59
  -6   6   3    1.37    3.58
  -6  -6   3   -0.92    4.00
  -6  -6   4  395.62   27.33
  -6  -6   4  446.75   37.48
  -6   6   4  399.70   36.49
  -6   6   4  413.81   19.92
  -6  -6   4  391.80   32.59
  -6   6   4  353.06   30.65
  -6  -6   5   20.67    7.70
  -6   6   5   23.47    8.66
  -6   6   5   17.85    3.49
  -6  -6   5   26.20    6.34
  -6   6   5   20.19    3.72
  -6  -6   5   26.44    8.99
  -6   6   5   32.76   11.44
  -6  -6   6  416.82   36.08
  -6   6   6  389.32   37.38
  -6  -6   6  341.68   32.61
  -6  -6   6  359.20   23.42
  -6   6   6  297.56   29.03
  -6  -6   6  382.23   19.41
  -6  -6   7    4.37    2.96
  -6   6   7    7.78    8.00
  -6  -6   7    2.35    4.59
  -6  -6   7   -1.24    4.77
  -6  -6   7    0.24    1.95
  -6   6   7   16.56   10.90
  -6  -6   8  429.63   26.82
  -6   6   8  420.80   36.30
  -6  -6   8  420.71   23.07
  -6  -6   8  394.24   37.87
  -6   6   8  369.98   39.09
  -6  -6   9   -0.09    3.14
  -6  -6   9    0.65    7.79
  -6   6   9   -5.90    7.77
  -6  -6  10  219.38   23.01
  -6   6  10  191.22   26.59
  -6  -6  10  203.90   30.19
  -6  -6  11    5.43    4.32
  -6   6  11   20.56   10.57
  -6  -6  11   27.97   12.04
  -6  -6  12  150.05   27.07
  -6  -6  12  173.57   23.23
  -6   6  12  190.51   28.03
  -6   6  13    1.75    6.54
  -6  -6  13   -1.15    5.66
  -6  -6  13   -2.02    4.18
  -6  -6  14  133.99   26.74
  -6   6  14  102.68   22.83
  -6  -6  15   16.15   10.62
  -6   6  15   23.81   12.35
  -6   6  16   56.19   18.79
  -6  -7 -11   45.31   15.47
  -6  -7 -10   25.22   12.01
  -6   7  -9   79.30   20.32
  -6  -7  -9   87.93   23.20
  -6  -7  -9   55.56   16.14
  -6   7  -8   -8.66    9.85
  -6  -7  -8   10.84    9.35
  -6   7  -7  211.54   29.42
  -6  -7  -7  255.27   35.61
  -6   7  -6    8.37    7.04
  -6  -7  -6   -1.98    7.84
  -6   7  -6   -1.11    6.76
  -6   7  -5   67.80   16.19
  -6  -7  -5   83.87   19.52
  -6   7  -5   95.16   17.70
  -6   7  -4   13.87    7.82
  -6  -7  -4   20.98   10.75
  -6   7  -4   16.02    7.83
  -6  -7  -4   38.15   12.80
  -6  -7  -3  135.36   22.79
  -6   7  -3  153.51   21.85
  -6   7  -3  124.33   19.44
  -6  -7  -3  151.58   23.90
  -6   7  -2   68.01   13.62
  -6  -7  -2   84.09   17.60
  -6  -7  -2   72.87   16.68
  -6   7  -2   61.15   14.27
  -6  -7  -2   50.37    8.99
  -6  -7  -1  195.50   18.41
  -6  -7  -1  238.19   27.73
  -6   7  -1  222.79   26.83
  -6  -7  -1  216.64   27.62
  -6   7  -1  215.15   22.78
  -6   7   0   35.00    8.97
  -6  -7   0   27.30    6.85
  -6   7   0   39.99   11.51
  -6   7   0   29.30    5.64
  -6  -7   0   34.28   11.47
  -6  -7   0   32.49   10.72
  -6  -7   1  240.52   29.39
  -6   7   1  156.11   17.18
  -6   7   1  195.27   12.65
  -6  -7   1  185.41   19.87
  -6  -7   1  191.96   23.35
  -6   7   1  145.90   22.34
  -6   7   2   84.71   11.83
  -6  -7   2  103.55   16.69
  -6   7   2   78.24   16.87
  -6  -7   2   88.32   14.95
  -6  -7   2   71.09   16.00
  -6  -7   3  403.05   32.92
  -6   7   3  451.88   40.16
  -6   7   3  434.31   24.15
  -6  -7   3  439.11   32.76
  -6  -7   3  491.23   41.07
  -6   7   4  164.26   12.93
  -6  -7   4  154.63   21.12
  -6  -7   4  146.52   23.07
  -6   7   4  159.11   24.78
  -6  -7   4  159.53   19.21
  -6   7   4  136.84   21.22
  -6  -7   5  442.99   30.82
  -6  -7   5  448.90   39.75
  -6   7   5  393.69   39.14
  -6  -7   5  402.37   35.29
  -6   7   5  408.04   36.15
  -6   7   6    2.11    5.23
  -6   7   6   10.18   10.30
  -6  -7   6    3.58    5.35
  -6  -7   6    8.26    4.27
  -6  -7   6    8.57    7.99
  -6  -7   7  332.91   34.18
  -6  -7   7  385.61   37.20
  -6   7   7  313.22   36.11
  -6  -7   7  350.60   26.10
  -6   7   7  313.50   33.12
  -6   7   8  172.02   25.14
  -6  -7   8  185.80   25.95
  -6   7   8  172.15   27.89
  -6  -7   8  151.97   24.12
  -6  -7   9  377.53   39.66
  -6   7   9  363.31   37.32
  -6  -7  10   16.90   10.43
  -6   7  10    9.73    7.67
  -6  -7  11  104.98   22.21
  -6   7  11   78.81   18.35
  -6   7  12    3.99    7.54
  -6  -7  12    9.29    8.68
  -6   7  13  166.97   28.58
  -6  -7  13  163.36   30.27
  -6   7  14    9.89    7.24
  -6  -7  14   16.19   10.97
  -6   7  15  137.61   28.61
  -6  -8  -8  115.08   26.28
  -6   8  -8   74.01   19.79
  -6  -8  -7  102.57   24.00
  -6   8  -7  103.59   21.39
  -6   8  -6  137.32   21.73
  -6  -8  -6  129.73   25.78
  -6   8  -6  117.99   22.42
  -6  -8  -5    4.38    9.23
  -6   8  -5    4.17    6.97
  -6  -8  -5   14.41   11.01
  -6   8  -5   -0.05    5.70
  -6   8  -4   48.62   13.09
  -6   8  -4   48.18   14.84
  -6  -8  -4   55.28   15.09
  -6  -8  -4   71.00   17.75
  -6   8  -3  128.46   20.76
  -6  -8  -3  163.57   25.82
  -6   8  -3  127.14   21.01
  -6  -8  -3  155.92   25.27
  -6   8  -2  352.69   32.08
  -6  -8  -2  356.23   37.74
  -6   8  -2  309.60   32.65
  -6  -8  -2  326.78   35.53
  -6   8  -1   12.14    7.63
  -6  -8  -1    6.39    8.49
  -6  -8  -1   29.77   11.83
  -6   8  -1   17.43    7.90
  -6  -8   0   82.60   13.32
  -6   8   0   87.50   18.06
  -6  -8   0  108.98   18.57
  -6  -8   0   80.12   18.31
  -6   8   0  104.22   15.98
  -6  -8   1   33.06   10.63
  -6   8   1   20.35    6.44
  -6   8   1   27.50   10.14
  -6  -8   1   24.20    8.02
  -6  -8   1   11.53    8.23
  -6  -8   2  259.88   28.14
  -6  -8   2  234.80   30.40
  -6  -8   2  240.42   25.11
  -6   8   2  201.91   18.82
  -6   8   2  199.50   27.70
  -6  -8   3  215.75   25.30
  -6   8   3  233.12   30.68
  -6  -8   3  271.55   28.12
  -6   8   3  236.00   18.72
  -6  -8   3  261.75   32.33
  -6  -8   4  397.68   39.57
  -6  -8   4  413.08   35.66
  -6   8   4  407.76   40.70
  -6  -8   4  430.75   34.32
  -6   8   4  392.04   38.21
  -6  -8   5   44.21   11.22
  -6   8   5   38.47   12.93
  -6   8   5   63.48   16.97
  -6  -8   5   71.31   15.59
  -6  -8   5   55.07   15.04
  -6   8   6  136.62   24.04
  -6  -8   6  186.99   21.63
  -6  -8   6  153.06   25.00
  -6   8   6  186.96   29.53
  -6  -8   6  171.27   24.78
  -6   8   7   93.60   19.46
  -6  -8   7   79.64   17.72
  -6  -8   7  121.64   22.39
  -6   8   7   93.13   22.02
  -6  -8   8  258.03   32.06
  -6  -8   8  227.84   30.54
  -6   8   8  237.80   34.37
  -6   8   8  273.77   33.60
  -6  -8   9   25.38   12.31
  -6   8   9   16.24   11.15
  -6  -8   9   13.96    8.78
  -6   8  10   87.23   20.49
  -6  -8  10   77.99   20.22
  -6   8  11   23.50   12.33
  -6  -8  11    4.14    6.55
  -6   8  12  113.53   25.46
  -6  -8  12   55.62   18.02
  -6   8  13   22.68   15.31
  -6  -8  13   -0.28    5.99
  -6   8  14   18.55   13.47
  -6  -9  -7   48.43   18.37
  -6   9  -7   28.14   13.70
  -6  -9  -6   49.64   17.62
  -6   9  -6   21.71   12.00
  -6  -9  -6   40.32   13.44
  -6  -9  -5  104.31   21.71
  -6   9  -5   94.83   19.81
  -6   9  -5   89.74   18.25
  -6  -9  -5  121.82   25.14
  -6  -9  -4   14.46    8.26
  -6  -9  -4   18.86    9.33
  -6   9  -4   17.42    9.05
  -6   9  -4    7.80    6.08
  -6   9  -3  108.44   20.21
  -6   9  -3  111.35   20.66
  -6  -9  -3  165.86   27.69
  -6  -9  -3  144.11   26.18
  -6  -9  -2   76.49   18.66
  -6   9  -2   62.49   14.55
  -6   9  -2   53.00   15.40
  -6  -9  -2   57.01   17.85
  -6   9  -1  119.42   19.08
  -6  -9  -1   99.82   20.02
  -6   9  -1   79.76   18.26
  -6  -9  -1  119.42   23.50
  -6   9   0    2.56    5.09
  -6  -9   0   -3.17    5.27
  -6   9   0   -3.48    6.56
  -6  -9   0   -4.93    6.97
  -6   9   1  265.03   24.46
  -6  -9   1  304.39   33.31
  -6  -9   1  258.34   33.91
  -6   9   1  229.93   30.68
  -6  -9   2   48.85   15.77
  -6  -9   2   54.82   12.43
  -6   9   2   29.37   11.89
  -6  -9   2   33.86   12.27
  -6   9   3  236.64   32.20
  -6  -9   3  192.84   28.89
  -6  -9   3  279.40   30.59
  -6  -9   3  208.92   25.86
  -6  -9   4   49.16   12.49
  -6  -9   4   33.26   10.65
  -6   9   4   19.02   10.48
  -6  -9   4   34.45   13.35
  -6  -9   5   27.52   11.16
  -6   9   5   60.47   17.87
  -6  -9   5   54.27   15.69
  -6  -9   5   40.60   10.32
  -6   9   5   50.44   15.37
  -6  -9   6   -6.01    6.32
  -6   9   6   14.17    9.91
  -6  -9   6    2.36    8.24
  -6   9   6   -2.60   10.21
  -6  -9   7  113.86   21.94
  -6   9   7  154.21   28.67
  -6  -9   7  149.89   26.15
  -6   9   7  115.26   23.45
  -6   9   8   33.88   12.65
  -6  -9   8   59.86   17.08
  -6   9   8   59.44   18.84
  -6  -9   8   35.84   13.66
  -6   9   9   94.61   22.06
  -6  -9   9  166.46   27.51
  -6  -9   9  138.61   25.27
  -6   9   9  161.64   30.02
  -6  -9  10   26.37   13.10
  -6  -9  10    9.12    9.97
  -6   9  10   -0.62    5.76
  -6  -9  11  120.34   24.89
  -6   9  11   96.25   23.46
  -6   9  12   53.37   17.76
  -6  -9  12   30.26   13.79
  -6   9  13  170.34   32.23
  -6 -10  -7   18.35   11.62
  -6 -10  -6  114.06   23.59
  -6  10  -6   90.00   21.73
  -6 -10  -5   14.43   10.44
  -6 -10  -5   23.16   10.37
  -6  10  -4  163.88   25.10
  -6  10  -4  172.54   26.44
  -6 -10  -4  173.35   29.59
  -6 -10  -4  149.64   28.50
  -6  10  -3   86.04   18.17
  -6  10  -3  108.97   20.96
  -6 -10  -3  131.20   26.25
  -6 -10  -3  113.68   25.00
  -6 -10  -2  243.27   34.18
  -6  10  -2  174.60   26.57
  -6 -10  -2  243.48   34.79
  -6  10  -2  210.38   26.43
  -6  10  -1  123.46   22.59
  -6  10  -1  100.06   17.60
  -6 -10  -1  137.12   25.09
  -6 -10  -1  130.03   25.62
  -6 -10   0  121.71   24.73
  -6  10   0  107.48   22.05
  -6 -10   0  163.72   27.19
  -6 -10   1   35.57   12.96
  -6 -10   1   44.66   14.71
  -6  10   1   69.00   17.81
  -6 -10   2  354.65   37.36
  -6 -10   2  374.38   42.90
  -6  10   2  263.11   34.59
  -6 -10   3   75.56   18.01
  -6  10   3   52.76   16.17
  -6 -10   3   78.39   20.72
  -6 -10   3   58.45   14.10
  -6 -10   4  257.34   30.75
  -6 -10   4  230.00   33.81
  -6  10   4  232.71   33.64
  -6 -10   4  217.01   28.02
  -6 -10   5   60.29   19.51
  -6 -10   5   32.87   12.15
  -6  10   5   52.88   16.99
  -6  10   5   17.48   11.30
  -6  10   6  137.44   25.95
  -6  10   6  170.07   30.06
  -6 -10   6  169.57   29.19
  -6 -10   6  130.96   23.34
  -6 -10   7   56.53   17.59
  -6  10   7   32.47   13.70
  -6 -10   7   59.64   16.98
  -6  10   7   49.82   19.60
  -6  10   8  172.51   30.83
  -6 -10   8  175.83   28.85
  -6 -10   8  180.30   31.06
  -6  10   8  177.49   32.52
  -6  10   9   90.04   21.86
  -6 -10   9  108.57   24.11
  -6  10   9  118.91   27.68
  -6 -10   9   60.69   18.41
  -6 -10  10  161.97   28.71
  -6 -10  10  157.98   29.38
  -6  10  10  168.78   31.45
  -6 -10  11   12.88    8.20
  -6 -10  11   25.04   12.78
  -6  10  11   19.75   11.26
  -6  10  12  122.48   27.86
  -6  11  -5   37.68   14.52
  -6 -11  -4   18.60   14.17
  -6  11  -4   11.28   11.19
  -6 -11  -3   66.67   20.36
  -6 -11  -3   33.59   14.96
  -6  11  -2    8.75    7.93
  -6 -11  -2   26.65   10.93
  -6 -11  -2   20.25   11.03
  -6 -11  -1  173.71   30.53
  -6  11  -1   96.48   21.70
  -6 -11  -1   92.84   22.22
  -6 -11   0   12.10    9.68
  -6 -11   0   26.15   13.07
  -6  11   0   24.22   11.54
  -6 -11   1  309.99   38.29
  -6 -11   1  267.60   38.26
  -6  11   1  194.81   30.44
  -6 -11   2   92.91   21.59
  -6 -11   2   78.05   21.29
  -6  11   2   54.41   17.12
  -6  11   3  241.08   35.10
  -6 -11   3  225.30   31.29
  -6 -11   3  238.90   36.26
  -6  11   4   18.76   12.89
  -6 -11   4   43.71   17.23
  -6  11   5  145.17   28.39
  -6 -11   5  144.63   28.51
  -6 -11   6    9.68    7.29
  -6  11   6   42.35   19.17
  -6  11   6   25.84   15.60
  -6 -11   6   21.44   12.62
  -6  11   7   92.01   23.45
  -6  11   7   90.75   24.76
  -6 -11   7  103.21   24.78
  -6 -11   7   84.23   19.71
  -6 -11   8   91.89   23.52
  -6  11   8  136.57   29.18
  -6 -11   8   58.97   17.64
  -6  11   9  115.07   27.34
  -6 -11   9  140.45   29.02
  -6 -11   9   92.01   22.41
  -6 -12  -1    7.43    9.79
  -6 -12   0   32.02   14.44
  -6  12   0    7.00    6.82
  -6  12   1    8.86    9.68
  -6 -12   1   10.85    6.93
  -6 -12   2  184.20   30.73
  -6  12   2  123.16   26.28
  -6  12   3  109.29   25.10
  -6  12   4   89.95   23.96
  -6 -12   8  140.09   27.51
  -5   0 -14    2.12    6.92
  -5   0 -13   87.41   21.48
  -5   0 -12    0.30    6.26
  -5   0 -11    4.82    7.10
  -5   0 -10   -3.39    4.62
  -5   0  -9  347.01   34.28
  -5   0  -8   -0.03    5.50
  -5   0  -7  653.47   42.50
  -5   0  -7  607.57   42.93
  -5   0  -6   -2.05    5.79
  -5   0  -6   -3.36    4.48
  -5   0  -5  299.28   27.31
  -5   0  -5  312.81   27.22
  -5   0  -4    4.13    4.89
  -5   0  -4   -0.41    2.58
  -5   0  -4   -5.63    5.17
  -5   0  -3 1190.93   48.22
  -5   0  -3 1238.84   45.06
  -5   0  -3 1207.41   49.01
  -5   0  -3 1303.45   46.70
  -5   0  -2    1.23    3.72
  -5   0  -2   -2.38    4.23
  -5   0  -2   -1.25    3.13
  -5   0  -1  149.58   15.49
  -5   0  -1  157.71   16.95
  -5   0   0    2.42    4.71
  -5   0   0    1.43    4.54
  -5   0   1 1861.67   50.94
  -5   0   1 1830.18   53.25
  -5   0   1 1839.79   52.99
  -5   0   2    3.27    4.51
  -5   0   2    3.51    4.62
  -5   0   2   -0.42    3.93
  -5   0   3 1490.78   46.18
  -5   0   3 1476.85   49.14
  -5   0   4    0.65    1.15
  -5   0   4    7.17    5.74
  -5   0   4    3.69    4.73
  -5   0   5 1125.60   38.14
  -5   0   5 1005.13   42.83
  -5   0   5 1053.92   39.47
  -5   0   6    1.74    4.15
  -5   0   6    0.35    2.83
  -5   0   6    0.99    3.85
  -5   0   7  450.21   31.25
  -5   0   7  440.31   26.82
  -5   0   7  459.62   28.07
  -5   0   8    2.61    4.72
  -5   0   8    7.20    5.14
  -5   0   9  996.62   43.03
  -5   0   9 1063.50   50.97
  -5   0  10    1.27    5.71
  -5   0  10    4.09    4.11
  -5   0  11  705.26   44.90
  -5   0  12   -5.16    5.17
  -5   0  13   82.25   16.97
  -5   0  14    1.90    4.58
  -5   0  15  317.89   35.65
  -5   0  16    1.64    8.37
  -5   0  17  261.87   34.60
  -5   0  18   -4.05    8.26
  -5   0  18   12.67    9.87
  -5   0  19   62.13   20.09
  -5  -1 -14   61.25   18.64
  -5   1 -13    0.65    5.92
  -5  -1 -13    5.92    9.05
  -5  -1 -12  150.56   27.34
  -5  -1 -12  141.09   25.03
  -5   1 -12  157.89   26.69
  -5  -1 -11   -2.17    5.25
  -5   1 -11   12.14    8.89
  -5  -1 -11   11.00    9.31
  -5   1 -10  188.99   27.48
  -5  -1 -10  169.20   25.40
  -5  -1 -10  156.84   25.65
  -5  -1  -9    1.82    5.94
  -5  -1  -9    3.00    6.00
  -5   1  -9    6.84    6.14
  -5  -1  -8  291.80   31.70
  -5  -1  -8  287.90   29.86
  -5   1  -8  317.71   32.00
  -5   1  -7  111.04   18.93
  -5  -1  -7  123.37   18.96
  -5  -1  -7  125.42   20.13
  -5   1  -6  510.41   36.41
  -5  -1  -6  442.97   33.78
  -5  -1  -6  455.51   35.77
  -5  -1  -5    9.83    6.28
  -5  -1  -5   21.25    6.49
  -5   1  -5   10.04    6.24
  -5  -1  -5   17.70    8.38
  -5  -1  -4   57.64   11.64
  -5   1  -4   64.61   12.54
  -5  -1  -4   47.33   11.22
  -5  -1  -4   61.22    9.87
  -5   1  -3   42.75    9.73
  -5  -1  -3   68.38   12.08
  -5  -1  -3   67.40    9.98
  -5  -1  -3   59.63   11.57
  -5  -1  -3   63.40    9.93
  -5   1  -2 1002.55   41.95
  -5   1  -2 1023.94   42.44
  -5   1  -2 1030.73   39.67
  -5   1  -2 1050.38   41.92
  -5   1  -2  999.88   43.47
  -5  -1  -2 1042.26   35.95
  -5  -1  -2  954.72   41.83
  -5  -1  -2  999.34   42.00
  -5  -1  -1  222.78   19.71
  -5   1  -1  178.50   17.35
  -5   1  -1  202.54   19.23
  -5  -1  -1  238.97   19.39
  -5  -1  -1  216.65   14.99
  -5   1  -1  226.93   17.74
  -5  -1   0  429.96   26.38
  -5   1   0  410.60   26.34
  -5   1   0  429.00   24.83
  -5  -1   0  451.57   24.37
  -5  -1   0  434.11   25.57
  -5  -1   1    8.21    4.29
  -5  -1   1   23.05    6.56
  -5   1   1    8.42    4.83
  -5  -1   1   10.35    5.23
  -5   1   1   24.41    6.64
  -5  -1   1   14.90    4.60
  -5  -1   2 1220.58   44.19
  -5   1   2 1369.86   39.99
  -5  -1   2 1323.86   42.86
  -5  -1   2 1350.78   33.93
  -5   1   2 1340.99   46.41
  -5  -1   2 1317.18   44.74
  -5   1   2 1358.00   46.78
  -5   1   3   17.77    5.06
  -5  -1   3   29.93    6.89
  -5   1   3   30.50    7.92
  -5  -1   3   17.90    6.35
  -5  -1   3   16.75    2.57
  -5   1   3   19.79    6.17
  -5   1   4  522.36   17.06
  -5   1   4  507.24   20.31
  -5   1   4  525.42   29.87
  -5  -1   4  496.31   16.57
  -5  -1   4  539.16   25.95
  -5   1   4  514.37   29.19
  -5  -1   4  547.36   31.40
  -5   1   5   64.01    7.25
  -5  -1   5   73.35    9.78
  -5   1   5   66.94   11.39
  -5  -1   5   63.19   11.48
  -5   1   5   68.93    8.56
  -5  -1   5   53.00    9.86
  -5   1   5   56.91   10.79
  -5  -1   6  182.07   19.80
  -5   1   6  190.00   15.59
  -5   1   6  163.97   17.82
  -5  -1   6  162.77   14.44
  -5   1   6  174.15   13.44
  -5  -1   6  222.77   20.03
  -5   1   6  170.44   18.12
  -5   1   7  185.08   15.63
  -5  -1   7  176.60   20.33
  -5   1   7  181.54   19.42
  -5   1   7  176.44   18.80
  -5  -1   7  200.23   16.23
  -5  -1   7  209.92   20.37
  -5   1   7  176.19   16.28
  -5  -1   8 1458.98   58.76
  -5   1   8 1491.70   48.42
  -5   1   8 1348.24   54.01
  -5   1   8 1512.18   51.00
  -5  -1   8 1300.34   42.97
  -5   1   8 1368.85   53.14
  -5  -1   9   43.12    8.72
  -5  -1   9   46.76   11.15
  -5   1   9   34.99    8.73
  -5   1   9   52.32   12.29
  -5   1  10  264.75   24.13
  -5   1  10  308.67   27.95
  -5  -1  10  249.53   27.23
  -5  -1  10  266.52   20.97
  -5   1  11    1.56    4.17
  -5  -1  11   12.47    7.01
  -5  -1  11    1.71    2.96
  -5   1  11    4.95    5.50
  -5  -1  12  330.93   32.94
  -5   1  12  427.69   35.41
  -5   1  12  385.18   33.34
  -5  -1  12  376.11   27.54
  -5   1  13   14.76    7.95
  -5  -1  13   18.38    6.33
  -5  -1  13   11.97    7.92
  -5   1  13   15.30    7.34
  -5  -1  14  137.18   23.05
  -5   1  14  141.25   23.05
  -5   1  14  183.14   25.12
  -5   1  15   -7.01    6.45
  -5  -1  15    5.11    5.99
  -5   1  15   -0.39    5.99
  -5   1  16  164.37   27.86
  -5  -1  16  179.35   28.97
  -5   1  16  184.95   27.55
  -5   1  17   13.44   10.38
  -5  -1  17   -6.46    8.51
  -5   1  17    7.54    7.43
  -5   1  18  132.71   28.00
  -5   1  18  190.29   29.87
  -5  -1  18  156.89   28.74
  -5  -1  19   10.26    8.90
  -5  -2 -14    5.13    6.45
  -5  -2 -13   70.47   20.73
  -5  -2 -13   85.50   19.91
  -5   2 -13   50.33   17.38
  -5   2 -12   14.46    9.80
  -5  -2 -12   -5.87    6.49
  -5  -2 -12   -5.15    9.63
  -5  -2 -11  125.64   21.94
  -5   2 -11  132.06   23.90
  -5  -2 -11  146.25   26.28
  -5  -2 -10   -2.65    6.12
  -5   2 -10   -2.58    7.03
  -5  -2 -10   16.66   10.21
  -5   2  -9  151.75   23.12
  -5  -2  -9  186.18   25.10
  -5  -2  -9  147.18   24.08
  -5  -2  -8    1.84    4.94
  -5  -2  -8    5.71    7.18
  -5   2  -8   -1.78    6.42
  -5   2  -7  200.90   24.58
  -5  -2  -7  159.47   16.65
  -5  -2  -7  158.31   21.16
  -5  -2  -7  118.22   20.06
  -5  -2  -6    4.36    3.94
  -5   2  -6   -1.87    4.51
  -5  -2  -6   -0.39    4.92
  -5  -2  -6    2.29    4.21
  -5  -2  -5  109.48   12.39
  -5  -2  -5  123.99   17.42
  -5   2  -5  111.63   16.80
  -5  -2  -5  129.56   18.73
  -5  -2  -4    5.64    4.44
  -5   2  -4    8.04    6.31
  -5  -2  -4    1.00    4.24
  -5   2  -3   78.61   13.05
  -5  -2  -3   98.85   14.45
  -5   2  -3  101.47   14.62
  -5  -2  -3   88.95   14.00
  -5   2  -2  107.58   14.43
  -5   2  -2   84.43   12.79
  -5  -2  -2   88.43   13.68
  -5   2  -2   94.22   11.81
  -5  -2  -2   84.19   12.74
  -5  -2  -2  111.11   11.15
  -5   2  -1  278.38   21.05
  -5   2  -1  333.13   20.60
  -5  -2  -1  331.21   24.94
  -5   2  -1  263.82   22.39
  -5  -2  -1  316.63   16.12
  -5  -2  -1  303.79   22.36
  -5   2   0  156.29   16.98
  -5  -2   0  149.96   16.40
  -5  -2   0  135.67   14.06
  -5  -2   0  144.97   14.29
  -5   2   0  161.08   15.20
  -5  -2   1  808.14   25.57
  -5   2   1  794.50   31.24
  -5  -2   1  747.43   33.88
  -5   2   1  805.17   38.01
  -5  -2   1  788.42   37.04
  -5  -2   1  815.54   30.77
  -5  -2   2    4.41    2.00
  -5   2   2    1.17    3.57
  -5  -2   2    4.69    2.96
  -5   2   2    2.38    3.40
  -5  -2   2   -0.44    3.84
  -5   2   3 1363.83   47.79
  -5   2   3 1357.19   36.31
  -5  -2   3 1412.16   41.43
  -5   2   3 1385.81   50.64
  -5  -2   3 1385.97   48.86
  -5  -2   3 1248.61   31.27
  -5   2   3 1266.20   31.82
  -5  -2   3 1384.33   30.69
  -5   2   4   45.87    4.99
  -5   2   4   45.28    9.70
  -5   2   4   44.39    6.83
  -5  -2   4   59.84   11.42
  -5   2   4   56.34   10.45
  -5  -2   4   50.97    6.93
  -5  -2   4   53.69    4.86
  -5   2   4   59.85    7.54
  -5  -2   4   60.96    8.61
  -5  -2   5  722.60   37.67
  -5   2   5  671.23   33.95
  -5   2   5  697.96   27.46
  -5  -2   5  695.27   37.43
  -5  -2   5  710.75   27.44
  -5   2   5  665.76   37.11
  -5   2   5  731.88   23.37
  -5   2   6   11.32    4.22
  -5   2   6   20.80   14.84
  -5   2   6   20.71    7.10
  -5  -2   6   14.60    4.53
  -5   2   6   11.85    4.00
  -5  -2   6   20.80    8.52
  -5   2   7  689.55   39.25
  -5  -2   7  713.78   27.08
  -5  -2   7  619.59   38.29
  -5   2   7  624.99   34.74
  -5   2   7  652.38   31.27
  -5   2   7  666.46   29.18
  -5   2   8    6.78    5.91
  -5   2   8    4.44    2.87
  -5  -2   8    3.81    3.20
  -5  -2   8    8.02    6.64
  -5   2   8   -1.38    3.20
  -5  -2   9  473.24   36.16
  -5  -2   9  493.39   23.48
  -5   2   9  515.80   32.33
  -5   2   9  495.33   33.09
  -5  -2  10    0.47    6.24
  -5  -2  10    3.87    1.82
  -5  -2  10    5.37    3.77
  -5   2  10    7.84    4.78
  -5   2  10    2.43    3.75
  -5   2  11  164.65   20.94
  -5  -2  11  149.11   14.05
  -5  -2  11  158.30   23.03
  -5  -2  11  121.32   10.08
  -5   2  11  146.23   19.96
  -5   2  12    2.14    4.87
  -5   2  12    7.30    6.81
  -5  -2  12    1.54    2.46
  -5  -2  12    1.58    5.06
  -5   2  13   98.35   18.41
  -5  -2  13  129.47   22.81
  -5   2  13  127.82   20.06
  -5   2  14    3.57    6.43
  -5   2  14   -3.22    4.22
  -5  -2  14    9.03   11.38
  -5   2  15   90.07   20.05
  -5  -2  15  101.17   21.23
  -5   2  15  122.18   21.02
  -5   2  16   -1.78    7.35
  -5   2  16    7.33    7.69
  -5  -2  16   -1.79    6.18
  -5   2  17  142.28   27.74
  -5  -2  17  148.21   27.49
  -5   2  17  186.73   27.38
  -5  -2  18   -1.96    6.52
  -5   2  18   -5.52    8.45
  -5  -3 -14   93.07   22.69
  -5  -3 -13    2.05    7.68
  -5   3 -13    4.03   10.98
  -5  -3 -13    1.21    6.05
  -5   3 -12  231.17   33.61
  -5  -3 -12  164.96   26.30
  -5  -3 -12  171.26   29.88
  -5  -3 -11   11.96    9.75
  -5   3 -11  -18.59   10.58
  -5  -3 -11    5.36    8.05
  -5  -3 -10  121.80   20.87
  -5   3 -10   91.74   19.88
  -5  -3 -10  112.76   22.62
  -5   3  -9   26.18   11.10
  -5  -3  -9   32.13   13.32
  -5  -3  -9   30.70   11.07
  -5  -3  -8  382.19   34.37
  -5   3  -8  397.74   37.17
  -5  -3  -8  342.16   35.37
  -5  -3  -7   63.79   15.26
  -5   3  -7   62.34   14.27
  -5  -3  -7   75.00   15.82
  -5  -3  -6  207.89   23.69
  -5  -3  -6  176.90   23.99
  -5   3  -6  183.55   23.03
  -5  -3  -5    0.03    3.98
  -5   3  -5    2.81    4.67
  -5  -3  -5    7.13    7.10
  -5   3  -4  389.08   29.13
  -5   3  -4  385.22   29.91
  -5  -3  -4  419.30   31.32
  -5  -3  -4  391.80   31.58
  -5  -3  -3    2.73    3.54
  -5   3  -3    8.49    6.29
  -5   3  -3    4.04    4.38
  -5  -3  -3   16.78    6.63
  -5  -3  -2 1223.67   50.70
  -5   3  -2 1254.54   48.10
  -5  -3  -2 1243.62   49.97
  -5   3  -2 1267.03   41.70
  -5   3  -2 1216.53   49.74
  -5  -3  -1   34.41    7.71
  -5  -3  -1   34.59    7.58
  -5  -3  -1   41.37    9.67
  -5  -3  -1   43.53    9.17
  -5   3  -1   41.42    8.98
  -5   3  -1   51.00   10.92
  -5   3  -1   48.39    7.82
  -5   3   0  802.40   33.90
  -5  -3   0  895.67   37.43
  -5  -3   0  937.19   35.08
  -5  -3   0  862.17   41.27
  -5  -3   0  852.91   35.22
  -5  -3   0  845.82   17.75
  -5   3   0  870.93   41.38
  -5  -3   1   53.24    8.07
  -5   3   1   53.03    6.87
  -5  -3   1   53.51    9.46
  -5   3   1   46.01    7.84
  -5  -3   1   45.20    8.20
  -5   3   1   52.93   10.75
  -5  -3   2 1167.57   44.50
  -5   3   2 1194.45   49.61
  -5  -3   2 1174.38   36.99
  -5   3   2 1208.45   35.49
  -5   3   2 1194.58   35.32
  -5  -3   2 1216.42   36.83
  -5   3   3  284.54   15.89
  -5  -3   3  250.15   17.71
  -5  -3   3  277.97   22.60
  -5  -3   3  278.12   15.96
  -5   3   3  296.78   19.47
  -5   3   3  249.87   17.70
  -5   3   3  308.99   25.77
  -5   3   4  465.27   18.77
  -5   3   4  419.98   25.00
  -5  -3   4  396.10   28.20
  -5  -3   4  459.65   24.55
  -5   3   4  435.08   30.89
  -5  -3   4  452.56   17.71
  -5   3   4  414.43   23.57
  -5  -3   5   58.16    9.87
  -5   3   5   42.80   10.89
  -5   3   5   45.14    8.20
  -5  -3   5   51.65    5.06
  -5   3   5   50.62    9.40
  -5   3   5   60.35    6.06
  -5  -3   5   49.88   11.47
  -5   3   6  704.84   33.83
  -5   3   6  737.51   25.70
  -5   3   6  645.10   40.10
  -5  -3   6  699.69   40.36
  -5   3   6  682.37   34.90
  -5   3   7    1.41    3.90
  -5   3   7    3.06    4.49
  -5   3   7    1.00    2.21
  -5  -3   7    0.50    1.51
  -5  -3   7    5.51    4.34
  -5   3   8  435.36   29.69
  -5  -3   8  410.12   17.02
  -5   3   8  430.94   25.30
  -5  -3   8  389.80   32.74
  -5   3   8  407.09   28.17
  -5   3   9   94.33   14.86
  -5  -3   9   96.53   17.38
  -5   3   9  113.63   15.49
  -5  -3   9   97.26    8.15
  -5   3  10  213.03   23.38
  -5  -3  10  201.41   25.88
  -5   3  10  213.59   21.60
  -5  -3  10  157.16    9.15
  -5  -3  10  218.54   12.14
  -5   3  11   24.72    9.37
  -5  -3  11   16.31    3.68
  -5  -3  11   -0.98    5.74
  -5   3  11   17.24    8.01
  -5  -3  12  345.22   35.70
  -5   3  12  394.11   31.52
  -5   3  12  412.20   36.62
  -5   3  13   40.04   13.44
  -5   3  13   36.33   10.30
  -5  -3  13   24.83   10.87
  -5  -3  14   76.44   17.83
  -5   3  14  106.88   18.17
  -5   3  14   90.66   19.63
  -5  -3  15    3.74    6.86
  -5   3  15    4.96    7.79
  -5   3  15    2.95    5.67
  -5  -3  16  127.59   25.69
  -5   3  16  130.43   25.66
  -5   3  17    5.92    7.86
  -5  -3  17   -8.85    9.30
  -5   3  18  104.10   26.01
  -5  -4 -14    5.91    6.98
  -5  -4 -13   55.99   17.52
  -5  -4 -12   11.07    9.03
  -5  -4 -12   -6.35    5.40
  -5   4 -12   -2.13    6.12
  -5   4 -11   61.72   17.99
  -5  -4 -11   66.52   18.52
  -5  -4 -11   41.03   12.88
  -5  -4 -10   13.59    8.37
  -5   4 -10    4.07    7.64
  -5  -4 -10   15.32   10.49
  -5  -4  -9   74.80   16.26
  -5  -4  -9   97.71   21.24
  -5   4  -9   79.77   17.86
  -5  -4  -8    5.40    6.58
  -5   4  -8  -19.93    9.65
  -5   4  -7  187.04   25.00
  -5  -4  -7  238.42   29.31
  -5  -4  -7  191.09   23.93
  -5  -4  -6   34.35   11.03
  -5  -4  -6   24.84   10.18
  -5   4  -6   34.39   10.66
  -5   4  -5  322.57   29.58
  -5   4  -5  338.06   28.27
  -5  -4  -5  337.33   29.69
  -5  -4  -5  329.94   31.56
  -5  -4  -4    6.22    6.58
  -5  -4  -4    3.01    3.19
  -5  -4  -4    2.65    5.75
  -5   4  -4   -0.64    5.35
  -5   4  -4    0.13    4.47
  -5  -4  -3  874.94   33.88
  -5   4  -3  884.73   44.04
  -5   4  -3  880.87   36.83
  -5   4  -3  924.96   45.04
  -5  -4  -3  780.18   43.18
  -5  -4  -3  886.53   46.87
  -5   4  -2   -0.24    3.92
  -5  -4  -2    3.34    5.65
  -5   4  -2    6.56    5.16
  -5   4  -2    0.96    2.10
  -5  -4  -2   -3.00    3.55
  -5   4  -2    3.44    1.20
  -5   4  -1  454.90   31.26
  -5  -4  -1  409.66   23.93
  -5  -4  -1  490.82   30.23
  -5   4  -1  455.01   22.18
  -5   4  -1  449.43   16.43
  -5  -4  -1  446.87   31.28
  -5  -4  -1  487.61   31.32
  -5   4  -1  449.18   27.94
  -5   4   0  349.33   16.84
  -5   4   0  290.23   25.35
  -5   4   0  324.57   22.27
  -5  -4   0  326.52   24.37
  -5  -4   0  293.17   22.58
  -5  -4   0  299.90   25.85
  -5  -4   0  294.04   21.20
  -5  -4   1  260.16   20.80
  -5  -4   1  245.98   20.12
  -5  -4   1  261.34   20.60
  -5   4   1  292.87   17.44
  -5  -4   1  264.50   24.48
  -5   4   1  284.89   19.19
  -5   4   1  302.43   26.24
  -5  -4   2    6.63    4.98
  -5   4   2    4.77    4.28
  -5   4   2    1.11    2.32
  -5  -4   2    0.02    3.33
  -5  -4   2    3.48    4.94
  -5   4   2   -1.14    4.77
  -5  -4   2    3.49    3.41
  -5  -4   3  522.13   32.05
  -5   4   3  556.78   22.00
  -5   4   3  550.75   36.16
  -5  -4   3  515.79   29.42
  -5  -4   3  543.26   34.49
  -5   4   3  466.61   28.32
  -5  -4   3  544.62   26.11
  -5   4   3  551.92   28.27
  -5  -4   4   62.94    8.55
  -5  -4   4   44.67    9.52
  -5   4   4   57.12   10.26
  -5   4   4   50.13   11.43
  -5  -4   4   61.49   11.57
  -5  -4   4   59.96   11.45
  -5   4   4   42.77    9.14
  -5   4   4   46.57    3.73
  -5   4   4   50.85    5.82
  -5  -4   5  144.99   11.66
  -5   4   5  172.19   18.05
  -5  -4   5  142.73   18.49
  -5   4   5  134.25   19.12
  -5   4   5  173.46   10.17
  -5  -4   5  160.41   17.36
  -5  -4   6    3.67    2.64
  -5  -4   6    9.85    5.43
  -5   4   6    2.28    3.75
  -5  -4   6    4.88    3.58
  -5   4   6    8.24    3.08
  -5  -4   6    7.98    2.83
  -5   4   6    8.84    6.89
  -5   4   7  700.59   39.37
  -5  -4   7  671.37   22.00
  -5   4   7  684.09   35.51
  -5  -4   7  754.02   45.18
  -5  -4   7  704.52   31.85
  -5   4   7  733.87   29.27
  -5  -4   8  168.61   22.25
  -5   4   8  177.48   18.46
  -5   4   8  145.89   18.83
  -5   4   8  157.76   15.22
  -5  -4   8  151.27    9.33
  -5  -4   8  162.27   16.94
  -5   4   9  167.52   21.02
  -5   4   9  179.12   18.95
  -5  -4   9  156.09    9.76
  -5  -4   9  160.68   22.62
  -5  -4   9  174.43   19.54
  -5   4  10 1035.63   54.46
  -5   4  10 1108.40   47.90
  -5  -4  10 1042.28   59.46
  -5  -4  10 1073.73   50.92
  -5   4  11  324.19   26.77
  -5   4  11  320.83   31.89
  -5  -4  11  275.23   32.01
  -5  -4  11  293.65   28.66
  -5  -4  12   11.78    6.64
  -5   4  12   35.07   12.08
  -5   4  12   25.26    7.62
  -5  -4  12   27.46   11.11
  -5   4  13  551.14   46.09
  -5   4  13  635.79   39.85
  -5  -4  13  624.99   51.95
  -5   4  14    3.07    5.35
  -5  -4  14    6.16    7.60
  -5   4  14    0.77    5.84
  -5   4  15  118.96   23.83
  -5  -4  15   99.44   22.49
  -5  -4  16   16.29   11.45
  -5   4  16   24.93   11.53
  -5  -4  17   56.63   20.25
  -5   4  17   80.00   22.28
  -5  -5 -13    3.28    6.35
  -5   5 -12   42.40   15.61
  -5  -5 -12   43.27   16.64
  -5  -5 -12   54.99   15.72
  -5  -5 -11   -3.76    9.62
  -5   5 -11    4.51    6.73
  -5  -5 -11    0.08    6.00
  -5  -5 -10   26.42   11.77
  -5   5 -10   16.55    9.51
  -5  -5 -10   34.78   12.18
  -5   5  -9    2.34    5.83
  -5  -5  -9    1.04    5.29
  -5  -5  -9   12.29    6.88
  -5   5  -8  133.56   23.17
  -5  -5  -8  165.55   27.07
  -5  -5  -8  181.93   24.56
  -5   5  -7   11.16    7.95
  -5  -5  -7   20.04    8.91
  -5  -5  -7   22.35   11.03
  -5   5  -6  135.87   18.72
  -5   5  -6  116.62   19.26
  -5  -5  -6  185.61   23.53
  -5  -5  -6  162.91   24.49
  -5  -5  -5   61.73   13.88
  -5  -5  -5   46.15   12.61
  -5   5  -5   36.69   10.06
  -5   5  -5   71.47   14.90
  -5  -5  -4  832.40   49.94
  -5  -5  -4  855.55   46.54
  -5   5  -4  851.92   46.89
  -5   5  -4  889.90   45.83
  -5  -5  -4  847.23   37.92
  -5  -5  -4  894.44   48.83
  -5   5  -3   53.05   11.40
  -5  -5  -3   47.96   11.43
  -5  -5  -3   41.45    7.69
  -5  -5  -3   71.37   15.11
  -5   5  -3   44.42    8.29
  -5   5  -3   51.23   11.32
  -5   5  -3   56.13    5.75
  -5  -5  -2  512.37   25.42
  -5   5  -2  519.75   25.22
  -5   5  -2  525.76   19.60
  -5   5  -2  555.25   35.92
  -5  -5  -2  499.74   35.27
  -5  -5  -2  538.42   23.86
  -5  -5  -2  516.79   36.42
  -5   5  -2  510.36   32.86
  -5  -5  -1   15.76    6.55
  -5  -5  -1   17.85    7.38
  -5  -5  -1   19.93    3.89
  -5   5  -1   19.16    4.38
  -5   5  -1   18.11    6.45
  -5   5  -1   12.06    6.44
  -5   5  -1   21.13    4.74
  -5  -5  -1   15.14    5.21
  -5  -5   0   43.55    4.45
  -5   5   0   51.81    9.22
  -5   5   0   48.58    7.42
  -5  -5   0   50.40   11.55
  -5   5   0   49.57   11.34
  -5   5   0   46.86    6.10
  -5  -5   0   38.83    9.41
  -5  -5   0   37.41    7.73
  -5   5   1    8.76    2.18
  -5   5   1    6.99    3.56
  -5  -5   1    1.86    4.59
  -5   5   1    6.17    3.32
  -5  -5   1   12.85    6.00
  -5   5   1    3.15    4.70
  -5  -5   1    8.99    4.95
  -5   5   2  695.61   42.32
  -5   5   2  742.15   29.36
  -5   5   2  651.25   15.99
  -5  -5   2  720.44   35.82
  -5  -5   2  740.14   43.23
  -5  -5   2  700.05   36.97
  -5   5   2  747.96   33.30
  -5  -5   3    4.82    4.01
  -5  -5   3    6.45    4.24
  -5   5   3    3.93    1.46
  -5   5   3    6.66    3.97
  -5   5   3    8.83    3.41
  -5  -5   3   -1.54    4.23
  -5   5   3    3.97    4.29
  -5   5   4  296.82   13.92
  -5   5   4  351.57   15.11
  -5  -5   4  346.00   22.64
  -5   5   4  351.18   28.02
  -5   5   4  329.08   30.68
  -5  -5   4  316.29   27.20
  -5  -5   4  308.31   27.74
  -5  -5   4  332.36   14.01
  -5  -5   5    6.62    3.17
  -5   5   5    1.79    4.91
  -5  -5   5    2.98    5.22
  -5   5   5    0.47    3.39
  -5  -5   5   -2.62    4.22
  -5  -5   5    1.21    2.03
  -5   5   6  534.55   35.96
  -5  -5   6  558.77   26.33
  -5  -5   6  596.57   38.72
  -5  -5   6  554.23   38.56
  -5  -5   6  560.67   25.81
  -5  -5   7   16.72    5.41
  -5   5   7   17.21    7.65
  -5  -5   7   16.65    5.26
  -5  -5   7   13.92    7.26
  -5  -5   7   22.06    8.24
  -5   5   7   30.85    6.12
  -5  -5   8  748.46   48.12
  -5   5   8  773.49   34.06
  -5   5   8  811.37   47.68
  -5  -5   8  777.22   37.55
  -5  -5   9    1.78    4.86
  -5   5   9    3.28    4.65
  -5   5   9    1.77    3.35
  -5  -5   9    5.85    7.06
  -5   5  10  261.76   29.41
  -5  -5  10  306.01   33.54
  -5  -5  10  290.22   26.96
  -5   5  10  310.60   24.88
  -5   5  11    6.24    4.83
  -5   5  11    0.78    3.95
  -5  -5  11    6.28    7.78
  -5  -5  11    3.82    5.84
  -5   5  12  698.49   51.65
  -5  -5  12  707.87   47.50
  -5  -5  12  694.07   54.89
  -5   5  12  710.57   39.16
  -5  -5  13   14.87    7.53
  -5   5  13   18.59   10.69
  -5  -5  13    6.49    9.00
  -5   5  13   19.42    6.89
  -5  -5  14  429.85   41.52
  -5  -5  14  419.52   45.39
  -5   5  14  413.52   43.36
  -5  -5  15   43.58   16.34
  -5   5  15    7.46    6.86
  -5   5  16   58.08   18.62
  -5  -5  16   57.94   18.96
  -5   5  17   -5.51   11.85
  -5  -6 -12  -10.65    8.89
  -5  -6 -11   48.73   14.75
  -5  -6 -11   83.51   22.55
  -5   6 -11   39.34   15.20
  -5  -6 -10   17.63    9.36
  -5  -6 -10    4.15   10.52
  -5   6 -10    9.52    9.14
  -5  -6  -9  142.52   26.26
  -5   6  -9  125.89   23.48
  -5  -6  -9  146.48   23.21
  -5  -6  -8    1.46    5.00
  -5  -6  -8    3.40    6.39
  -5   6  -8    0.83    5.67
  -5  -6  -7  195.45   25.80
  -5  -6  -7  207.05   29.41
  -5   6  -7  190.94   26.88
  -5   6  -6    1.60    3.72
  -5  -6  -6    0.27    4.86
  -5   6  -6   -1.06    6.45
  -5  -6  -6    3.93    5.14
  -5  -6  -6    2.32    7.14
  -5   6  -5  245.60   27.54
  -5   6  -5  213.35   23.81
  -5  -6  -5  276.91   31.84
  -5  -6  -5  231.38   25.76
  -5  -6  -4  149.70   22.44
  -5  -6  -4  119.34   19.06
  -5   6  -4  117.91   17.74
  -5   6  -4  113.22   18.07
  -5   6  -3  678.45   41.69
  -5  -6  -3  707.47   46.71
  -5   6  -3  672.23   41.16
  -5  -6  -3  642.58   43.23
  -5   6  -3  619.43   29.81
  -5   6  -2   15.68    6.54
  -5  -6  -2   14.59    4.67
  -5  -6  -2   13.88    7.55
  -5   6  -2    9.20    4.11
  -5   6  -2   14.59    8.00
  -5   6  -2   15.45    4.60
  -5   6  -2    9.34    4.02
  -5  -6  -2   29.20   10.80
  -5  -6  -2   21.11    5.20
  -5  -6  -1  214.73   13.95
  -5  -6  -1  210.39   23.57
  -5   6  -1  195.70   22.90
  -5   6  -1  218.17   13.76
  -5   6  -1  199.75   20.05
  -5  -6  -1  172.68   22.21
  -5  -6  -1  223.13   17.92
  -5   6  -1  237.47   17.21
  -5   6  -1  219.23   16.46
  -5  -6   0   50.84   12.65
  -5   6   0   49.97    8.85
  -5   6   0   51.33    7.11
  -5  -6   0   75.22   13.74
  -5   6   0   62.55   11.16
  -5  -6   0   43.99    8.93
  -5   6   0   53.30   12.36
  -5  -6   0   42.51    5.41
  -5  -6   1  126.69   17.29
  -5  -6   1  146.22   20.43
  -5   6   1  167.69   16.51
  -5   6   1  171.70   16.01
  -5  -6   1  140.29   16.37
  -5   6   1  162.95   11.79
  -5   6   1  170.95   21.61
  -5  -6   1  151.35    8.57
  -5  -6   1  145.68    8.62
  -5   6   2  106.67   11.97
  -5   6   2  101.35    8.81
  -5  -6   2   93.82   14.13
  -5   6   2   91.16   16.89
  -5  -6   2  100.71   17.58
  -5  -6   2   92.05   14.52
  -5  -6   3  477.51   33.08
  -5   6   3  481.98   35.58
  -5  -6   3  494.81   37.66
  -5   6   3  531.13   23.41
  -5  -6   3  533.05   17.03
  -5   6   3  484.16   37.95
  -5   6   3  491.71   19.74
  -5  -6   3  530.35   32.82
  -5   6   4   77.62    8.78
  -5   6   4  104.63   17.43
  -5  -6   4  105.78    9.04
  -5   6   4  106.89    8.85
  -5   6   4  126.74   20.08
  -5  -6   4   88.62   16.02
  -5  -6   4  109.38   16.68
  -5  -6   4   87.98   12.94
  -5  -6   5  185.03   13.75
  -5  -6   5  158.80   17.06
  -5  -6   5  194.46   23.68
  -5   6   5  189.92   23.11
  -5   6   5  167.13   23.99
  -5  -6   5  145.34   20.54
  -5  -6   6   12.05    6.97
  -5  -6   6    3.14    4.84
  -5   6   6   25.57    9.53
  -5  -6   6   17.22    6.41
  -5  -6   6    7.43    3.44
  -5   6   7  646.91   44.12
  -5  -6   7  657.74   45.15
  -5  -6   7  740.28   46.36
  -5  -6   7  661.10   33.26
  -5  -6   7  684.26   33.00
  -5  -6   8   -0.66    4.77
  -5  -6   8    3.28    4.21
  -5  -6   8   -6.66    6.64
  -5   6   8   -2.97    5.92
  -5  -6   9   92.48   18.09
  -5  -6   9   92.16   16.38
  -5  -6   9  122.54   16.82
  -5   6   9  117.42   20.69
  -5  -6  10   -3.18    7.90
  -5   6  10    9.12    8.73
  -5  -6  10    0.39    3.97
  -5   6  11  152.43   24.74
  -5  -6  11  114.71   22.47
  -5  -6  11  201.92   24.61
  -5   6  12   -2.95    5.66
  -5  -6  12   -4.59    7.20
  -5  -6  12   -2.95    6.24
  -5   6  13  254.36   34.13
  -5  -6  13  249.42   30.49
  -5  -6  13  286.65   37.42
  -5  -6  14   45.03   15.10
  -5   6  14   40.84   17.26
  -5  -6  14   52.48   16.78
  -5  -6  15   42.40   15.54
  -5   6  15   47.92   16.38
  -5  -6  15   68.24   19.93
  -5   6  16   18.48   13.16
  -5  -6  16    5.90    7.15
  -5  -7 -11    8.20    7.14
  -5   7 -10  119.46   23.59
  -5  -7 -10  118.08   22.16
  -5  -7 -10  118.18   26.26
  -5   7  -9    8.42    7.55
  -5  -7  -9    5.74    7.50
  -5  -7  -8   69.00   19.46
  -5   7  -8   75.48   18.11
  -5   7  -7   18.97    8.51
  -5  -7  -7   54.14   14.05
  -5  -7  -7   40.97   16.21
  -5  -7  -6   73.62   16.78
  -5  -7  -6  112.24   22.10
  -5   7  -6   99.31   16.38
  -5   7  -6  100.35   18.95
  -5  -7  -5    7.37    6.86
  -5   7  -5    3.89    4.38
  -5  -7  -5    7.53    5.70
  -5   7  -5   -4.15    7.18
  -5  -7  -4  443.30   40.73
  -5   7  -4  419.59   35.72
  -5  -7  -4  465.71   39.33
  -5   7  -4  458.68   35.50
  -5   7  -4  421.39   30.58
  -5   7  -3   26.34   10.37
  -5  -7  -3   41.74   12.20
  -5  -7  -3   47.51   13.59
  -5   7  -3   25.79    9.16
  -5   7  -3   31.31    8.18
  -5  -7  -2  340.38   33.58
  -5  -7  -2  322.72   32.57
  -5   7  -2  328.21   28.46
  -5  -7  -2  310.28   19.58
  -5   7  -2  339.24   30.88
  -5   7  -2  325.65   23.60
  -5   7  -1    3.07    2.79
  -5   7  -1    4.40    5.99
  -5  -7  -1   -0.02    4.76
  -5  -7  -1    1.26    2.91
  -5   7  -1   -2.48    5.58
  -5  -7  -1   -2.51    5.54
  -5   7   0  172.17   23.46
  -5   7   0  177.74   18.76
  -5   7   0  160.40   14.59
  -5  -7   0  146.35   16.01
  -5  -7   0  167.45   23.30
  -5  -7   0  179.87   22.87
  -5   7   1    4.18    2.50
  -5   7   1    6.51    4.33
  -5   7   1   16.06    8.58
  -5  -7   1    8.66    5.68
  -5  -7   1    8.49    2.69
  -5  -7   1   10.27    8.15
  -5  -7   1    4.25    3.65
  -5  -7   2  751.43   49.43
  -5   7   2  678.43   46.48
  -5   7   2  703.05   27.83
  -5   7   2  658.82   30.84
  -5  -7   2  690.27   39.45
  -5  -7   2  718.57   42.95
  -5  -7   3  218.35   23.49
  -5   7   3  220.84   27.42
  -5  -7   3  220.03   26.85
  -5   7   3  190.13   24.54
  -5   7   3  206.84   15.35
  -5  -7   3  227.50   23.41
  -5   7   3  217.44   15.80
  -5   7   4  604.98   27.92
  -5  -7   4  655.84   39.23
  -5   7   4  606.72   22.48
  -5  -7   4  546.74   38.44
  -5  -7   4  566.94   43.04
  -5  -7   4  639.35   24.96
  -5   7   4  498.79   39.78
  -5   7   4  602.33   45.74
  -5  -7   5   88.92   10.61
  -5  -7   5   95.75   17.80
  -5   7   5   74.21   16.03
  -5  -7   5   73.15   14.93
  -5  -7   5   85.13   14.26
  -5   7   5  119.69   21.20
  -5   7   6  373.63   35.73
  -5  -7   6  392.96   29.37
  -5  -7   6  390.27   23.82
  -5  -7   6  416.70   37.04
  -5  -7   6  383.01   34.70
  -5  -7   7   38.41    9.07
  -5  -7   7   35.24    8.62
  -5   7   7   25.72    9.77
  -5  -7   7   49.86   12.83
  -5  -7   7   21.81    8.62
  -5  -7   8  380.63   27.96
  -5  -7   8  402.76   36.52
  -5   7   8  401.72   38.79
  -5  -7   8  452.60   40.80
  -5   7   9   -5.86    8.31
  -5  -7   9   -0.62    4.71
  -5  -7   9   11.15    6.12
  -5  -7   9    0.97    4.86
  -5  -7  10  123.46   18.29
  -5   7  10  155.79   25.74
  -5  -7  10  166.50   26.52
  -5  -7  10  143.57   22.39
  -5   7  11   -2.17    5.76
  -5  -7  11   -1.28    4.73
  -5  -7  11   -5.31    6.54
  -5  -7  12  171.84   28.61
  -5  -7  12  160.44   23.31
  -5   7  12  138.58   26.13
  -5   7  13    7.98    8.08
  -5  -7  13   16.74   10.49
  -5  -7  13    4.89    9.25
  -5   7  14  144.75   28.28
  -5  -7  14  132.80   23.87
  -5  -7  14  140.33   28.40
  -5  -7  15    3.91    6.78
  -5   7  15    4.25    6.64
  -5  -7  16   58.90   18.01
  -5  -8  -9   70.01   20.32
  -5   8  -9   68.48   18.83
  -5  -8  -8   25.73   11.95
  -5   8  -8   18.07   11.34
  -5  -8  -8   46.05   13.55
  -5   8  -7   60.34   16.81
  -5  -8  -7   88.43   18.60
  -5  -8  -7   82.17   20.94
  -5   8  -6   -1.85    5.77
  -5   8  -6   -3.51    5.13
  -5  -8  -6    9.60    9.04
  -5  -8  -6   -2.84    5.59
  -5  -8  -5   86.03   20.87
  -5  -8  -5   59.57   15.50
  -5   8  -5   82.44   17.59
  -5   8  -5   44.34   11.65
  -5   8  -5   58.32   13.41
  -5   8  -4  193.65   23.95
  -5  -8  -4  245.12   30.28
  -5   8  -4  183.02   21.22
  -5  -8  -4  231.31   31.05
  -5   8  -4  222.06   27.16
  -5  -8  -3  254.30   31.00
  -5   8  -3  214.59   25.42
  -5   8  -3  263.02   28.70
  -5   8  -3  266.27   23.98
  -5  -8  -3  297.04   33.97
  -5   8  -2   10.21    5.74
  -5   8  -2    7.51    6.00
  -5  -8  -2    5.19    5.14
  -5   8  -2    2.37    6.03
  -5  -8  -2    1.33    6.21
  -5   8  -1  163.19   23.23
  -5   8  -1  198.36   22.02
  -5   8  -1  209.71   19.35
  -5  -8  -1  219.61   28.43
  -5  -8  -1  180.99   16.85
  -5  -8  -1  182.20   25.51
  -5   8   0  102.57   15.37
  -5  -8   0   81.00   17.98
  -5  -8   0  103.39   14.49
  -5   8   0   75.88   16.38
  -5   8   0  104.33   13.08
  -5  -8   0  111.36   20.04
  -5   8   1  314.15   21.73
  -5  -8   1  282.11   25.33
  -5   8   1  286.28   23.49
  -5   8   1  335.46   33.91
  -5  -8   1  315.50   31.93
  -5  -8   1  312.41   34.13
  -5   8   2   60.75   10.12
  -5   8   2   55.32   14.57
  -5  -8   2   76.73   17.44
  -5  -8   2   92.37   16.85
  -5   8   2   63.69    9.75
  -5  -8   2   63.47   12.63
  -5   8   3  165.70   24.36
  -5   8   3  209.88   17.78
  -5  -8   3  247.53   25.58
  -5  -8   3  251.07   27.19
  -5   8   3  193.58   26.91
  -5  -8   3  189.25   27.33
  -5   8   3  227.61   17.38
  -5   8   4   46.18   14.23
  -5  -8   4   60.76   15.25
  -5  -8   4   59.33   13.51
  -5   8   4   68.24   10.55
  -5   8   4   59.26   16.59
  -5  -8   4   51.88   12.11
  -5   8   5   81.09   17.67
  -5  -8   5   97.42   16.52
  -5   8   5   88.30   19.74
  -5   8   5   73.91   11.58
  -5  -8   5   90.46   19.33
  -5  -8   5   73.18   10.34
  -5  -8   5   80.24   16.01
  -5  -8   6  440.86   33.99
  -5   8   6  355.07   37.17
  -5  -8   6  415.02   37.56
  -5  -8   6  451.72   41.01
  -5  -8   6  411.77   25.97
  -5  -8   7  270.29   32.11
  -5  -8   7  258.37   25.94
  -5  -8   7  304.74   23.93
  -5  -8   7  224.68   29.45
  -5   8   7  286.24   34.02
  -5   8   8   19.43   10.35
  -5  -8   8   19.25    6.87
  -5  -8   8   22.92   10.07
  -5  -8   8   10.63    6.56
  -5  -8   9  119.70   17.43
  -5  -8   9  127.17   24.04
  -5   8   9  133.97   24.73
  -5  -8   9  127.73   22.13
  -5   8  10   28.65   13.13
  -5  -8  10   14.68   10.43
  -5  -8  10    9.03    8.51
  -5  -8  11   83.49   20.51
  -5  -8  11  112.96   21.30
  -5   8  11  107.23   24.03
  -5   8  12   57.47   18.79
  -5  -8  12    7.70    9.53
  -5   8  13  161.22   29.70
  -5  -8  13  188.78   32.12
  -5   8  14   42.16   16.29
  -5   9  -8  135.78   26.27
  -5  -9  -8  177.52   31.97
  -5  -9  -7   17.02   10.73
  -5  -9  -7   20.14   10.48
  -5   9  -7    6.41    8.93
  -5  -9  -6   67.78   19.75
  -5   9  -6   78.32   19.05
  -5  -9  -6   69.49   17.58
  -5   9  -5   31.82   11.35
  -5   9  -5   12.49    7.77
  -5  -9  -5   55.66   16.21
  -5  -9  -5   37.24   15.31
  -5  -9  -4  163.93   26.81
  -5   9  -4  101.94   18.11
  -5   9  -4  123.46   21.76
  -5  -9  -4  130.77   24.94
  -5   9  -3   80.92   16.57
  -5  -9  -3  107.24   21.60
  -5   9  -3   68.65   15.51
  -5  -9  -3  110.60   22.46
  -5  -9  -2  165.99   26.83
  -5  -9  -2  183.65   28.03
  -5   9  -2  131.68   21.42
  -5   9  -2  172.86   22.63
  -5  -9  -1   24.59   11.18
  -5  -9  -1    4.89    5.26
  -5   9  -1   19.94    7.36
  -5   9  -1   12.03    8.89
  -5  -9   0  154.05   26.11
  -5   9   0   89.71   18.59
  -5   9   0  124.08   17.15
  -5  -9   0  109.31   21.07
  -5   9   1    9.50    6.47
  -5   9   1   -2.07    3.43
  -5  -9   1    7.47    8.93
  -5  -9   1   13.99    6.44
  -5  -9   1    0.95    5.04
  -5  -9   2  342.22   37.90
  -5   9   2  315.31   23.96
  -5  -9   2  318.11   33.32
  -5   9   2  351.46   37.67
  -5  -9   2  308.08   28.60
  -5  -9   3   16.02    7.25
  -5   9   3   23.28   10.93
  -5  -9   3   28.77   11.95
  -5  -9   3   24.42    9.98
  -5  -9   4  223.38   27.16
  -5   9   4  175.52   27.61
  -5  -9   4  213.07   30.06
  -5   9   4  210.69   30.07
  -5  -9   4  204.84   25.75
  -5  -9   5   39.10   13.71
  -5   9   5   42.86   14.16
  -5  -9   5   56.69   13.87
  -5  -9   5   29.42   11.38
  -5   9   5   14.28   10.51
  -5  -9   6  192.67   26.50
  -5   9   6  212.71   30.80
  -5   9   6  246.65   33.78
  -5  -9   6  224.51   26.66
  -5  -9   6  219.57   30.37
  -5   9   7   88.15   20.41
  -5  -9   7   99.66   17.49
  -5  -9   7   89.93   19.39
  -5  -9   7   97.24   20.65
  -5  -9   8  121.92   23.69
  -5   9   8  108.52   24.26
  -5  -9   8  134.41   24.41
  -5  -9   9    6.71    5.72
  -5   9   9    1.43    5.40
  -5  -9   9   19.70   11.33
  -5   9  10  129.27   26.25
  -5  -9  10  129.95   23.89
  -5  -9  10  104.54   23.62
  -5  -9  11    1.04    6.55
  -5   9  11   -3.71    6.83
  -5  -9  11   -2.08    5.51
  -5   9  12  118.73   26.88
  -5  -9  12  125.90   27.34
  -5   9  13   58.99   21.02
  -5 -10  -7  232.74   34.00
  -5  10  -7  266.52   35.88
  -5 -10  -6   36.23   13.60
  -5  10  -6   39.79   13.75
  -5 -10  -6   69.62   20.67
  -5  10  -5   71.45   17.54
  -5 -10  -5   96.37   21.72
  -5 -10  -5  117.74   25.81
  -5 -10  -4   22.65   12.71
  -5 -10  -4   32.28   14.00
  -5  10  -4   12.12    7.80
  -5  10  -4   29.96   11.52
  -5  10  -3  172.38   24.85
  -5  10  -3  121.74   21.09
  -5 -10  -3  117.40   24.74
  -5 -10  -3  174.53   29.38
  -5  10  -2   61.46   14.84
  -5 -10  -2   64.35   17.73
  -5  10  -2   97.06   19.47
  -5 -10  -2   73.01   18.64
  -5  10  -1  242.25   26.70
  -5  10  -1  241.22   30.78
  -5 -10  -1  288.71   36.89
  -5 -10  -1  224.17   32.39
  -5 -10   0   40.15   14.50
  -5 -10   0   40.73   13.89
  -5  10   0   15.28    8.31
  -5  10   0   47.34   11.51
  -5 -10   1  211.13   29.53
  -5  10   1  174.67   26.94
  -5 -10   1  191.77   30.20
  -5  10   2   52.61   15.76
  -5 -10   2   55.25   15.86
  -5 -10   2   25.46   11.50
  -5 -10   3  242.67   27.54
  -5 -10   3  323.55   39.26
  -5  10   3  256.11   33.55
  -5 -10   3  274.98   32.78
  -5  10   4   38.95   14.79
  -5 -10   4   39.92   12.24
  -5 -10   4   47.47   15.85
  -5 -10   4   42.21   13.39
  -5  10   4   39.81   14.96
  -5  10   5  183.24   30.18
  -5 -10   5  221.86   28.61
  -5 -10   5  253.57   34.51
  -5 -10   5  187.01   26.11
  -5  10   5  229.94   33.73
  -5 -10   6   18.42   11.03
  -5  10   6   19.24   11.19
  -5 -10   6   31.13   11.13
  -5  10   6   -7.06   11.07
  -5 -10   6   13.93    8.09
  -5  10   7  257.85   36.67
  -5 -10   7  273.83   34.68
  -5 -10   7  288.61   37.55
  -5  10   8   80.09   21.10
  -5 -10   8   76.07   18.61
  -5 -10   8   48.02   16.26
  -5  10   9  206.20   34.37
  -5 -10   9  290.38   37.51
  -5 -10   9  176.25   29.98
  -5 -10  10   22.54   10.94
  -5 -10  10   43.17   17.03
  -5  10  10   13.31   10.36
  -5  10  11  101.68   25.50
  -5 -10  11  117.74   25.81
  -5 -10  11  136.97   27.70
  -5 -11  -7    1.11    6.82
  -5  11  -6   80.23   20.71
  -5 -11  -6   73.17   20.15
  -5 -11  -5   11.95   11.03
  -5  11  -5   30.44   13.63
  -5 -11  -4   12.29    7.59
  -5 -11  -4   20.39   13.03
  -5  11  -4    2.90    5.12
  -5 -11  -3  136.23   26.72
  -5 -11  -3   77.10   21.20
  -5  11  -3   68.40   16.32
  -5 -11  -2   15.25   10.59
  -5 -11  -2    1.66    8.67
  -5  11  -2   14.03    8.08
  -5  11  -2   17.39    9.87
  -5 -11  -1    9.27   11.53
  -5 -11  -1   -1.80    9.22
  -5  11  -1    0.49    7.26
  -5 -11   0   79.30   19.85
  -5  11   0   82.84   19.48
  -5 -11   0   69.94   18.44
  -5  11   1   51.19   16.10
  -5 -11   1   83.04   20.69
  -5 -11   1   89.13   21.43
  -5 -11   2   94.89   20.94
  -5 -11   2  109.20   24.94
  -5  11   2  105.24   23.16
  -5 -11   3   90.97   22.08
  -5  11   3  147.31   27.53
  -5 -11   3  105.75   22.13
  -5 -11   4  187.46   31.63
  -5  11   4  189.56   31.45
  -5 -11   4  207.21   29.97
  -5  11   5   24.91   14.26
  -5 -11   5   33.93   14.85
  -5 -11   5   30.73   11.11
  -5  11   5   18.38   11.73
  -5  11   6  108.61   25.73
  -5 -11   6  128.69   23.53
  -5 -11   6  144.44   27.17
  -5  11   6  123.96   26.81
  -5 -11   7   65.15   19.33
  -5 -11   7   56.47   16.90
  -5  11   7   83.97   23.71
  -5  11   7   30.55   14.55
  -5 -11   8  136.35   27.58
  -5  11   8  121.62   28.30
  -5 -11   8  101.24   23.39
  -5 -11   9   30.36   13.24
  -5  11   9   23.11   12.46
  -5 -11   9    2.92    6.92
  -5 -11  10   70.12   20.05
  -5 -11  11    4.94    7.19
  -5  12  -5   37.99   14.29
  -5 -12  -2   44.56   16.74
  -5 -12  -1  210.85   34.58
  -5  12  -1  192.26   30.18
  -5  12   0   12.11    8.86
  -5 -12   0   10.32    8.65
  -5  12   1  229.48   34.11
  -5 -12   1  248.44   36.26
  -5 -12   2   37.13   14.25
  -5  12   2   37.03   15.85
  -5  12   3   97.38   22.61
  -5 -12   3  119.10   25.24
  -5  12   4   38.38   17.36
  -5  12   5   82.70   23.42
  -5  12   5  146.97   30.19
  -5  12   6   44.05   18.80
  -5 -12   7   54.68   17.17
  -5 -12   8    7.00    7.07
  -5  13   1   37.75   15.50
  -5  13   2   13.27    8.98
  -4   0 -15   -5.36    5.60
  -4   0 -14   77.01   19.40
  -4   0 -13    8.58    7.39
  -4   0 -12   25.25   11.46
  -4   0 -11   -0.86    5.29
  -4   0 -10  462.16   38.76
  -4   0 -10  384.99   37.51
  -4   0  -9   -4.13    5.03
  -4   0  -9    3.36    5.77
  -4   0  -8  132.13   20.18
  -4   0  -8  117.06   18.05
  -4   0  -7    0.47    5.13
  -4   0  -7    2.20    4.63
  -4   0  -6  477.63   34.31
  -4   0  -6  509.86   33.68
  -4   0  -5    5.26    4.71
  -4   0  -5    1.75    3.71
  -4   0  -5   -2.29    3.57
  -4   0  -4 2621.25   67.03
  -4   0  -4 2532.25   67.84
  -4   0  -4 2573.40   70.31
  -4   0  -4 2490.11   61.32
  -4   0  -3    0.03    4.10
  -4   0  -3    5.92    4.74
  -4   0  -3   -0.27    3.24
  -4   0  -3    4.14    4.61
  -4   0  -3    5.42    4.45
  -4   0  -2 1021.58   35.76
  -4   0  -2  971.63   37.75
  -4   0  -2 1031.20   37.19
  -4   0  -2 1075.70   36.23
  -4   0  -2  979.09   38.44
  -4   0  -1   -1.89    3.17
  -4   0  -1    0.70    3.73
  -4   0  -1   -1.06    2.36
  -4   0  -1    2.90    2.90
  -4   0  -1    4.42    4.01
  -4   0   0 3434.43   63.36
  -4   0   0 3443.23   66.35
  -4   0   1    3.28    3.79
  -4   0   1    0.38    3.11
  -4   0   1   -0.52    3.00
  -4   0   2   25.90    6.31
  -4   0   2   23.51    6.38
  -4   0   2   25.77    5.69
  -4   0   3    4.30    3.78
  -4   0   3   -2.73    3.39
  -4   0   4 1251.26   38.55
  -4   0   4 1292.73   43.00
  -4   0   4 1257.62   36.08
  -4   0   5    9.84    5.92
  -4   0   5    2.33    2.88
  -4   0   5    2.18    3.27
  -4   0   6 3813.42   80.91
  -4   0   6 3537.49   70.39
  -4   0   6 3951.35   74.35
  -4   0   7    0.37    3.35
  -4   0   7    2.03    3.70
  -4   0   7    4.47    4.21
  -4   0   8 1653.74   57.82
  -4   0   9    4.05    5.52
  -4   0  10  480.68   25.70
  -4   0  10  454.44   33.37
  -4   0  11   -2.78    5.48
  -4   0  11    0.72    2.64
  -4   0  12  301.77   23.79
  -4   0  12  324.52   30.90
  -4   0  13   -2.60    6.74
  -4   0  14  292.07   31.76
  -4   0  15   13.43   13.26
  -4   0  16   46.98   14.94
  -4   0  17   -4.80    9.49
  -4   0  18  177.90   29.61
  -4   0  18  120.58   26.74
  -4  -1 -15   32.42   14.19
  -4  -1 -14   23.58   12.24
  -4   1 -14   14.13    9.50
  -4  -1 -13   60.29   18.73
  -4  -1 -13   44.06   14.74
  -4   1 -13   64.38   16.91
  -4  -1 -12   32.87   13.66
  -4   1 -12   36.69   13.31
  -4  -1 -12   78.78   17.96
  -4   1 -11  236.65   29.42
  -4  -1 -11  230.71   28.57
  -4  -1 -11  246.81   31.50
  -4   1 -10    2.89    5.51
  -4  -1 -10   -0.86    6.02
  -4  -1 -10    7.37    7.47
  -4   1  -9  138.27   20.99
  -4  -1  -9   99.66   18.49
  -4  -1  -9  123.35   19.31
  -4  -1  -8  100.39   17.00
  -4   1  -8  102.98   17.34
  -4  -1  -8  112.75   19.03
  -4  -1  -7  338.86   28.62
  -4  -1  -7  272.15   27.55
  -4   1  -7  302.42   28.19
  -4   1  -6    5.11    5.47
  -4  -1  -6   -0.47    4.27
  -4  -1  -6    6.77    6.20
  -4  -1  -6    7.48    3.73
  -4  -1  -5  225.72   18.00
  -4  -1  -5  173.76   19.67
  -4  -1  -5  181.86   19.45
  -4   1  -5  195.63   20.41
  -4  -1  -4  569.30   26.75
  -4  -1  -4  509.84   31.61
  -4   1  -4  522.80   31.36
  -4   1  -4  552.25   31.28
  -4  -1  -4  541.68   31.34
  -4  -1  -3  259.35   21.43
  -4  -1  -3  261.87   20.98
  -4  -1  -3  301.16   18.42
  -4   1  -3  266.85   21.00
  -4   1  -3  261.78   19.79
  -4   1  -3  245.51   20.15
  -4   1  -3  277.37   21.47
  -4  -1  -2  163.81   15.77
  -4   1  -2  180.55   16.48
  -4  -1  -2  159.08   15.40
  -4   1  -2  163.26   14.48
  -4   1  -2  150.73   15.30
  -4  -1  -2  193.71   14.37
  -4  -1  -2  160.48   15.77
  -4   1  -2  146.32   15.10
  -4   1  -2  163.60   15.58
  -4   1  -1   91.27   11.48
  -4  -1  -1  110.10    9.59
  -4   1  -1  102.75   10.61
  -4  -1  -1   97.04   12.14
  -4   1  -1   86.05   10.96
  -4  -1  -1   82.83   10.48
  -4   1  -1  103.70   12.81
  -4  -1   0  135.67   12.19
  -4   1   0  138.38   12.45
  -4  -1   0  134.66   12.75
  -4   1   0  149.60   14.48
  -4  -1   0  148.47   14.16
  -4   1   1  126.94   11.45
  -4  -1   1  140.01   10.75
  -4  -1   1  139.75   13.08
  -4  -1   1  144.61   13.46
  -4   1   1  149.93   14.41
  -4  -1   1  151.77   14.08
  -4   1   2   -2.39    3.74
  -4  -1   2    0.75    1.05
  -4  -1   2   -2.46    3.13
  -4  -1   2    3.41    2.28
  -4   1   2    5.44    3.71
  -4  -1   2    5.35    4.56
  -4   1   2   -1.99    3.36
  -4   1   3  473.62   15.18
  -4   1   3  489.97   20.06
  -4  -1   3  484.61   25.99
  -4   1   3  505.23   26.42
  -4   1   3  446.93   15.78
  -4   1   3  479.38   25.26
  -4  -1   3  469.93   21.43
  -4  -1   3  487.21   15.33
  -4  -1   4    1.67    3.60
  -4   1   4    1.19    2.04
  -4   1   4   -0.19    3.05
  -4   1   4   -1.25    3.62
  -4  -1   4    1.06    2.20
  -4   1   4    0.02    2.18
  -4  -1   4    1.86    4.79
  -4   1   5  443.59   19.91
  -4  -1   5  457.14   26.20
  -4   1   5  426.66   25.72
  -4  -1   5  407.82   26.18
  -4   1   5  432.86   25.37
  -4   1   5  442.40   20.60
  -4  -1   5  429.37   20.61
  -4  -1   6   61.01    8.41
  -4   1   6   78.21    9.90
  -4   1   6   59.71    8.46
  -4  -1   6   57.77   10.33
  -4   1   6   58.33   10.15
  -4  -1   6   43.86    9.48
  -4   1   6   53.44    9.97
  -4   1   7  905.71   39.85
  -4   1   7  858.60   35.00
  -4  -1   7  873.12   41.75
  -4   1   7  970.03   37.66
  -4  -1   7  852.73   31.00
  -4  -1   7  912.30   41.53
  -4   1   8    7.58    4.62
  -4   1   8    5.90    4.64
  -4  -1   8    0.37    2.27
  -4  -1   8    4.41    1.93
  -4  -1   8   -3.91    5.57
  -4  -1   9  356.28   29.49
  -4   1   9  347.27   27.14
  -4  -1   9  328.06   21.75
  -4  -1   9  315.81   16.78
  -4  -1  10    0.31    2.33
  -4  -1  10    8.68    6.61
  -4   1  10   -2.61    4.44
  -4   1  11  236.89   24.58
  -4  -1  11  203.25   16.86
  -4  -1  11  234.41   26.42
  -4   1  12   16.59    7.88
  -4  -1  12   18.41    8.93
  -4  -1  13  246.52   29.10
  -4   1  13  260.22   27.88
  -4   1  14   55.43   14.97
  -4   1  14   75.18   16.10
  -4  -1  14   69.29   16.14
  -4   1  15  143.01   24.93
  -4  -1  15  172.64   26.71
  -4   1  15  190.33   26.47
  -4   1  16   22.29   11.45
  -4  -1  16    3.15    7.24
  -4   1  16   11.73    9.78
  -4   1  17  123.36   26.01
  -4   1  17  156.84   25.58
  -4  -1  17  164.31   28.53
  -4   1  18   -0.45    7.44
  -4  -1  18   -5.68    7.65
  -4  -1  19   68.95   21.10
  -4  -2 -15    2.13    8.77
  -4  -2 -14  173.26   30.71
  -4  -2 -14  127.23   23.57
  -4   2 -14  125.46   25.40
  -4  -2 -13    1.38    7.91
  -4  -2 -13  -12.79    8.58
  -4   2 -13   10.54    8.69
  -4   2 -12  192.18   29.44
  -4  -2 -12  131.60   22.76
  -4  -2 -12  110.15   23.44
  -4  -2 -11   10.10    7.94
  -4   2 -11   16.68    9.00
  -4  -2 -11  -14.15    8.80
  -4  -2 -10  338.85   32.64
  -4   2 -10  291.20   32.05
  -4  -2 -10  356.04   36.91
  -4  -2  -9    2.76    4.93
  -4   2  -9   14.07    9.13
  -4  -2  -9    8.79    8.05
  -4  -2  -8  429.08   27.66
  -4  -2  -8  532.06   40.95
  -4  -2  -8  567.07   38.60
  -4   2  -8  499.87   38.23
  -4  -2  -7   34.90   10.78
  -4  -2  -7   28.35    7.08
  -4  -2  -7   39.75   10.11
  -4   2  -7   15.86    7.08
  -4   2  -6  213.47   22.72
  -4  -2  -6  285.32   27.28
  -4  -2  -6  252.05   23.83
  -4  -2  -6  287.48   19.58
  -4   2  -5   51.96   10.70
  -4  -2  -5   59.38   12.54
  -4  -2  -5   54.16    7.89
  -4  -2  -5   71.40   12.84
  -4  -2  -4  885.03   29.54
  -4  -2  -4  897.15   40.96
  -4   2  -4  856.37   41.06
  -4  -2  -4  914.40   43.92
  -4   2  -3  251.39   20.44
  -4  -2  -3  283.28   23.00
  -4   2  -3  242.35   18.48
  -4  -2  -3  263.60   21.54
  -4   2  -3  265.81   21.51
  -4   2  -2  684.28   34.35
  -4   2  -2  704.77   32.63
  -4  -2  -2  697.28   33.60
  -4  -2  -2  728.36   33.81
  -4   2  -2  702.98   33.43
  -4   2  -2  679.66   28.18
  -4  -2  -2  659.15   32.49
  -4  -2  -1  192.89   14.98
  -4  -2  -1  201.56   17.73
  -4   2  -1  209.18   14.51
  -4   2  -1  189.40   17.10
  -4   2  -1  184.52   15.68
  -4  -2  -1  240.90   18.34
  -4   2  -1  212.07   18.72
  -4  -2   0  977.13   30.11
  -4  -2   0 1038.40   39.14
  -4   2   0  952.12   32.56
  -4   2   0  962.40   38.48
  -4  -2   0  929.13   32.89
  -4   2   0  922.39   37.39
  -4  -2   0  962.28   19.48
  -4  -2   0  950.89   33.17
  -4  -2   1  172.53   11.81
  -4   2   1  152.68   10.06
  -4  -2   1  169.69   14.65
  -4  -2   1  152.64   12.13
  -4   2   1  145.64   14.95
  -4   2   1  162.40   12.50
  -4   2   2  950.26   27.58
  -4  -2   2  949.59   35.84
  -4  -2   2  927.82   26.91
  -4   2   2  980.15   27.59
  -4   2   2  944.60   38.27
  -4   2   2  986.57   29.19
  -4  -2   2  979.44   26.42
  -4  -2   3   19.53    4.69
  -4   2   3   19.57    5.38
  -4   2   3   16.15    5.82
  -4   2   3   21.41    4.12
  -4  -2   3   27.50    5.33
  -4  -2   3   26.70    7.52
  -4   2   3   22.72    5.01
  -4  -2   3   22.32    3.60
  -4   2   3   23.05    7.09
  -4   2   4 1456.87   43.46
  -4   2   4 1419.52   27.52
  -4   2   4 1341.13   47.71
  -4   2   4 1376.52   36.94
  -4   2   4 1327.85   42.51
  -4  -2   4 1414.95   33.93
  -4  -2   4 1414.56   48.38
  -4  -2   4 1334.47   46.69
  -4  -2   4 1291.28   19.25
  -4   2   5   47.25    7.80
  -4   2   5   52.74    6.58
  -4   2   5   54.59    9.41
  -4  -2   5   35.85    8.80
  -4   2   5   46.32    8.47
  -4   2   5   53.99   10.32
  -4  -2   5   42.48    9.47
  -4  -2   5   55.98    6.69
  -4  -2   6 1105.48   28.52
  -4   2   6 1049.99   37.90
  -4  -2   6  997.21   44.56
  -4  -2   6 1068.90   45.92
  -4   2   6 1050.75   39.83
  -4   2   6 1108.60   34.42
  -4   2   7    3.43    4.71
  -4  -2   7    0.98    4.20
  -4   2   7   -1.52    2.88
  -4   2   7   -3.57    4.77
  -4  -2   7    0.73    0.68
  -4  -2   7    1.81    2.21
  -4   2   8  570.13   32.12
  -4   2   8  596.33   31.17
  -4  -2   8  573.84   22.10
  -4  -2   8  502.82   16.75
  -4   2   8  573.30   32.73
  -4  -2   8  534.90   35.97
  -4   2   9   27.04    8.53
  -4  -2   9   30.13    5.82
  -4   2   9   29.51    8.16
  -4  -2   9   24.07    4.52
  -4  -2   9   26.55    9.09
  -4   2  10  375.42   30.55
  -4  -2  10  378.99   32.64
  -4  -2  10  381.82   19.49
  -4   2  10  390.08   29.01
  -4  -2  10  391.34   20.73
  -4   2  11    2.28    5.26
  -4   2  11    1.53    3.12
  -4  -2  11    1.93    4.19
  -4  -2  11    4.78    3.42
  -4  -2  11    2.70    2.09
  -4   2  12  215.73   26.15
  -4  -2  12  231.44   18.36
  -4   2  12  259.72   25.87
  -4  -2  12  238.82   28.43
  -4   2  13   20.31    8.99
  -4   2  13   20.24    8.22
  -4  -2  13   10.82    8.09
  -4   2  14  203.89   28.54
  -4  -2  14  237.87   30.99
  -4   2  14  185.52   23.90
  -4   2  15    2.29    5.30
  -4   2  15    9.73    6.78
  -4  -2  15    6.34    7.63
  -4   2  16   72.02   19.68
  -4   2  16   80.79   17.55
  -4  -2  16   71.08   18.86
  -4  -2  17   11.33   10.34
  -4   2  17    0.57    7.98
  -4  -2  18  118.24   26.06
  -4  -3 -15    6.72    8.27
  -4  -3 -14   -4.95    8.02
  -4   3 -14   -1.03    6.82
  -4  -3 -14  -17.08   11.16
  -4  -3 -13   76.32   20.98
  -4   3 -13  109.18   23.46
  -4  -3 -13   99.56   20.15
  -4   3 -12   30.64   13.67
  -4  -3 -12   37.59   12.49
  -4  -3 -12   24.85   12.85
  -4  -3 -11  106.03   21.80
  -4  -3 -11  145.34   22.38
  -4   3 -11  124.76   22.93
  -4  -3 -10   13.54    8.69
  -4   3 -10    1.86    7.22
  -4  -3 -10    8.49    5.83
  -4  -3  -9  289.92   33.17
  -4   3  -9  354.49   34.81
  -4  -3  -9  325.40   30.66
  -4   3  -8    2.13    4.84
  -4  -3  -8    5.94    5.80
  -4  -3  -8    8.15    5.06
  -4   3  -8    2.21    1.81
  -4   3  -7   94.26   16.76
  -4  -3  -7  103.53   11.10
  -4  -3  -7  129.68   18.01
  -4   3  -7  106.48    8.72
  -4  -3  -7  125.05   20.02
  -4   3  -6    3.63    4.42
  -4  -3  -6   13.19    6.73
  -4  -3  -6    9.81    6.89
  -4   3  -6    4.02    1.71
  -4  -3  -6    6.35    2.63
  -4  -3  -5  415.83   18.33
  -4   3  -5  418.43   30.94
  -4  -3  -5  413.91   29.71
  -4  -3  -5  402.51   31.95
  -4  -3  -4   12.77    6.47
  -4  -3  -4    2.83    3.41
  -4  -3  -4    4.88    5.20
  -4   3  -4    1.82    4.64
  -4   3  -4    1.70    4.16
  -4  -3  -3  830.31   40.83
  -4   3  -3  798.33   37.27
  -4   3  -3  773.61   37.73
  -4  -3  -3  876.86   40.41
  -4  -3  -3  823.32   31.64
  -4   3  -3  879.73   34.44
  -4  -3  -2   22.05    6.59
  -4   3  -2   20.96    6.57
  -4   3  -2   29.63    5.82
  -4  -3  -2   30.24    7.97
  -4  -3  -2   31.41    8.46
  -4   3  -2   24.06    6.48
  -4  -3  -2   26.45    5.30
  -4  -3  -1  313.23   14.06
  -4  -3  -1  282.44   17.63
  -4  -3  -1  285.98   22.22
  -4   3  -1  285.62   11.10
  -4   3  -1  293.80   22.17
  -4   3  -1  287.06   20.00
  -4  -3  -1  360.04   24.49
  -4   3  -1  321.20   17.13
  -4  -3  -1  297.73   21.91
  -4  -3  -1  313.55   21.26
  -4   3   0   -1.41    4.14
  -4  -3   0    1.16    3.26
  -4  -3   0   -2.08    3.01
  -4   3   0    1.59    2.22
  -4   3   0   -3.03    3.84
  -4  -3   0    0.24    2.75
  -4   3   0    0.81    1.53
  -4   3   0    1.39    4.09
  -4  -3   0   -0.11    3.40
  -4  -3   1 2385.13   53.50
  -4   3   1 2357.95   43.81
  -4   3   1 2246.00   62.35
  -4  -3   1 2392.41   63.55
  -4  -3   1 2362.42   55.35
  -4   3   1 2297.67   47.00
  -4  -3   1 2398.84   53.41
  -4  -3   2    7.96    4.50
  -4   3   2    5.05    3.22
  -4   3   2    3.60    2.72
  -4   3   2    7.24    3.69
  -4  -3   2    4.44    2.91
  -4  -3   2    3.45    3.86
  -4   3   2    9.57    5.94
  -4  -3   2    2.54    2.38
  -4  -3   3 1640.92   52.63
  -4   3   3 1665.44   31.02
  -4   3   3 1575.97   44.85
  -4   3   3 1626.04   44.69
  -4  -3   3 1626.66   51.09
  -4   3   3 1619.36   54.85
  -4  -3   3 1641.09   36.86
  -4  -3   3 1621.15   45.41
  -4   3   4   55.67    9.29
  -4   3   4   82.49   11.22
  -4   3   4   48.49    4.71
  -4  -3   4   58.31   10.31
  -4  -3   4   58.82    6.53
  -4  -3   4   72.50   10.39
  -4   3   4   57.01   11.74
  -4  -3   4   60.27   10.67
  -4  -3   4   65.97    6.92
  -4   3   4   60.15    5.49
  -4   3   5  580.43   21.02
  -4  -3   5  523.30   17.77
  -4   3   5  575.15   29.56
  -4  -3   5  547.11   32.48
  -4   3   5  574.45   30.83
  -4  -3   5  572.07   23.69
  -4   3   5  567.58   28.45
  -4   3   6   -0.11    3.65
  -4  -3   6   -1.75    5.56
  -4  -3   6    1.30    3.05
  -4   3   6    1.99    2.44
  -4   3   6    0.69    2.55
  -4  -3   7  614.60   38.37
  -4   3   7  665.03   29.54
  -4  -3   7  664.46   32.27
  -4   3   7  665.50   35.61
  -4  -3   7  660.55   16.74
  -4   3   7  629.28   31.30
  -4  -3   7  654.83   18.47
  -4   3   8  461.22   27.81
  -4   3   8  493.00   32.41
  -4  -3   8  464.95   34.41
  -4  -3   8  475.09   30.42
  -4  -3   8  463.51   13.42
  -4  -3   8  465.57   17.36
  -4   3   8  491.90   28.02
  -4  -3   9  261.65   27.30
  -4   3   9  298.03   23.27
  -4   3   9  306.93   27.17
  -4  -3   9  284.46   10.90
  -4  -3   9  298.87   15.53
  -4  -3   9  289.83   25.72
  -4   3  10    4.81    6.23
  -4  -3  10    0.10    5.06
  -4   3  10    4.77    4.84
  -4  -3  10    0.13    0.84
  -4  -3  10    0.48    1.53
  -4  -3  10    5.40    5.11
  -4   3  11  267.20   28.23
  -4  -3  11  226.94   26.10
  -4  -3  11  221.35   27.20
  -4  -3  11  262.25   12.62
  -4  -3  11  260.18   17.75
  -4   3  11  269.84   24.03
  -4  -3  12   39.12   12.30
  -4   3  12   19.76    9.00
  -4   3  12   27.29    8.70
  -4  -3  12   27.28   10.52
  -4  -3  13  330.90   36.07
  -4   3  13  353.90   30.01
  -4   3  13  314.42   33.93
  -4  -3  13  344.05   35.28
  -4  -3  14   12.73    9.19
  -4   3  14   14.20    9.63
  -4   3  14    9.98    6.98
  -4   3  15  200.16   30.27
  -4   3  15  181.34   23.21
  -4  -3  15  158.98   26.92
  -4   3  16   -2.66   10.70
  -4  -3  16   -3.05    9.59
  -4   3  17   69.90   21.19
  -4  -3  17  102.71   23.54
  -4  -4 -14   85.24   19.75
  -4   4 -13    2.73    8.20
  -4  -4 -13   13.60    7.68
  -4  -4 -13   -0.97    7.29
  -4   4 -12   67.73   18.10
  -4  -4 -12   54.02   14.66
  -4  -4 -12   66.98   19.13
  -4  -4 -11   38.28   11.53
  -4   4 -11   61.96   17.00
  -4  -4 -11   42.95   15.15
  -4  -4 -10  106.06   18.90
  -4   4 -10  119.03   22.37
  -4  -4 -10   98.04   21.16
  -4  -4  -9    9.29    6.41
  -4  -4  -9    2.06    5.76
  -4   4  -9    5.31    5.94
  -4   4  -8  136.54   21.98
  -4  -4  -8  158.73   24.62
  -4  -4  -8  126.58   18.41
  -4   4  -7   29.96   10.56
  -4  -4  -7   11.35    7.65
  -4   4  -7   23.31    4.55
  -4  -4  -7   21.86    7.64
  -4   4  -6  332.08   30.53
  -4  -4  -6  377.80   33.78
  -4   4  -6  309.30   13.79
  -4  -4  -6  332.68   28.67
  -4   4  -5    0.17    1.16
  -4   4  -5   -0.59    4.73
  -4  -4  -5    0.92    4.45
  -4   4  -5    2.39    2.89
  -4  -4  -5    6.91    5.54
  -4  -4  -5    1.15    4.11
  -4  -4  -4  596.49   34.05
  -4  -4  -4  594.48   30.91
  -4   4  -4  558.81   35.48
  -4  -4  -4  603.87   35.88
  -4  -4  -4  536.46   36.77
  -4   4  -4  591.20   33.37
  -4   4  -3    6.59    3.16
  -4  -4  -3   23.86    8.21
  -4  -4  -3    6.19    5.05
  -4  -4  -3    9.70    3.69
  -4   4  -3    4.20    4.83
  -4  -4  -3    9.07    5.92
  -4   4  -3    8.25    5.63
  -4   4  -2  740.88   21.05
  -4  -4  -2  798.96   28.02
  -4  -4  -2  732.79   26.67
  -4  -4  -2  804.02   39.88
  -4  -4  -2  743.68   38.12
  -4   4  -2  757.84   28.49
  -4   4  -2  723.45   36.41
  -4   4  -2  698.00   34.91
  -4  -4  -2  741.56   39.21
  -4  -4  -1   10.01    4.89
  -4   4  -1    1.88    1.81
  -4  -4  -1    7.00    5.04
  -4  -4  -1    7.63    3.96
  -4   4  -1    2.03    3.63
  -4  -4  -1   13.90    6.32
  -4   4  -1   15.04    5.88
  -4   4  -1    5.36    3.18
  -4   4  -1    8.92    3.18
  -4  -4  -1    7.27    2.61
  -4   4   0  700.44   29.96
  -4   4   0  701.93   21.40
  -4   4   0  686.18   35.90
  -4  -4   0  677.21   36.42
  -4   4   0  741.77   25.68
  -4  -4   0  677.79   33.82
  -4  -4   0  690.41   29.35
  -4   4   0  730.07   21.21
  -4  -4   0  705.45   34.50
  -4  -4   0  731.26   18.25
  -4  -4   1  110.81   12.97
  -4  -4   1   97.87   12.80
  -4   4   1   93.10   10.01
  -4   4   1   82.09   12.87
  -4  -4   1   86.22   13.23
  -4   4   1   95.34    6.83
  -4   4   1   94.80    9.95
  -4  -4   1  107.40   12.82
  -4  -4   2  767.05   35.61
  -4  -4   2  730.69   33.81
  -4   4   2  787.98   25.55
  -4   4   2  737.86   17.91
  -4  -4   2  772.55   39.20
  -4  -4   2  773.59   32.17
  -4   4   2  757.99   39.48
  -4   4   2  814.17   31.89
  -4   4   2  722.09   34.76
  -4   4   3   61.23   10.57
  -4  -4   3   81.82   12.20
  -4  -4   3   77.38    9.94
  -4  -4   3   94.33   13.84
  -4  -4   3   90.99    6.60
  -4   4   3   70.73   10.46
  -4   4   3   74.54    6.77
  -4   4   3   59.26   12.20
  -4  -4   3   69.89   11.23
  -4  -4   4  402.28   17.23
  -4  -4   4  355.20   26.44
  -4   4   4  386.81   25.38
  -4  -4   4  410.63   27.26
  -4  -4   4  374.89   27.03
  -4  -4   4  381.00   20.59
  -4   4   4  370.92   25.81
  -4  -4   5   17.02    4.57
  -4  -4   5    5.50    2.98
  -4   4   5   19.17    7.45
  -4  -4   5    9.25    5.65
  -4  -4   5   15.83    7.08
  -4   4   6  204.69   21.03
  -4  -4   6  207.45   16.52
  -4  -4   6  217.77   22.75
  -4  -4   6  211.74   20.57
  -4  -4   7   25.14    6.64
  -4   4   7   29.96    7.10
  -4  -4   7   31.34    8.83
  -4   4   7   30.85    9.11
  -4  -4   7   43.01   10.97
  -4  -4   8  276.46   27.63
  -4   4   8  327.85   22.75
  -4   4   8  382.08   24.99
  -4   4   8  318.29   28.27
  -4  -4   8  334.09   25.24
  -4  -4   8  341.40   17.52
  -4  -4   9   21.71    7.42
  -4   4   9    9.44    6.11
  -4  -4   9   22.84    5.01
  -4   4   9   24.92    7.04
  -4  -4   9   18.91    8.20
  -4   4  10  640.71   33.93
  -4   4  10  645.58   43.79
  -4  -4  10  576.12   25.53
  -4  -4  10  600.73   39.44
  -4  -4  10  639.96   45.71
  -4  -4  11    0.27    4.48
  -4   4  11    1.05    5.49
  -4   4  11    2.20    3.59
  -4  -4  11   -2.22    6.04
  -4   4  12  297.41   32.71
  -4  -4  12  283.45   33.30
  -4   4  12  287.99   24.47
  -4  -4  12  255.46   29.27
  -4  -4  13  149.73   23.81
  -4   4  13  171.52   25.99
  -4   4  13  162.74   19.45
  -4  -4  13  141.48   24.88
  -4   4  14  245.32   32.97
  -4  -4  14  270.60   34.89
  -4  -4  14  224.35   31.11
  -4  -4  15   13.71    9.86
  -4   4  15   -2.37    5.62
  -4  -4  15    4.97    7.10
  -4   4  16  186.59   32.00
  -4  -4  16  194.06   32.09
  -4  -4  17    9.85   10.61
  -4   4  17    5.16    9.70
  -4  -5 -13   79.63   18.23
  -4   5 -12    1.93    6.74
  -4  -5 -12   14.84    8.57
  -4  -5 -12   14.43   10.79
  -4  -5 -11   28.38   10.80
  -4   5 -11   26.77   11.28
  -4  -5 -11   31.41   13.36
  -4   5 -10   -2.03    8.17
  -4  -5 -10   15.37   12.52
  -4  -5 -10    6.87    7.56
  -4  -5  -9  218.73   26.17
  -4   5  -9  144.63   23.90
  -4  -5  -9  205.86   29.66
  -4   5  -8   23.72   10.93
  -4  -5  -8   41.91   11.69
  -4  -5  -8   16.69    9.60
  -4  -5  -7  199.69   23.32
  -4  -5  -7  182.48   25.86
  -4   5  -7  216.94   26.54
  -4   5  -6   24.30   10.30
  -4  -5  -6   14.45    6.00
  -4   5  -6   22.69    7.67
  -4  -5  -6   12.41    5.62
  -4  -5  -6   22.45    9.13
  -4   5  -5  456.74   34.85
  -4   5  -5  481.37   31.34
  -4  -5  -5  478.50   38.11
  -4  -5  -5  525.72   35.67
  -4  -5  -5  515.67   34.49
  -4   5  -4   31.99   10.20
  -4  -5  -4   48.34   11.15
  -4  -5  -4   36.04    9.98
  -4   5  -4   51.31   10.56
  -4  -5  -4   49.00    9.53
  -4   5  -4   27.84    7.60
  -4  -5  -4   39.76   11.01
  -4  -5  -3  352.49   22.35
  -4  -5  -3  323.25   27.43
  -4   5  -3  337.89   23.09
  -4   5  -3  320.40   26.43
  -4  -5  -3  378.01   31.37
  -4   5  -3  353.79   26.78
  -4   5  -3  325.88   20.74
  -4   5  -2  204.67   16.64
  -4  -5  -2  240.21   15.39
  -4  -5  -2  230.48   23.46
  -4   5  -2  212.46   20.26
  -4  -5  -2  275.95   25.30
  -4   5  -2  184.28   19.69
  -4  -5  -2  249.09   16.97
  -4   5  -2  222.54   15.25
  -4   5  -1  631.27   36.28
  -4  -5  -1  667.47   24.45
  -4  -5  -1  689.20   39.67
  -4   5  -1  663.56   22.63
  -4   5  -1  638.48   32.70
  -4   5  -1  670.23   27.12
  -4   5  -1  650.73   26.09
  -4  -5  -1  650.29   38.02
  -4  -5  -1  645.77   27.17
  -4   5   0   62.12    5.66
  -4   5   0   73.98    9.59
  -4   5   0   68.73    8.22
  -4  -5   0   66.15   13.53
  -4   5   0   66.15   10.04
  -4  -5   0   65.53    9.52
  -4   5   0   46.98   10.63
  -4  -5   0   87.55   14.07
  -4   5   1  369.15   20.92
  -4  -5   1  359.78   28.93
  -4   5   1  377.31   22.57
  -4  -5   1  397.32   27.15
  -4   5   1  342.97   28.24
  -4  -5   1  371.37   14.56
  -4   5   1  369.99   17.26
  -4  -5   1  366.61   23.93
  -4   5   2   80.62   11.17
  -4   5   2   95.70    9.64
  -4  -5   2   85.76   12.51
  -4   5   2   84.36    8.24
  -4   5   2   86.21   14.33
  -4   5   2   62.44   11.65
  -4  -5   2   69.23   13.03
  -4  -5   2  100.18   13.44
  -4   5   3  342.04   15.54
  -4  -5   3  383.23   29.81
  -4  -5   3  289.43   23.70
  -4   5   3  332.97   28.56
  -4   5   3  293.17   16.16
  -4  -5   3  329.72   23.35
  -4   5   3  263.27   24.03
  -4  -5   4   22.98    4.48
  -4  -5   4   23.39    8.00
  -4  -5   4   25.09    6.72
  -4   5   4   25.24    3.30
  -4  -5   4   18.33    7.52
  -4   5   4   13.64    5.91
  -4  -5   5  340.94   28.58
  -4  -5   5  388.46   30.02
  -4   5   5  428.52   31.80
  -4  -5   5  431.94   22.23
  -4  -5   6   52.38    8.80
  -4  -5   6   57.33   12.00
  -4   5   6   52.01   12.22
  -4  -5   6   59.47   12.96
  -4  -5   7  172.76   17.29
  -4  -5   7  170.90   21.67
  -4  -5   7  150.29   18.93
  -4   5   7  162.86   20.98
  -4  -5   8   98.52   14.05
  -4   5   8  117.40   18.57
  -4  -5   8   98.95   15.43
  -4  -5   8  122.25   19.56
  -4   5   9  540.84   29.00
  -4   5   9  443.22   36.89
  -4  -5   9  506.06   34.45
  -4  -5   9  452.79   38.44
  -4  -5   9  498.77   25.32
  -4  -5   9  511.03   34.12
  -4  -5  10   27.27   10.48
  -4   5  10   41.04   12.08
  -4  -5  10   33.72    9.66
  -4   5  10   49.68    9.04
  -4  -5  11  417.17   39.92
  -4   5  11  335.12   35.09
  -4   5  11  411.77   26.74
  -4  -5  11  394.77   34.63
  -4  -5  12   44.03   12.20
  -4   5  12   39.99   13.45
  -4   5  12   64.26   10.90
  -4  -5  12   55.88   15.71
  -4  -5  13  194.73   27.39
  -4  -5  13  197.70   30.18
  -4   5  13  213.39   30.41
  -4   5  14    0.06    6.41
  -4  -5  14   13.41    8.34
  -4  -5  14    3.25    6.58
  -4  -5  15   99.64   21.88
  -4  -5  15  104.78   23.67
  -4   5  15   75.77   20.89
  -4   5  16   47.20   18.13
  -4  -5  16   24.29   11.89
  -4  -5  16   38.17   15.38
  -4   6 -12   24.30   11.87
  -4  -6 -12   49.76   18.26
  -4  -6 -12   28.29   11.68
  -4  -6 -11   -6.51    7.46
  -4   6 -11    4.84    5.51
  -4  -6 -11    2.43    7.41
  -4  -6 -10   48.88   13.09
  -4   6 -10   51.67   16.64
  -4  -6 -10   27.04   11.61
  -4  -6  -9   15.56    9.52
  -4  -6  -9   27.20   12.89
  -4   6  -9   22.95   11.58
  -4  -6  -8  240.48   25.18
  -4   6  -8  165.07   24.66
  -4  -6  -8  241.42   31.62
  -4  -6  -8  204.78   24.90
  -4  -6  -7    0.73    3.92
  -4  -6  -7    7.52    6.74
  -4   6  -7    4.62    6.27
  -4  -6  -7    0.87    4.78
  -4  -6  -6  119.92   18.00
  -4   6  -6  106.09   19.16
  -4  -6  -6  107.32   19.99
  -4   6  -6  101.27   15.23
  -4  -6  -6   87.01   16.05
  -4   6  -5    6.35    6.31
  -4  -6  -5   16.79    8.78
  -4   6  -5    8.68    7.45
  -4   6  -5   10.46    5.46
  -4  -6  -5    0.23    4.42
  -4   6  -4  352.77   27.76
  -4   6  -4  281.64   23.90
  -4   6  -4  289.52   27.62
  -4  -6  -4  370.28   31.63
  -4  -6  -4  339.62   32.89
  -4  -6  -3   29.82    7.21
  -4  -6  -3   27.48    9.66
  -4   6  -3   34.29    8.23
  -4  -6  -3   40.42   10.66
  -4   6  -3   33.61    9.57
  -4   6  -3   32.10    9.34
  -4   6  -3   25.08    5.86
  -4  -6  -2  134.66   19.14
  -4   6  -2  126.59   17.16
  -4   6  -2  102.64   12.75
  -4   6  -2  100.51   10.05
  -4  -6  -2  113.68   10.59
  -4  -6  -2   98.49   16.83
  -4   6  -2  106.12   15.47
  -4  -6  -2  112.34   12.38
  -4  -6  -1  136.60   19.40
  -4  -6  -1  122.48   12.44
  -4   6  -1  141.60   16.49
  -4   6  -1  121.31    9.25
  -4   6  -1  107.85   16.03
  -4   6  -1  116.48   12.82
  -4  -6  -1  114.40   17.31
  -4  -6   0  264.42   25.35
  -4  -6   0  297.92   21.11
  -4   6   0  288.69   21.61
  -4   6   0  311.10   21.55
  -4   6   0  242.15   24.68
  -4   6   0  297.81   19.11
  -4  -6   0  307.99   29.21
  -4  -6   1  106.64    9.66
  -4   6   1   96.91   11.88
  -4   6   1   99.77   10.86
  -4  -6   1  112.10   17.79
  -4   6   1   98.69   16.26
  -4  -6   1   88.20   12.59
  -4  -6   1  106.47   15.87
  -4  -6   2  928.64   49.81
  -4   6   2  932.06   49.73
  -4   6   2  835.73   31.01
  -4  -6   2  922.51   42.04
  -4  -6   2 1006.13   29.17
  -4   6   2  909.18   31.84
  -4  -6   2  923.13   44.42
  -4   6   2  911.89   48.68
  -4   6   3   19.15    8.17
  -4   6   3   15.44    3.77
  -4  -6   3   10.31    6.42
  -4  -6   3   15.74    6.59
  -4   6   3   24.99    9.68
  -4  -6   3   21.55    6.92
  -4   6   3   16.25    4.92
  -4   6   4   94.80   16.30
  -4  -6   4   86.16   13.64
  -4   6   4   99.20    7.54
  -4  -6   4  108.05   17.16
  -4  -6   4   85.54   13.99
  -4   6   5   44.32   12.31
  -4  -6   5   44.20    7.86
  -4  -6   5   43.90   11.64
  -4  -6   5   31.94    9.16
  -4   6   6  684.98   44.63
  -4  -6   6  718.96   45.02
  -4  -6   6  731.20   33.84
  -4  -6   6  776.63   45.73
  -4   6   7   -1.66    5.31
  -4  -6   7    2.92    2.98
  -4  -6   7   -2.82    3.71
  -4  -6   7   -2.21    4.40
  -4  -6   8  255.09   23.26
  -4   6   8  235.90   28.02
  -4  -6   8  242.42   25.70
  -4  -6   8  182.20   25.18
  -4  -6   9    5.35    5.42
  -4   6   9   -2.74    5.32
  -4  -6   9    0.05    5.26
  -4   6  10  251.03   30.79
  -4  -6  10  290.87   33.75
  -4  -6  10  231.21   25.06
  -4  -6  10  233.67   25.38
  -4  -6  11    6.98    7.20
  -4   6  11    4.77    7.54
  -4  -6  11   12.57    7.97
  -4  -6  12  236.39   28.94
  -4  -6  12  227.03   32.25
  -4   6  12  256.39   33.40
  -4  -6  13    4.76    5.83
  -4   6  13  -11.93    9.00
  -4  -6  13    0.99    8.70
  -4   6  14  113.34   25.97
  -4  -6  14   91.87   20.25
  -4  -6  14   84.34   22.03
  -4  -6  15    7.58    8.71
  -4   6  15    8.78    8.29
  -4  -6  15   -1.20    6.84
  -4  -6  16  148.16   28.01
  -4   6  16  142.63   29.24
  -4  -7 -11   26.10   12.59
  -4   7 -11   40.96   14.58
  -4  -7 -10    2.70    5.45
  -4   7 -10    0.77    6.15
  -4  -7  -9  235.61   33.97
  -4  -7  -9  278.15   28.99
  -4   7  -9  319.18   37.58
  -4   7  -8   37.32   13.63
  -4  -7  -8   31.94   11.94
  -4  -7  -8   39.68   15.07
  -4   7  -7  299.12   33.60
  -4  -7  -7  349.72   39.14
  -4  -7  -7  382.49   34.53
  -4   7  -7  294.32   26.41
  -4   7  -6  130.35   19.87
  -4  -7  -6  129.19   20.88
  -4   7  -6  144.52   22.27
  -4   7  -6  126.38   17.35
  -4  -7  -6  139.94   23.79
  -4   7  -5  206.21   22.85
  -4  -7  -5  173.88   26.07
  -4  -7  -5  202.04   25.60
  -4   7  -5  213.55   22.65
  -4   7  -5  186.48   24.36
  -4  -7  -4   40.39   11.99
  -4   7  -4   38.84   10.15
  -4   7  -4   36.72   11.95
  -4   7  -4   35.89    9.82
  -4  -7  -4   48.60   13.73
  -4   7  -3  531.23   32.63
  -4  -7  -3  533.52   40.51
  -4   7  -3  555.09   26.64
  -4   7  -3  547.85   36.58
  -4  -7  -3  557.30   42.93
  -4   7  -3  612.20   39.53
  -4  -7  -2   74.07   15.75
  -4   7  -2   77.23    8.52
  -4  -7  -2   79.62    9.42
  -4   7  -2   67.53   13.29
  -4   7  -2   64.13   12.90
  -4   7  -2   77.09   12.06
  -4  -7  -2   83.13   16.37
  -4  -7  -1  625.14   43.53
  -4  -7  -1  560.11   27.65
  -4   7  -1  608.79   35.59
  -4   7  -1  508.19   36.54
  -4   7  -1  610.48   19.22
  -4   7  -1  631.62   32.66
  -4  -7  -1  623.11   43.27
  -4   7   0   37.06    7.88
  -4  -7   0   54.36   13.72
  -4   7   0   47.94   10.29
  -4   7   0   57.48   13.08
  -4  -7   0   45.18    8.79
  -4  -7   0   43.70   11.33
  -4  -7   1  791.09   49.65
  -4   7   1  834.23   35.26
  -4   7   1  854.86   36.64
  -4   7   1  835.24   48.72
  -4  -7   1  887.87   48.91
  -4  -7   1  888.63   41.01
  -4  -7   1  908.43   32.31
  -4   7   2  144.44   21.55
  -4   7   2  155.19   14.52
  -4   7   2  175.14   16.28
  -4  -7   2  131.52   16.51
  -4  -7   2  168.10   23.00
  -4   7   2  164.83   22.29
  -4  -7   2  197.39   22.90
  -4  -7   2  166.75   13.81
  -4  -7   3  558.78   41.43
  -4   7   3  658.83   26.29
  -4   7   3  546.56   41.23
  -4   7   3  580.60   42.67
  -4  -7   3  613.68   37.88
  -4   7   3  531.19   29.08
  -4  -7   3  667.41   40.69
  -4   7   4   95.62   17.75
  -4   7   4  118.74    9.45
  -4  -7   4   92.23   16.97
  -4  -7   4   92.37   15.28
  -4  -7   4   72.28   13.48
  -4   7   5  537.55   41.98
  -4  -7   5  492.14   39.11
  -4  -7   5  558.10   39.75
  -4  -7   6   38.63    8.47
  -4  -7   6   42.73   11.54
  -4  -7   6   57.81   14.57
  -4   7   6   61.72   14.41
  -4   7   7  383.80   37.33
  -4  -7   7  455.23   30.18
  -4  -7   7  425.62   36.59
  -4  -7   7  410.08   36.82
  -4   7   8  108.16   20.43
  -4  -7   8   90.68   14.61
  -4  -7   8  117.46   19.64
  -4  -7   8   94.66   18.08
  -4  -7   9  220.57   24.01
  -4   7   9  208.55   29.17
  -4  -7   9  209.91   25.67
  -4  -7   9  179.94   26.49
  -4  -7  10    2.07    4.18
  -4   7  10    0.93    6.28
  -4  -7  10   -6.35    5.69
  -4  -7  10   -7.55    8.31
  -4  -7  11  240.33   28.07
  -4   7  11  265.95   34.93
  -4  -7  11  287.68   30.10
  -4  -7  11  209.71   31.07
  -4  -7  12   39.97   13.15
  -4   7  12   67.15   20.55
  -4  -7  12   52.31   17.46
  -4  -7  13  194.25   27.85
  -4   7  13  207.61   33.09
  -4  -7  13  199.51   32.40
  -4  -7  14    4.96    5.53
  -4  -7  14    6.34    9.18
  -4   7  14   27.53   15.44
  -4  -7  15   82.02   21.00
  -4   7  15   30.67   15.81
  -4  -7  16   -7.54    6.17
  -4   8 -10   71.64   19.36
  -4  -8 -10   83.85   22.71
  -4   8  -9  131.72   25.17
  -4  -8  -9   99.27   23.12
  -4  -8  -8  152.94   23.95
  -4   8  -8  135.97   25.06
  -4  -8  -8  189.65   31.29
  -4   8  -7   66.96   17.53
  -4  -8  -7   75.31   18.82
  -4  -8  -7  107.19   20.12
  -4   8  -7   70.98   16.01
  -4   8  -6  132.42   20.15
  -4  -8  -6  111.34   23.07
  -4   8  -6  140.14   23.00
  -4   8  -6  123.08   17.71
  -4  -8  -6  122.34   21.10
  -4  -8  -5    9.95    6.78
  -4   8  -5    7.91    8.10
  -4   8  -5    0.53    4.66
  -4  -8  -5   -4.15    8.69
  -4   8  -5    1.57    3.62
  -4  -8  -4   83.78   17.52
  -4   8  -4  102.25   18.29
  -4   8  -4   80.05   14.74
  -4   8  -4   94.03   15.69
  -4  -8  -4   83.72   18.91
  -4  -8  -3    0.55    5.00
  -4   8  -3   17.44    8.13
  -4   8  -3    3.47    4.21
  -4   8  -3    2.99    4.00
  -4  -8  -3   -3.83    5.98
  -4  -8  -2  135.19   22.25
  -4   8  -2  131.49   16.52
  -4   8  -2  155.54   20.71
  -4  -8  -2  133.54   21.92
  -4   8  -2  162.91   21.58
  -4   8  -1    4.02    6.12
  -4  -8  -1   -0.37    4.85
  -4   8  -1    9.74    6.57
  -4   8  -1   -2.01    5.63
  -4  -8  -1   -1.59    4.93
  -4  -8   0  220.66   20.22
  -4   8   0  244.03   22.66
  -4   8   0  217.53   20.50
  -4  -8   0  261.28   30.16
  -4   8   0  199.68   25.03
  -4  -8   0  235.18   28.24
  -4   8   1   38.24    8.91
  -4   8   1   52.96   10.56
  -4  -8   1   39.44   12.12
  -4  -8   1   44.03   13.42
  -4   8   1   34.98   11.50
  -4  -8   1   39.05    9.40
  -4  -8   1   44.76    8.01
  -4  -8   2  441.83   36.68
  -4  -8   2  371.77   36.21
  -4  -8   2  378.08   29.71
  -4  -8   2  390.48   23.83
  -4   8   2  413.17   37.32
  -4   8   2  395.80   24.62
  -4   8   2  336.11   34.96
  -4   8   2  383.65   26.65
  -4   8   3  185.29   25.98
  -4   8   3  180.72   18.96
  -4   8   3  206.46   16.13
  -4  -8   3  197.96   22.74
  -4   8   3  229.02   28.82
  -4  -8   3  210.84   25.10
  -4  -8   3  256.38   30.04
  -4   8   4  147.58   23.56
  -4   8   4  171.84   18.98
  -4   8   4  201.27   13.89
  -4  -8   4  173.43   25.34
  -4  -8   4  192.25   23.90
  -4  -8   4  155.75   21.11
  -4   8   5   54.17   15.03
  -4  -8   5   53.66   14.28
  -4  -8   5   31.74   10.77
  -4  -8   6   61.87   14.33
  -4   8   6   76.11   18.39
  -4  -8   6   76.71   12.13
  -4  -8   6   83.64   17.54
  -4   8   7   90.67   20.12
  -4  -8   7   92.20   14.55
  -4  -8   7   87.56   17.81
  -4  -8   7   64.88   15.60
  -4   8   8  152.84   25.45
  -4  -8   8  107.26   16.41
  -4  -8   8  128.81   22.34
  -4  -8   8  153.58   24.20
  -4  -8   9   76.87   18.04
  -4  -8   9   96.85   16.76
  -4  -8   9   74.81   17.21
  -4   8   9  125.06   23.49
  -4   8  10   78.14   19.74
  -4  -8  10  110.86   18.62
  -4  -8  10   88.96   18.63
  -4  -8  10  104.46   21.91
  -4   8  11   33.20   14.69
  -4  -8  11   24.79   10.18
  -4  -8  11   33.81   12.02
  -4  -8  11   46.13   16.11
  -4  -8  12  192.18   27.28
  -4   8  12  226.91   35.01
  -4  -8  12  185.02   30.99
  -4   8  13    4.63    7.02
  -4  -8  13    2.29    9.71
  -4  -8  13   26.79   13.81
  -4   8  14  158.85   31.62
  -4  -8  14  165.70   28.09
  -4  -8  15   -7.17    9.95
  -4   9  -9   82.61   21.00
  -4  -9  -8  115.19   22.17
  -4   9  -8  102.87   20.45
  -4   9  -8  118.51   24.09
  -4  -9  -8  128.57   26.20
  -4  -9  -7   59.26   16.44
  -4   9  -7   60.42   16.83
  -4  -9  -7   61.87   17.93
  -4   9  -7   29.11   11.38
  -4   9  -6    6.74    6.25
  -4  -9  -6   -1.38    6.72
  -4   9  -6    2.83    6.66
  -4  -9  -6    2.96    6.69
  -4   9  -5  224.20   26.41
  -4  -9  -5  264.93   32.99
  -4   9  -5  280.93   32.40
  -4  -9  -5  326.81   39.31
  -4   9  -5  246.60   26.01
  -4   9  -4    3.96    6.88
  -4  -9  -4    4.45    5.83
  -4   9  -4    9.06    8.35
  -4   9  -4   22.61   10.44
  -4  -9  -4    1.46    4.98
  -4   9  -3  358.26   30.88
  -4  -9  -3  440.27   42.16
  -4   9  -3  427.04   36.37
  -4   9  -3  370.76   33.28
  -4  -9  -3  440.44   43.36
  -4   9  -2   68.26   14.76
  -4  -9  -2   70.72   17.18
  -4   9  -2   36.21   10.74
  -4   9  -2   75.70   13.79
  -4  -9  -2   47.12   14.15
  -4   9  -1  196.14   25.13
  -4   9  -1  217.54   23.84
  -4  -9  -1  163.45   26.33
  -4  -9  -1  203.69   28.33
  -4   9  -1  193.84   21.16
  -4  -9   0    0.90    2.74
  -4   9   0    4.70    5.46
  -4   9   0    0.69    3.97
  -4  -9   0   -3.69    5.42
  -4   9   0    1.46    5.63
  -4  -9   0   -0.76    2.48
  -4  -9   0    2.57    5.41
  -4   9   1  295.53   24.67
  -4   9   1  326.24   26.74
  -4  -9   1  321.41   26.91
  -4   9   1  343.42   35.01
  -4  -9   1  363.81   38.05
  -4  -9   1  343.88   35.46
  -4  -9   1  311.09   23.28
  -4   9   2  167.36   19.28
  -4  -9   2  170.79   26.36
  -4  -9   2  170.60   20.69
  -4   9   2  192.74   18.47
  -4   9   2  147.99   25.32
  -4  -9   2  169.92   17.42
  -4  -9   2  173.19   25.03
  -4   9   3  125.79   23.37
  -4  -9   3  138.24   19.89
  -4   9   3  133.72   17.76
  -4   9   3  111.03   20.97
  -4  -9   3  116.31   19.89
  -4  -9   3  114.83   21.47
  -4  -9   4    8.54    8.46
  -4   9   4   23.59   11.19
  -4   9   4    2.67    3.60
  -4   9   4    7.40    9.67
  -4  -9   4    3.03    5.07
  -4  -9   4   -1.42    6.77
  -4   9   5  328.47   28.93
  -4  -9   5  317.58   32.47
  -4  -9   5  291.56   34.21
  -4  -9   5  307.21   31.94
  -4   9   5  266.72   34.07
  -4   9   6   37.71   13.74
  -4  -9   6   32.59    8.73
  -4  -9   6   20.44    9.06
  -4  -9   6   28.16   10.90
  -4  -9   7  480.56   34.37
  -4  -9   7  481.56   44.02
  -4  -9   7  406.60   39.99
  -4   9   7  485.04   47.43
  -4  -9   8   73.30   14.11
  -4   9   8   61.59   17.49
  -4  -9   8   82.62   19.15
  -4  -9   8   49.65   15.10
  -4   9   9   86.76   21.23
  -4  -9   9  130.88   19.82
  -4  -9   9  139.02   24.68
  -4  -9   9  108.85   23.04
  -4   9  10   13.09   12.77
  -4  -9  10   24.55   10.67
  -4  -9  10   47.28   13.90
  -4   9  11  131.90   27.42
  -4  -9  11  152.64   28.44
  -4  -9  11  178.93   27.05
  -4   9  12   39.76   18.16
  -4  -9  12   19.13   11.56
  -4   9  13   81.58   22.83
  -4  10  -8   56.08   18.45
  -4 -10  -8   57.67   16.92
  -4 -10  -7    3.05    7.17
  -4 -10  -7   24.50   11.26
  -4  10  -7    4.40    7.98
  -4 -10  -6   85.88   19.61
  -4  10  -6   70.37   18.45
  -4 -10  -6  105.85   23.74
  -4 -10  -5   47.43   16.75
  -4  10  -5   92.42   19.79
  -4 -10  -5   65.90   17.55
  -4  10  -4  148.05   24.69
  -4 -10  -4  149.49   26.39
  -4  10  -4  155.69   22.11
  -4 -10  -4  190.80   30.60
  -4  10  -3   41.03   13.15
  -4 -10  -3   52.07   15.60
  -4  10  -3   60.02   14.98
  -4 -10  -3   55.26   15.97
  -4  10  -2   66.91   15.06
  -4 -10  -2   75.72   19.20
  -4  10  -2   72.53   16.92
  -4 -10  -2   52.23   16.12
  -4  10  -1    3.62    4.82
  -4 -10  -1   12.65   12.50
  -4  10  -1    0.86    5.55
  -4 -10  -1   12.77    9.39
  -4  10   0   77.94   17.25
  -4 -10   0   96.28   21.81
  -4  10   0   75.95   14.80
  -4 -10   0   53.27   15.31
  -4 -10   1   86.92   19.17
  -4  10   1   43.77   14.07
  -4 -10   1   81.37   19.24
  -4  10   1   48.98   11.06
  -4 -10   2  166.28   27.03
  -4  10   2  191.99   28.36
  -4 -10   2  160.28   21.05
  -4 -10   2  196.94   28.55
  -4  10   3   27.34   12.99
  -4 -10   3   29.31   11.08
  -4 -10   3   40.38   14.14
  -4  10   3   39.19   14.27
  -4 -10   3   37.56   11.65
  -4 -10   4  198.04   29.90
  -4 -10   4  222.27   29.62
  -4  10   4  236.36   34.05
  -4  10   4  221.36   31.62
  -4 -10   4  185.47   25.36
  -4 -10   5    6.28    7.37
  -4  10   5   -3.02    8.29
  -4 -10   5    4.02    4.61
  -4 -10   5   23.33   12.30
  -4 -10   6  301.82   37.09
  -4 -10   6  227.68   30.33
  -4  10   6  305.79   39.45
  -4 -10   6  299.62   33.66
  -4  10   7   23.81   12.01
  -4 -10   7   56.34   17.47
  -4 -10   7   48.10   14.20
  -4  10   8  333.32   42.61
  -4 -10   8  325.21   38.71
  -4 -10   8  275.63   35.77
  -4  10   9   10.80    6.74
  -4 -10   9   12.76    9.25
  -4 -10   9    7.29    7.32
  -4 -10  10  132.94   24.60
  -4  10  10  109.86   25.84
  -4 -10  10   70.05   20.61
  -4 -10  11   53.29   16.86
  -4  10  11   45.52   17.44
  -4 -10  11   52.56   17.62
  -4 -11  -7   60.53   17.76
  -4  11  -7  106.92   23.43
  -4 -11  -6    3.89    7.08
  -4  11  -6   15.70   10.53
  -4 -11  -5  103.29   23.70
  -4  11  -5  110.93   22.78
  -4 -11  -5  106.05   25.01
  -4 -11  -4   75.79   22.04
  -4  11  -4   57.87   15.61
  -4 -11  -4   53.23   17.96
  -4 -11  -3  135.49   26.85
  -4 -11  -3  192.67   32.82
  -4  11  -3  143.09   23.85
  -4 -11  -2   90.18   22.59
  -4  11  -2   94.80   18.32
  -4  11  -2  119.82   21.49
  -4 -11  -2  127.85   25.67
  -4 -11  -1   23.23   12.23
  -4  11  -1   43.89   12.97
  -4  11  -1    7.38    6.51
  -4 -11  -1   60.46   18.91
  -4  11   0  105.92   21.30
  -4 -11   0  179.12   30.65
  -4 -11   0  108.99   23.42
  -4 -11   1   73.51   19.33
  -4 -11   1   36.24   13.97
  -4  11   1   50.03   14.66
  -4 -11   2   33.01   16.37
  -4 -11   2   52.14   17.03
  -4  11   2   64.54   18.27
  -4 -11   3   82.64   20.43
  -4  11   3  112.60   24.26
  -4 -11   3  131.47   25.13
  -4 -11   4   30.23   14.49
  -4  11   4   13.31    7.74
  -4  11   4    9.85    6.55
  -4 -11   4   22.97   10.08
  -4 -11   4   18.03   10.04
  -4  11   5  175.72   31.69
  -4 -11   5  172.80   27.79
  -4 -11   5  146.17   26.49
  -4 -11   5  166.95   26.00
  -4  11   5  150.38   27.73
  -4  11   6  103.45   24.57
  -4 -11   6   98.38   22.95
  -4 -11   6   71.05   17.17
  -4 -11   6   88.73   19.91
  -4 -11   7  198.89   31.98
  -4 -11   7  241.25   33.09
  -4 -11   8   16.29   11.34
  -4 -11   8    7.26    8.30
  -4 -11   9  109.85   24.17
  -4 -11   9  128.67   26.57
  -4  11   9  177.69   34.54
  -4 -11  10   27.64   13.12
  -4 -11  10    3.02    8.89
  -4  12  -5    1.92    8.09
  -4  12  -4   71.08   18.04
  -4 -12  -3   34.55   15.32
  -4 -12  -2  137.14   28.42
  -4  12  -1   52.28   15.40
  -4 -12  -1   34.37   13.56
  -4 -12   0   80.42   22.09
  -4  12   0   58.48   16.91
  -4 -12   0  120.83   26.04
  -4 -12   1  101.33   23.78
  -4 -12   1  119.01   26.36
  -4  12   1   77.34   20.40
  -4 -12   2  224.78   35.85
  -4 -12   2  289.15   38.42
  -4  12   2  177.38   30.18
  -4 -12   3   47.80   16.48
  -4  12   3   53.53   18.27
  -4 -12   3   51.00   16.93
  -4 -12   4   84.28   22.39
  -4  12   4  105.92   24.93
  -4 -12   4  122.17   24.91
  -4 -12   5    3.12    5.94
  -4  12   5   19.39   14.43
  -4  12   5    2.86    8.92
  -4  12   6  126.79   28.71
  -4  12   6   95.92   24.25
  -4 -12   6   60.37   17.19
  -4 -12   7  140.17   26.54
  -4 -12   8   65.95   19.78
  -4 -13   1  126.13   26.84
  -4  13   1  127.80   25.90
  -4  13   2   81.10   22.42
  -4 -13   2   65.63   19.74
  -4 -13   3   93.69   23.52
  -4  13   3   93.85   23.81
  -3   0 -16    6.05    5.93
  -3   0 -15   75.63   19.50
  -3   0 -14   -7.64    8.14
  -3   0 -13  227.94   30.24
  -3   0 -12    1.65    5.33
  -3   0 -11  140.82   21.74
  -3   0 -11  109.41   20.12
  -3   0 -10    1.24    4.27
  -3   0 -10    5.00    7.45
  -3   0  -9  665.53   41.98
  -3   0  -9  651.21   43.75
  -3   0  -8    3.97    2.79
  -3   0  -8    8.32    6.44
  -3   0  -8   -0.96    3.60
  -3   0  -7  569.59   22.25
  -3   0  -7  565.97   35.40
  -3   0  -7  599.51   37.77
  -3   0  -6   -0.38    3.59
  -3   0  -6    1.34    3.35
  -3   0  -6    4.30    2.52
  -3   0  -6    1.69    3.10
  -3   0  -5  138.33   14.47
  -3   0  -5  124.81    8.56
  -3   0  -5  140.99   16.02
  -3   0  -5  138.41   16.46
  -3   0  -4   -1.72    3.27
  -3   0  -4   -0.37    3.38
  -3   0  -4    3.50    4.64
  -3   0  -4    2.91    4.76
  -3   0  -3 1865.38   49.68
  -3   0  -3 2015.64   50.26
  -3   0  -3 2018.17   47.31
  -3   0  -3 1863.92   51.31
  -3   0  -2    3.94    3.21
  -3   0  -2    0.40    2.52
  -3   0  -2    5.98    4.11
  -3   0  -2   -2.96    3.52
  -3   0  -2    1.81    2.23
  -3   0  -1  935.81   27.66
  -3   0  -1  889.85   29.84
  -3   0  -1  901.99   28.24
  -3   0  -1  880.63   30.39
  -3   0  -1  886.03   28.53
  -3   0  -1  858.61   29.28
  -3   0   0    1.10    2.75
  -3   0   0    5.15    2.84
  -3   0   1 1274.73   34.31
  -3   0   1 1354.92   34.51
  -3   0   1 1338.81   32.17
  -3   0   2    0.13    2.73
  -3   0   2    3.85    3.51
  -3   0   3 1508.83   34.22
  -3   0   3 1516.01   40.52
  -3   0   3 1458.75   35.89
  -3   0   4   -0.87    2.56
  -3   0   4    3.75    3.48
  -3   0   4    0.67    3.45
  -3   0   5  118.36   12.67
  -3   0   5  121.69   11.94
  -3   0   6    2.25    2.41
  -3   0   6   -0.52    3.34
  -3   0   6   -0.03    2.71
  -3   0   7 2079.22   59.91
  -3   0   7 2234.46   60.49
  -3   0   7 2080.57   43.33
  -3   0   8    2.81    3.47
  -3   0   8    1.84    2.57
  -3   0   9  836.98   41.76
  -3   0   9  846.68   33.77
  -3   0  10    4.97    4.44
  -3   0  10    0.23    2.61
  -3   0  11  440.26   28.77
  -3   0  11  462.15   34.47
  -3   0  12   -1.42    6.25
  -3   0  13  217.74   25.96
  -3   0  14    1.71    5.00
  -3   0  15  245.57   30.01
  -3   0  16   -9.73    7.87
  -3   0  17  144.96   25.15
  -3   0  18    8.94    8.73
  -3  -1 -16   -0.78    7.11
  -3  -1 -15  -15.02    9.62
  -3   1 -15   -4.47    9.38
  -3  -1 -14   11.87    8.28
  -3   1 -14   16.71   10.65
  -3  -1 -14   22.38   10.97
  -3  -1 -13    0.06    6.45
  -3   1 -13   -3.12    7.19
  -3  -1 -13   11.19    9.04
  -3   1 -12  126.30   21.82
  -3  -1 -12  159.50   23.37
  -3  -1 -12  146.66   24.50
  -3   1 -11   27.51   11.03
  -3  -1 -11   29.49   10.08
  -3  -1 -11   23.17   10.19
  -3   1 -10   53.98   10.00
  -3   1 -10   58.35   14.19
  -3  -1 -10   71.49   14.88
  -3  -1 -10   70.05   16.01
  -3   1  -9   -0.56    2.55
  -3  -1  -9    0.50    5.25
  -3   1  -9    8.32    4.26
  -3   1  -9    4.74    6.65
  -3  -1  -9    1.26    4.00
  -3   1  -8  435.51   33.38
  -3  -1  -8  381.63   16.74
  -3   1  -8  432.38   23.60
  -3   1  -8  437.80   24.52
  -3  -1  -8  438.43   34.42
  -3  -1  -8  456.86   32.71
  -3  -1  -7    5.19    4.42
  -3  -1  -7   -2.75    4.01
  -3  -1  -7    6.69    2.21
  -3   1  -7    7.94    5.66
  -3   1  -7    6.46    3.17
  -3   1  -7   10.15    3.87
  -3  -1  -7    2.91    3.83
  -3  -1  -6   91.88    6.11
  -3  -1  -6  120.43   13.26
  -3  -1  -6  136.81   16.45
  -3   1  -6  122.95   10.56
  -3   1  -6  120.29   15.80
  -3   1  -6  121.34   11.53
  -3  -1  -6  133.99   17.79
  -3   1  -5   46.35    6.90
  -3  -1  -5   38.61    7.04
  -3   1  -5   54.63   10.59
  -3   1  -5   61.35   10.53
  -3   1  -5   43.57    5.45
  -3  -1  -5   51.83   10.18
  -3  -1  -5   47.64   10.05
  -3   1  -4  849.93   36.40
  -3  -1  -4  814.72   35.42
  -3   1  -4  765.52   35.06
  -3  -1  -4  833.68   35.43
  -3   1  -4  855.97   37.86
  -3   1  -4  834.76   34.66
  -3  -1  -4  874.50   30.07
  -3  -1  -4  882.13   38.83
  -3  -1  -3  650.95   29.82
  -3  -1  -3  713.27   24.82
  -3   1  -3  622.72   29.36
  -3  -1  -3  697.68   30.50
  -3   1  -3  697.22   29.18
  -3   1  -3  688.13   30.56
  -3  -1  -3  680.09   31.48
  -3   1  -3  746.32   32.67
  -3  -1  -2 1481.55   33.19
  -3  -1  -2 1410.70   40.80
  -3  -1  -2 1373.90   41.27
  -3   1  -2 1382.09   40.36
  -3   1  -2 1428.76   40.89
  -3  -1  -2 1503.59   41.94
  -3   1  -2 1530.19   42.88
  -3   1  -2 1504.84   42.70
  -3   1  -2 1532.97   39.07
  -3  -1  -1 3803.24   64.03
  -3   1  -1 3770.96   60.95
  -3   1  -1 3776.32   63.92
  -3  -1  -1 3879.46   63.39
  -3   1  -1 3814.70   56.18
  -3  -1  -1 3801.53   61.80
  -3   1  -1 3888.97   65.16
  -3   1  -1 3943.27   64.41
  -3  -1   0  265.50   16.52
  -3  -1   0  245.89   14.75
  -3   1   0  251.97   16.46
  -3   1   0  261.07   14.74
  -3  -1   0  256.91   14.42
  -3  -1   0  269.93   10.47
  -3  -1   1    2.20    2.03
  -3  -1   1    0.40    1.49
  -3   1   1    0.21    2.49
  -3  -1   1    6.68    3.86
  -3  -1   1   -0.73    2.34
  -3   1   1    4.41    3.91
  -3  -1   1   -1.04    3.50
  -3   1   2  855.79   30.13
  -3  -1   2  825.73   29.34
  -3   1   2  787.93   18.55
  -3  -1   2  857.02   24.95
  -3   1   2  873.65   29.05
  -3  -1   2  878.43   17.56
  -3  -1   2  834.38   18.77
  -3   1   2  878.92   22.31
  -3   1   3  450.80   16.20
  -3   1   3  429.65   21.12
  -3   1   3  447.94   22.91
  -3  -1   3  475.53   23.67
  -3  -1   3  493.57   23.12
  -3  -1   3  431.45   17.22
  -3   1   3  450.38   14.91
  -3   1   4  669.60   22.77
  -3  -1   4  664.74   29.54
  -3  -1   4  664.20   21.41
  -3   1   4  706.69   22.57
  -3  -1   4  683.83   28.97
  -3   1   4  675.44   27.82
  -3   1   5  130.16   11.95
  -3  -1   5  127.96   14.27
  -3   1   5  125.46   12.68
  -3  -1   5  134.15   13.83
  -3   1   5  126.44   11.22
  -3  -1   5  126.63   10.04
  -3   1   6 1080.38   38.77
  -3   1   6 1149.26   37.58
  -3  -1   6 1085.28   42.24
  -3  -1   6 1022.68   22.11
  -3  -1   6 1120.32   31.23
  -3  -1   6 1085.12   41.75
  -3  -1   7   12.29    6.69
  -3   1   7   14.61    5.29
  -3  -1   7   14.54    3.64
  -3   1   7    6.62    4.43
  -3  -1   7   11.09    5.41
  -3  -1   8 1034.30   46.15
  -3   1   8 1031.41   41.93
  -3  -1   8 1033.13   30.99
  -3   1   8 1089.85   39.29
  -3  -1   9    3.24    3.14
  -3   1   9    0.64    2.95
  -3   1   9    2.85    2.25
  -3  -1   9    8.23    4.49
  -3   1  10  123.54   15.28
  -3  -1  10  102.67   12.49
  -3  -1  10  121.66   17.75
  -3   1  10  124.02   16.29
  -3   1  11   -3.85    4.25
  -3  -1  11    4.27    3.34
  -3  -1  11    3.38    3.91
  -3  -1  12  265.20   29.07
  -3   1  12  273.79   26.57
  -3   1  13  102.04   17.40
  -3  -1  13  147.83   22.53
  -3   1  14  113.63   19.29
  -3  -1  14  134.95   22.59
  -3   1  15   11.65   10.18
  -3   1  15   19.35    8.41
  -3  -1  15   30.90   11.91
  -3   1  16  103.47   23.63
  -3   1  16  107.10   20.47
  -3  -1  16   96.52   21.59
  -3  -1  17   19.43   11.23
  -3   1  17   -1.67    7.25
  -3   1  17   16.52    8.78
  -3  -1  18  119.24   24.55
  -3  -1  19  -16.68   10.96
  -3  -2 -16   15.91   10.95
  -3   2 -15   71.86   19.70
  -3  -2 -15   76.16   20.50
  -3  -2 -15   97.20   21.13
  -3  -2 -14   10.47    7.92
  -3   2 -14   43.18   15.84
  -3  -2 -14   26.62   12.27
  -3   2 -13  156.10   26.07
  -3  -2 -13  149.75   23.55
  -3  -2 -13  126.69   24.90
  -3  -2 -12    7.43    6.44
  -3  -2 -12    7.90    8.18
  -3   2 -12   -6.66    9.40
  -3   2 -11  276.35   22.61
  -3   2 -11  233.55   29.25
  -3  -2 -11  250.33   27.61
  -3  -2 -11  257.98   31.42
  -3  -2 -10   41.59   11.32
  -3   2 -10   32.23   10.93
  -3   2 -10   39.47    7.99
  -3  -2 -10   37.68   12.99
  -3   2  -9  331.94   21.62
  -3  -2  -9  381.75   31.09
  -3   2  -9  337.21   31.70
  -3  -2  -9  323.80   31.96
  -3   2  -8    4.02    4.51
  -3  -2  -8   -2.48    4.23
  -3  -2  -8   -0.43    5.38
  -3   2  -8   -0.27    2.37
  -3   2  -8    3.47    4.19
  -3  -2  -8    3.13    6.07
  -3   2  -7  574.75   23.69
  -3   2  -7  567.89   37.03
  -3  -2  -7  574.00   28.33
  -3  -2  -7  566.77   34.41
  -3   2  -7  593.90   30.37
  -3  -2  -7  602.92   39.34
  -3   2  -6   44.56    5.99
  -3  -2  -6   46.52    9.97
  -3   2  -6   35.47    9.81
  -3   2  -6   47.11    8.54
  -3  -2  -6   37.78    6.87
  -3  -2  -6   39.31   10.60
  -3  -2  -5 1189.82   45.33
  -3  -2  -5 1148.25   33.08
  -3   2  -5 1133.17   46.77
  -3  -2  -5 1104.91   43.36
  -3   2  -5 1139.21   38.31
  -3  -2  -5 1075.95   46.93
  -3   2  -5 1090.70   25.04
  -3   2  -4   19.88    6.21
  -3  -2  -4   11.97    5.05
  -3   2  -4   10.31    4.95
  -3  -2  -4   22.62    4.54
  -3  -2  -4   20.76    6.37
  -3   2  -4   30.11    7.64
  -3  -2  -4   20.89    6.53
  -3   2  -4   22.80    3.31
  -3  -2  -3 1033.44   34.10
  -3   2  -3 1028.86   40.65
  -3   2  -3 1071.83   42.09
  -3  -2  -3 1044.77   25.19
  -3  -2  -3 1060.70   38.51
  -3   2  -3  978.95   35.82
  -3   2  -3 1032.02   38.99
  -3   2  -3 1079.24   35.50
  -3  -2  -3 1077.21   39.34
  -3  -2  -3 1023.64   40.49
  -3   2  -2   21.92    5.91
  -3   2  -2   19.76    5.89
  -3   2  -2   17.42    4.73
  -3  -2  -2   23.70    4.79
  -3  -2  -2   23.33    6.51
  -3  -2  -2   28.00    6.89
  -3   2  -2   24.19    6.00
  -3  -2  -2   22.97    6.20
  -3   2  -2   25.00    7.02
  -3   2  -1 1597.05   43.82
  -3  -2  -1 1634.71   44.88
  -3   2  -1 1649.06   41.36
  -3  -2  -1 1580.68   42.86
  -3   2  -1 1707.80   47.51
  -3   2  -1 1624.12   34.53
  -3  -2  -1 1719.48   30.75
  -3  -2  -1 1620.60   43.64
  -3  -2  -1 1628.75   40.93
  -3  -2  -1 1595.24   35.63
  -3   2   0  224.26   16.52
  -3   2   0  206.08   16.24
  -3  -2   0  214.77   13.70
  -3  -2   0  206.98   15.75
  -3  -2   0  215.46   16.16
  -3   2   0  199.60   10.71
  -3  -2   0  200.62   14.13
  -3   2   0  202.77   13.27
  -3  -2   0  219.77   13.96
  -3   2   0  214.02    9.52
  -3  -2   1  740.45   24.47
  -3  -2   1  764.97   27.44
  -3   2   1  746.19   30.49
  -3   2   1  715.28   21.02
  -3  -2   1  745.63   29.53
  -3  -2   1  770.19   24.38
  -3   2   1  737.25   22.02
  -3  -2   2    2.21    3.69
  -3   2   2    3.72    3.46
  -3  -2   2    0.02    2.35
  -3   2   2    2.40    2.14
  -3   2   2    0.16    3.55
  -3  -2   2    3.92    2.27
  -3   2   2    5.83    3.58
  -3  -2   2    1.29    3.22
  -3   2   3  905.97   29.12
  -3   2   3  891.66   30.08
  -3   2   3  836.69   17.41
  -3  -2   3  925.07   36.14
  -3  -2   3  875.60   33.32
  -3   2   3  869.27   35.14
  -3  -2   3  898.59   32.84
  -3  -2   3  907.96   20.09
  -3  -2   3  910.71   21.71
  -3   2   3  871.04   30.02
  -3   2   3  958.44   18.92
  -3  -2   3  908.69   29.11
  -3   2   4  141.54   12.60
  -3  -2   4  145.04    8.44
  -3   2   4  137.13   13.25
  -3  -2   4  144.92   15.14
  -3   2   4  131.07    9.15
  -3  -2   4  120.89   13.36
  -3   2   4  154.21   13.04
  -3  -2   4  126.31   10.21
  -3   2   5  860.06   32.88
  -3  -2   5  851.36   36.94
  -3  -2   5  850.91   19.63
  -3   2   5  869.46   35.62
  -3  -2   5  839.12   17.12
  -3   2   5  817.48   30.84
  -3  -2   5  848.58   30.26
  -3  -2   5  881.24   38.73
  -3   2   5  880.80   28.25
  -3  -2   6    7.04    5.44
  -3   2   6   12.06    5.34
  -3   2   6    4.62    4.62
  -3   2   6   14.22    5.57
  -3  -2   6    9.15    2.63
  -3  -2   6   14.54    6.09
  -3   2   6   10.90    4.17
  -3  -2   6   11.02    5.27
  -3  -2   6    9.58    2.25
  -3   2   7 1345.64   48.21
  -3   2   7 1341.62   43.41
  -3  -2   7 1283.35   51.03
  -3  -2   7 1303.34   28.62
  -3  -2   7 1345.51   29.86
  -3   2   7 1420.26   45.41
  -3  -2   7 1286.80   46.27
  -3  -2   8   90.35   13.83
  -3   2   8   98.76   14.03
  -3   2   8  108.66   13.35
  -3  -2   8   88.79    8.45
  -3  -2   8   88.78    8.87
  -3  -2   8   77.13   13.78
  -3   2   9  353.71   28.63
  -3  -2   9  336.87   29.21
  -3  -2   9  332.05   19.16
  -3   2   9  360.98   25.32
  -3  -2   9  328.62   27.59
  -3  -2  10    0.29    5.01
  -3   2  10    6.11    5.62
  -3  -2  10    8.17    5.73
  -3   2  10    6.70    4.61
  -3  -2  10    4.35    1.85
  -3   2  11  195.67   21.10
  -3  -2  11  190.55   24.16
  -3   2  11  199.20   24.60
  -3  -2  11  206.39   18.27
  -3  -2  11  194.32   24.67
  -3   2  12   -3.61    5.58
  -3   2  12    7.02    6.21
  -3  -2  12   -3.70    6.94
  -3  -2  12    4.52    7.67
  -3   2  13  372.91   31.37
  -3  -2  13  389.19   37.34
  -3  -2  13  340.29   36.00
  -3   2  13  375.39   37.31
  -3   2  14   31.11   11.64
  -3   2  14   33.26   10.07
  -3  -2  14   44.44   14.29
  -3   2  15  116.76   23.76
  -3   2  15  120.94   20.25
  -3  -2  15  155.73   25.88
  -3   2  16   -0.83    6.07
  -3   2  16   -3.46    5.52
  -3  -2  16   -2.53    6.73
  -3   2  17   83.32   22.46
  -3  -2  17  109.43   24.04
  -3  -2  18    1.33    7.66
  -3  -3 -15  -15.77    9.66
  -3  -3 -14  136.75   23.46
  -3   3 -14   69.38   18.47
  -3  -3 -14  118.53   25.65
  -3  -3 -13    6.38    5.20
  -3   3 -13   23.09   11.83
  -3  -3 -13   11.18    8.53
  -3  -3 -12   43.51   12.81
  -3   3 -12   72.69   18.07
  -3  -3 -12   71.49   18.09
  -3   3 -11   12.75    8.35
  -3  -3 -11   18.13    7.58
  -3  -3 -11    2.73    5.18
  -3  -3 -10  112.11   17.72
  -3   3 -10  161.99   23.88
  -3   3 -10  112.14   13.45
  -3  -3 -10  128.07   22.25
  -3  -3  -9    6.28    5.31
  -3  -3  -9   15.68    8.84
  -3   3  -9    6.59    4.00
  -3   3  -9   22.43    8.64
  -3  -3  -8  371.48   22.05
  -3   3  -8  433.21   35.58
  -3  -3  -8  431.09   36.33
  -3   3  -8  429.39   22.33
  -3  -3  -8  407.27   30.58
  -3  -3  -7   -0.27    0.84
  -3  -3  -7   -2.64    3.49
  -3   3  -7    2.55    2.67
  -3  -3  -7   -2.31    3.59
  -3   3  -7    1.30    4.17
  -3  -3  -7    5.54    5.73
  -3  -3  -6  328.12   28.81
  -3  -3  -6  356.40   26.31
  -3   3  -6  354.40   16.92
  -3   3  -6  332.17   24.31
  -3  -3  -6  354.76   17.36
  -3   3  -6  366.89   29.04
  -3  -3  -5   62.55   11.19
  -3   3  -5   61.88   10.59
  -3  -3  -5   42.30    4.04
  -3  -3  -5   40.55    9.11
  -3  -3  -5   57.05    6.12
  -3  -3  -5   59.27    9.32
  -3   3  -5   53.86    6.00
  -3   3  -5   52.01   10.81
  -3  -3  -5   65.45   12.75
  -3  -3  -4  589.14   29.55
  -3  -3  -4  570.65   34.26
  -3  -3  -4  656.87   32.81
  -3  -3  -4  595.84   29.03
  -3   3  -4  554.84   28.50
  -3   3  -4  572.59   28.67
  -3   3  -4  584.44   32.82
  -3  -3  -3   14.70    4.54
  -3  -3  -3    7.65    4.97
  -3  -3  -3    9.79    4.86
  -3  -3  -3   16.78    6.28
  -3   3  -3   13.65    5.71
  -3   3  -3    8.18    3.91
  -3   3  -3    8.08    4.95
  -3  -3  -3   10.54    5.43
  -3  -3  -3   17.13    6.79
  -3  -3  -2 1025.55   30.19
  -3  -3  -2 1036.27   39.83
  -3   3  -2  965.06   30.85
  -3   3  -2  981.83   40.98
  -3   3  -2  950.94   36.01
  -3  -3  -2  985.46   38.05
  -3  -3  -2  980.13   37.49
  -3   3  -2  969.98   36.54
  -3   3  -2 1003.30   30.52
  -3  -3  -2  995.61   40.22
  -3  -3  -1   27.39    4.34
  -3  -3  -1   30.61    7.15
  -3  -3  -1   28.21    6.83
  -3   3  -1   27.98    4.92
  -3  -3  -1   30.75    7.38
  -3   3  -1   22.97    5.90
  -3  -3  -1   36.60    5.77
  -3   3  -1   26.81    7.05
  -3   3  -1   31.71    7.63
  -3   3  -1   24.41    4.27
  -3  -3  -1   28.11    7.10
  -3  -3   0 1044.56   36.16
  -3  -3   0 1057.24   31.02
  -3   3   0 1050.34   22.30
  -3  -3   0 1032.06   35.91
  -3  -3   0 1045.35   20.04
  -3   3   0 1039.37   31.47
  -3  -3   0 1096.74   39.78
  -3   3   0 1097.52   40.06
  -3   3   0 1094.23   23.84
  -3   3   0 1035.08   38.10
  -3   3   0 1025.98   26.17
  -3   3   1   20.38    5.28
  -3  -3   1   30.83    6.41
  -3   3   1   30.58    3.62
  -3  -3   1   27.01    6.01
  -3   3   1   28.97    7.78
  -3  -3   1   32.45    7.38
  -3  -3   1   32.44    6.32
  -3   3   1   27.71    4.79
  -3   3   1   26.63    5.12
  -3   3   2 1491.30   38.92
  -3  -3   2 1459.68   37.25
  -3   3   2 1407.39   41.97
  -3  -3   2 1473.29   42.90
  -3  -3   2 1483.51   22.16
  -3   3   2 1488.33   27.67
  -3   3   2 1467.44   48.17
  -3  -3   2 1455.55   42.63
  -3  -3   2 1483.85   46.45
  -3   3   3  552.39   27.16
  -3  -3   3  478.43   26.08
  -3  -3   3  514.43   20.78
  -3   3   3  514.67   12.43
  -3  -3   3  481.06   26.50
  -3  -3   3  517.58   17.00
  -3   3   3  553.52   25.83
  -3  -3   3  531.32   26.28
  -3  -3   4  540.70   21.12
  -3  -3   4  507.57   27.47
  -3   3   4  509.85   23.42
  -3  -3   4  527.44   31.60
  -3   3   4  553.62   27.95
  -3   3   4  546.54   27.92
  -3  -3   4  466.52   27.46
  -3   3   5  196.21   17.75
  -3   3   5  196.94   14.79
  -3  -3   5  200.61   17.38
  -3  -3   5  196.92   14.85
  -3   3   5  190.49   17.78
  -3  -3   5  195.70   19.00
  -3  -3   5  196.16   20.21
  -3   3   6 1058.29   43.38
  -3  -3   6 1095.86   39.09
  -3  -3   6 1095.04   40.33
  -3   3   6 1110.21   36.27
  -3  -3   6 1032.74   45.36
  -3   3   7  188.98   19.64
  -3  -3   7  174.13   17.33
  -3   3   7  212.67   16.75
  -3  -3   7  246.57   23.70
  -3  -3   7  206.76   17.53
  -3  -3   7  203.71   12.94
  -3   3   8  730.22   40.67
  -3   3   8  764.23   32.89
  -3  -3   8  705.72   41.94
  -3  -3   8  722.68   26.63
  -3  -3   8  703.77   37.40
  -3  -3   9   -6.02    5.72
  -3   3   9    3.58    4.92
  -3  -3   9    0.68    0.64
  -3   3   9   -2.11    4.65
  -3  -3   9    2.43    3.23
  -3  -3   9    7.10    7.19
  -3   3  10  420.61   34.44
  -3  -3  10  455.99   34.72
  -3  -3  10  423.14   23.98
  -3  -3  10  471.55   37.39
  -3  -3  10  393.78   14.45
  -3   3  10  411.40   26.84
  -3  -3  11    5.07    5.50
  -3   3  11   16.50    7.97
  -3  -3  11    3.49    4.01
  -3   3  11   20.01    6.97
  -3  -3  11   15.15    9.96
  -3  -3  11    3.58    2.13
  -3   3  12  483.90   40.85
  -3   3  12  509.20   33.10
  -3  -3  12  526.80   43.21
  -3  -3  12  493.64   41.00
  -3  -3  13   22.67    9.08
  -3   3  13    3.85    5.76
  -3   3  13   12.47    6.25
  -3  -3  13   10.26    9.00
  -3  -3  14   99.94   21.25
  -3   3  14  131.42   23.91
  -3   3  14  131.93   18.69
  -3  -3  14  117.21   22.43
  -3  -3  15   14.73   10.55
  -3   3  15    1.43    5.51
  -3  -3  15   13.51    9.32
  -3   3  16  228.97   34.45
  -3  -3  16  233.87   34.13
  -3   3  17   21.12   12.41
  -3  -3  17  -10.56    9.56
  -3   4 -14    0.63    6.70
  -3  -4 -14    7.79    7.72
  -3  -4 -14   17.24    8.19
  -3   4 -13  126.25   25.22
  -3  -4 -13  113.50   20.18
  -3  -4 -13  134.23   26.16
  -3  -4 -12    1.96    6.17
  -3   4 -12   -2.03    6.52
  -3  -4 -11  109.29   18.54
  -3   4 -11  103.88   20.72
  -3  -4 -11  106.32   21.63
  -3   4 -10   21.33    9.81
  -3  -4 -10   15.49    9.48
  -3  -4 -10   31.99   10.76
  -3   4  -9  194.68   16.56
  -3   4  -9  204.59   26.60
  -3  -4  -9  212.83   23.55
  -3  -4  -9  203.83   27.23
  -3  -4  -8   48.65    5.80
  -3   4  -8   51.19    8.13
  -3  -4  -8   61.49   12.45
  -3   4  -8   74.51   15.78
  -3  -4  -8   55.01   14.48
  -3   4  -7  282.05   17.40
  -3  -4  -7  259.73   13.22
  -3  -4  -7  301.28   30.26
  -3  -4  -7  223.51   22.30
  -3  -4  -7  276.81   21.78
  -3   4  -7  267.43   27.74
  -3  -4  -7  237.25   12.73
  -3  -4  -6    2.25    1.96
  -3  -4  -6   -3.86    4.84
  -3  -4  -6   -0.65    4.32
  -3  -4  -6    0.35    0.67
  -3   4  -6    0.42    6.07
  -3  -4  -5  221.14   20.72
  -3  -4  -5  219.23   12.65
  -3   4  -5  198.91   19.70
  -3  -4  -5  245.55   20.77
  -3   4  -5  210.87   18.41
  -3  -4  -5  201.16   22.79
  -3   4  -5  243.68   23.46
  -3   4  -4   12.20    5.51
  -3  -4  -4   11.18    4.51
  -3  -4  -4   20.61    6.79
  -3  -4  -4   17.03    6.35
  -3   4  -4   17.22    5.79
  -3  -4  -4   22.75    8.86
  -3   4  -4   15.82    6.93
  -3   4  -4   13.37    6.80
  -3  -4  -3  779.89   31.77
  -3  -4  -3  789.71   36.94
  -3   4  -3  750.60   36.41
  -3   4  -3  717.54   32.99
  -3  -4  -3  746.42   36.10
  -3   4  -3  771.53   29.85
  -3  -4  -3  772.68   40.44
  -3   4  -3  789.03   32.88
  -3   4  -2   10.40    4.90
  -3  -4  -2   13.95    4.32
  -3  -4  -2   12.66    3.28
  -3  -4  -2    5.64    3.44
  -3   4  -2    9.86    4.43
  -3  -4  -2   12.02    6.14
  -3   4  -2   12.69    6.69
  -3  -4  -2   12.16    6.20
  -3   4  -2   12.86    4.19
  -3  -4  -1  488.53   29.34
  -3  -4  -1  475.09   20.17
  -3   4  -1  511.46   22.24
  -3   4  -1  460.02   24.62
  -3   4  -1  468.62   27.35
  -3   4  -1  499.02   18.04
  -3  -4  -1  473.48   28.94
  -3  -4  -1  488.72   29.79
  -3   4   0   52.10    6.66
  -3  -4   0   49.51    9.95
  -3   4   0   68.52    9.23
  -3   4   0   42.09    4.17
  -3  -4   0   56.30    9.60
  -3   4   0   43.78    8.78
  -3  -4   0   49.09    7.49
  -3  -4   0   50.43    9.43
  -3   4   0   58.61    9.95
  -3  -4   1 2804.82   67.99
  -3  -4   1 2763.25   63.37
  -3  -4   1 2804.15   58.08
  -3   4   1 2682.66   68.28
  -3   4   1 2817.04   49.71
  -3   4   1 3005.56   69.47
  -3   4   1 2863.15   55.94
  -3   4   1 2647.12   43.87
  -3  -4   1 2782.99   69.69
  -3   4   1 2640.28   66.46
  -3   4   2  363.65   21.41
  -3   4   2  354.92   25.70
  -3  -4   2  364.89   25.54
  -3  -4   2  367.46   22.66
  -3  -4   2  344.78   21.57
  -3  -4   2  375.20   24.96
  -3   4   2  355.27   15.18
  -3   4   2  329.17   23.69
  -3  -4   3  606.57   32.66
  -3  -4   3  578.45   31.65
  -3   4   3  575.60   15.27
  -3  -4   3  524.91   29.07
  -3   4   3  646.14   30.56
  -3   4   3  534.02   30.45
  -3  -4   4   35.49    8.59
  -3   4   4   30.91    8.25
  -3  -4   4   39.23    8.66
  -3  -4   4   29.52    5.52
  -3   4   4   28.30    7.38
  -3  -4   4   32.01    8.60
  -3  -4   5  273.10   18.26
  -3  -4   5  221.06   21.16
  -3  -4   5  267.51   22.08
  -3   4   5  259.34   22.76
  -3   4   6  126.03   17.00
  -3   4   6  117.56   11.63
  -3  -4   6  118.22   14.79
  -3  -4   6  104.05   12.52
  -3  -4   6  121.47   17.05
  -3  -4   7  506.66   35.26
  -3   4   7  473.41   33.42
  -3  -4   7  481.88   29.04
  -3  -4   7  507.53   30.21
  -3   4   7  507.99   24.64
  -3  -4   8   10.24    6.05
  -3   4   8    4.48    5.18
  -3  -4   8   10.98    5.50
  -3   4   8    8.79    3.96
  -3  -4   8   13.10    4.54
  -3  -4   8   12.70    7.85
  -3  -4   9  119.04   17.36
  -3   4   9  139.38   19.82
  -3   4   9  145.10   14.29
  -3  -4   9  120.88   14.86
  -3  -4   9  138.90   13.72
  -3  -4   9  144.46   21.09
  -3  -4  10   46.36   11.74
  -3   4  10   28.41   10.61
  -3   4  10   46.03    8.79
  -3  -4  10   29.63    6.78
  -3  -4  10   49.25   14.05
  -3   4  11  442.06   38.83
  -3   4  11  474.66   28.20
  -3  -4  11  462.97   40.85
  -3  -4  11  446.18   37.13
  -3   4  12  226.42   29.63
  -3  -4  12  236.33   30.80
  -3   4  12  224.34   20.36
  -3  -4  12  220.04   27.96
  -3   4  13  320.44   36.53
  -3  -4  13  374.93   39.61
  -3   4  13  412.19   29.15
  -3  -4  13  399.42   39.24
  -3  -4  14    5.90    6.29
  -3   4  14    9.36    8.12
  -3  -4  14   10.72   10.21
  -3  -4  15   93.48   22.41
  -3   4  15   74.28   20.36
  -3  -4  15   71.76   18.89
  -3   4  16   27.66   14.01
  -3  -4  16   34.43   14.93
  -3  -4  16   19.68   12.43
  -3  -4  17  115.77   26.58
  -3  -4  17  152.88   29.96
  -3  -5 -13    7.56    7.09
  -3   5 -13   13.37   12.09
  -3  -5 -13    7.38    8.53
  -3  -5 -12  154.71   22.87
  -3   5 -12  128.13   25.19
  -3  -5 -12  157.68   27.80
  -3  -5 -11   23.10   10.29
  -3   5 -11    1.07    6.17
  -3  -5 -11   16.02   10.41
  -3  -5 -10  186.00   22.95
  -3   5 -10  239.83   31.00
  -3  -5 -10  215.63   30.19
  -3   5  -9   27.56   11.50
  -3  -5  -9    2.32    4.32
  -3  -5  -9   15.12    9.73
  -3   5  -8  181.42   24.94
  -3   5  -8  160.96   14.97
  -3  -5  -8  165.19   20.34
  -3  -5  -8  177.31   19.28
  -3  -5  -8  161.57   24.36
  -3  -5  -7   11.68    6.90
  -3  -5  -7    3.80    2.94
  -3  -5  -7   -1.28    3.00
  -3   5  -7   11.87    8.40
  -3  -5  -7    7.71    7.44
  -3   5  -6  297.39   26.69
  -3  -5  -6  290.75   25.08
  -3  -5  -6  325.69   18.36
  -3  -5  -6  306.15   26.13
  -3   5  -6  306.86   23.23
  -3  -5  -6  320.95   31.73
  -3   5  -6  293.95   28.55
  -3  -5  -5   21.48    7.53
  -3   5  -5   10.51    4.91
  -3   5  -5   18.68    6.86
  -3   5  -5   17.92    8.28
  -3  -5  -5   27.90    5.86
  -3  -5  -5   25.08    7.81
  -3  -5  -5   34.12   11.24
  -3   5  -4  243.66   23.31
  -3  -5  -4  283.22   24.90
  -3  -5  -4  255.73   21.27
  -3   5  -4  250.53   20.64
  -3   5  -4  288.13   20.66
  -3   5  -4  239.95   20.89
  -3  -5  -4  236.50   25.46
  -3  -5  -3  132.68   16.81
  -3   5  -3  142.61   13.14
  -3   5  -3  133.47   14.74
  -3  -5  -3  124.47   17.68
  -3   5  -3  125.42   14.78
  -3  -5  -3  120.72   13.39
  -3  -5  -2  351.06   27.77
  -3   5  -2  330.07   23.97
  -3   5  -2  372.77   18.51
  -3  -5  -2  384.15   29.29
  -3   5  -2  323.68   21.37
  -3  -5  -2  352.55   15.97
  -3   5  -1   32.97    6.91
  -3  -5  -1   39.79    6.37
  -3   5  -1   30.70    8.81
  -3  -5  -1   43.50   10.30
  -3   5  -1   35.30    4.83
  -3  -5  -1   53.58   11.41
  -3   5   0  538.91   24.65
  -3  -5   0  598.47   34.34
  -3   5   0  564.81   13.82
  -3   5   0  531.29   31.72
  -3  -5   0  615.55   36.13
  -3  -5   0  561.69   25.61
  -3   5   1  203.21   17.13
  -3   5   1  173.89   14.03
  -3   5   1  183.00   19.48
  -3  -5   1  222.26   20.32
  -3  -5   1  183.61   15.86
  -3  -5   1  190.46   20.51
  -3   5   1  201.61   21.02
  -3   5   2 1521.96   56.84
  -3   5   2 1656.94   50.49
  -3  -5   2 1591.13   58.24
  -3  -5   2 1607.44   37.16
  -3  -5   2 1553.06   49.52
  -3  -5   2 1581.17   52.36
  -3   5   2 1471.51   40.73
  -3   5   3  274.06   12.79
  -3  -5   3  270.49   22.03
  -3  -5   3  276.17   24.33
  -3   5   3  229.64   22.77
  -3   5   4  160.98   19.31
  -3  -5   4  168.54   18.65
  -3   5   4  163.96    7.21
  -3  -5   4  148.78   18.12
  -3   5   5   35.70   10.34
  -3  -5   5   23.69    6.51
  -3  -5   5   31.69    8.74
  -3  -5   5   21.30    9.16
  -3  -5   6  210.14   18.46
  -3  -5   6  242.16   25.52
  -3   5   6  233.25   24.75
  -3  -5   6  207.81   21.38
  -3   5   7   17.63    7.74
  -3  -5   7   13.06    5.78
  -3  -5   7   16.92    6.99
  -3  -5   7   27.11   10.01
  -3  -5   8  252.28   23.70
  -3   5   8  232.15   26.50
  -3  -5   8  285.09   30.13
  -3  -5   8  260.04   23.67
  -3  -5   9   51.82   12.17
  -3   5   9   50.42    8.07
  -3   5   9   49.67   13.34
  -3  -5   9   43.56   10.63
  -3  -5   9   47.49    8.55
  -3  -5   9   80.76   17.26
  -3  -5  10   37.86   10.84
  -3   5  10   53.49   14.00
  -3   5  10   27.01    6.34
  -3  -5  10   69.12   16.42
  -3  -5  10   33.70    9.18
  -3  -5  11   84.24   16.66
  -3   5  11  102.36   20.51
  -3   5  11   96.46   11.71
  -3  -5  11   98.09   20.51
  -3  -5  12  354.29   35.49
  -3  -5  12  431.57   42.35
  -3   5  12  424.15   41.70
  -3  -5  13   75.73   18.05
  -3   5  13   75.32   19.48
  -3  -5  13   80.77   19.64
  -3  -5  14   42.38   14.71
  -3   5  14   54.30   17.21
  -3  -5  14   45.05   17.36
  -3  -5  15    8.49    7.76
  -3   5  15    2.20    6.49
  -3  -5  15    7.44   10.16
  -3  -5  16   11.34    6.08
  -3  -5  16   38.60   17.55
  -3  -6 -13   27.86   11.73
  -3  -6 -12   11.35    7.01
  -3   6 -12   -0.52    6.62
  -3  -6 -12    1.97    5.49
  -3  -6 -11   81.97   16.45
  -3   6 -11   82.01   20.48
  -3  -6 -11   89.34   21.73
  -3  -6 -10    4.63    5.21
  -3   6 -10   -0.01    7.58
  -3  -6 -10  -15.67    9.59
  -3   6  -9  281.62   33.41
  -3  -6  -9  297.46   28.81
  -3  -6  -9  328.29   28.51
  -3  -6  -9  323.42   37.84
  -3  -6  -8   -1.69    7.39
  -3   6  -8    8.94    8.25
  -3  -6  -8    1.55    3.89
  -3  -6  -8    7.59    9.50
  -3  -6  -7   74.82   14.21
  -3  -6  -7   75.00   13.79
  -3  -6  -7   61.58    9.19
  -3   6  -7   62.94   15.70
  -3   6  -7   61.98   14.08
  -3  -6  -7   98.48   19.79
  -3  -6  -6   31.55    9.27
  -3   6  -6   55.45   14.19
  -3  -6  -6   49.43   13.78
  -3  -6  -6   40.99    7.58
  -3   6  -6   39.27    8.43
  -3   6  -6   41.43   10.95
  -3   6  -5  170.52   22.11
  -3  -6  -5  179.40   21.45
  -3   6  -5  154.15   16.90
  -3   6  -5  176.30   20.44
  -3  -6  -5  170.49   23.81
  -3  -6  -5  184.36   16.63
  -3  -6  -4   71.70   13.89
  -3   6  -4  110.21   12.99
  -3   6  -4   83.85   12.76
  -3   6  -4   82.43   13.43
  -3  -6  -4   75.25   15.36
  -3   6  -3  146.84   17.02
  -3  -6  -3  137.39   18.81
  -3  -6  -3  152.67   21.06
  -3   6  -3  132.58   16.10
  -3   6  -3  132.98   12.90
  -3   6  -2   15.91    4.48
  -3   6  -2   11.50    5.71
  -3  -6  -2   22.05    8.88
  -3  -6  -2    6.39    2.64
  -3   6  -2   10.02    5.14
  -3  -6  -2    2.34    3.82
  -3  -6  -1   70.26   13.87
  -3  -6  -1   58.30   12.33
  -3   6  -1   52.47    5.74
  -3   6  -1   64.75   12.60
  -3   6  -1   64.74   10.43
  -3  -6  -1   70.05    9.03
  -3   6   0   78.95   11.00
  -3  -6   0   92.06   11.45
  -3   6   0   73.07    4.46
  -3  -6   0  116.58   17.26
  -3   6   0   84.19   13.99
  -3  -6   0  101.73   15.66
  -3  -6   1 1078.78   40.92
  -3   6   1  953.11   49.63
  -3   6   1 1013.93   48.87
  -3  -6   1 1088.25   49.35
  -3  -6   1 1121.54   52.88
  -3   6   1 1024.02   38.36
  -3   6   2   23.76    6.41
  -3   6   2   36.32    9.89
  -3  -6   2   39.03   10.92
  -3  -6   2   47.50    7.63
  -3  -6   2   40.25    9.86
  -3  -6   2   40.08    8.65
  -3  -6   3  448.28   29.99
  -3  -6   3  513.69   35.89
  -3   6   3  450.46   34.44
  -3   6   4   -2.61    4.57
  -3  -6   4    4.02    6.58
  -3  -6   4   -0.16    6.16
  -3   6   5  589.81   40.81
  -3  -6   5  551.67   37.68
  -3  -6   5  616.94   38.94
  -3   6   6   15.84   12.94
  -3  -6   6   12.72    5.94
  -3  -6   6    8.77    4.80
  -3  -6   6   41.62   12.38
  -3   6   7  303.24   31.34
  -3  -6   7  275.75   23.83
  -3  -6   7  305.90   27.94
  -3  -6   7  277.97   29.39
  -3   6   8   32.97   11.18
  -3  -6   8   24.81    7.65
  -3  -6   8   35.74    9.81
  -3  -6   8   63.47   16.15
  -3  -6   9  378.14   31.49
  -3   6   9  334.78   34.65
  -3  -6   9  368.22   35.98
  -3  -6   9  416.94   32.46
  -3  -6  10   22.36    8.50
  -3   6  10   42.85   13.44
  -3  -6  10   26.38    9.46
  -3  -6  10   51.62   15.61
  -3  -6  11  449.99   38.67
  -3   6  11  439.43   43.05
  -3  -6  11  432.82   42.33
  -3  -6  11  468.60   34.33
  -3  -6  12   20.62   10.68
  -3   6  12   17.59   10.93
  -3  -6  12   36.18   14.49
  -3  -6  13   42.07   13.34
  -3   6  13   44.42   14.66
  -3  -6  13   57.68   17.61
  -3  -6  14   13.30    9.04
  -3   6  14   13.38    9.87
  -3  -6  14   26.37   14.36
  -3  -6  15   56.77   17.62
  -3   6  15   34.76   16.28
  -3  -6  15   55.67   19.88
  -3  -6  16  -10.97    9.84
  -3   7 -12   99.41   23.94
  -3  -7 -12   84.50   23.06
  -3   7 -11   32.65   13.02
  -3  -7 -11   61.24   19.01
  -3   7 -10  269.16   35.22
  -3  -7 -10  249.08   34.89
  -3   7  -9  105.99   20.95
  -3  -7  -9   98.26   17.29
  -3  -7  -9  103.41   22.53
  -3   7  -8  120.03   20.86
  -3  -7  -8  121.71   19.50
  -3   7  -8  146.87   24.69
  -3  -7  -8  133.07   24.04
  -3  -7  -7   59.68   14.07
  -3   7  -7   77.01   16.40
  -3   7  -7   67.12   16.58
  -3   7  -7   44.15    9.77
  -3  -7  -7   69.63   17.91
  -3  -7  -6  470.35   29.16
  -3   7  -6  535.89   41.35
  -3  -7  -6  532.25   39.66
  -3   7  -6  503.46   37.74
  -3   7  -6  428.90   28.75
  -3  -7  -6  471.80   42.94
  -3  -7  -5   20.32    9.26
  -3   7  -5   25.28    8.08
  -3   7  -5   25.14    8.33
  -3  -7  -5   29.79   11.21
  -3   7  -4  580.77   36.75
  -3  -7  -4  583.44   41.39
  -3   7  -4  557.01   33.67
  -3  -7  -4  539.54   43.13
  -3  -7  -3  183.00   23.45
  -3  -7  -3  154.27    8.35
  -3   7  -3  178.98   19.73
  -3   7  -3  189.97   15.41
  -3  -7  -3  185.18   24.63
  -3   7  -3  155.07   18.43
  -3   7  -2  213.83   20.93
  -3  -7  -2  224.19   25.69
  -3   7  -2  178.76   20.08
  -3   7  -2  219.94   14.27
  -3  -7  -2  219.52   26.09
  -3  -7  -2  201.97   13.58
  -3   7  -1   65.04   11.26
  -3  -7  -1   83.57   10.63
  -3  -7  -1   82.22   16.25
  -3   7  -1   89.73    7.37
  -3  -7  -1   89.59   16.67
  -3   7  -1   98.49   15.53
  -3   7   0  742.28   36.86
  -3  -7   0  811.13   48.12
  -3   7   0  807.73   44.90
  -3  -7   0  862.98   49.27
  -3  -7   0  819.30   35.30
  -3  -7   1  177.66   16.10
  -3  -7   1  166.41   22.50
  -3   7   1  158.67   20.80
  -3  -7   1  135.79   19.13
  -3   7   1  130.20   15.73
  -3  -7   1  156.43   16.54
  -3   7   1  175.27   23.45
  -3   7   2  720.10   36.32
  -3  -7   2  750.33   38.96
  -3  -7   2  811.45   48.30
  -3  -7   2  760.00   44.45
  -3  -7   2  751.48   33.31
  -3   7   2  726.63   47.43
  -3  -7   3   24.36   11.16
  -3   7   3    6.23    6.41
  -3  -7   3   13.44    4.96
  -3  -7   3   13.90    5.97
  -3  -7   4  455.00   36.35
  -3  -7   4  480.38   34.53
  -3   7   4  434.34   37.14
  -3   7   5   23.41   10.16
  -3   7   5   34.11    4.47
  -3  -7   5   35.05   11.00
  -3  -7   5   34.54   10.90
  -3   7   6  396.18   36.79
  -3  -7   6  368.75   32.95
  -3  -7   6  379.78   33.85
  -3   7   7   82.37   17.69
  -3  -7   7   67.77   12.63
  -3  -7   7   77.82   15.75
  -3  -7   7   98.68   19.23
  -3  -7   8  319.65   28.67
  -3  -7   8  299.23   29.80
  -3  -7   8  312.56   33.55
  -3   7   8  298.01   33.87
  -3   7   9   50.42   14.97
  -3  -7   9   68.61   14.76
  -3  -7   9   50.88   13.11
  -3  -7   9   78.37   19.36
  -3  -7  10  298.49   30.45
  -3   7  10  319.88   37.22
  -3  -7  10  317.37   30.78
  -3  -7  10  300.34   35.96
  -3  -7  11   56.70   13.84
  -3  -7  11   80.71   17.47
  -3   7  11   64.20   17.77
  -3  -7  11   88.47   21.87
  -3  -7  12  204.41   28.01
  -3   7  12  233.97   34.93
  -3  -7  12  229.57   33.42
  -3   7  13   15.16   10.76
  -3  -7  13   -1.71    5.56
  -3  -7  13   18.60   11.27
  -3  -7  14  133.15   25.63
  -3   7  14  102.39   24.58
  -3  -7  14  143.11   28.94
  -3  -7  15   -5.99    8.91
  -3   7  15  -11.26   10.13
  -3   8 -11   70.64   19.60
  -3  -8 -11   73.62   21.53
  -3   8 -10   60.81   17.99
  -3  -8 -10   45.47   18.00
  -3  -8  -9   62.38   15.47
  -3   8  -9   38.75   13.43
  -3   8  -9   32.49   13.50
  -3  -8  -9   29.16   14.18
  -3   8  -8    6.38    6.99
  -3  -8  -8    6.70    5.06
  -3  -8  -8   13.47   10.07
  -3   8  -8   19.45   12.21
  -3   8  -7   73.57   16.27
  -3  -8  -7   84.93   18.12
  -3   8  -7   71.88   17.95
  -3  -8  -7   79.39   20.07
  -3   8  -6   98.18   17.58
  -3  -8  -6  115.27   20.20
  -3   8  -6  109.74   14.99
  -3  -8  -6  109.29   22.76
  -3   8  -5  474.84   36.79
  -3   8  -5  470.96   31.89
  -3  -8  -5  527.87   42.50
  -3  -8  -5  454.17   43.07
  -3   8  -4  129.59   18.58
  -3  -8  -4  162.11   24.27
  -3   8  -4  139.51   18.17
  -3  -8  -4  146.20   24.12
  -3   8  -3  540.24   36.58
  -3  -8  -3  568.21   43.91
  -3   8  -3  516.08   35.31
  -3  -8  -3  553.52   45.13
  -3  -8  -2  104.84   19.71
  -3   8  -2   91.41   15.41
  -3  -8  -2   78.13    9.10
  -3  -8  -2   90.63   18.12
  -3   8  -2   82.42   14.24
  -3  -8  -1  262.80   19.34
  -3  -8  -1  316.38   32.66
  -3   8  -1  199.60   23.81
  -3  -8  -1  273.21   30.52
  -3   8  -1  253.08   23.94
  -3   8   0   78.85   13.30
  -3  -8   0   65.57   10.55
  -3  -8   0   69.16   16.90
  -3   8   0   67.18   13.97
  -3  -8   0   96.25   18.33
  -3  -8   1  322.12   24.07
  -3  -8   1  288.47   30.28
  -3  -8   1  290.91   24.12
  -3   8   1  302.96   25.91
  -3  -8   1  289.61   31.57
  -3   8   1  323.29   31.25
  -3   8   2   21.05    9.35
  -3  -8   2   44.58   14.18
  -3   8   2   38.12    9.66
  -3  -8   2   21.59    8.66
  -3  -8   2   31.90    9.12
  -3  -8   2   45.54    8.92
  -3   8   3  280.34   25.40
  -3  -8   3  353.72   34.19
  -3  -8   3  295.10   23.25
  -3  -8   3  301.39   27.60
  -3   8   3  252.21   30.34
  -3  -8   4   31.83   11.22
  -3   8   4   24.06   11.07
  -3  -8   4   55.28   13.19
  -3   8   5  198.39   27.56
  -3  -8   5  248.78   29.59
  -3  -8   5  258.22   28.25
  -3  -8   6  307.45   32.22
  -3  -8   6  294.44   32.00
  -3   8   6  274.91   33.28
  -3  -8   7  274.35   25.90
  -3   8   7  253.50   32.63
  -3  -8   7  207.07   27.49
  -3  -8   7  255.76   29.98
  -3  -8   8   26.50    9.56
  -3   8   8   29.79   14.38
  -3  -8   8   23.45   13.88
  -3  -8   8   38.04   14.97
  -3   8   9   64.89   18.01
  -3  -8   9   72.86   15.30
  -3  -8   9   87.94   17.82
  -3  -8   9  124.77   23.94
  -3   8  10   69.17   19.27
  -3  -8  10   71.49   15.90
  -3  -8  10  103.99   19.09
  -3  -8  10  128.90   25.43
  -3   8  11  272.52   37.50
  -3  -8  11  176.70   25.67
  -3  -8  11  252.26   35.61
  -3  -8  11  239.20   28.81
  -3  -8  12   35.16   13.20
  -3  -8  12   40.70   17.90
  -3   8  12   27.07   13.96
  -3   8  13  106.91   26.08
  -3  -8  13  117.38   23.43
  -3  -8  13  165.70   31.08
  -3  -8  14    4.30    7.56
  -3   8  14   22.74   14.74
  -3  -8  15   56.23   17.96
  -3   9 -10   48.90   16.68
  -3   9  -9   25.69   14.38
  -3  -9  -9   14.06    7.65
  -3   9  -9    7.30    7.08
  -3  -9  -9   20.06   10.80
  -3   9  -8  204.11   28.78
  -3  -9  -8  256.27   31.97
  -3   9  -8  263.83   34.51
  -3  -9  -8  189.02   32.02
  -3   9  -7   17.59    9.65
  -3  -9  -7   11.69    8.79
  -3   9  -7    7.15    7.06
  -3  -9  -7    6.18    7.54
  -3  -9  -6   58.95   16.73
  -3  -9  -6   50.90   16.27
  -3   9  -6   69.88   15.96
  -3  -9  -5  103.63   20.75
  -3   9  -5   86.93   14.74
  -3   9  -5   82.24   16.61
  -3  -9  -5   97.81   21.64
  -3   9  -4  267.87   26.39
  -3  -9  -4  311.62   34.94
  -3   9  -4  252.79   27.53
  -3  -9  -4  240.39   32.66
  -3   9  -3   18.37    8.56
  -3  -9  -3   23.34   10.76
  -3  -9  -3   16.27   10.51
  -3   9  -3   19.16    9.01
  -3   9  -2  197.49   23.48
  -3  -9  -2  177.19   26.70
  -3   9  -2  203.83   24.16
  -3  -9  -2  224.57   30.30
  -3  -9  -1   26.12   12.95
  -3   9  -1    7.82    5.49
  -3   9  -1    6.11    6.99
  -3  -9  -1    5.41    8.46
  -3  -9   0  463.68   29.61
  -3   9   0  462.63   38.39
  -3  -9   0  425.33   40.29
  -3   9   0  383.59   31.26
  -3  -9   0  450.22   41.32
  -3   9   1   75.92   14.39
  -3  -9   1   92.79   20.21
  -3   9   1   67.04   16.13
  -3  -9   1   75.05   13.43
  -3  -9   1   80.09   17.17
  -3  -9   1   68.91   12.28
  -3  -9   2  274.42   23.91
  -3  -9   2  236.60   24.47
  -3   9   2  243.91   29.77
  -3  -9   2  266.47   31.02
  -3   9   2  290.43   27.61
  -3  -9   2  296.54   33.66
  -3   9   2  269.99   33.24
  -3   9   3    5.59    7.38
  -3  -9   3    0.68    3.90
  -3   9   3    1.47    4.77
  -3  -9   3   -0.87    6.39
  -3  -9   3    1.11    4.96
  -3  -9   3    8.74    5.94
  -3   9   4   67.40   17.76
  -3  -9   4  114.66   21.26
  -3   9   4   83.27   15.49
  -3  -9   4   71.21   15.28
  -3  -9   5   55.51   15.40
  -3  -9   5   46.06   12.79
  -3   9   5   60.60   16.51
  -3  -9   6  281.17   33.01
  -3  -9   6  298.99   33.21
  -3   9   6  291.03   36.14
  -3   9   7   10.28    8.56
  -3  -9   7    8.03    6.47
  -3  -9   7   47.90   14.19
  -3  -9   7   36.52   12.94
  -3   9   8  136.68   26.64
  -3  -9   8  110.28   21.22
  -3  -9   8  114.22   18.67
  -3  -9   8  157.09   26.72
  -3   9   9    6.77   10.80
  -3  -9   9    6.10    6.51
  -3  -9   9   -2.01    8.38
  -3  -9   9   31.51   13.98
  -3   9  10  275.54   38.45
  -3  -9  10  256.71   30.42
  -3  -9  10  269.24   36.25
  -3  -9  10  314.95   35.61
  -3   9  11   24.33   13.59
  -3  -9  11   15.57    8.07
  -3  -9  11   36.49   12.13
  -3  -9  11   16.62   13.63
  -3  -9  12  129.57   23.58
  -3   9  12  132.58   28.99
  -3  -9  12   90.97   23.43
  -3  -9  13   15.37   10.45
  -3  -9  14   75.26   20.54
  -3  10 -10   28.01   13.61
  -3  10  -9   70.95   18.70
  -3  10  -9   90.58   23.27
  -3  10  -8    2.57    6.57
  -3 -10  -8    4.77    9.10
  -3 -10  -8   -0.67    5.32
  -3  10  -8   19.05   10.36
  -3 -10  -7  160.80   26.89
  -3  10  -7  187.96   30.27
  -3  10  -7  145.39   24.13
  -3 -10  -7  153.99   30.32
  -3 -10  -6   14.84    9.19
  -3  10  -6   20.33    9.57
  -3 -10  -6   31.52   12.97
  -3  10  -5   71.48   16.95
  -3 -10  -5   96.29   21.39
  -3 -10  -5   92.72   23.28
  -3  10  -4   85.26   17.26
  -3 -10  -4   99.22   21.88
  -3  10  -4   70.53   13.99
  -3 -10  -4   53.36   16.77
  -3  10  -3   92.12   17.45
  -3 -10  -3  130.18   24.87
  -3  10  -3  129.65   20.23
  -3 -10  -3  115.15   23.89
  -3  10  -2   61.67   14.21
  -3 -10  -2   98.42   21.88
  -3  10  -2   66.82   15.05
  -3 -10  -2   92.89   21.11
  -3 -10  -1  161.56   27.06
  -3 -10  -1  128.21   24.26
  -3  10  -1  159.28   23.21
  -3  10  -1  127.08   19.79
  -3  10   0   98.28   17.15
  -3 -10   0  105.82   22.17
  -3  10   0  105.25   19.76
  -3 -10   0   91.20   21.06
  -3 -10   0  109.90   16.59
  -3  10   1   14.90    7.33
  -3 -10   1   48.42   14.41
  -3 -10   1   28.93   11.76
  -3  10   1   26.60   10.72
  -3 -10   1   26.12    7.64
  -3 -10   1   27.43    8.44
  -3 -10   2   37.95   11.49
  -3  10   2   20.66   11.50
  -3  10   2   18.14    6.76
  -3  10   2   42.20   15.56
  -3 -10   2   27.77   12.25
  -3 -10   2   17.90    6.44
  -3 -10   2   43.59   13.88
  -3  10   3  243.52   27.48
  -3 -10   3  267.12   28.26
  -3 -10   3  280.12   33.57
  -3 -10   3  252.36   24.82
  -3 -10   3  243.10   32.55
  -3  10   3  253.79   35.24
  -3  10   4  100.70   23.22
  -3  10   4   76.04   16.24
  -3 -10   4   65.93   18.52
  -3 -10   4   69.92   15.72
  -3  10   5  230.40   34.06
  -3 -10   5  203.08   27.32
  -3 -10   5  273.82   35.62
  -3  10   6   43.52   15.46
  -3 -10   6   32.28   12.75
  -3 -10   6   54.26   15.45
  -3  10   7  375.75   44.79
  -3 -10   7  308.53   36.17
  -3 -10   7  379.22   40.86
  -3 -10   8   36.37   14.09
  -3  10   8   15.85    7.87
  -3 -10   8   12.45    8.70
  -3 -10   8   16.06   10.54
  -3  10   9  147.79   29.54
  -3 -10   9  209.94   30.84
  -3 -10   9  130.04   25.58
  -3  10  10   39.07   13.92
  -3 -10  10   56.11   17.10
  -3 -10  10   70.25   20.10
  -3  10  11  229.97   42.59
  -3 -10  11   47.65   16.65
  -3 -11  -8   78.26   21.36
  -3  11  -7    9.04    6.86
  -3 -11  -7    2.64    6.93
  -3  11  -6  115.08   24.12
  -3 -11  -6   94.64   22.15
  -3 -11  -6  121.41   26.12
  -3 -11  -5  157.65   29.45
  -3 -11  -5  102.65   23.81
  -3 -11  -4  138.30   26.97
  -3 -11  -4  102.82   24.38
  -3 -11  -3   56.37   17.90
  -3 -11  -3   54.44   17.78
  -3 -11  -2   93.85   22.46
  -3 -11  -2  122.66   24.76
  -3  11  -2  102.78   18.84
  -3 -11  -1   21.03   10.96
  -3  11  -1   56.98   14.81
  -3 -11  -1   43.58   16.16
  -3 -11   0  199.24   31.75
  -3  11   0  110.72   21.03
  -3 -11   0  201.33   30.96
  -3 -11   1  212.40   32.62
  -3  11   1  214.79   30.24
  -3 -11   1  190.54   30.46
  -3 -11   2   32.13   14.74
  -3  11   2   37.38   14.65
  -3 -11   2   45.03   16.21
  -3  11   3   29.90   14.90
  -3 -11   3   45.73   16.20
  -3 -11   3   43.48   14.89
  -3  11   3   53.33   15.96
  -3 -11   3   43.69   13.07
  -3  11   4  218.26   34.40
  -3 -11   4  161.76   28.36
  -3 -11   4  200.69   27.50
  -3 -11   4  196.49   29.73
  -3  11   5   30.12   15.18
  -3 -11   5   43.43   15.63
  -3 -11   5   22.03    9.96
  -3 -11   6  249.79   35.16
  -3  11   6  224.66   36.04
  -3 -11   6  168.97   27.03
  -3  11   7   52.58   18.15
  -3 -11   7   31.85   12.55
  -3 -11   7    9.13    7.94
  -3  11   8  170.76   32.59
  -3 -11   8  109.04   23.20
  -3 -11   8   82.04   20.19
  -3  11   9   -6.20   10.81
  -3 -11   9   -1.56    7.35
  -3 -11   9   14.36   10.14
  -3 -11  10   55.42   17.23
  -3  12  -6   18.26   11.74
  -3 -12  -4  107.34   25.78
  -3 -12  -3  145.80   29.50
  -3 -12  -3  175.75   32.07
  -3 -12  -2   17.73   13.27
  -3 -12  -2   25.86   16.30
  -3 -12  -1  177.56   31.89
  -3  12  -1  137.07   23.89
  -3 -12  -1  143.59   28.34
  -3  12   0   94.53   21.20
  -3 -12   0   82.98   21.78
  -3 -12   0   80.74   24.09
  -3 -12   1   85.71   22.73
  -3  12   1   54.39   16.98
  -3 -12   1   56.02   18.08
  -3 -12   2  134.18   27.32
  -3  12   2  143.76   27.34
  -3 -12   2  159.16   29.69
  -3 -12   3   57.95   18.99
  -3  12   3   85.80   21.01
  -3 -12   3   29.25   12.84
  -3 -12   4  122.99   26.47
  -3  12   4  100.73   24.79
  -3  12   4   65.54   20.65
  -3 -12   4   93.13   22.59
  -3  12   5  106.43   26.30
  -3 -12   5  129.76   26.96
  -3 -12   5  146.27   25.67
  -3 -12   5  153.85   27.86
  -3  12   6   79.80   22.22
  -3 -12   6   71.86   20.53
  -3 -12   6   74.01   19.57
  -3 -12   7  112.03   24.02
  -3 -12   7  145.21   28.87
  -3 -12   8  -10.18    9.14
  -3  13   1   26.76   13.63
  -3 -13   1    8.38    8.66
  -3 -13   2  137.13   29.52
  -3  13   2  153.40   29.61
  -3 -13   3   -4.60   11.33
  -3  13   3   24.03   12.73
  -3  13   4   87.80   22.93
  -3 -13   4  117.48   26.36
  -2   0 -16   64.86   17.35
  -2   0 -15    4.88    8.01
  -2   0 -14  279.52   32.80
  -2   0 -13   10.48    7.06
  -2   0 -12   81.70   16.49
  -2   0 -12   93.21   15.64
  -2   0 -12   91.71   18.64
  -2   0 -11    0.88    4.64
  -2   0 -11   -0.07    5.41
  -2   0 -11    7.73    5.58
  -2   0 -10  298.79   24.73
  -2   0 -10  246.84   25.66
  -2   0 -10  325.39   30.79
  -2   0  -9   -0.40    2.92
  -2   0  -9   -0.96    4.73
  -2   0  -9    3.56    5.60
  -2   0  -8   85.11   11.76
  -2   0  -8   73.54   12.91
  -2   0  -8   78.87   14.27
  -2   0  -7   -0.09    3.44
  -2   0  -7   -2.56    2.84
  -2   0  -7    4.29    4.69
  -2   0  -6 1853.50   53.13
  -2   0  -6 1680.42   52.96
  -2   0  -6 1665.82   42.91
  -2   0  -6 1697.35   55.54
  -2   0  -5   11.04    5.92
  -2   0  -5    2.06    3.34
  -2   0  -5    0.87    2.16
  -2   0  -5   -0.17    3.79
  -2   0  -5    6.37    4.13
  -2   0  -4 2223.49   54.96
  -2   0  -4 2247.51   33.89
  -2   0  -4 2331.08   40.19
  -2   0  -4 2361.15   54.67
  -2   0  -4 2254.49   53.29
  -2   0  -4 2240.64   49.66
  -2   0  -3   -0.90    2.83
  -2   0  -3    3.99    3.06
  -2   0  -3    0.41    3.20
  -2   0  -3    1.32    1.41
  -2   0  -3   -1.56    2.97
  -2   0  -2 1502.25   36.07
  -2   0  -2 1481.26   32.85
  -2   0  -2 1489.41   34.97
  -2   0  -2 1478.42   36.93
  -2   0  -1    3.31    2.54
  -2   0  -1    1.84    2.37
  -2   0  -1    0.84    2.51
  -2   0  -1   -0.58    2.47
  -2   0  -1    0.32    1.88
  -2   0  -1    1.92    2.43
  -2   0   0 1444.16   28.77
  -2   0   0 1426.47   29.95
  -2   0   0 1466.82   27.50
  -2   0   1    0.58    2.39
  -2   0   1    1.19    2.58
  -2   0   1    1.99    1.88
  -2   0   2 1710.03   31.94
  -2   0   2 1754.30   35.29
  -2   0   2 1792.73   29.96
  -2   0   3    0.11    2.02
  -2   0   3    2.85    3.69
  -2   0   3    2.06    3.07
  -2   0   4  671.26   24.54
  -2   0   4  650.59   25.43
  -2   0   4  620.57   16.93
  -2   0   5    0.13    2.65
  -2   0   5   -3.47    4.27
  -2   0   5    0.41    1.93
  -2   0   6 1465.63   45.30
  -2   0   6 1466.54   35.93
  -2   0   6 1418.25   43.55
  -2   0   7    1.84    2.98
  -2   0   7    5.91    3.55
  -2   0   7   -4.36    3.82
  -2   0   8   51.11    8.55
  -2   0   8   49.46    9.91
  -2   0   9   -0.13    2.66
  -2   0   9  -12.72    5.73
  -2   0  10  504.61   33.51
  -2   0  11    1.27    3.60
  -2   0  12  519.78   38.27
  -2   0  13    0.65    4.75
  -2   0  14  208.62   26.60
  -2   0  15  -10.35    7.57
  -2   0  16  166.03   25.64
  -2   0  17   -2.20    6.23
  -2  -1 -17   35.77   13.75
  -2   1 -16   26.12   12.30
  -2  -1 -16   -4.01    7.28
  -2  -1 -15  107.50   22.44
  -2   1 -15  116.54   23.84
  -2  -1 -15  163.17   28.04
  -2   1 -14    3.70    7.03
  -2  -1 -14    5.62    6.06
  -2  -1 -14    4.64    7.41
  -2   1 -13  159.72   20.59
  -2  -1 -13  139.32   21.93
  -2   1 -13  144.08   23.60
  -2  -1 -13  128.61   23.24
  -2  -1 -12    0.93    4.38
  -2  -1 -12    1.07    5.89
  -2   1 -12    5.25    6.02
  -2   1 -12    3.21    4.31
  -2   1 -11   65.53   12.45
  -2  -1 -11   80.32   15.09
  -2   1 -11   57.10   13.44
  -2  -1 -11   64.06   14.98
  -2   1 -10   20.41    6.67
  -2  -1 -10   23.20    8.37
  -2   1 -10   14.39    7.30
  -2  -1 -10   17.12    8.30
  -2  -1  -9  375.69   29.23
  -2  -1  -9  377.71   31.83
  -2   1  -9  343.14   29.58
  -2   1  -9  356.55   24.27
  -2  -1  -8    7.81    5.89
  -2   1  -8    1.79    4.21
  -2   1  -8    2.73    2.55
  -2  -1  -8    3.21    5.91
  -2  -1  -7  373.37   24.34
  -2   1  -7  308.23   25.20
  -2  -1  -7  381.79   26.37
  -2  -1  -7  323.33   26.56
  -2   1  -7  345.84   20.20
  -2   1  -6  168.11   13.02
  -2   1  -6  160.57   17.58
  -2  -1  -6  199.60   16.66
  -2   1  -6  188.14   18.85
  -2   1  -6  203.62   15.01
  -2  -1  -6  166.53   16.49
  -2  -1  -6  175.13   18.58
  -2  -1  -5 1517.46   49.33
  -2  -1  -5 1448.95   49.24
  -2  -1  -5 1501.55   39.96
  -2   1  -5 1496.82   47.93
  -2   1  -5 1510.71   37.90
  -2   1  -5 1500.66   48.49
  -2   1  -5 1475.73   33.84
  -2  -1  -5 1435.42   45.04
  -2  -1  -5 1572.14   48.87
  -2   1  -5 1585.75   48.29
  -2  -1  -4   61.39    9.23
  -2  -1  -4   58.06    7.30
  -2   1  -4   64.80    9.66
  -2   1  -4   50.29    6.73
  -2   1  -4   58.20    6.06
  -2  -1  -4   64.35    9.53
  -2   1  -4   61.52   10.32
  -2  -1  -4   62.32    9.25
  -2   1  -4   64.71    9.60
  -2  -1  -4   72.70   10.48
  -2  -1  -3 1129.33   33.94
  -2   1  -3 1047.00   34.61
  -2  -1  -3 1084.03   26.87
  -2   1  -3 1066.68   34.98
  -2  -1  -3 1073.76   33.53
  -2   1  -3 1088.82   27.68
  -2   1  -3 1051.04   19.55
  -2  -1  -3 1084.58   34.36
  -2   1  -3 1095.51   33.23
  -2  -1  -3 1105.86   36.63
  -2   1  -3 1162.23   37.47
  -2  -1  -2   68.71    7.25
  -2  -1  -2   68.48    6.01
  -2   1  -2   52.13    7.36
  -2  -1  -2   67.61    8.18
  -2   1  -2   60.72    8.05
  -2  -1  -2   62.32    7.81
  -2   1  -2   60.03    7.13
  -2   1  -2   66.60    7.87
  -2   1  -2   68.26    8.67
  -2  -1  -2   62.17    8.27
  -2   1  -1 1808.52   38.79
  -2  -1  -1 1756.16   36.86
  -2   1  -1 1687.14   36.03
  -2  -1  -1 1733.56   28.68
  -2   1  -1 1739.98   35.55
  -2  -1  -1 1704.45   36.08
  -2   1  -1 1717.82   31.36
  -2  -1  -1 1740.77   37.01
  -2   1  -1 1793.40   38.28
  -2  -1   0  147.27    8.40
  -2   1   0  131.82    7.52
  -2   1   0  158.75   11.12
  -2  -1   0  145.89   10.44
  -2   1   0  144.71   10.59
  -2   1   0  140.57    8.94
  -2  -1   0  132.30    8.88
  -2  -1   0  135.69    8.75
  -2   1   1 2702.32   31.82
  -2  -1   1 2717.54   42.34
  -2  -1   1 2669.79   36.84
  -2   1   1 2649.86   44.90
  -2  -1   1 2636.90   32.51
  -2  -1   1 2741.10   31.46
  -2   1   1 2679.44   33.86
  -2   1   1 2649.18   32.82
  -2   1   2 1836.07   29.80
  -2   1   2 1850.36   22.09
  -2  -1   2 1880.72   39.03
  -2   1   2 1745.53   34.48
  -2   1   2 1850.75   34.23
  -2   1   2 1813.73   22.90
  -2  -1   2 1832.87   38.13
  -2  -1   2 1791.02   27.32
  -2   1   2 1815.29   38.93
  -2   1   3  639.48   21.97
  -2   1   3  656.78   23.72
  -2   1   3  642.30   18.30
  -2  -1   3  611.63   19.94
  -2  -1   3  670.68   25.19
  -2   1   3  646.44   20.73
  -2  -1   3  621.79   15.84
  -2  -1   3  620.13   24.34
  -2  -1   4   -1.53    2.85
  -2   1   4   -0.28    3.07
  -2   1   4    2.77    2.77
  -2   1   4    5.02    3.50
  -2  -1   4    1.84    3.00
  -2  -1   4    2.27    2.22
  -2   1   4    1.90    2.49
  -2  -1   4    1.38    1.29
  -2  -1   4   -1.84    3.57
  -2  -1   5 1139.53   38.98
  -2   1   5 1119.25   33.93
  -2  -1   5 1080.80   37.67
  -2  -1   5 1026.06   34.93
  -2   1   5 1041.79   31.86
  -2  -1   5 1066.28   23.44
  -2   1   5 1119.38   37.77
  -2   1   5 1083.13   33.17
  -2  -1   6   27.92    7.23
  -2   1   6   41.37    7.35
  -2   1   6   33.25    7.08
  -2  -1   6   29.97    7.54
  -2   1   6   30.76    8.49
  -2   1   6   30.74    6.54
  -2  -1   6   31.02    5.00
  -2  -1   6   40.41    8.71
  -2  -1   7  825.05   37.92
  -2   1   7  827.01   34.28
  -2   1   7  872.13   37.19
  -2  -1   7  839.82   28.42
  -2   1   7  852.05   33.69
  -2  -1   7  840.81   38.77
  -2  -1   8   10.87    5.86
  -2   1   8    0.12    2.88
  -2   1   8   12.30    5.05
  -2  -1   8    8.43    3.19
  -2  -1   8   18.34    7.28
  -2   1   9  356.25   25.81
  -2  -1   9  387.62   29.19
  -2   1   9  347.53   25.04
  -2  -1   9  335.45   22.19
  -2  -1   9  325.33   28.37
  -2  -1  10   -2.97    3.87
  -2   1  10    3.33    3.36
  -2  -1  10   -0.83    2.68
  -2  -1  10    1.72    5.85
  -2   1  11  420.34   30.80
  -2  -1  11  413.95   34.32
  -2  -1  11  459.30   37.69
  -2  -1  12   84.66   18.72
  -2   1  12  107.44   16.82
  -2  -1  12   98.71   17.81
  -2   1  13  338.46   31.31
  -2  -1  13  398.04   39.18
  -2  -1  13  359.29   34.06
  -2   1  14  -15.88    7.83
  -2  -1  14   -9.09    7.21
  -2   1  15   34.00   15.12
  -2   1  15   33.46   11.29
  -2  -1  15   35.12   11.65
  -2   1  16    1.47    6.96
  -2   1  16   11.57    7.42
  -2  -1  16    9.59    7.46
  -2   1  17   44.87   16.66
  -2  -1  17   57.78   16.96
  -2  -1  18   -5.43    8.42
  -2  -2 -16   20.16    9.99
  -2   2 -16   21.09   10.92
  -2  -2 -16    5.34    8.57
  -2  -2 -15    9.99    8.86
  -2   2 -15   -2.85    6.37
  -2  -2 -15   -5.04    9.02
  -2  -2 -14   42.90   12.41
  -2   2 -14   55.66   16.26
  -2  -2 -14   63.86   17.60
  -2  -2 -13    9.41    6.59
  -2  -2 -13   24.50   10.72
  -2   2 -13   19.94   10.22
  -2  -2 -12   56.53   12.97
  -2   2 -12   37.13   10.91
  -2   2 -12   54.26   11.51
  -2  -2 -12   78.99   17.54
  -2   2 -11   -3.20    3.66
  -2  -2 -11    2.95    5.37
  -2  -2 -11   11.14    6.83
  -2   2 -11   -4.91    8.14
  -2  -2 -10  205.89   22.67
  -2   2 -10  213.95   25.82
  -2   2 -10  216.71   19.78
  -2  -2 -10  236.40   27.61
  -2   2  -9   10.39    4.99
  -2  -2  -9   21.07    7.85
  -2   2  -9   13.08    7.15
  -2  -2  -9   15.49    7.94
  -2  -2  -9   26.27    7.95
  -2  -2  -8  393.00   25.10
  -2   2  -8  375.24   22.68
  -2   2  -8  395.47   31.49
  -2  -2  -8  414.30   28.62
  -2   2  -8  384.32   25.96
  -2  -2  -8  404.27   32.33
  -2  -2  -7  136.58   15.68
  -2   2  -7  130.11   17.23
  -2   2  -7  137.57   14.92
  -2   2  -7  120.85   11.91
  -2  -2  -7  109.62   16.40
  -2  -2  -7  142.49   13.79
  -2  -2  -6  384.28   20.16
  -2  -2  -6  340.28   23.31
  -2  -2  -6  351.93   27.00
  -2   2  -6  371.02   26.91
  -2   2  -6  396.66   19.43
  -2   2  -6  385.34   23.40
  -2  -2  -5  173.83   16.99
  -2  -2  -5  198.29   12.92
  -2   2  -5  191.93   15.81
  -2  -2  -5  211.51   17.29
  -2  -2  -5  193.85   13.24
  -2   2  -5  186.11   18.30
  -2   2  -5  209.16   12.65
  -2  -2  -5  195.95   19.51
  -2  -2  -4 1375.08   41.26
  -2   2  -4 1381.39   46.74
  -2  -2  -4 1384.54   28.74
  -2   2  -4 1388.92   40.12
  -2   2  -4 1338.64   44.67
  -2  -2  -4 1409.28   43.64
  -2  -2  -4 1390.38   35.50
  -2   2  -4 1427.91   42.32
  -2  -2  -4 1438.79   43.59
  -2  -2  -4 1395.54   47.35
  -2   2  -4 1459.75   48.60
  -2   2  -3   -1.58    3.07
  -2  -2  -3   -0.10    2.52
  -2  -2  -3    0.04    0.97
  -2   2  -3   -1.89    4.31
  -2   2  -3    7.16    4.31
  -2   2  -3    9.88    4.09
  -2  -2  -3   -1.11    3.07
  -2  -2  -3    4.27    3.03
  -2   2  -3    1.83    2.56
  -2  -2  -3    2.35    2.50
  -2  -2  -3   -1.21    1.32
  -2   2  -3   10.93    5.15
  -2  -2  -3    0.73    3.80
  -2   2  -3    4.62    3.84
  -2  -2  -2  374.15   20.66
  -2   2  -2  356.26   21.02
  -2   2  -2  356.15   19.48
  -2  -2  -2  342.83   18.07
  -2   2  -2  341.19   17.84
  -2  -2  -2  371.69   19.45
  -2   2  -2  339.31   16.29
  -2   2  -2  317.51   16.19
  -2  -2  -2  333.10   20.47
  -2  -2  -2  384.82   19.56
  -2   2  -2  365.90   21.27
  -2  -2  -2  359.56   16.68
  -2  -2  -1  887.92   28.94
  -2  -2  -1  815.70   20.27
  -2   2  -1  840.74   27.33
  -2   2  -1  870.48   30.54
  -2   2  -1  831.57   26.22
  -2  -2  -1  793.78   27.37
  -2  -2  -1  845.27   29.20
  -2  -2  -1  808.31   27.59
  -2   2  -1  803.53   20.64
  -2   2  -1  856.14   22.07
  -2  -2  -1  860.39   21.00
  -2   2   0  250.49   15.48
  -2  -2   0  249.56   12.64
  -2   2   0  260.45   10.96
  -2  -2   0  265.47   15.04
  -2   2   0  284.38   13.47
  -2   2   0  239.81   15.15
  -2   2   0  261.64    9.22
  -2  -2   0  276.74   16.37
  -2  -2   0  261.07   14.71
  -2   2   0  259.44    9.74
  -2   2   1   13.35    4.30
  -2  -2   1    7.31    2.34
  -2  -2   1    8.23    3.37
  -2  -2   1   13.19    4.52
  -2   2   1    9.97    2.78
  -2  -2   1   13.49    3.99
  -2   2   1    7.80    4.61
  -2   2   1    9.66    3.05
  -2   2   2 1287.01   33.58
  -2  -2   2 1215.37   21.53
  -2   2   2 1281.66   31.93
  -2  -2   2 1232.58   33.90
  -2  -2   2 1325.24   35.60
  -2  -2   2 1294.39   33.49
  -2   2   3   54.59    7.93
  -2  -2   3   48.50    5.71
  -2  -2   3   54.28    8.40
  -2   2   3   47.23    6.34
  -2  -2   3   52.95    7.60
  -2  -2   3   38.91    7.63
  -2   2   3   48.08    7.33
  -2  -2   4  208.76   13.93
  -2   2   4  211.37   15.74
  -2   2   4  230.10   16.76
  -2   2   4  230.28   13.61
  -2  -2   4  226.61   18.15
  -2  -2   4  225.60   14.86
  -2  -2   4  243.51   18.84
  -2   2   5   50.23    9.17
  -2  -2   5   55.59    8.26
  -2   2   5   55.37    9.04
  -2  -2   5   51.01    7.39
  -2   2   5   47.91    7.00
  -2  -2   5   67.27   10.49
  -2  -2   5   60.07    6.15
  -2  -2   5   67.79   11.68
  -2  -2   6 1306.10   43.92
  -2   2   6 1273.04   44.99
  -2   2   6 1317.91   37.49
  -2  -2   6 1363.54   49.25
  -2   2   6 1338.88   46.45
  -2  -2   6 1279.92   47.39
  -2  -2   6 1306.34   31.87
  -2   2   7  151.10   16.91
  -2   2   7  167.45   16.37
  -2   2   7  159.34   14.16
  -2  -2   7  153.91   18.36
  -2   2   7  148.76   15.80
  -2  -2   7  160.33   12.65
  -2  -2   7  139.49   15.94
  -2   2   8  635.17   37.00
  -2   2   8  663.80   30.57
  -2  -2   8  637.52   36.70
  -2  -2   8  677.22   38.75
  -2  -2   8  643.67   27.57
  -2   2   8  638.56   34.52
  -2  -2   9    2.74    5.23
  -2   2   9    7.16    5.78
  -2  -2   9    1.90    2.23
  -2   2   9    3.20    3.02
  -2  -2  10  575.62   39.89
  -2   2  10  596.97   32.93
  -2  -2  10  654.96   42.44
  -2   2  10  599.28   40.88
  -2  -2  10  531.28   29.73
  -2  -2  11   64.73   16.47
  -2  -2  11   33.31   10.99
  -2   2  11   30.40   10.49
  -2   2  11   24.32    7.40
  -2   2  12  283.33   31.97
  -2  -2  12  320.82   32.58
  -2   2  12  274.72   25.27
  -2  -2  12  318.10   33.56
  -2   2  13    9.40    7.50
  -2  -2  13    1.09    5.42
  -2   2  13    8.37    4.88
  -2  -2  13    6.21    7.46
  -2  -2  14   87.20   20.85
  -2   2  14   82.23   19.18
  -2   2  14   92.69   16.28
  -2  -2  14  111.93   21.47
  -2  -2  15   35.19   13.64
  -2   2  15   28.35   11.67
  -2   2  15   23.48    9.31
  -2  -2  15   16.54    9.42
  -2   2  16  131.78   27.26
  -2  -2  16  107.88   23.09
  -2   2  17    3.77    6.49
  -2  -2  17   31.25   13.01
  -2  -2  18   51.34   17.50
  -2  -3 -15  133.41   22.78
  -2   3 -15  127.36   25.53
  -2  -3 -15  105.84   23.88
  -2   3 -14   -5.88    9.51
  -2  -3 -14   10.77    7.62
  -2  -3 -14    1.54    6.64
  -2  -3 -13  164.10   23.69
  -2   3 -13  177.18   27.70
  -2  -3 -13  164.06   27.10
  -2   3 -12   24.32    8.45
  -2  -3 -12   31.81   10.27
  -2   3 -12   40.24   13.28
  -2  -3 -12   47.27   14.06
  -2   3 -11  257.40   30.55
  -2  -3 -11  235.74   25.06
  -2  -3 -11  251.40   30.96
  -2   3 -11  218.86   21.42
  -2   3 -10    6.98    4.10
  -2  -3 -10    4.52    4.91
  -2   3 -10    5.01    6.80
  -2  -3 -10    3.42    5.69
  -2  -3  -9  432.04   25.87
  -2   3  -9  410.42   25.31
  -2  -3  -9  403.71   29.73
  -2  -3  -9  428.50   35.98
  -2   3  -9  418.68   34.73
  -2  -3  -8   41.96    9.45
  -2  -3  -8   63.11    9.58
  -2   3  -8   55.44   12.46
  -2   3  -8   51.31    8.75
  -2  -3  -8   58.00   12.88
  -2  -3  -7  350.87   19.08
  -2   3  -7  290.01   26.64
  -2  -3  -7  334.59   19.66
  -2  -3  -7  322.54   23.97
  -2   3  -7  289.83   18.48
  -2  -3  -7  303.81   28.00
  -2  -3  -6   67.94    7.44
  -2   3  -6   61.25   12.43
  -2  -3  -6   50.31    9.25
  -2  -3  -6   50.41    8.00
  -2   3  -6   62.12   11.11
  -2  -3  -6   58.26   12.09
  -2  -3  -5 1407.13   48.87
  -2  -3  -5 1335.11   27.05
  -2  -3  -5 1329.96   44.01
  -2  -3  -5 1335.22   40.55
  -2   3  -5 1331.71   46.53
  -2   3  -5 1360.63   50.16
  -2   3  -5 1348.15   47.96
  -2  -3  -5 1303.87   52.05
  -2  -3  -4   34.73    7.53
  -2  -3  -4   39.93    3.59
  -2   3  -4   42.39    8.37
  -2   3  -4   42.52    7.30
  -2  -3  -4   52.02    8.66
  -2  -3  -4   51.67    8.58
  -2  -3  -4   35.59    4.99
  -2   3  -4   39.38    7.99
  -2  -3  -4   38.38    7.89
  -2  -3  -4   39.39   10.48
  -2  -3  -3 1490.88   49.11
  -2   3  -3 1461.33   48.84
  -2  -3  -3 1401.05   30.44
  -2  -3  -3 1383.67   41.52
  -2  -3  -3 1385.94   41.73
  -2  -3  -3 1396.73   42.09
  -2   3  -3 1390.88   40.75
  -2   3  -3 1494.22   45.67
  -2  -3  -3 1410.47   48.44
  -2   3  -3 1312.79   37.44
  -2   3  -3 1462.13   49.04
  -2  -3  -3 1423.23   40.52
  -2  -3  -2   45.85    7.03
  -2  -3  -2   42.44    7.49
  -2  -3  -2   36.63    7.48
  -2  -3  -2   42.81    7.71
  -2   3  -2   47.54    7.53
  -2   3  -2   43.69    7.21
  -2  -3  -2   42.43    8.40
  -2  -3  -2   49.86    4.69
  -2  -3  -2   48.16    6.45
  -2   3  -2   36.40    7.45
  -2  -3  -1  426.42   23.68
  -2  -3  -1  392.86   14.76
  -2  -3  -1  409.92   22.81
  -2   3  -1  382.30   20.65
  -2   3  -1  424.76   14.90
  -2   3  -1  407.27   18.17
  -2  -3  -1  407.38   23.22
  -2   3  -1  436.04   23.96
  -2  -3   0  325.76   20.16
  -2  -3   0  316.01   15.28
  -2  -3   0  336.19   20.63
  -2   3   0  316.05   19.38
  -2   3   0  306.37    9.24
  -2   3   0  329.79   14.78
  -2  -3   0  346.10   20.33
  -2   3   0  331.32   19.92
  -2  -3   1 2086.41   50.31
  -2   3   1 2161.52   49.08
  -2   3   1 1922.80   34.82
  -2  -3   1 1996.36   50.27
  -2  -3   1 2102.38   43.43
  -2  -3   1 2011.88   45.95
  -2   3   1 2036.15   50.11
  -2  -3   2  842.07   32.62
  -2  -3   2  862.25   30.72
  -2   3   2  869.37   29.92
  -2  -3   2  882.98   33.43
  -2   3   2  834.72   32.62
  -2  -3   3  559.07   27.86
  -2   3   3  519.39   26.59
  -2  -3   3  522.24   29.08
  -2  -3   3  507.43   25.55
  -2  -3   3  544.19   26.70
  -2   3   3  550.78   25.80
  -2   3   4   78.50   10.98
  -2   3   4   99.16   12.77
  -2  -3   4   89.82   10.91
  -2  -3   4   95.15   10.08
  -2   3   4   95.51    8.73
  -2  -3   4  100.46   13.63
  -2  -3   5  728.49   30.36
  -2   3   5  745.98   24.60
  -2   3   5  729.13   34.38
  -2  -3   5  714.60   30.20
  -2  -3   5  790.91   38.88
  -2   3   5  689.52   33.82
  -2  -3   6  184.69   17.08
  -2   3   6  209.34   13.84
  -2  -3   6  195.77   15.95
  -2   3   6  171.59   18.08
  -2  -3   7  914.70   40.91
  -2   3   7  795.15   40.72
  -2  -3   7  854.85   32.89
  -2   3   7  898.45   30.74
  -2  -3   7  912.86   31.73
  -2  -3   8    0.62    3.44
  -2   3   8    2.66    4.35
  -2  -3   8    1.02    2.47
  -2   3   8    2.37    3.36
  -2  -3   8    4.24    3.07
  -2   3   9  561.76   28.00
  -2   3   9  462.27   34.88
  -2  -3   9  503.61   15.40
  -2  -3   9  529.58   28.12
  -2  -3   9  529.62   35.99
  -2  -3  10   85.75   15.91
  -2   3  10   81.76   16.00
  -2  -3  10   76.39    7.14
  -2   3  10   98.75   12.63
  -2  -3  10   63.57   10.42
  -2   3  11  945.73   41.25
  -2  -3  11  889.05   53.89
  -2   3  11  875.96   53.34
  -2  -3  11  874.19   52.01
  -2  -3  12   39.06   12.47
  -2   3  12   31.89   10.78
  -2   3  12   22.30    7.18
  -2  -3  12   53.52   15.79
  -2   3  13  268.31   32.68
  -2   3  13  302.57   25.95
  -2  -3  13  377.67   37.99
  -2  -3  13  253.28   31.58
  -2   3  14   18.79    7.64
  -2  -3  14   12.88    9.21
  -2   3  15  129.67   26.18
  -2  -3  15  117.53   25.07
  -2  -3  15  174.39   29.03
  -2  -3  16   -5.47    7.48
  -2   3  16   12.82   10.78
  -2  -3  16   12.71   10.73
  -2  -3  17  102.71   24.21
  -2  -4 -15  -13.79    9.99
  -2  -4 -14   97.66   19.14
  -2   4 -14  126.15   24.97
  -2  -4 -14  109.80   24.67
  -2  -4 -13   63.86   14.36
  -2   4 -13   29.00   12.97
  -2  -4 -13   31.90   12.36
  -2  -4 -12   30.81   10.14
  -2   4 -12   36.20   13.26
  -2  -4 -12   57.94   16.87
  -2  -4 -11   22.21    8.39
  -2   4 -11   34.65   12.85
  -2  -4 -11   19.07   10.48
  -2   4 -11   18.37    7.38
  -2   4 -10  489.45   40.88
  -2  -4 -10  534.06   43.58
  -2   4 -10  492.91   30.21
  -2  -4 -10  486.50   34.14
  -2   4  -9    6.14    4.24
  -2  -4  -9    3.53    3.78
  -2   4  -9   12.01    8.72
  -2  -4  -9    2.58    2.84
  -2  -4  -9    5.83    7.31
  -2   4  -8  197.58   24.00
  -2  -4  -8  197.27   13.85
  -2  -4  -8  179.07   19.25
  -2  -4  -8  177.67   16.41
  -2   4  -8  200.89   17.18
  -2  -4  -8  192.36   25.03
  -2  -4  -7    5.04    2.86
  -2   4  -7    1.20    4.64
  -2  -4  -7    7.52    5.02
  -2  -4  -7   -1.90    3.61
  -2  -4  -7   -1.08    4.23
  -2  -4  -6  134.59   15.35
  -2  -4  -6  110.98    7.16
  -2  -4  -6  134.04   19.04
  -2   4  -6  112.19   15.95
  -2  -4  -6  112.02   13.48
  -2  -4  -5   18.71    7.19
  -2  -4  -5   21.09    7.16
  -2  -4  -5   16.47    5.19
  -2  -4  -5   13.56    4.10
  -2   4  -5   10.76    4.44
  -2  -4  -5   12.77    6.87
  -2   4  -5   21.16    7.45
  -2  -4  -4  619.35   31.41
  -2  -4  -4  606.79   24.43
  -2   4  -4  632.39   27.41
  -2  -4  -4  627.52   31.55
  -2  -4  -4  669.21   32.16
  -2   4  -4  649.17   32.41
  -2  -4  -4  601.59   30.10
  -2  -4  -4  680.50   38.37
  -2  -4  -3   16.57    4.76
  -2  -4  -3   23.21    5.99
  -2  -4  -3   20.47    7.26
  -2   4  -3   11.92    4.33
  -2   4  -3   11.06    4.94
  -2  -4  -3   17.26    6.89
  -2  -4  -2  393.99   26.68
  -2   4  -2  373.54   25.45
  -2   4  -2  357.60   21.11
  -2   4  -2  402.20   22.54
  -2  -4  -2  388.11   20.46
  -2  -4  -2  408.16   26.06
  -2  -4  -2  417.41   27.56
  -2  -4  -2  372.72   13.12
  -2  -4  -1   20.32    6.80
  -2   4  -1   35.84    7.93
  -2  -4  -1   32.55    8.63
  -2   4  -1   37.10    7.55
  -2  -4  -1   36.78    5.36
  -2  -4  -1   31.72    7.87
  -2   4  -1   28.18    6.19
  -2   4   0 1960.35   53.11
  -2  -4   0 2045.87   42.36
  -2   4   0 1872.23   43.55
  -2  -4   0 2060.76   58.36
  -2   4   0 2135.18   55.13
  -2  -4   0 1996.98   55.56
  -2  -4   0 1964.91   55.84
  -2  -4   1  470.94   27.99
  -2   4   1  444.99   21.13
  -2  -4   1  491.63   23.28
  -2   4   1  501.42   25.96
  -2  -4   1  499.53   28.64
  -2   4   1  490.93   28.90
  -2  -4   2  433.49   19.08
  -2  -4   2  442.24   26.74
  -2   4   2  445.86   24.08
  -2  -4   2  434.82   23.90
  -2  -4   2  436.79   27.18
  -2   4   2  415.23   26.68
  -2   4   3  347.23   24.97
  -2   4   3  348.13   22.53
  -2  -4   3  308.19   22.50
  -2  -4   3  343.60   24.98
  -2   4   4 1400.21   51.40
  -2   4   4 1479.15   49.04
  -2  -4   4 1396.62   47.53
  -2  -4   4 1581.44   54.61
  -2   4   5    3.89    4.81
  -2  -4   5    4.09    4.24
  -2  -4   5   10.12    6.51
  -2   4   6  333.57   27.22
  -2  -4   6  312.37   22.94
  -2   4   6  370.48   17.30
  -2  -4   6  374.66   24.59
  -2   4   7   96.05    9.24
  -2  -4   7   98.44   13.97
  -2   4   7  117.37   17.49
  -2  -4   7   83.86   11.93
  -2   4   8  254.52   26.23
  -2  -4   8  274.09   21.17
  -2  -4   8  290.92   25.67
  -2  -4   8  259.73   19.65
  -2   4   8  297.34   17.17
  -2  -4   9   10.96    5.86
  -2  -4   9    7.51    3.93
  -2   4   9   -0.27    5.32
  -2   4   9    4.38    2.67
  -2  -4   9    7.38    3.86
  -2  -4  10  283.63   28.58
  -2   4  10  283.55   30.23
  -2  -4  10  291.93   21.27
  -2   4  10  305.64   19.87
  -2  -4  11    5.31    5.33
  -2   4  11    4.62    7.13
  -2   4  11    4.32    4.15
  -2  -4  12   69.92   16.93
  -2   4  12   51.44   14.52
  -2   4  12   61.86   10.57
  -2  -4  12   72.97   18.49
  -2  -4  13   17.68   10.39
  -2   4  13   13.42    8.64
  -2  -4  13   39.95   14.96
  -2   4  14  201.97   31.47
  -2  -4  14  247.24   34.05
  -2  -4  14  248.97   33.36
  -2  -4  15   23.86   12.24
  -2   4  15   17.12   12.19
  -2  -4  16  160.61   29.92
  -2   4  16  170.46   31.40
  -2  -4  16  144.77   28.42
  -2  -5 -14   13.04    9.42
  -2   5 -14   -6.40   10.11
  -2   5 -13   36.78   14.66
  -2  -5 -13   28.90   10.26
  -2  -5 -13   52.36   18.45
  -2  -5 -12    9.46    6.58
  -2   5 -12   29.79   15.47
  -2  -5 -12    8.45    8.26
  -2   5 -11  334.24   36.82
  -2  -5 -11  301.56   28.36
  -2  -5 -11  328.44   37.55
  -2   5 -10    0.37    3.68
  -2  -5 -10   -1.00    5.11
  -2  -5 -10    0.85    3.47
  -2  -5 -10    4.67    6.19
  -2  -5  -9  399.54   27.50
  -2   5  -9  399.23   26.60
  -2   5  -9  409.56   37.21
  -2  -5  -9  447.30   40.58
  -2  -5  -9  425.13   31.00
  -2  -5  -8   44.09   10.38
  -2  -5  -8   45.85    9.74
  -2   5  -8   42.65   11.64
  -2  -5  -8   64.98   14.99
  -2   5  -8   44.61   13.11
  -2  -5  -7  135.33   16.47
  -2  -5  -7  164.57   18.10
  -2   5  -7  144.94   19.85
  -2  -5  -7  143.15   13.65
  -2  -5  -7  183.71   25.02
  -2  -5  -6   10.11    5.06
  -2  -5  -6    4.47    5.20
  -2   5  -6    4.31    4.39
  -2   5  -6    9.14    4.31
  -2  -5  -6   -1.72    5.91
  -2  -5  -6    6.88    3.66
  -2  -5  -5   79.74   10.29
  -2  -5  -5  101.66   16.86
  -2  -5  -5   89.36   13.00
  -2  -5  -5   94.87   14.09
  -2   5  -5   95.63   11.25
  -2   5  -5   83.36   13.99
  -2  -5  -4   38.59    8.62
  -2  -5  -4   33.80    7.08
  -2  -5  -4   52.89   10.88
  -2   5  -4   32.15    8.13
  -2   5  -4   25.84    6.25
  -2  -5  -4   40.95   11.53
  -2  -5  -3  333.13   25.85
  -2   5  -3  286.60   22.09
  -2  -5  -3  286.02   26.07
  -2  -5  -3  290.94   20.10
  -2   5  -3  318.91   21.18
  -2  -5  -2   60.58    5.98
  -2  -5  -2   80.84   13.41
  -2  -5  -2   78.90   10.86
  -2   5  -2   67.69   10.29
  -2  -5  -2   75.97   13.16
  -2   5  -2   64.36   10.31
  -2  -5  -1  950.42   28.31
  -2   5  -1  910.16   38.16
  -2  -5  -1  973.91   44.83
  -2  -5  -1  918.24   42.25
  -2   5  -1  906.52   35.73
  -2   5   0   21.07    7.84
  -2   5   0   34.17    7.28
  -2  -5   0   69.91   13.20
  -2  -5   0   30.06    8.86
  -2   5   0   45.09    9.33
  -2   5   0   33.26    7.97
  -2  -5   0   43.92    6.83
  -2  -5   1  892.77   41.82
  -2   5   1  900.77   34.54
  -2  -5   1  954.43   34.98
  -2   5   1  963.18   39.01
  -2   5   1  876.01   43.36
  -2  -5   2  224.90   21.39
  -2  -5   2  206.29   18.29
  -2  -5   2  177.33   14.20
  -2   5   2  141.07   17.65
  -2  -5   3  905.00   42.06
  -2  -5   3  914.21   33.71
  -2   5   3  827.81   42.86
  -2   5   4    2.26    1.55
  -2   5   4   -1.49    3.98
  -2   5   5  893.40   46.63
  -2   5   5  883.67   16.95
  -2  -5   5  963.34   43.72
  -2   5   6  160.01   20.62
  -2  -5   6  157.80   17.34
  -2  -5   6  149.88   17.50
  -2   5   7  372.61   32.14
  -2  -5   7  365.03   28.02
  -2  -5   7  395.07   27.98
  -2   5   8    8.52    7.73
  -2  -5   8    0.02    4.77
  -2  -5   8    1.89    3.27
  -2  -5   9  233.81   25.19
  -2   5   9  192.58   25.11
  -2   5   9  230.86   14.07
  -2  -5   9  231.69   21.40
  -2  -5  10   14.03    7.21
  -2   5  10    6.63    7.15
  -2   5  10   27.29    5.37
  -2  -5  10   32.61    8.26
  -2  -5  11   84.26   16.98
  -2   5  11   81.52   17.99
  -2  -5  11   99.75   14.02
  -2   5  11   75.93    9.22
  -2  -5  12   69.44   16.36
  -2   5  12   60.38   16.64
  -2  -5  12   93.29   21.21
  -2  -5  13   31.16   12.23
  -2   5  13   29.02   11.97
  -2  -5  13   42.38   16.14
  -2  -5  14    7.76    7.26
  -2   5  14   -4.38    9.29
  -2   5  15  244.54   37.20
  -2  -5  15  297.61   39.73
  -2  -5  15  271.28   37.30
  -2  -5  16    4.01    7.75
  -2   5  16   21.67   13.72
  -2  -5  16   17.50   13.50
  -2   6 -13   12.86    8.98
  -2  -6 -13   17.45   11.98
  -2   6 -12  137.78   25.88
  -2  -6 -12  162.70   28.11
  -2  -6 -11   -1.68    4.09
  -2   6 -11   27.76   13.35
  -2  -6 -11   15.54   10.56
  -2  -6 -10  282.02   26.70
  -2  -6 -10  326.89   27.29
  -2  -6 -10  315.95   37.21
  -2   6 -10  348.37   37.25
  -2   6  -9   21.12   11.45
  -2  -6  -9    7.83    5.71
  -2  -6  -9    7.65    6.18
  -2  -6  -9    6.36    6.13
  -2   6  -9   11.14    7.56
  -2   6  -8  293.27   30.48
  -2  -6  -8  301.54   26.30
  -2  -6  -8  318.74   27.88
  -2  -6  -8  303.82   22.44
  -2  -6  -8  345.20   36.09
  -2  -6  -7   19.14    6.21
  -2  -6  -7   27.24    9.84
  -2  -6  -7   23.63   10.89
  -2   6  -7   15.51    8.00
  -2  -6  -6  245.26   28.84
  -2  -6  -6  255.70   25.35
  -2  -6  -6  228.28   19.48
  -2   6  -6  227.47   18.15
  -2   6  -6  207.22   23.65
  -2  -6  -5   64.09   15.08
  -2   6  -5   64.01   12.59
  -2  -6  -5   71.42   11.15
  -2   6  -5   82.94   11.34
  -2  -6  -5   89.71   15.34
  -2  -6  -4  282.86   26.34
  -2   6  -4  252.80   19.81
  -2  -6  -4  306.31   29.80
  -2  -6  -4  298.46   22.48
  -2   6  -4  237.21   22.70
  -2   6  -3  233.95   21.65
  -2  -6  -3  254.31   24.75
  -2   6  -3  202.89   18.34
  -2  -6  -3  212.42   19.35
  -2  -6  -3  224.22   24.78
  -2  -6  -2   88.82    8.23
  -2  -6  -2  132.49   18.28
  -2   6  -2   91.11   13.14
  -2   6  -2   99.39   13.63
  -2  -6  -2   98.90   13.84
  -2  -6  -2   84.47   15.18
  -2   6  -1   21.89    6.93
  -2   6  -1   27.22    7.76
  -2  -6  -1   29.29    8.68
  -2  -6  -1   31.69    5.63
  -2  -6   0 1067.64   50.11
  -2  -6   0 1095.49   37.19
  -2   6   0 1025.84   45.43
  -2   6   0  893.42   39.37
  -2   6   1   54.21   12.54
  -2  -6   1   54.11    7.72
  -2   6   1   51.26    9.65
  -2  -6   1   74.57   11.32
  -2  -6   2  233.04   19.43
  -2  -6   2  261.86   25.86
  -2  -6   2  277.42   19.88
  -2   6   2  207.91   23.36
  -2   6   3    3.57    5.22
  -2  -6   3   -7.55    8.07
  -2  -6   3    3.98    3.17
  -2   6   4  537.39   38.79
  -2  -6   4  543.30   33.81
  -2   6   4  506.35   19.81
  -2  -6   4  583.75   37.08
  -2  -6   5    5.78    8.96
  -2   6   5    4.97    5.09
  -2   6   5    0.48    1.36
  -2   6   6  852.11   50.97
  -2   6   6  842.89   18.26
  -2  -6   6  900.81   46.11
  -2   6   7   58.76   14.48
  -2  -6   7   50.45   11.51
  -2  -6   7   77.19   14.07
  -2  -6   8  191.87   22.29
  -2   6   8  168.44   24.36
  -2  -6   8  192.77   21.56
  -2   6   9   13.06    6.73
  -2  -6   9   25.65    9.68
  -2  -6   9   21.69    8.39
  -2  -6  10  171.49   23.23
  -2   6  10  140.03   23.81
  -2  -6  10  193.77   21.49
  -2  -6  11  147.07   23.12
  -2   6  11  138.38   24.01
  -2  -6  11  165.69   19.78
  -2   6  12  148.80   26.55
  -2  -6  12  104.96   20.73
  -2  -6  13   46.32   15.36
  -2   6  13   40.86   15.60
  -2  -6  13   66.17   20.01
  -2  -6  14  122.60   23.87
  -2   6  14   95.50   22.76
  -2  -6  14  139.52   27.97
  -2  -6  15   53.99   17.46
  -2   6  15   28.25   13.75
  -2  -6  15   44.32   16.93
  -2   7 -12   12.79   10.58
  -2  -7 -12    0.88    7.94
  -2   7 -11  220.88   32.04
  -2  -7 -11  191.72   31.58
  -2   7 -10   18.63   10.43
  -2  -7 -10    7.39    6.11
  -2   7 -10   12.06    9.96
  -2  -7 -10   -2.54    5.45
  -2   7  -9  201.25   27.57
  -2  -7  -9  239.14   25.92
  -2   7  -9  271.50   33.10
  -2  -7  -9  215.46   31.43
  -2   7  -8   58.04   14.76
  -2  -7  -8   65.04   17.73
  -2  -7  -8   63.89   14.26
  -2  -7  -8   39.24    9.01
  -2   7  -7  290.24   30.27
  -2  -7  -7  243.90   22.19
  -2  -7  -7  260.40   27.82
  -2   7  -7  228.51   18.44
  -2  -7  -7  277.17   32.96
  -2   7  -6   54.76   13.57
  -2  -7  -6   54.76   10.56
  -2  -7  -6   71.68   15.15
  -2   7  -6   59.87   10.00
  -2  -7  -6   51.99   14.75
  -2  -7  -5  256.79   27.49
  -2  -7  -5  215.54   21.14
  -2   7  -5  211.02   23.92
  -2   7  -5  204.07   18.26
  -2  -7  -5  228.46   28.56
  -2  -7  -4   14.28    6.37
  -2  -7  -4   52.42   14.28
  -2   7  -4   18.44    6.85
  -2  -7  -4   25.91   11.21
  -2   7  -4   25.03    8.93
  -2  -7  -3  397.23   29.02
  -2  -7  -3  408.97   13.32
  -2  -7  -3  455.56   37.16
  -2   7  -3  432.87   28.60
  -2   7  -3  417.80   30.92
  -2  -7  -3  429.51   37.28
  -2  -7  -2   75.78    8.46
  -2   7  -2   56.01   11.23
  -2   7  -2   64.84   11.90
  -2  -7  -2   76.51   13.48
  -2  -7  -2   59.55   13.64
  -2  -7  -1  491.59   24.56
  -2   7  -1  420.29   30.45
  -2   7  -1  421.45   29.78
  -2  -7  -1  523.82   39.04
  -2   7   0   34.68    9.34
  -2   7   0   51.77   11.32
  -2  -7   0   41.21   10.97
  -2  -7   0   29.16    6.94
  -2  -7   1  354.40   23.44
  -2  -7   1  387.17   26.04
  -2   7   1  359.23   27.43
  -2  -7   1  390.46   25.92
  -2   7   1  391.58   34.85
  -2   7   2   23.54    8.90
  -2  -7   2   18.95    6.61
  -2   7   2   24.21    7.96
  -2  -7   2   34.18    7.95
  -2  -7   2   53.89   11.70
  -2  -7   3  324.26   25.93
  -2  -7   3  362.09   31.89
  -2  -7   3  337.93   24.69
  -2   7   3  315.98   31.68
  -2   7   4   11.38    8.25
  -2  -7   4    1.49    9.63
  -2   7   4   11.71    4.05
  -2  -7   4   34.16   13.11
  -2   7   5  396.26   36.58
  -2  -7   5  438.85   35.25
  -2   7   5  443.42   18.70
  -2   7   6   20.99    9.60
  -2  -7   6   52.95   13.25
  -2   7   7  509.51   43.48
  -2  -7   7  550.38   39.41
  -2  -7   8  204.15   23.80
  -2   7   8  188.90   27.23
  -2  -7   8  205.13   24.47
  -2   7   9  472.82   44.53
  -2  -7   9  409.20   35.72
  -2  -7   9  401.18   34.16
  -2   7  10    8.93    7.17
  -2  -7  10   -2.76    5.84
  -2  -7  10    0.46    4.11
  -2  -7  11  234.30   29.60
  -2   7  11  210.94   31.89
  -2  -7  11  244.84   26.18
  -2  -7  12   31.56   12.31
  -2   7  12   13.21    7.35
  -2  -7  12   50.55   17.99
  -2  -7  13  153.50   26.51
  -2   7  13  125.06   26.85
  -2  -7  13  154.85   29.23
  -2  -7  14   -6.20    9.48
  -2   7  14   13.16   15.09
  -2  -7  14   17.72   14.77
  -2  -7  15  149.41   27.86
  -2   8 -11   77.16   20.58
  -2   8 -11   55.19   15.97
  -2  -8 -11   33.96   13.54
  -2   8 -10  119.83   23.62
  -2   8 -10  118.00   23.14
  -2  -8 -10   92.10   22.43
  -2   8  -9   97.13   20.85
  -2  -8  -9   85.41   18.51
  -2  -8  -9  128.67   25.92
  -2  -8  -8  114.56   20.69
  -2   8  -8  100.68   20.07
  -2  -8  -8   97.48   21.54
  -2  -8  -7   20.63    7.79
  -2   8  -7   17.15    8.75
  -2  -8  -7   36.58   12.00
  -2  -8  -7   15.51   10.54
  -2   8  -6  162.16   22.65
  -2  -8  -6  154.10   19.54
  -2  -8  -6  167.42   23.76
  -2   8  -6  153.10   16.46
  -2  -8  -6  171.47   27.45
  -2  -8  -5   30.16    9.06
  -2   8  -5   24.97    9.25
  -2  -8  -5   38.92   13.22
  -2   8  -5   29.04    8.49
  -2  -8  -5   28.59   11.67
  -2  -8  -4  314.86   28.05
  -2  -8  -4  284.38   31.20
  -2   8  -4  239.85   21.87
  -2   8  -4  241.82   26.14
  -2  -8  -4  268.18   32.40
  -2  -8  -3  261.15   25.91
  -2  -8  -3  363.51   35.34
  -2   8  -3  293.02   25.55
  -2   8  -3  247.42   25.76
  -2  -8  -3  308.47   33.40
  -2   8  -2  961.61   49.50
  -2  -8  -2 1089.74   34.25
  -2   8  -2  966.16   47.94
  -2  -8  -2 1049.73   60.63
  -2  -8  -2 1174.76   61.46
  -2   8  -1  111.05   16.57
  -2  -8  -1  134.48   13.93
  -2   8  -1  161.40   20.49
  -2  -8  -1  154.41   22.84
  -2  -8   0  774.59   36.23
  -2   8   0  703.00   18.92
  -2   8   0  752.49   45.01
  -2  -8   0  763.98   49.88
  -2   8   0  754.71   42.94
  -2  -8   1   12.39    6.57
  -2   8   1   13.64    7.68
  -2   8   1   28.54   10.37
  -2  -8   1   20.40    6.68
  -2  -8   1   33.13    9.10
  -2   8   2  180.06   25.90
  -2  -8   2  265.18   30.41
  -2   8   2  212.00   22.92
  -2  -8   2  250.79   23.95
  -2  -8   2  198.68   19.36
  -2  -8   2  205.77   20.85
  -2   8   3   31.72   11.49
  -2  -8   3   16.17    7.39
  -2  -8   3   46.22   16.31
  -2  -8   3   33.65    8.70
  -2   8   4  196.45   27.32
  -2  -8   4  202.52   26.83
  -2  -8   4  133.80   18.93
  -2   8   5   56.74   14.94
  -2  -8   5   93.71   19.06
  -2   8   6  320.43   36.08
  -2  -8   6  300.47   31.67
  -2   8   7  180.85   27.71
  -2  -8   7  121.55   20.45
  -2   8   8  320.81   37.72
  -2  -8   8  382.04   33.99
  -2  -8   8  452.48   38.58
  -2   8   9  127.43   25.50
  -2  -8   9  137.63   21.43
  -2  -8   9  120.15   20.34
  -2  -8  10  217.72   28.29
  -2   8  10  203.34   32.19
  -2  -8  10  218.89   26.83
  -2   8  11   49.97   17.44
  -2  -8  11   19.94    9.12
  -2  -8  11   53.32   13.76
  -2   8  12  142.92   28.62
  -2  -8  12   72.80   18.38
  -2  -8  12  193.83   33.06
  -2  -8  13    7.53    9.94
  -2   8  13   -5.85    8.32
  -2  -8  13   21.22   16.18
  -2  -8  14   73.40   20.40
  -2   9 -11   58.24   19.19
  -2   9 -10   10.39    5.46
  -2   9 -10   32.43   15.35
  -2  -9 -10   12.24   12.34
  -2  -9  -9   54.22   15.00
  -2   9  -9   62.49   16.96
  -2  -9  -9   74.11   20.47
  -2   9  -8   -2.73    6.78
  -2  -9  -8    0.75    6.16
  -2   9  -7   40.94   13.61
  -2  -9  -7   48.26   14.01
  -2  -9  -7   20.45   11.27
  -2  -9  -7   39.63   10.46
  -2  -9  -6   31.30   12.86
  -2   9  -6   12.34    7.06
  -2  -9  -6    8.70   11.99
  -2  -9  -6   22.58    8.95
  -2  -9  -5  569.79   40.38
  -2  -9  -5  617.87   48.59
  -2   9  -5  558.03   33.85
  -2  -9  -5  556.52   49.71
  -2   9  -5  536.79   42.14
  -2   9  -4   14.47    8.08
  -2  -9  -4   29.12   12.99
  -2   9  -4   14.74    7.39
  -2  -9  -4   16.79    8.79
  -2  -9  -4   25.21   10.64
  -2   9  -3   80.75   16.19
  -2  -9  -3   85.70   18.90
  -2   9  -3   53.01   12.21
  -2  -9  -3   55.94   15.89
  -2   9  -2   51.73   12.93
  -2  -9  -2   82.95   18.94
  -2  -9  -2   91.97   20.56
  -2   9  -2   84.19   15.75
  -2   9  -1   80.04   15.27
  -2   9  -1   90.93   17.02
  -2  -9  -1   94.71   19.90
  -2  -9  -1   77.39   11.09
  -2  -9  -1  122.26   22.87
  -2   9   0   10.22    7.01
  -2   9   0   16.70    9.47
  -2  -9   0    8.19    4.70
  -2  -9   0   10.55    7.69
  -2  -9   1  353.88   36.96
  -2  -9   1  289.87   25.62
  -2  -9   1  303.05   33.65
  -2   9   1  310.72   29.97
  -2  -9   1  305.65   26.92
  -2   9   1  309.97   35.70
  -2   9   2    3.45    6.86
  -2   9   2    1.19    5.69
  -2  -9   2    2.25    3.76
  -2  -9   2    8.64    7.41
  -2   9   3  111.73   21.75
  -2  -9   3  196.16   27.63
  -2   9   3  124.17   19.52
  -2  -9   3  161.16   20.00
  -2  -9   3  156.71   21.54
  -2   9   4    3.50    8.11
  -2  -9   4   20.93   11.43
  -2  -9   5  381.87   37.79
  -2   9   5  304.04   36.61
  -2   9   6   -5.95    8.62
  -2  -9   6    7.05    7.40
  -2   9   7   14.77    8.02
  -2  -9   7   19.37   11.36
  -2   9   8   36.38   14.57
  -2  -9   8   36.14   11.63
  -2  -9   8   28.89   12.74
  -2   9   9  159.85   29.37
  -2  -9   9  145.17   23.18
  -2  -9   9  158.99   25.00
  -2   9  10   16.45   10.26
  -2  -9  10   12.22    8.61
  -2  -9  10   -0.32    6.03
  -2   9  11  138.09   29.01
  -2  -9  11  192.06   29.23
  -2  -9  11  170.98   30.65
  -2  -9  12   12.62    9.27
  -2   9  12    8.06   12.29
  -2  -9  12   25.44   14.80
  -2  -9  13   97.97   23.03
  -2  -9  14    3.79   10.74
  -2  10 -11   -3.32    7.03
  -2  10 -10   91.09   22.56
  -2 -10  -9   38.58   14.00
  -2  10  -9   11.21    8.50
  -2  10  -8   91.01   20.62
  -2 -10  -8  161.88   28.07
  -2 -10  -8  130.62   27.44
  -2  10  -7   46.41   14.59
  -2 -10  -7   65.24   17.96
  -2 -10  -7   81.81   20.94
  -2 -10  -6  326.44   38.12
  -2 -10  -6  280.74   37.59
  -2  10  -6  271.97   32.75
  -2  10  -5   34.46   13.01
  -2 -10  -5   62.50   18.30
  -2 -10  -5   52.52   16.81
  -2  10  -4  206.11   27.22
  -2  10  -4  210.22   23.45
  -2 -10  -4  271.19   34.53
  -2 -10  -4  235.69   34.10
  -2 -10  -3   96.89   21.41
  -2  10  -3   63.53   14.19
  -2  10  -3   48.84   13.08
  -2 -10  -3   70.53   19.09
  -2  10  -2  163.73   22.75
  -2  10  -2  211.65   26.66
  -2 -10  -2  208.30   31.80
  -2 -10  -2  187.30   29.29
  -2 -10  -1  230.71   32.32
  -2  10  -1  217.39   26.87
  -2 -10  -1  249.90   33.07
  -2  10  -1  186.76   24.76
  -2  10   0  105.43   18.96
  -2 -10   0  149.99   26.00
  -2  10   0  141.29   22.30
  -2 -10   0  122.65   23.67
  -2 -10   0  141.74   19.86
  -2 -10   1  167.12   20.42
  -2 -10   1  261.15   33.93
  -2  10   1  173.65   23.90
  -2 -10   1  203.32   29.44
  -2 -10   1  200.02   23.54
  -2 -10   2  381.87   40.77
  -2 -10   2  326.05   30.45
  -2  10   2  352.33   34.18
  -2 -10   2  344.70   30.91
  -2  10   2  350.36   40.87
  -2  10   3   64.92   18.32
  -2  10   3   75.19   16.21
  -2 -10   3   53.56   12.65
  -2 -10   3   85.57   19.91
  -2 -10   3   57.23   15.15
  -2  10   4  232.38   34.03
  -2  10   4  249.60   29.73
  -2 -10   4  205.97   27.30
  -2 -10   4  258.55   33.54
  -2  10   5   37.43   13.75
  -2 -10   5   92.62   20.98
  -2 -10   5   77.62   19.14
  -2  10   6  211.05   33.25
  -2 -10   6  319.01   37.07
  -2 -10   6  231.71   30.70
  -2  10   7   71.15   19.01
  -2 -10   7  105.71   21.93
  -2 -10   7  106.57   22.30
  -2  10   8  181.05   32.39
  -2 -10   8  152.77   23.89
  -2 -10   8  156.73   26.65
  -2 -10   8  206.54   31.46
  -2  10   9   22.46   13.72
  -2 -10   9   18.11    7.72
  -2 -10   9   39.89   14.38
  -2 -10   9   54.84   18.10
  -2  10  10  140.77   30.73
  -2 -10  10  125.72   23.23
  -2 -10  10  135.22   24.26
  -2 -10  10  165.80   30.42
  -2 -10  11   31.02   12.39
  -2 -10  11   46.00   21.76
  -2 -10  12  150.96   27.73
  -2 -10  13   -3.84    7.38
  -2  11  -9   77.96   20.78
  -2 -11  -8   29.78   14.05
  -2  11  -8   29.40   14.00
  -2  11  -7   87.76   20.65
  -2 -11  -7  127.01   25.83
  -2 -11  -6   25.38   12.82
  -2  11  -6   44.34   14.74
  -2 -11  -6   35.78   15.06
  -2  11  -5  125.81   22.59
  -2 -11  -5   77.21   20.39
  -2 -11  -5  120.36   26.15
  -2 -11  -4   45.87   15.68
  -2 -11  -4   62.62   18.90
  -2  11  -4   43.60   14.33
  -2  11  -3  101.97   20.04
  -2 -11  -3  133.26   25.87
  -2 -11  -3   91.85   21.94
  -2  11  -2   20.21    9.70
  -2 -11  -2   47.67   17.31
  -2  11  -2   36.55   11.62
  -2 -11  -2   10.98    8.29
  -2 -11  -1   33.89   14.90
  -2 -11  -1   74.65   21.05
  -2  11  -1   38.67   13.00
  -2  11  -1   16.91    8.52
  -2  11   0   40.66   13.11
  -2 -11   0   48.07   15.90
  -2 -11   0   58.77   18.45
  -2  11   0   40.06   13.77
  -2 -11   0   33.96   10.41
  -2 -11   1  123.64   25.28
  -2  11   1  106.39   20.30
  -2 -11   1  121.20   25.57
  -2  11   1  169.54   26.51
  -2 -11   1  120.48   19.85
  -2  11   2   35.00   14.62
  -2  11   2   11.01    6.84
  -2 -11   2   52.40   17.95
  -2 -11   2   35.53   13.32
  -2 -11   2   29.57   10.39
  -2 -11   2   31.53    9.96
  -2  11   3  181.02   31.55
  -2  11   3  147.22   24.10
  -2 -11   3  234.45   34.52
  -2 -11   3  170.87   23.42
  -2 -11   3  167.30   23.60
  -2  11   4   41.37   13.91
  -2  11   4   53.45   17.57
  -2 -11   4   72.96   20.25
  -2 -11   4   73.37   16.92
  -2  11   5  108.32   25.18
  -2  11   5  176.35   26.65
  -2 -11   5  127.80   25.76
  -2 -11   5  148.96   25.16
  -2  11   6   73.19   22.08
  -2 -11   6   76.20   20.60
  -2 -11   6   52.39   16.59
  -2  11   7  133.14   28.13
  -2 -11   7  123.72   25.88
  -2 -11   7  144.91   27.10
  -2  11   8   35.44   17.58
  -2 -11   8   38.52   13.83
  -2 -11   8   39.75   18.48
  -2  11   9   81.50   22.80
  -2 -11   9   88.84   21.54
  -2 -11   9   96.68   24.28
  -2 -11  10   40.57   15.14
  -2 -12  -6  145.89   29.46
  -2 -12  -5   72.25   21.17
  -2 -12  -4  186.53   32.35
  -2 -12  -4  184.77   33.55
  -2 -12  -3   26.46   15.26
  -2 -12  -3   44.03   17.74
  -2 -12  -2  147.88   30.00
  -2 -12  -2  119.05   26.54
  -2 -12  -1   38.18   16.47
  -2  12  -1   42.64   13.68
  -2 -12  -1   57.30   18.31
  -2 -12   0  130.74   26.69
  -2 -12   0  143.61   28.69
  -2  12   0  138.82   24.58
  -2 -12   1   45.60   18.33
  -2  12   1   30.87   13.41
  -2 -12   1   25.71   11.76
  -2 -12   2  276.29   39.17
  -2  12   2  265.70   36.13
  -2 -12   2  265.26   38.10
  -2  12   3   26.05   12.88
  -2 -12   3   63.74   19.50
  -2 -12   3   39.58   14.49
  -2  12   4   53.40   17.96
  -2 -12   4   50.13   17.43
  -2 -12   5  162.67   26.79
  -2  12   5  160.94   32.51
  -2 -12   5  116.15   26.80
  -2  12   6  103.32   27.49
  -2 -12   6   73.23   22.81
  -2 -12   6   86.18   21.29
  -2 -12   7   49.67   17.38
  -2 -12   7   95.11   24.20
  -2 -12   8  102.53   23.51
  -2 -12   8   92.66   23.76
  -2  13   1   89.44   20.82
  -2 -13   1   96.43   24.71
  -2 -13   2  189.97   33.99
  -2  13   2  156.95   28.98
  -2  13   3   83.24   22.77
  -2 -13   3   92.60   23.72
  -2 -13   4    8.61    5.85
  -1   0 -17  109.51   22.93
  -1   0 -16   -0.11    7.04
  -1   0 -15  246.27   29.51
  -1   0 -15  283.13   33.05
  -1   0 -14    2.87    5.40
  -1   0 -14    6.59    7.67
  -1   0 -13  261.03   29.22
  -1   0 -13  302.75   29.56
  -1   0 -13  275.25   31.26
  -1   0 -12   -3.37    4.66
  -1   0 -12   -0.38    4.98
  -1   0 -12   -4.60    4.53
  -1   0 -11  197.40   23.25
  -1   0 -11  182.34   20.87
  -1   0 -11  162.43   21.97
  -1   0 -10    0.24    4.21
  -1   0 -10   -1.36    4.64
  -1   0 -10    0.89    4.61
  -1   0  -9  546.11   34.20
  -1   0  -9  551.83   31.89
  -1   0  -9  525.62   34.63
  -1   0  -8   -1.15    4.24
  -1   0  -8    1.95    3.64
  -1   0  -8   -2.21    3.26
  -1   0  -7   67.35   12.18
  -1   0  -7   68.93   11.18
  -1   0  -7   63.64    9.71
  -1   0  -7   62.01   11.07
  -1   0  -6   -0.54    3.72
  -1   0  -6   -0.34    3.01
  -1   0  -6   -0.12    3.13
  -1   0  -6    7.23    6.25
  -1   0  -6    0.91    3.48
  -1   0  -5  660.86   31.26
  -1   0  -5  622.41   27.95
  -1   0  -5  649.28   29.75
  -1   0  -5  613.35   24.41
  -1   0  -5  636.26   29.15
  -1   0  -5  653.64   28.27
  -1   0  -4    3.14    3.70
  -1   0  -4    2.51    3.86
  -1   0  -4    0.55    2.96
  -1   0  -4    0.35    2.72
  -1   0  -4    4.51    4.57
  -1   0  -4   -2.65    3.11
  -1   0  -3 9810.59   94.66
  -1   0  -3 9999.00   85.84
  -1   0  -3 9749.90   72.78
  -1   0  -3 9626.63   88.52
  -1   0  -3 9691.90   90.97
  -1   0  -3 9698.55   92.23
  -1   0  -2    1.72    1.78
  -1   0  -2    2.23    2.49
  -1   0  -2   12.02    3.78
  -1   0  -2    5.06    3.51
  -1   0  -2    3.78    2.70
  -1   0  -1 1862.28   26.12
  -1   0  -1 1867.83   28.18
  -1   0  -1 1878.96   27.82
  -1   0  -1 1830.65   29.01
  -1   0   0    2.37    1.32
  -1   0   0    1.22    1.16
  -1   0   0    0.95    1.16
  -1   0   0    0.10    0.71
  -1   0   1 2581.71   30.09
  -1   0   1 2537.07   27.24
  -1   0   2    0.28    1.76
  -1   0   2   -0.67    1.78
  -1   0   3 1138.03   22.19
  -1   0   3 1177.01   28.00
  -1   0   3 1218.99   28.66
  -1   0   3 1161.55   29.39
  -1   0   4   -2.12    3.19
  -1   0   4    3.55    3.24
  -1   0   4    3.44    2.49
  -1   0   5 1858.34   40.11
  -1   0   5 2029.49   48.96
  -1   0   5 1842.72   49.87
  -1   0   6    2.21    3.83
  -1   0   6   -1.57    3.12
  -1   0   6    2.30    2.77
  -1   0   7  489.41   25.65
  -1   0   7  497.82   30.86
  -1   0   8    4.29    5.90
  -1   0   8   -1.05    3.39
  -1   0   9  214.83   21.55
  -1   0   9  197.86   22.52
  -1   0  10   24.30   10.99
  -1   0  10  -12.59    7.31
  -1   0  11  575.05   37.43
  -1   0  11  521.92   40.83
  -1   0  12    4.05    7.06
  -1   0  13  174.75   23.18
  -1   0  14   -2.08    5.66
  -1   0  15  280.65   32.01
  -1   0  16    3.00    9.69
  -1   0  17   94.44   20.96
  -1  -1 -17   -1.71    6.15
  -1   1 -17    9.28    7.24
  -1  -1 -16   90.30   19.68
  -1   1 -16  117.98   23.69
  -1  -1 -16  111.31   23.71
  -1  -1 -15    4.13    5.47
  -1   1 -15   -7.44    7.70
  -1  -1 -15   -5.90    6.81
  -1   1 -14  166.14   25.48
  -1  -1 -14  136.86   22.07
  -1  -1 -14  154.08   24.88
  -1   1 -14  126.83   19.95
  -1  -1 -13    2.81    4.28
  -1   1 -13   23.69   10.07
  -1  -1 -13   11.10    6.85
  -1   1 -13   12.87    9.69
  -1  -1 -13   11.87    8.90
  -1   1 -12  206.46   25.96
  -1  -1 -12  149.91   20.63
  -1  -1 -12  192.49   23.00
  -1  -1 -12  185.61   24.89
  -1   1 -12  193.41   22.11
  -1   1 -11   31.73    9.13
  -1  -1 -11   40.93   10.61
  -1  -1 -11   50.99   13.02
  -1  -1 -11   26.12    7.83
  -1   1 -11   40.35   11.01
  -1  -1 -10  281.75   24.98
  -1   1 -10  253.77   22.55
  -1   1 -10  315.14   28.81
  -1  -1 -10  276.51   27.39
  -1  -1 -10  305.67   26.52
  -1  -1  -9    5.93    3.70
  -1  -1  -9    5.62    3.88
  -1   1  -9   14.67    7.12
  -1   1  -9    6.13    4.56
  -1  -1  -9    4.57    5.60
  -1  -1  -8  426.12   27.69
  -1  -1  -8  344.79   24.92
  -1   1  -8  411.48   28.94
  -1  -1  -8  397.04   26.57
  -1  -1  -8  364.36   27.85
  -1   1  -8  349.36   23.12
  -1  -1  -7   25.64    7.81
  -1  -1  -7   17.32    6.24
  -1  -1  -7   13.28    5.92
  -1   1  -7   16.43    6.02
  -1  -1  -7    9.69    4.89
  -1   1  -7   21.52    6.07
  -1  -1  -6  750.24   37.20
  -1  -1  -6  789.49   31.29
  -1   1  -6  755.00   35.77
  -1  -1  -6  742.73   30.89
  -1   1  -6  753.81   28.74
  -1   1  -6  717.57   33.79
  -1  -1  -6  734.90   34.85
  -1  -1  -6  708.45   30.70
  -1  -1  -5    0.32    3.22
  -1  -1  -5    5.80    4.68
  -1   1  -5    2.43    3.16
  -1  -1  -5   -0.05    2.50
  -1   1  -5    2.79    4.40
  -1  -1  -5    8.30    5.00
  -1  -1  -5    7.74    5.14
  -1   1  -5   -7.58    5.89
  -1  -1  -5    7.99    4.88
  -1  -1  -4  781.70   30.64
  -1  -1  -4  741.38   24.30
  -1   1  -4  765.04   29.85
  -1   1  -4  823.16   31.64
  -1   1  -4  763.34   22.66
  -1  -1  -4  797.33   27.20
  -1  -1  -4  783.76   27.07
  -1  -1  -4  750.36   17.75
  -1  -1  -4  784.38   29.26
  -1  -1  -4  774.80   30.95
  -1  -1  -3  314.22   17.39
  -1   1  -3  309.92   17.33
  -1   1  -3  302.89   12.12
  -1  -1  -3  294.84   11.54
  -1  -1  -3  330.69   15.81
  -1   1  -3  305.37   16.98
  -1  -1  -3  331.67   17.08
  -1  -1  -3  303.27   13.03
  -1  -1  -3  296.99   17.63
  -1  -1  -2 1089.28   26.55
  -1  -1  -2 1064.90   18.25
  -1   1  -2 1142.64   29.57
  -1   1  -2 1137.76   25.33
  -1  -1  -2 1046.21   21.90
  -1   1  -2 1068.56   23.88
  -1  -1  -2 1076.99   26.73
  -1   1  -2 1065.18   26.47
  -1   1  -2 1041.63   27.59
  -1  -1  -2 1043.14   28.96
  -1  -1  -2 1109.13   25.72
  -1   1  -2 1065.68   29.27
  -1   1  -1   48.32    5.65
  -1  -1  -1   50.81    5.09
  -1  -1  -1   46.30    4.90
  -1   1  -1   45.07    5.39
  -1   1  -1   40.51    4.48
  -1  -1  -1   40.83    4.77
  -1   1  -1   48.44    5.13
  -1   1  -1   54.92    4.78
  -1  -1  -1   46.83    5.68
  -1   1  -1   41.97    5.31
  -1  -1  -1   47.56    5.45
  -1  -1  -1   39.30    4.16
  -1  -1   0  780.29   17.96
  -1   1   0  799.25   19.43
  -1  -1   0  816.30   15.67
  -1   1   0  765.16   15.32
  -1  -1   0  756.11   18.83
  -1   1   0  769.12   18.87
  -1  -1   0  803.43   18.21
  -1  -1   1   25.35    3.51
  -1   1   1   26.70    3.64
  -1   1   1   29.86    3.71
  -1  -1   1   19.60    3.61
  -1  -1   1   32.16    4.09
  -1  -1   1   25.82    3.63
  -1  -1   2 3928.17   41.74
  -1   1   2 3978.49   47.14
  -1  -1   2 4097.15   52.81
  -1  -1   2 3886.98   43.22
  -1  -1   2 3891.94   49.86
  -1   1   2 3876.72   39.22
  -1   1   2 3960.33   47.84
  -1  -1   3   41.93    6.13
  -1   1   3   58.03    6.97
  -1   1   3   48.99    5.55
  -1  -1   3   61.25    7.58
  -1  -1   3   44.46    4.86
  -1  -1   3   54.79    4.94
  -1   1   3   47.40    6.65
  -1   1   3   53.24    6.96
  -1  -1   4  309.85   17.85
  -1  -1   4  313.44   18.59
  -1   1   4  280.45   16.67
  -1   1   4  280.80   14.24
  -1  -1   4  283.60   11.76
  -1   1   4  286.55   16.02
  -1  -1   4  306.22   13.32
  -1  -1   5    5.32    4.64
  -1   1   5    1.04    2.87
  -1  -1   5    0.26    2.04
  -1  -1   5   -0.69    3.19
  -1   1   5    2.18    2.91
  -1   1   5   -0.36    2.26
  -1   1   6  129.81   11.85
  -1  -1   6  136.38   14.99
  -1   1   6  119.41   13.19
  -1   1   6  138.27   13.74
  -1   1   6  117.13   13.15
  -1  -1   6  130.81   11.54
  -1  -1   6  141.50   15.47
  -1   1   7   34.68    8.52
  -1  -1   7   38.52    7.24
  -1  -1   7   39.09    9.12
  -1   1   7   31.94    7.24
  -1   1   7   27.43    6.84
  -1   1   8  365.41   23.43
  -1   1   8  358.18   25.24
  -1  -1   8  397.99   24.26
  -1  -1   8  369.45   29.06
  -1  -1   9   64.05   13.31
  -1  -1   9   53.36   10.35
  -1   1   9   67.86   12.01
  -1   1  10  213.01   20.59
  -1  -1  10  185.12   23.19
  -1  -1  11    9.99    7.23
  -1   1  11    9.07    5.95
  -1   1  12  516.54   35.93
  -1  -1  12  603.57   42.42
  -1  -1  12  474.73   41.65
  -1  -1  13    7.21    8.23
  -1   1  13   12.22    6.33
  -1  -1  13   27.47   11.26
  -1  -1  14   58.04   16.24
  -1   1  14   81.28   16.06
  -1  -1  14   44.78   14.51
  -1   1  15    5.92    6.77
  -1   1  15   -1.42    5.46
  -1  -1  15   18.37   11.21
  -1   1  16  133.83   27.01
  -1   1  16  170.30   25.16
  -1  -1  16  135.48   24.26
  -1  -1  17  -25.64   11.88
  -1  -1  18   19.02   10.96
  -1  -2 -17   28.61   13.51
  -1  -2 -16   11.95    7.54
  -1   2 -16   22.03   10.77
  -1  -2 -16   10.80    9.07
  -1  -2 -15   88.21   18.22
  -1   2 -15   71.72   18.70
  -1  -2 -15  100.20   22.67
  -1   2 -14   -2.25    5.14
  -1  -2 -14    5.08    5.80
  -1   2 -14   -5.55    7.65
  -1  -2 -14   11.40    7.83
  -1  -2 -13   31.98   10.83
  -1   2 -13   47.66   13.86
  -1   2 -13   13.73    7.45
  -1  -2 -13    8.02    6.35
  -1  -2 -12   48.24   11.25
  -1   2 -12   87.62   17.46
  -1   2 -12   61.04   12.72
  -1  -2 -12   45.95   13.47
  -1   2 -11   98.74   14.91
  -1  -2 -11  110.26   16.47
  -1   2 -11  114.33   19.17
  -1  -2 -11   89.58   17.49
  -1  -2 -10   45.82   10.25
  -1   2 -10   46.26   12.78
  -1   2 -10   36.85    8.85
  -1  -2 -10   53.78   12.76
  -1  -2  -9  377.38   26.39
  -1   2  -9  395.85   31.48
  -1  -2  -9  365.33   26.33
  -1   2  -9  381.73   25.54
  -1  -2  -9  403.51   32.15
  -1   2  -8    5.76    4.38
  -1  -2  -8    2.99    6.36
  -1  -2  -8   -1.26    2.54
  -1   2  -8    6.13    6.30
  -1  -2  -8   10.87    5.88
  -1  -2  -7  411.08   23.42
  -1  -2  -7  377.28   23.74
  -1  -2  -7  363.21   15.41
  -1   2  -7  359.86   27.28
  -1  -2  -7  356.42   27.39
  -1   2  -7  358.06   21.44
  -1   2  -6   23.58    5.71
  -1  -2  -6   14.72    5.27
  -1  -2  -6   16.57    3.83
  -1  -2  -6   10.60    4.97
  -1  -2  -6    7.73    5.17
  -1  -2  -5 1188.03   30.76
  -1   2  -5 1135.19   41.68
  -1   2  -5 1183.08   44.55
  -1  -2  -5 1237.74   43.78
  -1  -2  -5 1167.22   35.82
  -1  -2  -5 1121.63   28.84
  -1  -2  -5 1200.68   40.29
  -1  -2  -5 1222.78   44.47
  -1  -2  -4   20.77    5.71
  -1  -2  -4   74.24    7.87
  -1  -2  -4   18.42    5.00
  -1  -2  -4   22.56    4.47
  -1   2  -4   18.86    5.88
  -1  -2  -4   17.10    4.74
  -1   2  -4   19.20    5.96
  -1   2  -4   23.53    5.79
  -1  -2  -4   24.52    6.46
  -1   2  -4    7.70    4.80
  -1  -2  -3  117.70   12.50
  -1  -2  -3  124.15    6.74
  -1   2  -3  131.58   11.77
  -1   2  -3  143.88   13.65
  -1  -2  -3  137.60   10.79
  -1  -2  -3  126.08   10.18
  -1   2  -3  129.67    9.23
  -1  -2  -3  141.40   11.45
  -1   2  -3  127.96   11.46
  -1  -2  -3  136.88   13.26
  -1   2  -3  129.85   12.79
  -1  -2  -3  138.14   12.17
  -1  -2  -2  293.03   17.56
  -1  -2  -2  302.91   17.85
  -1   2  -2  314.66   18.03
  -1  -2  -2  294.77   14.54
  -1   2  -2  294.83   15.57
  -1   2  -2  303.37   16.73
  -1   2  -2  285.64   13.03
  -1  -2  -2  297.47   14.89
  -1   2  -2  324.26   18.21
  -1  -2  -1  327.45   13.29
  -1   2  -1  321.36   14.11
  -1   2  -1  339.37   16.84
  -1   2  -1  306.48   13.94
  -1   2  -1  323.76   16.42
  -1  -2  -1  330.29   17.36
  -1  -2  -1  329.91   17.18
  -1  -2   0   84.73    5.18
  -1  -2   0   85.04    8.48
  -1   2   0   86.15    8.02
  -1   2   0   91.72    7.23
  -1  -2   0   85.50    6.43
  -1  -2   0   85.00    8.39
  -1   2   0   82.99    8.80
  -1  -2   1 1289.21   27.10
  -1   2   1 1231.96   31.96
  -1  -2   1 1306.29   23.60
  -1   2   1 1273.48   28.33
  -1  -2   1 1308.90   32.73
  -1   2   2  187.92   13.16
  -1   2   2  179.11   12.10
  -1  -2   2  202.93   13.21
  -1  -2   2  152.26   11.18
  -1  -2   2  193.98   14.26
  -1  -2   3  161.71   13.25
  -1   2   3  193.10   14.41
  -1  -2   3  208.81   13.23
  -1   2   3  211.44   14.56
  -1  -2   3  184.55   14.74
  -1   2   3  186.70    9.04
  -1   2   4    0.90    3.66
  -1  -2   4   10.17    4.46
  -1   2   4    3.22    3.79
  -1  -2   4    1.98    3.18
  -1  -2   4  -13.06    7.74
  -1  -2   4    2.31    2.84
  -1   2   4    3.27    2.05
  -1   2   4    0.59    3.04
  -1  -2   5 1529.89   44.98
  -1   2   5 1546.23   46.83
  -1   2   5 1458.24   46.38
  -1   2   5 1556.37   46.20
  -1  -2   5 1547.02   48.72
  -1  -2   5 1564.15   34.98
  -1   2   5 1565.42   33.25
  -1  -2   5 1636.09   37.79
  -1  -2   6   36.28    8.00
  -1  -2   6   41.66    8.58
  -1   2   6   38.68    8.92
  -1   2   6   48.66    9.57
  -1  -2   6   36.59    5.57
  -1   2   6   31.89    5.68
  -1   2   6   39.60    8.37
  -1  -2   6   32.76    5.90
  -1  -2   7  766.83   38.37
  -1   2   7  760.76   39.31
  -1   2   7  781.21   29.12
  -1  -2   7  745.37   23.49
  -1   2   7  801.00   38.76
  -1  -2   7  766.59   31.09
  -1  -2   8   13.79    7.07
  -1   2   8    7.70    4.70
  -1   2   8    8.96    4.12
  -1  -2   8   12.96    4.67
  -1   2   9  634.79   40.78
  -1   2   9  730.12   33.07
  -1  -2   9  686.39   34.28
  -1  -2   9  732.83   42.94
  -1  -2  10   -1.32    5.75
  -1   2  10    1.83    4.52
  -1   2  10    0.94    3.01
  -1   2  11  754.66   49.88
  -1  -2  11  791.18   50.64
  -1   2  11  824.77   40.02
  -1  -2  12   10.77    8.86
  -1   2  12    6.91    5.03
  -1   2  12    5.21    4.09
  -1  -2  13  171.42   26.82
  -1   2  13  180.39   28.12
  -1   2  13  182.67   21.28
  -1  -2  13  251.03   30.54
  -1  -2  14    0.61    5.92
  -1   2  14    0.74    3.70
  -1   2  14   -1.56    7.41
  -1  -2  15   53.36   17.04
  -1   2  15   41.80   15.95
  -1  -2  15   50.44   16.14
  -1  -2  16    8.69   10.48
  -1   2  16   -9.88   11.26
  -1  -2  16    3.88    7.72
  -1  -2  17   36.37   15.33
  -1  -2  18    4.09    8.71
  -1   3 -16    9.62   10.53
  -1  -3 -16   14.61    8.97
  -1  -3 -15   22.47    9.93
  -1   3 -15   10.79    8.59
  -1  -3 -15   -2.15    6.00
  -1  -3 -14   63.36   14.65
  -1   3 -14   73.17   18.40
  -1  -3 -14   78.61   19.03
  -1   3 -13   30.64    9.91
  -1  -3 -13   22.28    8.81
  -1   3 -13   25.88   11.65
  -1  -3 -13   39.23   13.71
  -1  -3 -12  194.97   22.84
  -1   3 -12  200.20   22.19
  -1   3 -12  204.02   27.46
  -1  -3 -12  179.40   26.29
  -1  -3 -11   10.10    4.87
  -1   3 -11   34.02   12.33
  -1   3 -11   11.97    6.36
  -1  -3 -11   35.90   11.95
  -1  -3 -10  484.16   31.70
  -1   3 -10  470.88   30.57
  -1  -3 -10  542.15   40.60
  -1   3 -10  553.10   40.55
  -1  -3  -9  148.80   16.05
  -1  -3  -9  150.51   16.88
  -1   3  -9  162.51   21.46
  -1  -3  -9  144.03   11.48
  -1   3  -9  130.37   15.47
  -1  -3  -9  155.07   21.10
  -1  -3  -8  553.08   27.50
  -1   3  -8  542.40   28.95
  -1  -3  -8  581.57   31.00
  -1  -3  -8  573.08   24.01
  -1  -3  -8  590.99   38.82
  -1  -3  -7  158.57   13.78
  -1   3  -7  130.77   17.54
  -1  -3  -7  133.06   14.03
  -1  -3  -7  147.18   12.68
  -1  -3  -7  122.84   17.19
  -1  -3  -6  641.40   23.24
  -1  -3  -6  605.92   25.79
  -1  -3  -6  596.68   35.47
  -1  -3  -6  616.59   28.18
  -1   3  -6  536.95   32.11
  -1   3  -6  593.64   32.29
  -1  -3  -5   36.01    8.20
  -1   3  -5   46.87    8.90
  -1  -3  -5   38.41    6.88
  -1  -3  -5   61.76    9.02
  -1  -3  -5   43.14    5.76
  -1  -3  -5   41.01    7.87
  -1   3  -5   31.43    7.82
  -1  -3  -5   51.94   10.45
  -1  -3  -4 1329.49   22.65
  -1  -3  -4 1450.40   50.15
  -1   3  -4 1400.81   48.20
  -1  -3  -4 1401.68   40.58
  -1   3  -4 1307.03   43.57
  -1   3  -4 1370.11   32.12
  -1  -3  -4 1381.90   37.61
  -1  -3  -4 1414.38   49.29
  -1   3  -4 1361.38   47.16
  -1   3  -4 1417.49   45.68
  -1  -3  -4 1465.00   45.56
  -1   3  -3    5.58    5.05
  -1  -3  -3   12.30    5.53
  -1  -3  -3    3.21    2.95
  -1   3  -3    6.38    3.00
  -1  -3  -3    7.77    3.57
  -1   3  -3    5.74    4.23
  -1  -3  -3    6.88    4.89
  -1   3  -3   12.89    4.83
  -1   3  -3   11.07    5.36
  -1  -3  -2  571.20   28.19
  -1  -3  -2  558.12   21.82
  -1   3  -2  605.01   27.59
  -1   3  -2  593.85   21.54
  -1   3  -2  617.01   27.91
  -1  -3  -2  583.60   21.95
  -1  -3  -2  570.20   28.33
  -1   3  -2  582.51   24.74
  -1  -3  -1  431.28   23.45
  -1  -3  -1  390.93   11.32
  -1   3  -1  383.54   18.97
  -1   3  -1  397.93   20.94
  -1   3  -1  377.88   18.10
  -1  -3  -1  386.95   18.46
  -1  -3  -1  390.02   12.58
  -1  -3  -1  386.90   22.46
  -1  -3   0 1210.98   38.75
  -1  -3   0 1255.88   25.52
  -1   3   0 1224.43   33.72
  -1  -3   0 1219.54   33.91
  -1   3   0 1073.51   30.46
  -1   3   0 1203.92   38.45
  -1  -3   1  431.37   18.24
  -1   3   1  443.27   19.18
  -1  -3   1  384.34   21.98
  -1   3   1  394.05   22.45
  -1   3   2  400.69   23.19
  -1  -3   2  409.02   20.20
  -1  -3   2  427.29   23.62
  -1  -3   2  446.87   24.54
  -1  -3   2  433.74   18.92
  -1  -3   3    1.35    4.51
  -1   3   3    2.42    4.30
  -1   3   3    2.48    1.46
  -1  -3   3    3.19    4.92
  -1   3   3    6.78    4.13
  -1   3   4  524.68   28.66
  -1  -3   4  549.95   29.80
  -1   3   4  516.64   13.95
  -1   3   4  526.10   15.35
  -1  -3   4  535.71   28.20
  -1   3   4  523.53   27.20
  -1   3   5  160.20    9.28
  -1   3   5  183.83   18.20
  -1  -3   5  151.03   14.87
  -1  -3   5  162.73   16.94
  -1   3   5  177.82    9.56
  -1  -3   5  180.84   14.61
  -1  -3   5  179.58   18.69
  -1   3   5  162.48   16.42
  -1  -3   6 1456.83   50.04
  -1  -3   6 1461.08   53.97
  -1   3   6 1507.28   54.50
  -1  -3   6 1469.92   40.56
  -1   3   6 1521.89   53.99
  -1   3   6 1577.13   32.64
  -1  -3   7   23.94    8.21
  -1   3   7   33.13    9.59
  -1  -3   7   29.25    6.09
  -1  -3   7   29.35    3.65
  -1   3   7   32.48    5.61
  -1  -3   7   22.64    5.97
  -1  -3   8  326.81   27.55
  -1   3   8  267.21   25.90
  -1   3   8  299.59   17.76
  -1  -3   8  298.82   17.99
  -1  -3   8  290.97   12.99
  -1  -3   8  314.98   22.34
  -1  -3   9   -1.03    3.77
  -1   3   9   -1.83    4.80
  -1   3   9   -0.96    2.41
  -1  -3   9   -0.13    1.90
  -1  -3   9   -0.16    1.42
  -1  -3  10  297.20   29.87
  -1   3  10  300.33   30.66
  -1  -3  10  307.06   16.83
  -1   3  10  309.70   21.41
  -1  -3  11   11.07    7.38
  -1   3  11    4.44    7.66
  -1   3  11    2.78    4.18
  -1   3  12  246.13   30.96
  -1   3  12  276.02   22.92
  -1  -3  12  243.30   30.67
  -1  -3  13   24.56   11.04
  -1   3  13   22.72   10.34
  -1   3  13   26.36    8.29
  -1   3  14  199.65   30.74
  -1  -3  14  214.13   31.69
  -1  -3  14  243.92   33.37
  -1  -3  15   -6.39    9.32
  -1   3  15   -4.28    5.81
  -1  -3  15    5.30    9.51
  -1  -3  16  169.40   31.43
  -1   3  16  144.79   28.84
  -1  -3  16  161.52   29.18
  -1  -3  17    2.16    6.79
  -1  -4 -16   -8.51    9.30
  -1   4 -15  107.58   23.88
  -1  -4 -15   77.47   20.63
  -1  -4 -14   13.17    7.55
  -1   4 -14   19.11    9.96
  -1  -4 -14   15.96   10.30
  -1   4 -13  156.49   26.09
  -1  -4 -13  154.09   20.86
  -1  -4 -13  198.66   29.34
  -1   4 -12    7.15    6.25
  -1   4 -12   10.09    9.96
  -1  -4 -12  -15.42    6.98
  -1  -4 -12   15.69   10.30
  -1  -4 -11  268.72   24.51
  -1   4 -11  255.84   30.49
  -1   4 -11  269.35   24.59
  -1  -4 -11  248.30   29.95
  -1  -4 -10  157.59   18.12
  -1   4 -10  161.00   18.33
  -1  -4 -10  159.83   23.39
  -1   4 -10  185.85   25.63
  -1  -4 -10  173.77   15.00
  -1   4  -9  105.44   18.75
  -1  -4  -9  114.27   15.21
  -1  -4  -9  125.80   13.59
  -1  -4  -9  108.38   18.75
  -1   4  -9  117.33   15.10
  -1   4  -8   25.04    9.04
  -1  -4  -8   19.09    6.30
  -1  -4  -8   19.57    6.12
  -1  -4  -8   22.58    6.23
  -1  -4  -8   22.41    9.89
  -1  -4  -7  510.18   21.04
  -1  -4  -7  516.00   27.93
  -1  -4  -7  520.46   27.72
  -1   4  -7  496.10   34.44
  -1  -4  -7  524.04   37.37
  -1   4  -6   41.07    9.48
  -1  -4  -6   73.50   11.83
  -1  -4  -6   40.12    7.84
  -1  -4  -6   48.28    5.95
  -1  -4  -6   48.98   11.73
  -1  -4  -5  502.61   14.70
  -1  -4  -5  564.11   26.76
  -1   4  -5  539.66   21.59
  -1  -4  -5  591.19   29.44
  -1   4  -5  587.67   33.24
  -1  -4  -5  565.58   35.71
  -1  -4  -5  561.34   32.34
  -1  -4  -4   17.34    5.01
  -1   4  -4   11.31    3.75
  -1   4  -4    1.46    3.86
  -1  -4  -4    5.41    3.87
  -1  -4  -4    4.29    5.79
  -1  -4  -3  474.74   29.82
  -1   4  -3  486.00   28.91
  -1   4  -3  493.03   21.33
  -1   4  -3  464.62   26.20
  -1  -4  -3  523.87   24.13
  -1   4  -3  508.23   29.44
  -1  -4  -3  496.69   23.93
  -1  -4  -3  507.17   31.14
  -1   4  -2   99.07   12.85
  -1  -4  -2   80.78    5.63
  -1   4  -2   80.68   11.00
  -1   4  -2   81.32    9.41
  -1  -4  -2   78.83    9.92
  -1  -4  -2   94.82   13.09
  -1   4  -2  107.23   13.06
  -1  -4  -2   75.47    5.41
  -1  -4  -2   86.70   13.04
  -1  -4  -1 1445.12   27.82
  -1  -4  -1 1473.40   49.52
  -1   4  -1 1463.39   44.21
  -1  -4  -1 1349.95   40.96
  -1   4  -1 1300.01   40.31
  -1   4  -1 1301.51   38.74
  -1  -4  -1 1362.14   47.38
  -1   4   0   26.09    7.61
  -1  -4   0   25.54    7.18
  -1  -4   0   25.50    5.58
  -1   4   0   22.94    5.99
  -1   4   0   29.14    6.61
  -1  -4   0   24.60    6.80
  -1  -4   1 1124.80   43.04
  -1  -4   1 1091.88   32.70
  -1   4   1 1101.78   34.19
  -1   4   1 1020.07   18.10
  -1   4   1 1011.76   41.27
  -1  -4   2  409.60   22.29
  -1   4   2  415.34   12.66
  -1  -4   2  443.93   27.83
  -1   4   2  410.89   26.77
  -1  -4   2  399.05   20.96
  -1   4   3  668.44   34.93
  -1  -4   3  673.55   31.46
  -1   4   3  681.28   32.00
  -1   4   3  663.37   19.90
  -1  -4   3  769.38   37.41
  -1  -4   3  708.58   29.27
  -1  -4   3  745.47   36.96
  -1   4   4 1166.50   47.68
  -1  -4   4 1150.14   44.01
  -1   4   4 1185.61   24.73
  -1   4   4 1192.93   44.51
  -1  -4   4 1333.43   51.30
  -1  -4   5  399.57   27.86
  -1   4   5  414.75   15.00
  -1   4   5  392.20   28.73
  -1   4   6   72.16   13.33
  -1   4   6   69.41    6.86
  -1  -4   6   64.86   11.40
  -1  -4   6   78.26   11.94
  -1  -4   6   60.64   12.13
  -1  -4   7 1042.54   50.48
  -1  -4   7 1013.69   46.43
  -1   4   7 1027.67   50.83
  -1  -4   7 1079.98   40.13
  -1   4   7 1069.30   25.04
  -1   4   8   11.02    3.16
  -1  -4   8    6.46    5.40
  -1   4   8   21.60    8.82
  -1  -4   8   13.80    5.52
  -1  -4   9  102.28   17.10
  -1   4   9   71.40   14.22
  -1   4   9  102.63    9.82
  -1  -4   9  103.91   12.30
  -1  -4  10   58.88   14.46
  -1   4  10   38.94   12.06
  -1  -4  10   55.81    8.93
  -1   4  10   60.03    8.30
  -1  -4  11  185.07   25.51
  -1   4  11  173.35   25.36
  -1   4  11  204.04   16.34
  -1  -4  12   18.26    9.28
  -1   4  12   38.20   14.05
  -1   4  12   39.82    8.41
  -1  -4  13  190.67   28.54
  -1   4  13  165.80   27.48
  -1  -4  14    4.52   10.48
  -1   4  14   13.42    8.27
  -1  -4  15   27.96   13.73
  -1   4  15   46.53   17.74
  -1  -4  16   16.33   13.12
  -1   4  16   13.09   10.21
  -1  -4  16   34.83   15.79
  -1  -5 -15   19.61   12.83
  -1   5 -14  106.76   23.87
  -1  -5 -14   67.55   19.41
  -1   5 -13   10.95    9.44
  -1  -5 -13   72.25   18.41
  -1   5 -12  297.47   27.80
  -1  -5 -12  273.58   26.22
  -1   5 -12  314.46   36.39
  -1  -5 -12  287.81   35.21
  -1   5 -11   13.19    6.28
  -1  -5 -11   19.26    7.01
  -1   5 -11   49.04   15.90
  -1  -5 -11   45.85   15.08
  -1  -5 -10   66.40   11.90
  -1  -5 -10  100.74   13.56
  -1  -5 -10   86.35   18.09
  -1   5 -10   77.95   17.11
  -1  -5  -9   41.80    9.24
  -1  -5  -9   35.87    8.83
  -1   5  -9   28.72   10.37
  -1  -5  -9   31.14   12.14
  -1  -5  -8  277.42   22.05
  -1   5  -8  303.58   29.49
  -1  -5  -8  301.30   24.00
  -1  -5  -8  257.51   29.01
  -1  -5  -7    3.47    3.15
  -1  -5  -7    4.64    3.07
  -1   5  -7   -2.66    5.36
  -1  -5  -7    5.81    6.43
  -1  -5  -6  247.47   10.50
  -1   5  -6  291.29   26.33
  -1  -5  -6  305.07   29.07
  -1  -5  -6  309.00   21.80
  -1   5  -6  289.06   16.75
  -1  -5  -6  284.86   11.13
  -1   5  -5  302.48   25.52
  -1   5  -5  317.22   17.76
  -1  -5  -5  321.09   29.11
  -1  -5  -4  275.55   19.51
  -1   5  -4  227.18   21.17
  -1  -5  -4  267.84   20.18
  -1  -5  -4  269.30   25.80
  -1   5  -4  272.37   17.01
  -1  -5  -3   59.45    5.11
  -1   5  -3   76.22   11.44
  -1  -5  -3   78.77   11.32
  -1   5  -3   73.10    9.51
  -1  -5  -3   84.42   14.31
  -1  -5  -2  657.83   19.44
  -1   5  -2  630.56   33.61
  -1  -5  -2  619.67   30.88
  -1   5  -2  588.69   27.64
  -1   5  -2  602.71   31.67
  -1  -5  -2  624.50   36.55
  -1  -5  -2  631.67   18.92
  -1  -5  -1   68.52   10.41
  -1   5  -1   43.94    8.84
  -1   5  -1   39.98    7.23
  -1  -5  -1   67.63    8.03
  -1  -5  -1   43.45    9.83
  -1  -5   0  822.31   28.47
  -1   5   0  842.35   34.81
  -1  -5   0  832.53   37.18
  -1   5   0  737.70   34.05
  -1   5   0  807.92   41.08
  -1  -5   1  337.84   20.43
  -1   5   1  344.31   21.08
  -1   5   1  312.71   11.77
  -1   5   1  297.18   25.27
  -1  -5   2 1624.25   47.66
  -1   5   2 1539.23   57.48
  -1   5   2 1576.81   27.25
  -1  -5   2 1581.64   46.58
  -1   5   3   23.98    8.64
  -1   5   3   20.42    4.25
  -1  -5   3   20.24    6.72
  -1  -5   3   22.46    6.37
  -1   5   4  632.43   38.64
  -1  -5   4  599.57   34.48
  -1   5   4  630.23   21.40
  -1   5   5   31.86    9.81
  -1  -5   5   21.55    7.72
  -1   5   5   21.68    4.11
  -1  -5   6 1197.14   54.28
  -1   5   6 1199.10   28.98
  -1   5   6 1135.82   54.99
  -1  -5   6 1194.10   47.16
  -1   5   7    2.66    5.73
  -1  -5   7    1.01    3.78
  -1   5   7    5.55    3.23
  -1  -5   7   -7.97   12.05
  -1  -5   8  412.56   35.52
  -1   5   8  439.55   36.99
  -1  -5   8  428.28   33.25
  -1  -5   8  435.50   28.62
  -1   5   9    1.26    4.59
  -1  -5   9    3.91    4.16
  -1  -5   9    1.00    2.80
  -1   5  10  176.27   10.34
  -1  -5  10  152.60   22.62
  -1   5  10  153.69   24.19
  -1  -5  10  178.37   18.09
  -1  -5  11    1.47    7.56
  -1   5  11    2.02    6.26
  -1  -5  11   16.24    5.94
  -1  -5  12  153.16   24.66
  -1   5  12  221.25   31.50
  -1  -5  13   -1.09    7.10
  -1   5  13    5.42    9.47
  -1  -5  14   47.41   15.80
  -1   5  14   52.96   16.76
  -1  -5  15   22.91   13.08
  -1   5  15   57.17   20.54
  -1  -5  15   24.71   15.42
  -1   6 -14   18.02   12.97
  -1  -6 -14   15.36   11.59
  -1   6 -13  114.12   23.66
  -1  -6 -13  104.88   23.34
  -1   6 -12    5.57    9.59
  -1  -6 -12   -2.37    5.35
  -1  -6 -11  439.05   31.72
  -1   6 -11  433.12   42.04
  -1   6 -11  391.61   40.63
  -1  -6 -11  451.25   44.36
  -1  -6 -10   26.74    8.60
  -1  -6 -10   19.92    7.48
  -1   6 -10   22.67   10.88
  -1  -6 -10   20.63   10.01
  -1  -6  -9  380.83   27.64
  -1  -6  -9  429.47   31.53
  -1  -6  -9  410.56   39.51
  -1   6  -9  364.73   35.68
  -1   6  -8   -2.17    6.36
  -1  -6  -8    4.72    5.75
  -1   6  -7  189.21   23.40
  -1  -6  -7  217.90   27.42
  -1  -6  -6    1.19    2.66
  -1   6  -6    4.58    2.95
  -1   6  -6    2.47    5.19
  -1  -6  -6   18.95    9.37
  -1   6  -5  755.87   43.11
  -1   6  -5  747.41   29.07
  -1  -6  -5  749.99   37.13
  -1  -6  -5  761.03   47.75
  -1  -6  -4  168.45    8.21
  -1   6  -4  196.68   21.38
  -1  -6  -4  227.30   20.56
  -1   6  -4  227.01   17.10
  -1  -6  -4  226.39   25.55
  -1  -6  -3  310.03   13.54
  -1   6  -3  285.99   24.68
  -1  -6  -3  241.03   10.15
  -1  -6  -3  264.22   22.52
  -1   6  -3  243.07   18.65
  -1  -6  -3  324.31   29.67
  -1  -6  -2    8.68    5.35
  -1   6  -2   17.81    7.16
  -1  -6  -2   14.52    4.50
  -1  -6  -2   18.09    8.54
  -1  -6  -2    7.93    3.43
  -1   6  -2   12.58    5.73
  -1  -6  -1  514.54   22.81
  -1   6  -1  470.35   30.26
  -1  -6  -1  465.00   30.24
  -1  -6  -1  491.00   34.69
  -1  -6   0  154.45   14.25
  -1   6   0  126.90   15.67
  -1  -6   0  137.35   16.98
  -1   6   0  163.59   16.94
  -1   6   0  162.64   20.90
  -1  -6   1  247.86   19.27
  -1   6   1  205.06   10.80
  -1   6   1  233.36   18.90
  -1   6   1  191.97   22.54
  -1   6   2   20.96    9.02
  -1  -6   2   19.04    9.29
  -1   6   2   14.91    2.90
  -1  -6   2   18.57    5.79
  -1  -6   3  321.54   24.83
  -1   6   3  334.13   15.16
  -1  -6   3  321.83   24.08
  -1   6   3  338.30   30.62
  -1   6   4    1.95    6.15
  -1   6   4    3.13    2.20
  -1  -6   4    6.84    7.65
  -1   6   5  643.10   43.44
  -1   6   5  697.39   24.48
  -1  -6   5  709.63   41.08
  -1   6   6   60.22   14.00
  -1  -6   6   26.14   10.47
  -1   6   6   44.59    6.17
  -1  -6   7  439.88   36.32
  -1   6   7  430.65   37.59
  -1   6   7  435.19   19.10
  -1  -6   7  464.15   33.20
  -1   6   8   -1.14    6.21
  -1  -6   8    5.56    4.70
  -1  -6   8   10.63    6.53
  -1   6   9  233.26   29.81
  -1  -6   9  195.26   24.52
  -1  -6   9  212.56   22.38
  -1   6  10   52.15   15.06
  -1  -6  10   87.10   17.25
  -1  -6  10   64.29   12.24
  -1  -6  11   51.31   13.76
  -1   6  11   31.10   12.50
  -1  -6  11   40.94    9.53
  -1  -6  12    5.20    4.92
  -1   6  12    4.59    9.11
  -1  -6  13   15.77   11.08
  -1   6  13   39.77   15.35
  -1  -6  14   28.63   12.46
  -1   6  14   26.63   14.71
  -1  -6  15  103.42   24.39
  -1   6  15  111.08   25.58
  -1  -6  15  147.74   31.06
  -1   7 -13   17.62   11.38
  -1  -7 -13  -15.59   10.36
  -1   7 -12   90.57   22.77
  -1  -7 -12  104.28   23.77
  -1   7 -11   17.39   11.11
  -1  -7 -11   12.92    8.68
  -1  -7 -10  306.52   29.01
  -1  -7 -10  315.82   37.57
  -1   7 -10  249.62   31.85
  -1  -7  -9    1.23    3.20
  -1  -7  -9    2.28    6.34
  -1  -7  -9    4.18    9.06
  -1   7  -9    3.34    4.91
  -1   7  -8  198.19   26.42
  -1  -7  -8  251.66   26.88
  -1  -7  -8  219.52   22.51
  -1  -7  -8  227.40   30.42
  -1  -7  -7    5.32    4.33
  -1  -7  -7    5.54    6.51
  -1   7  -7   15.25    9.29
  -1   7  -6  354.63   32.58
  -1   7  -6  436.23   22.84
  -1  -7  -6  428.07   31.02
  -1  -7  -6  389.34   37.43
  -1  -7  -5  100.65   15.32
  -1   7  -5   75.27   14.85
  -1   7  -5   97.57   11.75
  -1  -7  -5  101.38   19.05
  -1  -7  -4  344.43   13.22
  -1   7  -4  308.45   28.41
  -1  -7  -4  355.71   28.80
  -1   7  -4  377.21   24.25
  -1  -7  -4  393.23   35.96
  -1  -7  -3   71.58   13.20
  -1  -7  -3   92.48    8.88
  -1  -7  -3   78.22    6.94
  -1   7  -3   49.38   11.56
  -1   7  -3   59.26   10.22
  -1  -7  -3   81.97   16.66
  -1  -7  -2  358.44   19.13
  -1  -7  -2  332.85   27.87
  -1  -7  -2  339.90   18.27
  -1   7  -2  320.53   27.41
  -1   7  -2  320.37   24.79
  -1  -7  -2  302.61   30.28
  -1   7  -1   49.40   11.12
  -1  -7  -1   61.98    9.64
  -1  -7  -1   43.87   11.73
  -1  -7  -1   61.48   12.58
  -1   7   0  433.44   31.83
  -1  -7   0  488.39   26.62
  -1   7   0  482.81   38.52
  -1   7   1    4.35    4.48
  -1  -7   1   13.47    7.08
  -1   7   1    9.94    2.78
  -1   7   1   14.89    7.11
  -1  -7   2  270.12   23.29
  -1   7   2  204.68   25.48
  -1  -7   2  221.14   20.96
  -1   7   2  245.03   12.61
  -1   7   3   -0.51    4.89
  -1  -7   3    6.55    8.10
  -1   7   3    5.78    2.73
  -1  -7   3   -0.54    3.38
  -1  -7   4  603.95   38.57
  -1   7   4  641.74   28.00
  -1  -7   4  621.09   37.03
  -1   7   4  708.20   48.00
  -1   7   5   36.33   12.29
  -1  -7   5   10.39    8.14
  -1   7   5    9.89    3.75
  -1   7   6  523.37   43.32
  -1  -7   6  579.93   41.17
  -1   7   7  164.85   25.14
  -1  -7   7  207.09   24.54
  -1  -7   7  155.93   22.72
  -1  -7   8  396.46   37.97
  -1   7   8  418.06   40.83
  -1  -7   8  454.78   35.29
  -1  -7   8  401.43   34.89
  -1   7   9   40.31   14.45
  -1  -7   9   53.23   13.55
  -1  -7   9   57.68   13.45
  -1   7  10  415.17   43.30
  -1  -7  10  393.17   37.72
  -1  -7  10  461.16   35.43
  -1   7  11   71.27   18.10
  -1  -7  11   60.67   16.50
  -1  -7  12  147.65   25.72
  -1   7  12  189.75   31.26
  -1  -7  13   14.95   10.23
  -1   7  13   23.76   14.67
  -1  -7  14   91.39   21.90
  -1   7  14   78.11   22.58
  -1   8 -12   23.55   13.21
  -1   8 -12   56.68   18.36
  -1  -8 -12   28.16   13.87
  -1   8 -11   77.40   19.96
  -1  -8 -11  101.36   24.01
  -1   8 -10  106.15   21.90
  -1  -8 -10   71.98   16.14
  -1  -8 -10   60.52   18.06
  -1   8  -9   56.77   15.83
  -1  -8  -9   72.00   16.12
  -1  -8  -9   79.69   20.09
  -1  -8  -8   50.83   14.21
  -1   8  -8   22.99   10.49
  -1  -8  -8   21.35   12.22
  -1  -8  -8   16.43    7.33
  -1  -8  -7  321.95   33.00
  -1  -8  -7  310.66   28.70
  -1  -8  -7  292.00   35.28
  -1   8  -7  343.42   34.75
  -1   8  -6   92.78   17.94
  -1   8  -6  102.28   11.91
  -1  -8  -6  106.19   16.76
  -1  -8  -6   98.32   20.64
  -1  -8  -5  210.30   23.66
  -1   8  -5  182.42   17.20
  -1   8  -5  155.48   22.31
  -1  -8  -5  161.22   25.19
  -1  -8  -4  123.56   18.24
  -1   8  -4  121.50   15.04
  -1  -8  -4   97.21   19.26
  -1   8  -4   94.52   17.18
  -1  -8  -3  110.03   10.76
  -1  -8  -3  104.31   17.18
  -1  -8  -3   93.51    8.62
  -1   8  -3   84.15   13.37
  -1  -8  -3  105.69   20.25
  -1   8  -3   86.31   16.04
  -1  -8  -2    4.10    4.15
  -1   8  -2    2.59    6.25
  -1   8  -2    6.19    6.03
  -1  -8  -2    2.28    7.28
  -1  -8  -2    3.61    3.03
  -1  -8  -2   10.38    7.43
  -1  -8  -1  266.78   20.26
  -1  -8  -1  242.08   25.75
  -1  -8  -1  250.96   29.37
  -1   8  -1  211.19   24.05
  -1  -8   0  662.48   33.61
  -1   8   0  552.31   38.81
  -1   8   0  556.90   44.44
  -1  -8   1  627.81   35.14
  -1  -8   1  560.86   35.96
  -1   8   1  578.28   20.55
  -1   8   1  534.26   38.20
  -1   8   1  519.65   42.84
  -1   8   2   22.26    8.66
  -1  -8   2   34.64   10.72
  -1   8   2   16.78    3.41
  -1  -8   2   18.79    7.29
  -1  -8   3  348.59   29.34
  -1   8   3  335.59   16.28
  -1  -8   3  318.01   27.90
  -1   8   3  274.63   31.78
  -1   8   4    7.45    7.32
  -1  -8   4   21.23    9.37
  -1  -8   4   22.00    8.17
  -1   8   5   73.47   17.57
  -1  -8   5   82.36   16.60
  -1   8   6  158.33   26.06
  -1  -8   6  195.89   25.92
  -1   8   7  171.27   27.31
  -1  -8   7  191.27   24.80
  -1  -8   7  126.65   22.17
  -1   8   8    0.33    7.30
  -1  -8   8    7.11    8.59
  -1   8   9  149.89   27.15
  -1  -8   9  179.47   25.60
  -1  -8   9  210.67   26.50
  -1   8  10   87.76   21.03
  -1  -8  10  112.21   21.16
  -1  -8  10  128.12   20.58
  -1  -8  11  277.96   34.36
  -1   8  11  255.35   37.01
  -1   8  12   -2.30    7.57
  -1  -8  12   15.24    9.26
  -1  -8  13   73.43   20.30
  -1   8  13   86.04   24.25
  -1  -8  14   16.27   12.70
  -1   9 -12   33.18   14.59
  -1   9 -11   34.69   15.22
  -1  -9 -11   19.47   13.52
  -1   9 -10   77.69   20.01
  -1  -9 -10   80.52   17.83
  -1  -9 -10  102.99   25.40
  -1   9  -9   12.15    8.57
  -1  -9  -9    3.33    7.35
  -1   9  -8   51.73   15.20
  -1  -9  -8   80.87   18.45
  -1  -9  -8   57.47   13.65
  -1  -9  -8   48.41   15.78
  -1   9  -7   -1.68    5.08
  -1  -9  -7    2.59    5.72
  -1  -9  -7   18.20   13.40
  -1  -9  -7    1.30    5.37
  -1   9  -6   95.23   18.83
  -1  -9  -6  105.11   18.12
  -1  -9  -6   91.72   21.63
  -1   9  -5   39.16   12.41
  -1  -9  -5   54.34   12.78
  -1   9  -5   51.43    9.77
  -1  -9  -5   59.35   16.71
  -1   9  -4  311.23   32.45
  -1   9  -4  377.83   28.64
  -1  -9  -4  334.00   37.91
  -1  -9  -4  330.64   31.87
  -1   9  -3    4.20    6.20
  -1   9  -3    6.97    6.03
  -1  -9  -3    8.36    9.36
  -1  -9  -3    8.18    6.50
  -1  -9  -2  671.47   30.90
  -1  -9  -2  610.99   44.07
  -1  -9  -2  606.92   28.93
  -1   9  -2  547.96   37.45
  -1  -9  -2  600.67   48.74
  -1   9  -2  505.91   40.00
  -1  -9  -1  234.60   20.40
  -1   9  -1  206.00   25.41
  -1  -9  -1  254.25   21.30
  -1   9  -1  225.45   24.97
  -1  -9  -1  231.73   30.20
  -1  -9   0  291.97   24.16
  -1   9   0  271.61   29.17
  -1   9   1   79.48   18.63
  -1   9   1  101.50   18.31
  -1  -9   1  123.72   16.85
  -1  -9   1  121.35   18.41
  -1   9   2  140.36   24.89
  -1  -9   2  117.43   17.02
  -1   9   2  124.26   19.76
  -1  -9   2  130.07   18.76
  -1   9   3    3.10    5.71
  -1  -9   3   -0.58    7.06
  -1  -9   3    6.29    5.94
  -1  -9   4  255.31   28.09
  -1  -9   4  228.51   25.62
  -1   9   4  250.58   33.21
  -1   9   5   58.53   16.63
  -1  -9   5   30.84    9.72
  -1   9   6  192.58   29.75
  -1  -9   6  221.09   29.59
  -1  -9   6  143.20   22.87
  -1   9   7    6.52    8.80
  -1  -9   7  -16.12   14.97
  -1   9   8  141.73   26.99
  -1  -9   8  136.04   23.09
  -1  -9   8   85.01   19.54
  -1   9   9   -0.41    7.33
  -1  -9   9    6.61    7.00
  -1  -9   9    1.39    5.04
  -1   9  10  154.06   29.85
  -1  -9  10  119.62   22.75
  -1  -9  10  108.00   20.23
  -1   9  11   18.29   12.48
  -1  -9  11   15.36    9.74
  -1   9  12   78.52   21.73
  -1  -9  12   76.59   19.33
  -1  -9  13    7.23    9.02
  -1  10 -11  101.08   23.14
  -1  10 -10    8.60    9.70
  -1 -10  -9  113.99   22.93
  -1  10  -9   98.83   22.26
  -1 -10  -9  104.64   24.53
  -1 -10  -8    9.48    8.52
  -1  10  -8    2.28    8.18
  -1 -10  -8   -0.85    7.45
  -1 -10  -7  257.89   29.96
  -1 -10  -7  226.06   32.44
  -1  10  -7  260.56   33.48
  -1 -10  -7  208.57   33.54
  -1 -10  -6   61.74   15.20
  -1 -10  -6  100.98   22.26
  -1  10  -6   74.39   18.77
  -1 -10  -6   89.69   22.26
  -1  10  -5  151.93   24.57
  -1 -10  -5  162.79   29.30
  -1 -10  -5  159.37   23.86
  -1  10  -4   46.97   13.88
  -1  10  -4   43.06   10.39
  -1 -10  -4   70.23   19.16
  -1 -10  -4   46.57   13.87
  -1 -10  -3  357.71   35.64
  -1  10  -3  271.62   31.98
  -1  10  -3  330.78   29.43
  -1 -10  -3  342.42   40.26
  -1  10  -2   47.28   13.18
  -1  10  -2   51.82   12.63
  -1 -10  -2   90.00   20.97
  -1 -10  -1  298.05   36.31
  -1  10  -1  327.88   31.76
  -1  10  -1  232.77   29.30
  -1  10   0   99.59   19.53
  -1 -10   0  140.55   18.53
  -1 -10   0  161.98   19.01
  -1 -10   0  146.78   25.13
  -1 -10   0  121.45   19.66
  -1 -10   1  375.63   30.64
  -1  10   1  299.56   32.97
  -1 -10   1  309.13   30.84
  -1  10   1  427.57   45.59
  -1  10   2   94.15   21.62
  -1 -10   2   67.25   14.24
  -1  10   2   67.79   15.90
  -1 -10   2   53.95   13.55
  -1 -10   3  250.86   28.13
  -1  10   3  248.87   30.35
  -1 -10   3  281.45   29.91
  -1  10   3  287.19   37.66
  -1  10   4   57.08   17.89
  -1 -10   4   72.88   16.73
  -1 -10   4   86.78   16.72
  -1  10   5  133.62   26.06
  -1 -10   5  155.90   23.75
  -1  10   6   41.43   15.80
  -1 -10   6    9.19    9.66
  -1 -10   6   56.63   18.18
  -1  10   7  157.49   29.18
  -1 -10   7  155.89   25.24
  -1 -10   7  178.80   28.03
  -1  10   8   41.29   16.06
  -1 -10   8   49.20   15.23
  -1  10   9  120.47   28.16
  -1 -10   9   94.25   20.23
  -1 -10   9  116.57   23.10
  -1  10  10   37.26   16.80
  -1 -10  10   45.93   14.90
  -1 -10  10   46.94   15.11
  -1 -10  11   54.83   16.96
  -1 -10  12    8.12    7.37
  -1  11 -10   46.30   16.33
  -1  11  -9   38.39   16.29
  -1 -11  -9   29.23   13.70
  -1 -11  -8   68.81   19.96
  -1  11  -8   54.04   17.72
  -1  11  -7   29.78   12.45
  -1 -11  -7   49.64   17.16
  -1 -11  -7   20.33   14.22
  -1  11  -6  147.97   25.81
  -1 -11  -6  226.96   34.39
  -1 -11  -6  126.38   27.07
  -1 -11  -6  156.32   25.16
  -1  11  -5   40.45   14.31
  -1 -11  -5   87.66   23.05
  -1 -11  -5   32.27   11.51
  -1 -11  -5   34.05   13.96
  -1 -11  -4  121.28   26.03
  -1  11  -4   99.90   20.90
  -1  11  -3   31.10   13.51
  -1 -11  -3   32.56   14.60
  -1  11  -2   84.17   19.44
  -1  11  -2   44.70   13.38
  -1 -11  -2   42.42   15.26
  -1 -11  -1   15.09   10.03
  -1  11  -1   30.45   11.61
  -1  11  -1   24.81   10.65
  -1  11   0  244.74   31.52
  -1  11   0  226.23   29.41
  -1 -11   0  227.56   33.70
  -1 -11   0  261.48   29.95
  -1  11   1   26.94   10.80
  -1 -11   1   30.48   10.03
  -1  11   2   98.47   23.09
  -1  11   2  101.57   20.65
  -1 -11   2   94.24   16.87
  -1 -11   2   88.36   18.00
  -1  11   3   34.79   15.66
  -1  11   3   22.15   10.59
  -1 -11   3   10.78    8.01
  -1 -11   3   32.44   11.49
  -1  11   4  144.10   28.89
  -1 -11   4  149.42   23.34
  -1  11   4  162.17   26.31
  -1 -11   4  225.97   33.49
  -1  11   5  131.51   28.08
  -1 -11   5   82.45   19.08
  -1 -11   5  120.66   25.17
  -1  11   6  131.25   27.56
  -1 -11   6   64.79   17.70
  -1 -11   6  115.01   24.89
  -1  11   7   70.61   22.30
  -1 -11   7   64.95   19.89
  -1  11   8   78.26   22.98
  -1 -11   8  134.04   26.31
  -1 -11   9   80.08   20.43
  -1 -11   9   80.76   20.39
  -1 -11  10  128.19   25.12
  -1 -11  11   61.07   19.19
  -1  12  -8   15.55   12.00
  -1 -12  -7   35.83   18.62
  -1  12  -7   23.62   11.83
  -1  12  -6   61.81   17.97
  -1 -12  -6  114.49   26.40
  -1  12  -5   52.78   15.90
  -1 -12  -5  105.62   26.13
  -1  12  -4   36.07   13.94
  -1 -12  -4   59.44   19.01
  -1  12  -3  145.73   26.32
  -1 -12  -3  230.02   35.99
  -1 -12  -3  160.49   31.28
  -1 -12  -2   62.12   20.01
  -1 -12  -2   30.26   14.12
  -1  12  -2   41.12   14.81
  -1  12  -1   69.44   18.53
  -1  12  -1   95.65   19.54
  -1 -12  -1   94.82   23.17
  -1  12   0   37.94   14.55
  -1 -12   0   21.57   13.45
  -1  12   0    2.07   10.80
  -1  12   1  150.25   26.28
  -1 -12   1  107.57   24.94
  -1  12   2   -1.65    7.60
  -1 -12   2   13.33    7.59
  -1  12   2    6.21    6.09
  -1  12   3  114.42   27.54
  -1  12   3  141.80   26.60
  -1 -12   3  164.87   30.81
  -1  12   4   33.88   13.83
  -1  12   4   17.40   10.65
  -1 -12   4   46.88   18.58
  -1 -12   4   49.67   14.93
  -1  12   5  191.58   35.65
  -1 -12   5  215.66   34.65
  -1  12   5  188.52   30.59
  -1 -12   6   36.68   17.12
  -1 -12   7   48.96   19.57
  -1 -12   8   94.86   23.87
  -1 -12   9   56.13   19.52
  -1  13   1   34.76   12.83
  -1 -13   1   47.88   20.45
  -1 -13   2   50.33   17.74
  -1 -13   6   92.08   22.06
   0   0 -18   57.64   17.19
   0   0 -17  -12.11    8.96
   0   0 -16  194.76   27.63
   0   0 -16  166.67   25.84
   0   0 -15   -2.82    6.82
   0   0 -15    0.34    5.08
   0   0 -14  295.06   31.68
   0   0 -14  290.87   32.11
   0   0 -14  321.27   32.22
   0   0 -13    8.80    7.69
   0   0 -13   -1.72    4.63
   0   0 -13   -4.48    5.18
   0   0 -12  129.10   19.06
   0   0 -12  125.59   18.97
   0   0 -12  114.34   18.20
   0   0 -11    6.45    5.32
   0   0 -11    1.46    4.30
   0   0 -11   -0.29    3.51
   0   0 -10 1254.98   51.75
   0   0 -10 1288.27   52.79
   0   0 -10 1238.09   52.81
   0   0  -9    1.71    3.32
   0   0  -9    2.45    4.52
   0   0  -9   -1.29    3.86
   0   0  -8  139.93   15.64
   0   0  -8  152.76   16.75
   0   0  -8  119.62   14.64
   0   0  -7    3.69    3.98
   0   0  -7   -0.69    3.27
   0   0  -7    0.72    3.12
   0   0  -6 1105.33   43.21
   0   0  -6 1173.65   40.86
   0   0  -6 1156.50   37.73
   0   0  -6 1170.66   37.86
   0   0  -6 1091.79   37.62
   0   0  -5    5.60    4.70
   0   0  -5    4.44    3.67
   0   0  -5   17.30    5.78
   0   0  -5    4.34    5.77
   0   0  -5    1.11    2.46
   0   0  -4  946.39   31.99
   0   0  -4  883.98   29.15
   0   0  -4  893.62   26.90
   0   0  -4  893.64   26.93
   0   0  -4  909.28   27.82
   0   0  -3    3.28    2.53
   0   0  -3   -0.10    2.31
   0   0  -3    2.25    3.09
   0   0  -3    2.75    2.08
   0   0  -2 1139.69   24.77
   0   0  -2 1177.52   22.99
   0   0  -2 1166.48   21.49
   0   0  -2 1148.03   21.94
   0   0  -1    0.35    0.55
   0   0   1    1.23    1.07
   0   0   2 1159.25   24.93
   0   0   2 1158.33   21.80
   0   0   2 1102.66   22.85
   0   0   2 1199.03   22.76
   0   0   2 1185.41   24.47
   0   0   3    0.10    2.71
   0   0   3    3.16    3.41
   0   0   3    1.72    2.30
   0   0   3    0.99    2.32
   0   0   4  952.00   27.77
   0   0   4  941.46   28.81
   0   0   4  942.16   31.11
   0   0   4  894.10   31.32
   0   0   5   -0.82    2.87
   0   0   5   -2.35    3.78
   0   0   5    1.44    2.32
   0   0   5    4.24    3.01
   0   0   6 1178.67   43.00
   0   0   6 1192.19   40.00
   0   0   6 1142.13   43.78
   0   0   7    0.73    4.98
   0   0   7    2.36    2.76
   0   0   8  115.62   16.84
   0   0   9  -10.67    6.38
   0   0  10 1281.72   61.84
   0   0  11    0.29    4.73
   0   0  12  120.10   22.29
   0   0  13    2.10    5.26
   0   0  13    2.21    7.38
   0   0  14  364.92   35.02
   0   0  15    3.26    6.64
   0   0  16  139.77   24.13
   0  -1 -17  100.18   20.57
   0   1 -17  110.75   23.11
   0   1 -16    1.89    7.26
   0  -1 -16    6.99    8.29
   0   1 -16   12.98   10.62
   0  -1 -16    6.22    6.94
   0  -1 -16    1.07    6.11
   0  -1 -15  135.95   22.94
   0   1 -15  143.27   23.01
   0  -1 -15  190.76   25.74
   0   1 -15  194.34   27.65
   0  -1 -15  186.24   27.66
   0  -1 -14   12.50    8.16
   0  -1 -14    4.35    5.55
   0   1 -14   15.48    8.38
   0   1 -14   13.27    8.19
   0  -1 -14   -3.09    5.39
   0   1 -13   47.35   12.13
   0  -1 -13   77.62   16.13
   0  -1 -13   86.59   15.81
   0   1 -13   65.62   14.90
   0  -1 -13   39.33   11.78
   0   1 -12   23.62    8.73
   0   1 -12   22.53    8.90
   0  -1 -12   31.63    9.52
   0  -1 -12   29.54   10.54
   0  -1 -12   14.57    8.23
   0  -1 -11  417.17   30.67
   0   1 -11  395.86   30.39
   0   1 -11  424.52   33.29
   0  -1 -11  404.64   32.04
   0  -1 -11  453.05   34.72
   0   1 -10   34.69    9.01
   0  -1 -10   55.28   12.12
   0  -1 -10   48.92   10.67
   0   1 -10   45.52   11.14
   0  -1 -10   53.59   11.49
   0   1  -9  154.18   16.98
   0  -1  -9  153.51   16.75
   0   1  -9  164.13   18.98
   0  -1  -9  135.20   16.83
   0  -1  -9  154.71   18.27
   0   1  -8   17.25    5.97
   0  -1  -8   11.31    5.30
   0   1  -8   14.41    6.64
   0  -1  -8   29.41    9.23
   0  -1  -8   23.94    7.82
   0   1  -8   18.23    6.84
   0  -1  -8    6.62    4.06
   0  -1  -7  204.31   17.72
   0  -1  -7  178.86   15.41
   0  -1  -7  172.18   16.99
   0   1  -7  194.23   17.24
   0   1  -7  168.85   15.65
   0  -1  -7  204.26   18.15
   0  -1  -6    5.43    4.73
   0   1  -6    1.70    3.35
[truncated: 424,169 more chars]
